# Supplementary material for: Geometrically frustrated interactions drive structural complexity in amorphous calcium carbonate
Source: Nat Chem. 2023 Sep 25;16(1):36–41. doi: 10.1038/s41557-023-01339-2 (PMC10774122; doi:10.1038/s41557-023-01339-2)
Supplement: Supplementary file 2 — Atomic coordinates in crystallographic information file format for a representative hybrid reverse Monte Carlo model of amorphous calcium carbonate. [file 41557_2023_1339_MOESM2_ESM.cif]

data_ACC_HRMC
_chemical_formula_structural		'Ca1620 C1620 O6480 H3240'
_cell_length_a			52.79450
_cell_length_b			54.79430
_cell_length_c			45.19530
_cell_angle_alpha		90.00000
_cell_angle_beta		90.00000
_cell_angle_gamma		90.00000
_cell_volume			130742.65416
_cell_formula_units_Z		1620
_symmetry_space_group_name_H-M	'P 1'
_symmetry_Int_Tables_number	1
loop_
_symmetry_equiv_pos_site_id
_symmetry_equiv_pos_as_xyz
1 x,y,z
loop_
_atom_site_label
_atom_site_type_symbol
_atom_site_symmetry_multiplicity
_atom_site_fract_x
_atom_site_fract_y
_atom_site_fract_z
_atom_site_occupancy
1       Ca 1 0.81587  0.52785  0.47453  1
2       Ca 1 0.07041  0.50657  0.70649  1
3       Ca 1 0.28918  0.48917  0.93156  1
4       Ca 1 0.76795  0.54699  0.93921  1
5       Ca 1 0.40042  0.53742  0.22227  1
6       Ca 1 0.11420  0.25582  0.68833  1
7       Ca 1 0.51974  0.92223  0.56271  1
8       Ca 1 0.95740  0.48543  0.56660  1
9       Ca 1 0.77505  0.36328  0.92913  1
10      Ca 1 0.83321  0.82710  0.15801  1
11      Ca 1 0.84499  0.99401  0.06790  1
12      Ca 1 0.57285  0.00098  0.97152  1
13      Ca 1 0.56564  0.16746  0.95742  1
14      Ca 1 0.11574  0.94821  0.77161  1
15      Ca 1 0.50858  0.82861  0.06104  1
16      Ca 1 0.91787  0.91982  0.13299  1
17      Ca 1 0.51260  0.53080  0.68061  1
18      Ca 1 0.29321  0.02549  0.43179  1
19      Ca 1 0.72250  0.32466  0.44359  1
20      Ca 1 0.44044  0.00665  0.78589  1
21      Ca 1 0.45536  0.65790  0.77600  1
22      Ca 1 0.99010  0.15545  0.66144  1
23      Ca 1 0.86068  0.70298  0.54073  1
24      Ca 1 0.84613  0.11830  0.94894  1
25      Ca 1 0.58666  0.33579  0.27091  1
26      Ca 1 0.13103  0.59151  0.08822  1
27      Ca 1 0.05594  0.01082  0.94355  1
28      Ca 1 0.49598  0.09072  0.77126  1
29      Ca 1 0.26713  0.64059  0.30276  1
30      Ca 1 0.45332  0.44971  0.16331  1
31      Ca 1 0.25198  0.52944  0.97505  1
32      Ca 1 0.83006  0.04988  0.44971  1
33      Ca 1 0.85230  0.51368  0.39624  1
34      Ca 1 0.59659  0.80477  0.29378  1
35      Ca 1 0.30021  0.38040  0.78304  1
36      Ca 1 0.79777  0.98753  0.33367  1
37      Ca 1 0.20660  0.72009  0.24451  1
38      Ca 1 0.88842  0.15622  0.34684  1
39      Ca 1 0.04777  0.81472  0.29396  1
40      Ca 1 0.12980  0.51576  0.95464  1
41      Ca 1 0.94562  0.98986  0.24067  1
42      Ca 1 0.41773  0.60593  0.18575  1
43      Ca 1 0.27280  0.33898  0.24716  1
44      Ca 1 0.54526  0.51616  0.94960  1
45      Ca 1 0.77844  0.42237  0.00340  1
46      Ca 1 0.83318  0.85982  0.28621  1
47      Ca 1 0.89199  0.82702  0.27725  1
48      Ca 1 0.78686  0.24767  0.30451  1
49      Ca 1 0.15476  0.73223  0.50049  1
50      Ca 1 0.33210  0.56211  0.87057  1
51      Ca 1 0.67807  0.92334  0.61208  1
52      Ca 1 0.85768  0.26804  0.42052  1
53      Ca 1 0.39446  0.80948  0.50812  1
54      Ca 1 0.68875  0.88901  0.06943  1
55      Ca 1 0.23386  0.63787  0.57885  1
56      Ca 1 0.95780  0.85391  0.28144  1
57      Ca 1 0.93300  0.57672  0.40277  1
58      Ca 1 0.41638  0.95815  0.88918  1
59      Ca 1 0.63815  0.55335  0.00054  1
60      Ca 1 0.06345  0.18051  0.80154  1
61      Ca 1 0.18137  0.75822  0.85579  1
62      Ca 1 0.39273  0.74669  0.45755  1
63      Ca 1 0.58971  0.39728  0.49569  1
64      Ca 1 0.03404  0.80159  0.02528  1
65      Ca 1 0.91873  0.14635  0.43145  1
66      Ca 1 0.96313  0.35755  0.36865  1
67      Ca 1 0.42478  0.83628  0.78457  1
68      Ca 1 0.78628  0.07198  0.32352  1
69      Ca 1 0.87485  0.95116  0.47917  1
70      Ca 1 0.93578  0.62583  0.01024  1
71      Ca 1 0.75188  0.86944  0.91700  1
72      Ca 1 0.59149  0.74145  0.41620  1
73      Ca 1 0.94753  0.28523  0.21371  1
74      Ca 1 0.22901  0.99324  0.01094  1
75      Ca 1 0.51165  0.48203  0.63451  1
76      Ca 1 0.82338  0.34532  0.38868  1
77      Ca 1 0.40976  0.65648  0.43401  1
78      Ca 1 0.64128  0.22816  0.20947  1
79      Ca 1 0.53626  0.30663  0.46457  1
80      Ca 1 0.44318  0.10893  0.83484  1
81      Ca 1 0.92548  0.91479  0.76468  1
82      Ca 1 0.51662  0.36918  0.55754  1
83      Ca 1 0.58668  0.60305  0.84676  1
84      Ca 1 0.56693  0.42725  0.97307  1
85      Ca 1 0.33899  0.90700  0.49353  1
86      Ca 1 0.67539  0.30186  0.83406  1
87      Ca 1 0.21034  0.39959  0.61160  1
88      Ca 1 0.32064  0.00123  0.50069  1
89      Ca 1 0.48938  0.21575  0.45421  1
90      Ca 1 0.29569  0.42904  0.55313  1
91      Ca 1 0.38910  0.55558  0.36282  1
92      Ca 1 0.23124  0.07773  0.19002  1
93      Ca 1 0.50080  0.63031  0.44487  1
94      Ca 1 0.31426  0.50743  0.03942  1
95      Ca 1 0.08905  0.18912  0.59760  1
96      Ca 1 0.44295  0.28396  0.26406  1
97      Ca 1 0.99185  0.67658  0.63694  1
98      Ca 1 0.12890  0.53045  0.60051  1
99      Ca 1 0.24085  0.10076  0.60998  1
100     Ca 1 0.13523  0.04105  0.86538  1
101     Ca 1 0.48098  0.71014  0.83558  1
102     Ca 1 0.90259  0.01518  0.72258  1
103     Ca 1 0.54965  0.13641  0.74893  1
104     Ca 1 0.51475  0.31504  0.35180  1
105     Ca 1 0.00727  0.42699  0.48731  1
106     Ca 1 0.86849  0.92940  0.80936  1
107     Ca 1 0.61091  0.86732  0.04752  1
108     Ca 1 0.32916  0.75054  0.21089  1
109     Ca 1 0.97257  0.28795  0.37146  1
110     Ca 1 0.69196  0.13953  0.09909  1
111     Ca 1 0.68594  0.08538  0.55971  1
112     Ca 1 0.27389  0.04692  0.82912  1
113     Ca 1 0.53714  0.94038  0.48404  1
114     Ca 1 0.62675  0.41647  0.85589  1
115     Ca 1 0.67031  0.05287  0.32077  1
116     Ca 1 0.39916  0.38641  0.82000  1
117     Ca 1 0.20383  0.48762  0.93532  1
118     Ca 1 0.39543  0.56336  0.50080  1
119     Ca 1 0.40241  0.95191  0.97103  1
120     Ca 1 0.14074  0.32000  0.76943  1
121     Ca 1 0.58879  0.53493  0.87195  1
122     Ca 1 0.02404  0.18516  0.05994  1
123     Ca 1 0.18297  0.07770  0.72406  1
124     Ca 1 0.42911  0.77807  0.27963  1
125     Ca 1 0.35326  0.44720  0.05908  1
126     Ca 1 0.55555  0.63795  0.78873  1
127     Ca 1 0.39171  0.58656  0.98510  1
128     Ca 1 0.21946  0.02732  0.53222  1
129     Ca 1 0.47012  0.12982  0.22254  1
130     Ca 1 0.36554  0.47283  0.56596  1
131     Ca 1 0.10262  0.95388  0.92322  1
132     Ca 1 0.06555  0.87934  0.32793  1
133     Ca 1 0.58904  0.65873  0.33757  1
134     Ca 1 0.11946  0.35650  0.64204  1
135     Ca 1 0.14855  0.98020  0.08668  1
136     Ca 1 0.00304  0.70179  0.06221  1
137     Ca 1 0.73859  0.91541  0.16112  1
138     Ca 1 0.44452  0.40244  0.05392  1
139     Ca 1 0.08081  0.24215  0.89322  1
140     Ca 1 0.38331  0.70815  0.20450  1
141     Ca 1 0.20055  0.26195  0.09022  1
142     Ca 1 0.87043  0.68354  0.68783  1
143     Ca 1 0.94936  0.55746  0.50371  1
144     Ca 1 0.89303  0.66576  0.79119  1
145     Ca 1 0.45452  0.51283  0.34941  1
146     Ca 1 0.89436  0.49158  0.33069  1
147     Ca 1 0.23518  0.42678  0.21326  1
148     Ca 1 0.09104  0.03723  0.31018  1
149     Ca 1 0.21299  0.84784  0.13875  1
150     Ca 1 0.40084  0.68146  0.71770  1
151     Ca 1 0.23715  0.91838  0.05501  1
152     Ca 1 0.17235  0.95153  0.53655  1
153     Ca 1 0.87697  0.48474  0.69823  1
154     Ca 1 0.54329  0.06386  0.51247  1
155     Ca 1 0.37172  0.37821  0.47399  1
156     Ca 1 0.03996  0.47564  0.44124  1
157     Ca 1 0.11175  0.33092  0.25566  1
158     Ca 1 0.70704  0.43481  0.50935  1
159     Ca 1 0.32469  0.34104  0.43280  1
160     Ca 1 0.30010  0.15195  0.30901  1
161     Ca 1 0.24538  0.86549  0.98277  1
162     Ca 1 0.25317  0.78347  0.02701  1
163     Ca 1 0.16303  0.40981  0.00053  1
164     Ca 1 0.09358  0.84425  0.04373  1
165     Ca 1 0.52838  0.12019  0.85178  1
166     Ca 1 0.96910  0.88435  0.65516  1
167     Ca 1 0.89028  0.48807  0.46456  1
168     Ca 1 0.33454  0.67703  0.91390  1
169     Ca 1 0.93263  0.46641  0.16734  1
170     Ca 1 0.21278  0.05488  0.34466  1
171     Ca 1 0.02438  0.21261  0.63109  1
172     Ca 1 0.76897  0.88511  0.67598  1
173     Ca 1 0.43132  0.13369  0.71948  1
174     Ca 1 0.46686  0.70470  0.36405  1
175     Ca 1 0.76229  0.81982  0.18276  1
176     Ca 1 0.71749  0.02411  0.88311  1
177     Ca 1 0.85802  0.43142  0.13779  1
178     Ca 1 0.84488  0.91206  0.59149  1
179     Ca 1 0.22744  0.45886  0.57737  1
180     Ca 1 0.05457  0.36776  0.79325  1
181     Ca 1 0.48460  0.41926  0.51671  1
182     Ca 1 0.78491  0.15520  0.91204  1
183     Ca 1 0.47024  0.52387  0.99749  1
184     Ca 1 0.99743  0.48825  0.37487  1
185     Ca 1 0.83914  0.40393  0.93279  1
186     Ca 1 0.26940  0.62429  0.84932  1
187     Ca 1 0.35174  0.26652  0.12229  1
188     Ca 1 0.72403  0.62457  0.00850  1
189     Ca 1 0.63903  0.66425  0.49240  1
190     Ca 1 0.66708  0.58344  0.27828  1
191     Ca 1 0.12656  0.09992  0.30250  1
192     Ca 1 0.51731  0.13066  0.05094  1
193     Ca 1 0.84828  0.44379  0.38916  1
194     Ca 1 0.15693  0.38222  0.44743  1
195     Ca 1 0.04073  0.56130  0.45710  1
196     Ca 1 0.76447  0.41626  0.39378  1
197     Ca 1 0.85706  0.90463  0.68299  1
198     Ca 1 0.95044  0.86074  0.08683  1
199     Ca 1 0.04824  0.03899  0.48302  1
200     Ca 1 0.18793  0.65629  0.68729  1
201     Ca 1 0.47419  0.03039  0.85210  1
202     Ca 1 0.80649  0.92189  0.89018  1
203     Ca 1 0.65677  0.78811  0.59075  1
204     Ca 1 0.28009  0.96250  0.25140  1
205     Ca 1 0.91687  0.85890  0.41213  1
206     Ca 1 0.60283  0.09674  0.14662  1
207     Ca 1 0.36193  0.84841  0.56301  1
208     Ca 1 0.31139  0.12187  0.65292  1
209     Ca 1 0.19432  0.19670  0.06991  1
210     Ca 1 0.08344  0.12106  0.74807  1
211     Ca 1 0.07550  0.31472  0.51974  1
212     Ca 1 0.35475  0.04775  0.37972  1
213     Ca 1 0.35218  0.67097  0.06709  1
214     Ca 1 0.32533  0.84327  0.45752  1
215     Ca 1 0.77252  0.16284  0.40016  1
216     Ca 1 0.03915  0.41966  0.55975  1
217     Ca 1 0.37764  0.18180  0.23485  1
218     Ca 1 0.85566  0.83380  0.80568  1
219     Ca 1 0.06751  0.61599  0.87558  1
220     Ca 1 0.21180  0.47299  0.02790  1
221     Ca 1 0.99641  0.33203  0.03315  1
222     Ca 1 0.11544  0.51693  0.04444  1
223     Ca 1 0.41933  0.34207  0.21368  1
224     Ca 1 0.08196  0.22221  0.36147  1
225     Ca 1 0.03623  0.12706  0.19935  1
226     Ca 1 0.91635  0.28409  0.00896  1
227     Ca 1 0.47095  0.99888  0.10913  1
228     Ca 1 0.01880  0.62355  0.04046  1
229     Ca 1 0.48844  0.21737  0.67767  1
230     Ca 1 0.09395  0.15581  0.23167  1
231     Ca 1 0.86268  0.54660  0.05145  1
232     Ca 1 0.99138  0.28263  0.44970  1
233     Ca 1 0.81878  0.00345  0.97302  1
234     Ca 1 0.42843  0.09494  0.54204  1
235     Ca 1 0.18636  0.51552  0.41422  1
236     Ca 1 0.01649  0.92810  0.46979  1
237     Ca 1 0.83263  0.22060  0.50533  1
238     Ca 1 0.83143  0.38107  0.64347  1
239     Ca 1 0.05379  0.46069  0.31220  1
240     Ca 1 0.77852  0.46118  0.30579  1
241     Ca 1 0.98964  0.90063  0.55516  1
242     Ca 1 0.70513  0.55183  0.90485  1
243     Ca 1 0.03461  0.29526  0.77361  1
244     Ca 1 0.39251  0.83154  0.17803  1
245     Ca 1 0.54412  0.18666  0.82854  1
246     Ca 1 0.68734  0.58167  0.52213  1
247     Ca 1 0.64849  0.66228  0.09208  1
248     Ca 1 0.21508  0.00786  0.44957  1
249     Ca 1 0.24410  0.96888  0.67399  1
250     Ca 1 0.99636  0.74488  0.63984  1
251     Ca 1 0.32771  0.33836  0.08878  1
252     Ca 1 0.32864  0.93223  0.81528  1
253     Ca 1 0.76861  0.85046  0.82648  1
254     Ca 1 0.34501  0.61565  0.10656  1
255     Ca 1 0.63574  0.78118  0.84381  1
256     Ca 1 0.81022  0.52170  0.33316  1
257     Ca 1 0.13756  0.03014  0.55572  1
258     Ca 1 0.06045  0.74267  0.54895  1
259     Ca 1 0.73101  0.14116  0.78941  1
260     Ca 1 0.62058  0.05657  0.81050  1
261     Ca 1 0.86012  0.15610  0.47554  1
262     Ca 1 0.80147  0.68871  0.37956  1
263     Ca 1 0.44778  0.54184  0.77932  1
264     Ca 1 0.14697  0.42888  0.77214  1
265     Ca 1 0.73382  0.18468  0.33272  1
266     Ca 1 0.83271  0.19840  0.32315  1
267     Ca 1 0.13529  0.59996  0.71832  1
268     Ca 1 0.51562  0.29228  0.78427  1
269     Ca 1 0.76831  0.97035  0.26438  1
270     Ca 1 0.74013  0.75246  0.42552  1
271     Ca 1 0.27735  0.20375  0.25332  1
272     Ca 1 0.93897  0.44058  0.49301  1
273     Ca 1 0.80858  0.91038  0.36347  1
274     Ca 1 0.35515  0.88430  0.76187  1
275     Ca 1 0.63491  0.67262  0.82356  1
276     Ca 1 0.17524  0.02271  0.98093  1
277     Ca 1 0.90148  0.02101  0.53237  1
278     Ca 1 0.83895  0.59267  0.32132  1
279     Ca 1 0.22273  0.18112  0.87669  1
280     Ca 1 0.87022  0.49660  0.94915  1
281     Ca 1 0.66367  0.39577  0.26479  1
282     Ca 1 0.41203  0.72182  0.12183  1
283     Ca 1 0.88329  0.18334  0.86882  1
284     Ca 1 0.67501  0.76655  0.24184  1
285     Ca 1 0.87273  0.26413  0.32303  1
286     Ca 1 0.97162  0.38418  0.83311  1
287     Ca 1 0.64797  0.63982  0.57195  1
288     Ca 1 0.74824  0.97497  0.95014  1
289     Ca 1 0.28464  0.29416  0.31464  1
290     Ca 1 0.57263  0.79545  0.75412  1
291     Ca 1 0.82030  0.63192  0.43672  1
292     Ca 1 0.27601  0.55926  0.33968  1
293     Ca 1 0.69854  0.69228  0.33920  1
294     Ca 1 0.17024  0.98839  0.82309  1
295     Ca 1 0.81327  0.01593  0.64385  1
296     Ca 1 0.46308  0.59283  0.72169  1
297     Ca 1 0.25239  0.30350  0.08009  1
298     Ca 1 0.94655  0.71784  0.34540  1
299     Ca 1 0.53645  0.31949  0.97176  1
300     Ca 1 0.58253  0.11939  0.53329  1
301     Ca 1 0.85602  0.65094  0.01420  1
302     Ca 1 0.45036  0.66891  0.50420  1
303     Ca 1 0.93663  0.69460  0.08687  1
304     Ca 1 0.11222  0.40198  0.16523  1
305     Ca 1 0.69351  0.88151  0.69389  1
306     Ca 1 0.62765  0.41582  0.71688  1
307     Ca 1 0.84002  0.15405  0.70592  1
308     Ca 1 0.93028  0.24903  0.91416  1
309     Ca 1 0.79827  0.06644  0.83490  1
310     Ca 1 0.20485  0.50896  0.76192  1
311     Ca 1 0.20847  0.22689  0.34931  1
312     Ca 1 0.62429  0.18529  0.29849  1
313     Ca 1 0.99161  0.03368  0.89750  1
314     Ca 1 0.36323  0.86966  0.07366  1
315     Ca 1 0.52532  0.44445  0.11966  1
316     Ca 1 0.69703  0.61591  0.33225  1
317     Ca 1 0.45208  0.28946  0.68239  1
318     Ca 1 0.04968  0.28713  0.62806  1
319     Ca 1 0.74658  0.92234  0.77672  1
320     Ca 1 0.57180  0.87118  0.17821  1
321     Ca 1 0.82599  0.69117  0.93270  1
322     Ca 1 0.62073  0.04012  0.10740  1
323     Ca 1 0.68518  0.85812  0.35493  1
324     Ca 1 0.49388  0.88276  0.18498  1
325     Ca 1 0.28543  0.52419  0.76348  1
326     Ca 1 0.38902  0.33864  0.61707  1
327     Ca 1 0.19095  0.22671  0.68629  1
328     Ca 1 0.31726  0.70963  0.77976  1
329     Ca 1 0.34507  0.22350  0.96617  1
330     Ca 1 0.36045  0.30094  0.93079  1
331     Ca 1 0.11598  0.04122  0.69968  1
332     Ca 1 0.72986  0.75628  0.32510  1
333     Ca 1 0.13963  0.16335  0.46301  1
334     Ca 1 0.53508  0.86148  0.26538  1
335     Ca 1 0.18905  0.78466  0.98415  1
336     Ca 1 0.22013  0.13376  0.33188  1
337     Ca 1 0.98650  0.14476  0.77251  1
338     Ca 1 0.82829  0.43489  0.48975  1
339     Ca 1 0.00220  0.56927  0.90153  1
340     Ca 1 0.43194  0.83036  0.00784  1
341     Ca 1 0.25670  0.93680  0.74159  1
342     Ca 1 0.44038  0.01599  0.54188  1
343     Ca 1 0.06979  0.95839  0.30108  1
344     Ca 1 0.10641  0.25721  0.29961  1
345     Ca 1 0.65137  0.96772  0.32944  1
346     Ca 1 0.02569  0.02486  0.19642  1
347     Ca 1 0.87150  0.36734  0.57797  1
348     Ca 1 0.76455  0.74475  0.61666  1
349     Ca 1 0.50289  0.24635  0.52632  1
350     Ca 1 0.28677  0.44331  0.69536  1
351     Ca 1 0.08780  0.21672  0.45251  1
352     Ca 1 0.70724  0.55958  0.43978  1
353     Ca 1 0.27610  0.19372  0.67565  1
354     Ca 1 0.32311  0.61454  0.35126  1
355     Ca 1 0.46861  0.37458  0.84260  1
356     Ca 1 0.72252  0.14265  0.68760  1
357     Ca 1 0.90136  0.40896  0.68174  1
358     Ca 1 0.55160  0.65354  0.57067  1
359     Ca 1 0.51905  0.35423  0.04774  1
360     Ca 1 0.11906  0.99294  0.48673  1
361     Ca 1 0.22896  0.35222  0.84497  1
362     Ca 1 0.52552  0.41576  0.85619  1
363     Ca 1 0.12517  0.85371  0.28518  1
364     Ca 1 0.58818  0.97367  0.56214  1
365     Ca 1 0.50551  0.47569  0.55306  1
366     Ca 1 0.68768  0.38380  0.83844  1
367     Ca 1 0.55306  0.19251  0.17031  1
368     Ca 1 0.76970  0.84298  0.36949  1
369     Ca 1 0.21163  0.58417  0.33363  1
370     Ca 1 0.04024  0.51788  0.20454  1
371     Ca 1 0.81187  0.36678  0.75370  1
372     Ca 1 0.68206  0.45046  0.67051  1
373     Ca 1 0.04272  0.80507  0.57853  1
374     Ca 1 0.75270  0.47470  0.68621  1
375     Ca 1 0.72188  0.30359  0.67966  1
376     Ca 1 0.88560  0.77240  0.71055  1
377     Ca 1 0.17267  0.19018  0.55201  1
378     Ca 1 0.67128  0.99483  0.62233  1
379     Ca 1 0.30049  0.86717  0.69248  1
380     Ca 1 0.63569  0.49771  0.81483  1
381     Ca 1 0.25039  0.47828  0.37591  1
382     Ca 1 0.50886  0.54393  0.19661  1
383     Ca 1 0.67189  0.64376  0.21823  1
384     Ca 1 0.28392  0.71655  0.27954  1
385     Ca 1 0.46561  0.22341  0.36936  1
386     Ca 1 0.50101  0.09447  0.95325  1
387     Ca 1 0.93343  0.45621  0.40580  1
388     Ca 1 0.38018  0.14121  0.64749  1
389     Ca 1 0.27310  0.22917  0.59218  1
390     Ca 1 0.96843  0.13965  0.15455  1
391     Ca 1 0.65377  0.29071  0.55360  1
392     Ca 1 0.45611  0.81020  0.13808  1
393     Ca 1 0.27830  0.12726  0.01953  1
394     Ca 1 0.62081  0.79509  0.03484  1
395     Ca 1 0.20844  0.89798  0.76298  1
396     Ca 1 0.30102  0.69260  0.48369  1
397     Ca 1 0.39576  0.15026  0.41731  1
398     Ca 1 0.49444  0.94748  0.89375  1
399     Ca 1 0.82251  0.85816  0.02897  1
400     Ca 1 0.04859  0.73466  0.69566  1
401     Ca 1 0.58761  0.23053  0.63165  1
402     Ca 1 0.17391  0.28933  0.35228  1
403     Ca 1 0.54129  0.06265  0.00705  1
404     Ca 1 0.41046  0.34491  0.09520  1
405     Ca 1 0.72786  0.22584  0.88885  1
406     Ca 1 0.27515  0.23753  0.11193  1
407     Ca 1 0.98993  0.76153  0.09425  1
408     Ca 1 0.75167  0.21462  0.58485  1
409     Ca 1 0.71030  0.78261  0.66773  1
410     Ca 1 0.98767  0.60049  0.54429  1
411     Ca 1 0.72032  0.86345  0.23756  1
412     Ca 1 0.39707  0.60566  0.85260  1
413     Ca 1 0.30156  0.78761  0.88101  1
414     Ca 1 0.97180  0.77366  0.99866  1
415     Ca 1 0.45612  0.78674  0.94492  1
416     Ca 1 0.27367  0.96889  0.35587  1
417     Ca 1 0.60476  0.86602  0.53556  1
418     Ca 1 0.09692  0.64141  0.37920  1
419     Ca 1 0.61702  0.57800  0.49739  1
420     Ca 1 0.78805  0.57803  0.38120  1
421     Ca 1 0.12280  0.28943  0.59592  1
422     Ca 1 0.96861  0.25473  0.68106  1
423     Ca 1 0.95434  0.00611  0.05081  1
424     Ca 1 0.63619  0.70521  0.29239  1
425     Ca 1 0.81614  0.74917  0.67797  1
426     Ca 1 0.16423  0.88965  0.56442  1
427     Ca 1 0.56476  0.88576  0.92677  1
428     Ca 1 0.97744  0.47789  0.68513  1
429     Ca 1 0.60989  0.40383  0.21352  1
430     Ca 1 0.09868  0.48274  0.39897  1
431     Ca 1 0.16265  0.05089  0.46955  1
432     Ca 1 0.23282  0.97138  0.59232  1
433     Ca 1 0.04999  0.31655  0.21768  1
434     Ca 1 0.04292  0.41892  0.15620  1
435     Ca 1 0.73832  0.37290  0.18935  1
436     Ca 1 0.62653  0.74624  0.71279  1
437     Ca 1 0.30945  0.49567  0.32830  1
438     Ca 1 0.79263  0.13183  0.17767  1
439     Ca 1 0.99451  0.22721  0.86446  1
440     Ca 1 0.20420  0.49956  0.12053  1
441     Ca 1 0.26547  0.62525  0.03746  1
442     Ca 1 0.35528  0.24757  0.78548  1
443     Ca 1 0.12590  0.48515  0.74276  1
444     Ca 1 0.66314  0.73532  0.11970  1
445     Ca 1 0.16144  0.79456  0.20305  1
446     Ca 1 0.72106  0.44619  0.09206  1
447     Ca 1 0.74647  0.06233  0.98601  1
448     Ca 1 0.12626  0.91384  0.14054  1
449     Ca 1 0.07900  0.08696  0.43274  1
450     Ca 1 0.22043  0.96533  0.12111  1
451     Ca 1 0.88609  0.79429  0.89585  1
452     Ca 1 0.72267  0.98529  0.12355  1
453     Ca 1 0.20373  0.67537  0.35417  1
454     Ca 1 0.31520  0.31336  0.99538  1
455     Ca 1 0.92532  0.33328  0.25900  1
456     Ca 1 0.56619  0.93595  0.23530  1
457     Ca 1 0.72969  0.08784  0.85529  1
458     Ca 1 0.90470  0.92020  0.55217  1
459     Ca 1 0.93435  0.85321  0.74073  1
460     Ca 1 0.38398  0.74362  0.53330  1
461     Ca 1 0.63695  0.32879  0.43200  1
462     Ca 1 0.38347  0.65636  0.32463  1
463     Ca 1 0.36014  0.79908  0.25795  1
464     Ca 1 0.02696  0.36174  0.33694  1
465     Ca 1 0.40769  0.33652  0.39921  1
466     Ca 1 0.00430  0.63772  0.90519  1
467     Ca 1 0.66296  0.20336  0.71857  1
468     Ca 1 0.87958  0.28008  0.23828  1
469     Ca 1 0.88358  0.77077  0.34193  1
470     Ca 1 0.41478  0.34316  0.99410  1
471     Ca 1 0.32567  0.24932  0.70514  1
472     Ca 1 0.07566  0.91478  0.51712  1
473     Ca 1 0.01482  0.01502  0.76754  1
474     Ca 1 0.78043  0.82483  0.09343  1
475     Ca 1 0.32309  0.90428  0.62966  1
476     Ca 1 0.92421  0.20357  0.10993  1
477     Ca 1 0.95406  0.53828  0.68021  1
478     Ca 1 0.33068  0.00432  0.81269  1
479     Ca 1 0.66294  0.88038  0.99189  1
480     Ca 1 0.61515  0.89558  0.83127  1
481     Ca 1 0.68555  0.50287  0.47655  1
482     Ca 1 0.74753  0.86700  0.47180  1
483     Ca 1 0.84054  0.10530  0.03302  1
484     Ca 1 0.15673  0.79001  0.58996  1
485     Ca 1 0.50591  0.59705  0.37441  1
486     Ca 1 0.50981  0.23623  0.31149  1
487     Ca 1 0.68389  0.31095  0.37629  1
488     Ca 1 0.92429  0.08236  0.32722  1
489     Ca 1 0.83476  0.75242  0.06896  1
490     Ca 1 0.35797  0.12517  0.95936  1
491     Ca 1 0.25949  0.67370  0.64159  1
492     Ca 1 0.63632  0.33160  0.64776  1
493     Ca 1 0.79256  0.28246  0.15721  1
494     Ca 1 0.09354  0.70945  0.23740  1
495     Ca 1 0.07647  0.97328  0.57067  1
496     Ca 1 0.47493  0.82761  0.23410  1
497     Ca 1 0.66040  0.96586  0.92819  1
498     Ca 1 0.20984  0.65318  0.92536  1
499     Ca 1 0.70920  0.29199  0.91542  1
500     Ca 1 0.21730  0.10936  0.93066  1
501     Ca 1 0.58256  0.47670  0.22144  1
502     Ca 1 0.49588  0.87448  0.47085  1
503     Ca 1 0.58362  0.07166  0.71558  1
504     Ca 1 0.74572  0.35169  0.04150  1
505     Ca 1 0.52022  0.80243  0.68940  1
506     Ca 1 0.51983  0.46312  0.91247  1
507     Ca 1 0.49745  0.71727  0.61309  1
508     Ca 1 0.44328  0.92126  0.56207  1
509     Ca 1 0.84574  0.28094  0.95450  1
510     Ca 1 0.22170  0.38372  0.69676  1
511     Ca 1 0.01651  0.81616  0.79040  1
512     Ca 1 0.59284  0.29062  0.96028  1
513     Ca 1 0.08319  0.70263  0.03372  1
514     Ca 1 0.36861  0.93729  0.57860  1
515     Ca 1 0.79780  0.05006  0.04423  1
516     Ca 1 0.81092  0.96216  0.41318  1
517     Ca 1 0.40434  0.18730  0.75555  1
518     Ca 1 0.06928  0.23123  0.53027  1
519     Ca 1 0.53254  0.36969  0.13009  1
520     Ca 1 0.76744  0.19148  0.05715  1
521     Ca 1 0.54179  0.98981  0.37380  1
522     Ca 1 0.47806  0.89707  0.39036  1
523     Ca 1 0.79516  0.30605  0.61835  1
524     Ca 1 0.56346  0.94198  0.83608  1
525     Ca 1 0.41783  0.76707  0.36658  1
526     Ca 1 0.78118  0.40339  0.12756  1
527     Ca 1 0.71506  0.55086  0.59813  1
528     Ca 1 0.48392  0.38606  0.62362  1
529     Ca 1 0.08220  0.92103  0.21922  1
530     Ca 1 0.33935  0.04208  0.61576  1
531     Ca 1 0.78870  0.07774  0.92169  1
532     Ca 1 0.45621  0.59892  0.51012  1
533     Ca 1 0.87879  0.79419  0.51491  1
534     Ca 1 0.37375  0.46884  0.30984  1
535     Ca 1 0.82315  0.53185  0.65832  1
536     Ca 1 0.57821  0.37733  0.88914  1
537     Ca 1 0.55708  0.75268  0.98324  1
538     Ca 1 0.94149  0.15298  0.83998  1
539     Ca 1 0.33554  0.58794  0.02893  1
540     Ca 1 0.19912  0.82509  0.29386  1
541     Ca 1 0.08207  0.18356  0.11699  1
542     Ca 1 0.74455  0.94829  0.70026  1
543     Ca 1 0.84631  0.13505  0.82094  1
544     Ca 1 0.36890  0.18370  0.04434  1
545     Ca 1 0.58966  0.75612  0.50565  1
546     Ca 1 0.11534  0.09458  0.51273  1
547     Ca 1 0.24344  0.27799  0.69839  1
548     Ca 1 0.61792  0.56456  0.35218  1
549     Ca 1 0.83497  0.26596  0.02724  1
550     Ca 1 0.11236  0.87832  0.79354  1
551     Ca 1 0.18962  0.02563  0.28205  1
552     Ca 1 0.42400  0.81678  0.69510  1
553     Ca 1 0.98094  0.74595  0.74189  1
554     Ca 1 0.87984  0.59205  0.91532  1
555     Ca 1 0.57023  0.15234  0.08805  1
556     Ca 1 0.30558  0.96900  0.97185  1
557     Ca 1 0.46728  0.15709  0.42115  1
558     Ca 1 0.25272  0.71212  0.81379  1
559     Ca 1 0.54962  0.34762  0.71301  1
560     Ca 1 0.41925  0.77874  0.59205  1
561     Ca 1 0.91325  0.53383  0.58642  1
562     Ca 1 0.06550  0.42677  0.99888  1
563     Ca 1 0.93390  0.69402  0.71636  1
564     Ca 1 0.87307  0.06709  0.83191  1
565     Ca 1 0.96585  0.18600  0.99101  1
566     Ca 1 0.79296  0.18011  0.64071  1
567     Ca 1 0.78692  0.08612  0.11499  1
568     Ca 1 0.28211  0.16349  0.94880  1
569     Ca 1 0.33284  0.46554  0.14739  1
570     Ca 1 0.64658  0.53014  0.55959  1
571     Ca 1 0.97368  0.98970  0.13472  1
572     Ca 1 0.68982  0.09153  0.17678  1
573     Ca 1 0.62079  0.29060  0.17783  1
574     Ca 1 0.41393  0.37519  0.33207  1
575     Ca 1 0.58368  0.37696  0.58342  1
576     Ca 1 0.72228  0.59800  0.19224  1
577     Ca 1 0.26611  0.51805  0.51334  1
578     Ca 1 0.08705  0.79372  0.77785  1
579     Ca 1 0.67426  0.18348  0.54773  1
580     Ca 1 0.97160  0.82125  0.57703  1
581     Ca 1 0.57250  0.40916  0.66361  1
582     Ca 1 0.24953  0.55353  0.85452  1
583     Ca 1 0.15498  0.84638  0.62156  1
584     Ca 1 0.97062  0.41074  0.66351  1
585     Ca 1 0.18592  0.57892  0.13640  1
586     Ca 1 0.91833  0.77383  0.80407  1
587     Ca 1 0.54804  0.93601  0.98746  1
588     Ca 1 0.33401  0.19751  0.14238  1
589     Ca 1 0.37568  0.27650  0.43021  1
590     Ca 1 0.30428  0.94807  0.55032  1
591     Ca 1 0.58146  0.03345  0.18497  1
592     Ca 1 0.08639  0.85790  0.41582  1
593     Ca 1 0.57588  0.46722  0.53629  1
594     Ca 1 0.50966  0.65447  0.88119  1
595     Ca 1 0.82890  0.88479  0.76141  1
596     Ca 1 0.49951  0.45023  0.28824  1
597     Ca 1 0.93814  0.92405  0.44620  1
598     Ca 1 0.02145  0.80260  0.68502  1
599     Ca 1 0.91600  0.01957  0.87993  1
600     Ca 1 0.34282  0.57398  0.74005  1
601     Ca 1 0.53813  0.53341  0.57408  1
602     Ca 1 0.92534  0.82922  0.34775  1
603     Ca 1 0.29483  0.55290  0.67439  1
604     Ca 1 0.55688  0.56621  0.32019  1
605     Ca 1 0.24953  0.59730  0.94661  1
606     Ca 1 0.10457  0.82218  0.70617  1
607     Ca 1 0.29543  0.87074  0.87118  1
608     Ca 1 0.86664  0.60071  0.75763  1
609     Ca 1 0.50395  0.65870  0.02721  1
610     Ca 1 0.45801  0.17390  0.62924  1
611     Ca 1 0.06941  0.85724  0.65628  1
612     Ca 1 0.78639  0.02753  0.51371  1
613     Ca 1 0.98659  0.80720  0.45019  1
614     Ca 1 0.80330  0.29220  0.70877  1
615     Ca 1 0.20013  0.43257  0.86903  1
616     Ca 1 0.61985  0.74493  0.92131  1
617     Ca 1 0.61293  0.81593  0.67758  1
618     Ca 1 0.37457  0.86362  0.89644  1
619     Ca 1 0.20467  0.18083  0.41431  1
620     Ca 1 0.98236  0.45869  0.96022  1
621     Ca 1 0.28383  0.27894  0.78763  1
622     Ca 1 0.34043  0.64166  0.51706  1
623     Ca 1 0.86204  0.38254  0.50230  1
624     Ca 1 0.30889  0.38100  0.20991  1
625     Ca 1 0.33027  0.18525  0.76937  1
626     Ca 1 0.43278  0.41199  0.44993  1
627     Ca 1 0.58391  0.99056  0.43615  1
628     Ca 1 0.48196  0.35932  0.47973  1
629     Ca 1 0.06146  0.62704  0.56243  1
630     Ca 1 0.43251  0.86155  0.61411  1
631     Ca 1 0.43139  0.64251  0.03890  1
632     Ca 1 0.22716  0.31620  0.95172  1
633     Ca 1 0.26580  0.41412  0.03106  1
634     Ca 1 0.86948  0.10432  0.23714  1
635     Ca 1 0.30130  0.84313  0.01523  1
636     Ca 1 0.48825  0.69161  0.27985  1
637     Ca 1 0.76652  0.09316  0.55970  1
638     Ca 1 0.13719  0.48993  0.14321  1
639     Ca 1 0.41382  0.90219  0.68164  1
640     Ca 1 0.66068  0.72239  0.77661  1
641     Ca 1 0.51543  0.59993  0.67170  1
642     Ca 1 0.42144  0.75163  0.73179  1
643     Ca 1 0.86320  0.35657  0.09457  1
644     Ca 1 0.08450  0.63394  0.46477  1
645     Ca 1 0.94065  0.42179  0.30292  1
646     Ca 1 0.45397  0.61723  0.63033  1
647     Ca 1 0.77362  0.75588  0.19905  1
648     Ca 1 0.06197  0.52631  0.98848  1
649     Ca 1 0.96147  0.65828  0.48851  1
650     Ca 1 0.31878  0.75425  0.65757  1
651     Ca 1 0.32467  0.33282  0.58805  1
652     Ca 1 0.78975  0.03509  0.23224  1
653     Ca 1 0.86358  0.63877  0.21968  1
654     Ca 1 0.40148  0.99097  0.20033  1
655     Ca 1 0.26737  0.33875  0.14716  1
656     Ca 1 0.65850  0.14569  0.78122  1
657     Ca 1 0.45874  0.07301  0.46836  1
658     Ca 1 0.18030  0.53743  0.50581  1
659     Ca 1 0.69667  0.63891  0.68102  1
660     Ca 1 0.91686  0.23511  0.39517  1
661     Ca 1 0.71054  0.27273  0.01489  1
662     Ca 1 0.14480  0.43184  0.35729  1
663     Ca 1 0.63294  0.92240  0.50439  1
664     Ca 1 0.32395  0.60988  0.94552  1
665     Ca 1 0.90375  0.53510  0.83573  1
666     Ca 1 0.14949  0.12642  0.15358  1
667     Ca 1 0.93620  0.50433  0.24755  1
668     Ca 1 0.08385  0.87642  0.92776  1
669     Ca 1 0.08694  0.14310  0.34025  1
670     Ca 1 0.42439  0.06170  0.67429  1
671     Ca 1 0.16631  0.14010  0.84426  1
672     Ca 1 0.54546  0.03663  0.80469  1
673     Ca 1 0.93525  0.32272  0.46344  1
674     Ca 1 0.07713  0.40162  0.36408  1
675     Ca 1 0.46467  0.96433  0.43824  1
676     Ca 1 0.62749  0.55231  0.68461  1
677     Ca 1 0.33374  0.62969  0.80798  1
678     Ca 1 0.89873  0.86476  0.17786  1
679     Ca 1 0.77196  0.26125  0.96735  1
680     Ca 1 0.46048  0.45183  0.39234  1
681     Ca 1 0.98502  0.71021  0.97729  1
682     Ca 1 0.25830  0.82115  0.62034  1
683     Ca 1 0.08063  0.08073  0.23019  1
684     Ca 1 0.47781  0.26716  0.12398  1
685     Ca 1 0.06821  0.34631  0.00063  1
686     Ca 1 0.47735  0.02830  0.40584  1
687     Ca 1 0.92899  0.73800  0.27055  1
688     Ca 1 0.39278  0.98468  0.64080  1
689     Ca 1 0.38008  0.47203  0.74106  1
690     Ca 1 0.02408  0.58756  0.38782  1
691     Ca 1 0.92184  0.44891  0.06514  1
692     Ca 1 0.08277  0.72067  0.61839  1
693     Ca 1 0.89368  0.33218  0.34729  1
694     Ca 1 0.20945  0.72275  0.67606  1
695     Ca 1 0.80726  0.11660  0.64504  1
696     Ca 1 0.35571  0.81475  0.69693  1
697     Ca 1 0.64778  0.01316  0.86157  1
698     Ca 1 0.51344  0.47276  0.19352  1
699     Ca 1 0.59033  0.57810  0.94329  1
700     Ca 1 0.59654  0.11848  0.01463  1
701     Ca 1 0.11085  0.26631  0.04171  1
702     Ca 1 0.62888  0.13229  0.59990  1
703     Ca 1 0.27434  0.59384  0.49717  1
704     Ca 1 0.48458  0.38022  0.21826  1
705     Ca 1 0.50710  0.58697  0.01749  1
706     Ca 1 0.21249  0.15495  0.70222  1
707     Ca 1 0.43018  0.24359  0.46934  1
708     Ca 1 0.75308  0.19871  0.72252  1
709     Ca 1 0.22100  0.64373  0.76264  1
710     Ca 1 0.37923  0.55106  0.09757  1
711     Ca 1 0.01418  0.17672  0.93450  1
712     Ca 1 0.70271  0.77648  0.52461  1
713     Ca 1 0.00506  0.35013  0.68549  1
714     Ca 1 0.40446  0.04673  0.14227  1
715     Ca 1 0.59511  0.37943  0.03392  1
716     Ca 1 0.47674  0.37941  0.39106  1
717     Ca 1 0.29674  0.69581  0.56610  1
718     Ca 1 0.59419  0.04726  0.91181  1
719     Ca 1 0.47409  0.29691  0.42128  1
720     Ca 1 0.88838  0.15028  0.58981  1
721     Ca 1 0.60017  0.36524  0.79433  1
722     Ca 1 0.34955  0.51295  0.49111  1
723     Ca 1 0.07718  0.04194  0.58304  1
724     Ca 1 0.97649  0.80093  0.91539  1
725     Ca 1 0.17751  0.77494  0.70513  1
726     Ca 1 0.76287  0.01476  0.42250  1
727     Ca 1 0.57527  0.45021  0.05060  1
728     Ca 1 0.64759  0.43652  0.05427  1
729     Ca 1 0.37021  0.36805  0.26805  1
730     Ca 1 0.80490  0.96096  0.52225  1
731     Ca 1 0.32349  0.76237  0.34460  1
732     Ca 1 0.41474  0.21946  0.10848  1
733     Ca 1 0.68699  0.48282  0.60140  1
734     Ca 1 0.12977  0.70804  0.72055  1
735     Ca 1 0.78057  0.59915  0.82755  1
736     Ca 1 0.62488  0.51515  0.29729  1
737     Ca 1 0.55810  0.82744  0.99439  1
738     Ca 1 0.62672  0.60173  0.63603  1
739     Ca 1 0.17653  0.64757  0.18282  1
740     Ca 1 0.08800  0.38804  0.45681  1
741     Ca 1 0.88754  0.04401  0.64396  1
742     Ca 1 0.08125  0.00173  0.23322  1
743     Ca 1 0.06914  0.00377  0.03352  1
744     Ca 1 0.32299  0.21394  0.34555  1
745     Ca 1 0.59691  0.31556  0.85962  1
746     Ca 1 0.87460  0.33949  0.78576  1
747     Ca 1 0.72382  0.36990  0.51536  1
748     Ca 1 0.58360  0.73547  0.64741  1
749     Ca 1 0.69681  0.13274  0.27317  1
750     Ca 1 0.22725  0.61332  0.22444  1
751     Ca 1 0.80926  0.47571  0.61414  1
752     Ca 1 0.32719  0.01314  0.03522  1
753     Ca 1 0.82128  0.35471  0.87272  1
754     Ca 1 0.49723  0.82324  0.90036  1
755     Ca 1 0.89997  0.91263  0.89427  1
756     Ca 1 0.37723  0.39961  0.99988  1
757     Ca 1 0.79890  0.17297  0.78753  1
758     Ca 1 0.48231  0.91809  0.73354  1
759     Ca 1 0.75805  0.93718  0.60444  1
760     Ca 1 0.20932  0.31970  0.19833  1
761     Ca 1 0.57868  0.59120  0.57618  1
762     Ca 1 0.71972  0.71947  0.24215  1
763     Ca 1 0.51532  0.19097  0.01716  1
764     Ca 1 0.19837  0.43747  0.40744  1
765     Ca 1 0.17198  0.19327  0.78132  1
766     Ca 1 0.15464  0.14448  0.96182  1
767     Ca 1 0.19476  0.11706  0.55656  1
768     Ca 1 0.75276  0.50330  0.50432  1
769     Ca 1 0.70498  0.94692  0.53271  1
770     Ca 1 0.30222  0.07601  0.27489  1
771     Ca 1 0.13538  0.33210  0.07398  1
772     Ca 1 0.73783  0.85189  0.74921  1
773     Ca 1 0.07403  0.37719  0.71462  1
774     Ca 1 0.98409  0.90936  0.31572  1
775     Ca 1 0.20188  0.24141  0.89427  1
776     Ca 1 0.25632  0.77873  0.29517  1
777     Ca 1 0.34375  0.83210  0.32908  1
778     Ca 1 0.51072  0.94016  0.06694  1
779     Ca 1 0.54267  0.40829  0.43165  1
780     Ca 1 0.32308  0.29256  0.20924  1
781     Ca 1 0.97351  0.23723  0.07349  1
782     Ca 1 0.61844  0.58764  0.76706  1
783     Ca 1 0.80807  0.86120  0.52043  1
784     Ca 1 0.51537  0.84347  0.62541  1
785     Ca 1 0.24573  0.24133  0.19276  1
786     Ca 1 0.62975  0.38093  0.95848  1
787     Ca 1 0.65031  0.26366  0.06181  1
788     Ca 1 0.75739  0.52145  0.39184  1
789     Ca 1 0.20911  0.15049  0.13555  1
790     Ca 1 0.36325  0.15501  0.57341  1
791     Ca 1 0.54601  0.24412  0.70199  1
792     Ca 1 0.12741  0.19743  0.17014  1
793     Ca 1 0.30292  0.62730  0.69374  1
794     Ca 1 0.56922  0.67705  0.43904  1
795     Ca 1 0.29783  0.07598  0.51706  1
796     Ca 1 0.59259  0.55383  0.20484  1
797     Ca 1 0.02130  0.32520  0.93309  1
798     Ca 1 0.68012  0.77653  0.43544  1
799     Ca 1 0.61558  0.44293  0.29072  1
800     Ca 1 0.31009  0.41165  0.37801  1
801     Ca 1 0.15574  0.13973  0.05928  1
802     Ca 1 0.22085  0.38934  0.48473  1
803     Ca 1 0.71281  0.66144  0.58638  1
804     Ca 1 0.73590  0.94985  0.45912  1
805     Ca 1 0.32855  0.40201  0.10772  1
806     Ca 1 0.50779  0.48387  0.04367  1
807     Ca 1 0.77924  0.46140  0.44510  1
808     Ca 1 0.35883  0.11705  0.77296  1
809     Ca 1 0.29833  0.05484  0.12517  1
810     Ca 1 0.87004  0.84393  0.71320  1
811     Ca 1 0.74959  0.66623  0.06614  1
812     Ca 1 0.33226  0.89697  0.32652  1
813     Ca 1 0.42869  0.97109  0.27844  1
814     Ca 1 0.28149  0.39611  0.86603  1
815     Ca 1 0.14560  0.58290  0.37358  1
816     Ca 1 0.91416  0.97588  0.34710  1
817     Ca 1 0.03225  0.68794  0.75045  1
818     Ca 1 0.75074  0.24476  0.44497  1
819     Ca 1 0.93755  0.51188  0.98841  1
820     Ca 1 0.73677  0.97823  0.82203  1
821     Ca 1 0.75617  0.29607  0.09122  1
822     Ca 1 0.26542  0.75716  0.94572  1
823     Ca 1 0.87592  0.55327  0.52194  1
824     Ca 1 0.45032  0.61727  0.11721  1
825     Ca 1 0.37660  0.14650  0.84375  1
826     Ca 1 0.58315  0.11372  0.26584  1
827     Ca 1 0.94507  0.38004  0.05681  1
828     Ca 1 0.48218  0.20331  0.19434  1
829     Ca 1 0.21401  0.36380  0.05967  1
830     Ca 1 0.97627  0.52074  0.16118  1
831     Ca 1 0.50046  0.02523  0.58101  1
832     Ca 1 0.96627  0.94368  0.82068  1
833     Ca 1 0.28459  0.44555  0.78621  1
834     Ca 1 0.66855  0.19915  0.37174  1
835     Ca 1 0.21078  0.67178  0.11380  1
836     Ca 1 0.93696  0.59445  0.74027  1
837     Ca 1 0.89793  0.65657  0.60111  1
838     Ca 1 0.79223  0.56741  0.04788  1
839     Ca 1 0.23906  0.21218  0.51286  1
840     Ca 1 0.94413  0.01684  0.97349  1
841     Ca 1 0.76603  0.93910  0.08709  1
842     Ca 1 0.57776  0.99347  0.70971  1
843     Ca 1 0.06893  0.11331  0.12520  1
844     Ca 1 0.81443  0.33258  0.03302  1
845     Ca 1 0.91104  0.59106  0.62843  1
846     Ca 1 0.71423  0.16062  0.87192  1
847     Ca 1 0.91432  0.32687  0.89091  1
848     Ca 1 0.16609  0.88830  0.07889  1
849     Ca 1 0.00170  0.67741  0.35059  1
850     Ca 1 0.07824  0.84754  0.12809  1
851     Ca 1 0.65229  0.15731  0.91687  1
852     Ca 1 0.14235  0.36235  0.31601  1
853     Ca 1 0.27556  0.65040  0.16181  1
854     Ca 1 0.28180  0.03927  0.34570  1
855     Ca 1 0.70657  0.44826  0.30782  1
856     Ca 1 0.31077  0.27614  0.46109  1
857     Ca 1 0.21810  0.81450  0.45478  1
858     Ca 1 0.11008  0.19458  0.72454  1
859     Ca 1 0.94661  0.37919  0.57945  1
860     Ca 1 0.55806  0.77884  0.09449  1
861     Ca 1 0.12679  0.94514  0.01492  1
862     Ca 1 0.39606  0.24219  0.55867  1
863     Ca 1 0.93934  0.99640  0.44342  1
864     Ca 1 0.17299  0.81790  0.90672  1
865     Ca 1 0.21596  0.93693  0.84119  1
866     Ca 1 0.23061  0.76962  0.57827  1
867     Ca 1 0.09925  0.64199  0.18689  1
868     Ca 1 0.47300  0.79971  0.54162  1
869     Ca 1 0.87314  0.40547  0.77304  1
870     Ca 1 0.35772  0.92086  0.13965  1
871     Ca 1 0.43073  0.80959  0.44221  1
872     Ca 1 0.38910  0.52913  0.90399  1
873     Ca 1 0.05984  0.69360  0.94195  1
874     Ca 1 0.25353  0.36522  0.36428  1
875     Ca 1 0.54372  0.29168  0.15357  1
876     Ca 1 0.37376  0.45396  0.47396  1
877     Ca 1 0.54814  0.50739  0.81646  1
878     Ca 1 0.06966  0.29698  0.43965  1
879     Ca 1 0.29183  0.31319  0.66446  1
880     Ca 1 0.16463  0.56785  0.23176  1
881     Ca 1 0.17869  0.72282  0.93372  1
882     Ca 1 0.68675  0.94215  0.26600  1
883     Ca 1 0.52518  0.11077  0.16783  1
884     Ca 1 0.72649  0.64799  0.93293  1
885     Ca 1 0.02448  0.69457  0.48164  1
886     Ca 1 0.80158  0.49001  0.88654  1
887     Ca 1 0.49962  0.77134  0.18322  1
888     Ca 1 0.73713  0.97974  0.02727  1
889     Ca 1 0.78296  0.64855  0.56976  1
890     Ca 1 0.14116  0.65543  0.87108  1
891     Ca 1 0.86531  0.76297  0.22263  1
892     Ca 1 0.85345  0.07627  0.74682  1
893     Ca 1 0.22621  0.26102  0.26867  1
894     Ca 1 0.30543  0.38985  0.29835  1
895     Ca 1 0.77972  0.74558  0.54082  1
896     Ca 1 0.21322  0.03179  0.09137  1
897     Ca 1 0.93386  0.72144  0.85480  1
898     Ca 1 0.06544  0.91380  0.60319  1
899     Ca 1 0.43154  0.17967  0.85991  1
900     Ca 1 0.39926  0.38989  0.56697  1
901     Ca 1 0.15930  0.08202  0.62672  1
902     Ca 1 0.99354  0.97509  0.57571  1
903     Ca 1 0.95267  0.95515  0.63712  1
904     Ca 1 0.57595  0.29831  0.05473  1
905     Ca 1 0.72153  0.74991  0.82855  1
906     Ca 1 0.46552  0.26991  0.59683  1
907     Ca 1 0.69755  0.52239  0.32525  1
908     Ca 1 0.60326  0.66464  0.18603  1
909     Ca 1 0.84944  0.39536  0.02747  1
910     Ca 1 0.42383  0.07205  0.38866  1
911     Ca 1 0.35576  0.11783  0.03825  1
912     Ca 1 0.02069  0.05113  0.07910  1
913     Ca 1 0.70048  0.71088  0.66528  1
914     Ca 1 0.52367  0.25599  0.94922  1
915     Ca 1 0.95498  0.98059  0.73242  1
916     Ca 1 0.87258  0.62440  0.84973  1
917     Ca 1 0.12155  0.55997  0.47258  1
918     Ca 1 0.32573  0.95428  0.68451  1
919     Ca 1 0.26472  0.89194  0.59014  1
920     Ca 1 0.84541  0.90475  0.12084  1
921     Ca 1 0.78689  0.36068  0.55499  1
922     Ca 1 0.57298  0.54425  0.02458  1
923     Ca 1 0.46715  0.04004  0.31827  1
924     Ca 1 0.05451  0.23443  0.22351  1
925     Ca 1 0.35227  0.32679  0.34324  1
926     Ca 1 0.23542  0.10419  0.74962  1
927     Ca 1 0.21304  0.88994  0.42818  1
928     Ca 1 0.48542  0.61039  0.21484  1
929     Ca 1 0.83628  0.22594  0.20297  1
930     Ca 1 0.95337  0.22144  0.26596  1
931     Ca 1 0.27976  0.23830  0.88586  1
932     Ca 1 0.75386  0.08560  0.23824  1
933     Ca 1 0.34209  0.12290  0.22244  1
934     Ca 1 0.46933  0.62396  0.29460  1
935     Ca 1 0.56141  0.20052  0.41471  1
936     Ca 1 0.92788  0.65881  0.37343  1
937     Ca 1 0.94833  0.30673  0.08971  1
938     Ca 1 0.82603  0.87950  0.43295  1
939     Ca 1 0.90636  0.45917  0.61470  1
940     Ca 1 0.42996  0.56504  0.28220  1
941     Ca 1 0.41077  0.52216  0.66998  1
942     Ca 1 0.15387  0.73293  0.00812  1
943     Ca 1 0.72445  0.70520  0.50104  1
944     Ca 1 0.40143  0.99217  0.47661  1
945     Ca 1 0.02858  0.86320  0.23436  1
946     Ca 1 0.53164  0.11428  0.45184  1
947     Ca 1 0.29995  0.78523  0.73957  1
948     Ca 1 0.27598  0.03543  0.58008  1
949     Ca 1 0.47123  0.00344  0.71222  1
950     Ca 1 0.81905  0.30056  0.28089  1
951     Ca 1 0.01670  0.69256  0.56294  1
952     Ca 1 0.18456  0.54693  0.65244  1
953     Ca 1 0.92996  0.03551  0.16900  1
954     Ca 1 0.99826  0.53636  0.02792  1
955     Ca 1 0.52196  0.37906  0.77598  1
956     Ca 1 0.10998  0.64931  0.94514  1
957     Ca 1 0.01525  0.37155  0.23760  1
958     Ca 1 0.35745  0.06421  0.48577  1
959     Ca 1 0.35531  0.81931  0.97668  1
960     Ca 1 0.44835  0.29215  0.76479  1
961     Ca 1 0.39166  0.26597  0.64851  1
962     Ca 1 0.88931  0.34027  0.96851  1
963     Ca 1 0.62741  0.25543  0.75725  1
964     Ca 1 0.50838  0.87637  0.83929  1
965     Ca 1 0.29631  0.11992  0.15851  1
966     Ca 1 0.85796  0.89589  0.23375  1
967     Ca 1 0.27548  0.92272  0.92046  1
968     Ca 1 0.48868  0.29026  0.04464  1
969     Ca 1 0.88562  0.93339  0.04372  1
970     Ca 1 0.86059  0.65374  0.33014  1
971     Ca 1 0.11730  0.39566  0.57086  1
972     Ca 1 0.54782  0.90204  0.36115  1
973     Ca 1 0.01626  0.28222  0.55703  1
974     Ca 1 0.49261  0.71963  0.94900  1
975     Ca 1 0.00595  0.50314  0.86041  1
976     Ca 1 0.06995  0.30591  0.32893  1
977     Ca 1 0.30783  0.18385  0.47019  1
978     Ca 1 0.53951  0.00097  0.89094  1
979     Ca 1 0.01534  0.26044  0.29382  1
980     Ca 1 0.18073  0.32037  0.65754  1
981     Ca 1 0.81927  0.21354  0.41057  1
982     Ca 1 0.44176  0.13323  0.96485  1
983     Ca 1 0.72168  0.35377  0.74455  1
984     Ca 1 0.80413  0.48173  0.76514  1
985     Ca 1 0.42175  0.32812  0.51278  1
986     Ca 1 0.82865  0.60083  0.10034  1
987     Ca 1 0.05142  0.92302  0.10366  1
988     Ca 1 0.09020  0.57696  0.15942  1
989     Ca 1 0.87155  0.28980  0.08584  1
990     Ca 1 0.38922  0.03045  0.84232  1
991     Ca 1 0.11380  0.02231  0.13096  1
992     Ca 1 0.10732  0.19752  0.03111  1
993     Ca 1 0.78529  0.48828  0.97338  1
994     Ca 1 0.78428  0.86459  0.60019  1
995     Ca 1 0.89574  0.62692  0.13664  1
996     Ca 1 0.64274  0.84510  0.24886  1
997     Ca 1 0.04921  0.75649  0.41436  1
998     Ca 1 0.33473  0.77449  0.12017  1
999     Ca 1 0.39026  0.22279  0.38079  1
1000    Ca 1 0.11728  0.39882  0.84413  1
1001    Ca 1 0.34978  0.29209  0.53466  1
1002    Ca 1 0.33600  0.11744  0.42842  1
1003    Ca 1 0.07633  0.69153  0.81563  1
1004    Ca 1 0.27194  0.92238  0.43060  1
1005    Ca 1 0.79220  0.67298  0.13244  1
1006    Ca 1 0.91576  0.93022  0.23522  1
1007    Ca 1 0.26972  0.05337  0.05081  1
1008    Ca 1 0.07171  0.52448  0.52730  1
1009    Ca 1 0.79508  0.99546  0.88820  1
1010    Ca 1 0.66061  0.81693  0.97541  1
1011    Ca 1 0.62448  0.47951  0.98030  1
1012    Ca 1 0.90448  0.20054  0.02375  1
1013    Ca 1 0.73055  0.90975  0.97837  1
1014    Ca 1 0.89139  0.71735  0.39524  1
1015    Ca 1 0.01302  0.05421  0.64109  1
1016    Ca 1 0.83548  0.56953  0.98196  1
1017    Ca 1 0.01859  0.61463  0.12562  1
1018    Ca 1 0.72470  0.73214  0.74306  1
1019    Ca 1 0.27178  0.68931  0.89109  1
1020    Ca 1 0.21633  0.55282  0.04480  1
1021    Ca 1 0.10743  0.73643  0.31131  1
1022    Ca 1 0.20455  0.60689  0.82638  1
1023    Ca 1 0.95453  0.52020  0.43760  1
1024    Ca 1 0.71014  0.38644  0.97753  1
1025    Ca 1 0.35727  0.69799  0.60636  1
1026    Ca 1 0.46233  0.12309  0.10369  1
1027    Ca 1 0.64799  0.18935  0.08040  1
1028    Ca 1 0.41810  0.76823  0.88177  1
1029    Ca 1 0.23932  0.95806  0.19201  1
1030    Ca 1 0.71865  0.18535  0.46183  1
1031    Ca 1 0.81347  0.39504  0.20832  1
1032    Ca 1 0.86400  0.82216  0.07008  1
1033    Ca 1 0.80845  0.39732  0.30561  1
1034    Ca 1 0.39852  0.05297  0.59027  1
1035    Ca 1 0.54693  0.69704  0.21369  1
1036    Ca 1 0.60691  0.25380  0.86613  1
1037    Ca 1 0.45070  0.92910  0.02144  1
1038    Ca 1 0.03921  0.25383  0.05284  1
1039    Ca 1 0.50051  0.83436  0.34956  1
1040    Ca 1 0.89528  0.85211  0.57741  1
1041    Ca 1 0.85550  0.97581  0.15754  1
1042    Ca 1 0.14472  0.28619  0.91208  1
1043    Ca 1 0.02966  0.41623  0.88978  1
1044    Ca 1 0.09969  0.82458  0.21598  1
1045    Ca 1 0.48218  0.75061  0.43111  1
1046    Ca 1 0.81029  0.76617  0.33687  1
1047    Ca 1 0.97894  0.22454  0.15780  1
1048    Ca 1 0.94579  0.47124  0.77468  1
1049    Ca 1 0.40528  0.23053  0.92257  1
1050    Ca 1 0.33917  0.20608  0.87756  1
1051    Ca 1 0.38850  0.70625  0.00785  1
1052    Ca 1 0.49160  0.67707  0.13938  1
1053    Ca 1 0.96204  0.38193  0.97658  1
1054    Ca 1 0.43986  0.29356  0.34338  1
1055    Ca 1 0.76983  0.67927  0.68701  1
1056    Ca 1 0.39816  0.98218  0.10956  1
1057    Ca 1 0.95110  0.51069  0.07005  1
1058    Ca 1 0.90836  0.76240  0.09145  1
1059    Ca 1 0.69376  0.80138  0.05255  1
1060    Ca 1 0.26732  0.07759  0.96930  1
1061    Ca 1 0.13934  0.68618  0.12277  1
1062    Ca 1 0.68400  0.89657  0.87047  1
1063    Ca 1 0.90282  0.73535  0.01662  1
1064    Ca 1 0.66571  0.72657  0.98504  1
1065    Ca 1 0.23646  0.68491  0.99684  1
1066    Ca 1 0.26364  0.29693  0.52315  1
1067    Ca 1 0.25942  0.47130  0.14494  1
1068    Ca 1 0.00877  0.07850  0.29358  1
1069    Ca 1 0.50473  0.97160  0.78550  1
1070    Ca 1 0.56952  0.69382  0.92481  1
1071    Ca 1 0.17661  0.14422  0.27184  1
1072    Ca 1 0.42642  0.87406  0.50578  1
1073    Ca 1 0.68821  0.48013  0.38736  1
1074    Ca 1 0.82075  0.69239  0.62363  1
1075    Ca 1 0.69130  0.07678  0.78194  1
1076    Ca 1 0.15728  0.85982  0.48863  1
1077    Ca 1 0.45641  0.52542  0.90218  1
1078    Ca 1 0.51437  0.37119  0.92893  1
1079    Ca 1 0.85895  0.67698  0.10602  1
1080    Ca 1 0.19404  0.74954  0.39130  1
1081    Ca 1 0.75073  0.57293  0.74416  1
1082    Ca 1 0.47078  0.34614  0.29018  1
1083    Ca 1 0.86960  0.02826  0.31310  1
1084    Ca 1 0.95826  0.61519  0.26669  1
1085    Ca 1 0.04256  0.76975  0.84424  1
1086    Ca 1 0.99801  0.57531  0.62282  1
1087    Ca 1 0.74145  0.14452  0.00284  1
1088    Ca 1 0.80351  0.15019  0.25172  1
1089    Ca 1 0.61747  0.85479  0.76722  1
1090    Ca 1 0.80578  0.60779  0.20990  1
1091    Ca 1 0.95166  0.95795  0.91867  1
1092    Ca 1 0.16097  0.99833  0.21565  1
1093    Ca 1 0.65529  0.82052  0.48482  1
1094    Ca 1 0.29099  0.86110  0.38343  1
1095    Ca 1 0.90819  0.17166  0.22662  1
1096    Ca 1 0.18088  0.69133  0.80381  1
1097    Ca 1 0.56984  0.67099  0.04853  1
1098    Ca 1 0.55429  0.18629  0.27976  1
1099    Ca 1 0.88447  0.37138  0.17786  1
1100    Ca 1 0.66680  0.54398  0.20557  1
1101    Ca 1 0.46378  0.95273  0.17631  1
1102    Ca 1 0.79961  0.14680  0.51860  1
1103    Ca 1 0.28459  0.44390  0.44046  1
1104    Ca 1 0.85404  0.00808  0.23811  1
1105    Ca 1 0.44262  0.86314  0.87171  1
1106    Ca 1 0.57541  0.25194  0.52500  1
1107    Ca 1 0.63356  0.09062  0.94358  1
1108    Ca 1 0.69957  0.34590  0.11505  1
1109    Ca 1 0.21336  0.10126  0.06971  1
1110    Ca 1 0.51726  0.30861  0.24581  1
1111    Ca 1 0.88317  0.27702  0.15980  1
1112    Ca 1 0.82299  0.28161  0.53848  1
1113    Ca 1 0.76310  0.03419  0.77059  1
1114    Ca 1 0.91023  0.22954  0.51306  1
1115    Ca 1 0.64365  0.89471  0.30518  1
1116    Ca 1 0.14003  0.54592  0.76432  1
1117    Ca 1 0.56220  0.80005  0.17964  1
1118    Ca 1 0.88759  0.85977  0.48867  1
1119    Ca 1 0.33380  0.62950  0.26847  1
1120    Ca 1 0.26038  0.57871  0.11538  1
1121    Ca 1 0.99456  0.35209  0.47824  1
1122    Ca 1 0.51380  0.99527  0.19531  1
1123    Ca 1 0.74325  0.64018  0.38938  1
1124    Ca 1 0.38547  0.33652  0.74299  1
1125    Ca 1 0.23124  0.62749  0.43333  1
1126    Ca 1 0.64374  0.49944  0.90646  1
1127    Ca 1 0.24747  0.28639  0.39543  1
1128    Ca 1 0.63812  0.72307  0.59123  1
1129    Ca 1 0.54970  0.77466  0.34993  1
1130    Ca 1 0.60340  0.51062  0.46572  1
1131    Ca 1 0.54068  0.17535  0.51696  1
1132    Ca 1 0.86149  0.94821  0.96398  1
1133    Ca 1 0.85938  0.57134  0.42404  1
1134    Ca 1 0.69734  0.82388  0.81145  1
1135    Ca 1 0.07295  0.27045  0.95939  1
1136    Ca 1 0.69816  0.52307  0.14199  1
1137    Ca 1 0.07848  0.60590  0.00782  1
1138    Ca 1 0.04733  0.56337  0.26063  1
1139    Ca 1 0.61483  0.04879  0.59909  1
1140    Ca 1 0.82607  0.10963  0.38596  1
1141    Ca 1 0.00075  0.70192  0.83439  1
1142    Ca 1 0.07257  0.63191  0.28165  1
1143    Ca 1 0.86457  0.86150  0.95439  1
1144    Ca 1 0.89725  0.06023  0.10586  1
1145    Ca 1 0.22125  0.46619  0.47940  1
1146    Ca 1 0.22814  0.56456  0.57942  1
1147    Ca 1 0.71025  0.96662  0.36973  1
1148    Ca 1 0.41091  0.67549  0.88660  1
1149    Ca 1 0.12916  0.59144  0.82537  1
1150    Ca 1 0.30025  0.21905  0.02753  1
1151    Ca 1 0.16595  0.76377  0.29341  1
1152    Ca 1 0.68682  0.90174  0.43663  1
1153    Ca 1 0.74477  0.65787  0.24404  1
1154    Ca 1 0.88153  0.08628  0.49089  1
1155    Ca 1 0.41805  0.71252  0.64889  1
1156    Ca 1 0.04814  0.37917  0.62156  1
1157    Ca 1 0.44939  0.67321  0.58452  1
1158    Ca 1 0.03597  0.88273  0.77822  1
1159    Ca 1 0.98778  0.17249  0.35499  1
1160    Ca 1 0.17477  0.35987  0.55559  1
1161    Ca 1 0.76333  0.08300  0.46673  1
1162    Ca 1 0.74091  0.50941  0.77837  1
1163    Ca 1 0.30061  0.52078  0.40763  1
1164    Ca 1 0.61234  0.64891  0.68862  1
1165    Ca 1 0.24111  0.82597  0.86181  1
1166    Ca 1 0.50134  0.52476  0.45995  1
1167    Ca 1 0.69606  0.16396  0.18656  1
1168    Ca 1 0.70929  0.38617  0.34180  1
1169    Ca 1 0.17995  0.90288  0.97634  1
1170    Ca 1 0.37989  0.41263  0.19375  1
1171    Ca 1 0.64901  0.85484  0.61717  1
1172    Ca 1 0.93178  0.84271  0.83501  1
1173    Ca 1 0.57574  0.60449  0.25681  1
1174    Ca 1 0.83203  0.32908  0.20128  1
1175    Ca 1 0.54791  0.27527  0.59286  1
1176    Ca 1 0.93679  0.09080  0.81090  1
1177    Ca 1 0.22690  0.78671  0.78577  1
1178    Ca 1 0.46277  0.36684  0.13945  1
1179    Ca 1 0.94565  0.67273  0.92626  1
1180    Ca 1 0.38089  0.38029  0.68588  1
1181    Ca 1 0.77516  0.41723  0.59827  1
1182    Ca 1 0.84503  0.19108  0.13183  1
1183    Ca 1 0.48112  0.57028  0.84653  1
1184    Ca 1 0.60372  0.50022  0.62567  1
1185    Ca 1 0.03887  0.45361  0.80668  1
1186    Ca 1 0.87210  0.49787  0.10781  1
1187    Ca 1 0.50303  0.07179  0.65006  1
1188    Ca 1 0.15683  0.39005  0.90525  1
1189    Ca 1 0.98621  0.06899  0.47583  1
1190    Ca 1 0.60604  0.20573  0.80622  1
1191    Ca 1 0.83782  0.08773  0.56998  1
1192    Ca 1 0.59110  0.51949  0.10149  1
1193    Ca 1 0.56958  0.09599  0.34376  1
1194    Ca 1 0.61711  0.57804  0.13774  1
1195    Ca 1 0.55740  0.54468  0.74792  1
1196    Ca 1 0.70357  0.57366  0.67554  1
1197    Ca 1 0.95136  0.20649  0.78627  1
1198    Ca 1 0.73402  0.73786  0.99727  1
1199    Ca 1 0.77839  0.52842  0.56600  1
1200    Ca 1 0.52404  0.50445  0.36300  1
1201    Ca 1 0.93626  0.71264  0.58105  1
1202    Ca 1 0.39445  0.49873  0.02585  1
1203    Ca 1 0.70869  0.23191  0.08211  1
1204    Ca 1 0.25546  0.00307  0.76459  1
1205    Ca 1 0.81026  0.42953  0.71845  1
1206    Ca 1 0.00455  0.00077  0.27314  1
1207    Ca 1 0.95918  0.58144  0.10139  1
1208    Ca 1 0.66784  0.90944  0.77501  1
1209    Ca 1 0.54415  0.62771  0.96850  1
1210    Ca 1 0.01866  0.21545  0.39348  1
1211    Ca 1 0.76423  0.09835  0.72496  1
1212    Ca 1 0.36812  0.43861  0.38227  1
1213    Ca 1 0.01788  0.96758  0.87494  1
1214    Ca 1 0.59587  0.18472  0.70411  1
1215    Ca 1 0.21899  0.24784  0.76471  1
1216    Ca 1 0.94992  0.56920  0.95572  1
1217    Ca 1 0.19919  0.90850  0.63344  1
1218    Ca 1 0.29559  0.48596  0.85081  1
1219    Ca 1 0.33528  0.87354  0.19978  1
1220    Ca 1 0.18465  0.94229  0.27148  1
1221    Ca 1 0.08586  0.55170  0.38232  1
1222    Ca 1 0.04950  0.83203  0.47647  1
1223    Ca 1 0.63038  0.17318  0.17344  1
1224    Ca 1 0.02724  0.11403  0.04584  1
1225    Ca 1 0.03386  0.86713  0.85794  1
1226    Ca 1 0.34769  0.24341  0.26052  1
1227    Ca 1 0.19712  0.00126  0.73110  1
1228    Ca 1 0.39696  0.79290  0.07266  1
1229    Ca 1 0.13813  0.42053  0.09158  1
1230    Ca 1 0.79911  0.76363  0.76717  1
1231    Ca 1 0.02854  0.68802  0.16805  1
1232    Ca 1 0.87660  0.12221  0.11384  1
1233    Ca 1 0.58736  0.07789  0.41819  1
1234    Ca 1 0.53420  0.97975  0.65840  1
1235    Ca 1 0.23391  0.69691  0.44856  1
1236    Ca 1 0.37424  0.52963  0.79767  1
1237    Ca 1 0.18613  0.87411  0.84338  1
1238    Ca 1 0.26090  0.88354  0.27694  1
1239    Ca 1 0.55552  0.91609  0.75252  1
1240    Ca 1 0.49776  0.01420  0.49014  1
1241    Ca 1 0.49813  0.95163  0.31758  1
1242    Ca 1 0.60696  0.99016  0.79677  1
1243    Ca 1 0.85500  0.20465  0.93303  1
1244    Ca 1 0.19677  0.37735  0.24636  1
1245    Ca 1 0.27341  0.36726  0.62789  1
1246    Ca 1 0.51138  0.45145  0.73627  1
1247    Ca 1 0.67929  0.41786  0.58270  1
1248    Ca 1 0.60159  0.30077  0.71278  1
1249    Ca 1 0.26215  0.02511  0.24892  1
1250    Ca 1 0.95573  0.30274  0.57418  1
1251    Ca 1 0.56996  0.75150  0.26569  1
1252    Ca 1 0.13315  0.60683  0.57792  1
1253    Ca 1 0.27708  0.79181  0.50412  1
1254    Ca 1 0.40192  0.89376  0.30776  1
1255    Ca 1 0.01212  0.08354  0.75849  1
1256    Ca 1 0.97533  0.64179  0.71167  1
1257    Ca 1 0.09611  0.69296  0.50446  1
1258    Ca 1 0.81021  0.93145  0.18949  1
1259    Ca 1 0.31182  0.71396  0.13672  1
1260    Ca 1 0.14824  0.47008  0.28455  1
1261    Ca 1 0.82936  0.59788  0.61134  1
1262    Ca 1 0.34585  0.61187  0.19048  1
1263    Ca 1 0.74126  0.19694  0.14588  1
1264    Ca 1 0.07590  0.07074  0.79895  1
1265    Ca 1 0.49915  0.41256  0.99855  1
1266    Ca 1 0.19053  0.65969  0.52301  1
1267    Ca 1 0.92963  0.84312  0.00321  1
1268    Ca 1 0.78909  0.28463  0.79937  1
1269    Ca 1 0.80882  0.79506  0.88263  1
1270    Ca 1 0.13222  0.52061  0.84150  1
1271    Ca 1 0.24002  0.25482  0.97801  1
1272    Ca 1 0.58132  0.32627  0.52388  1
1273    Ca 1 0.64089  0.08489  0.48372  1
1274    Ca 1 0.23320  0.39875  0.13486  1
1275    Ca 1 0.70624  0.01665  0.53431  1
1276    Ca 1 0.21088  0.04447  0.86096  1
1277    Ca 1 0.45227  0.72053  0.22020  1
1278    Ca 1 0.96914  0.21199  0.47825  1
1279    Ca 1 0.03879  0.05477  0.36493  1
1280    Ca 1 0.24414  0.08033  0.41325  1
1281    Ca 1 0.66242  0.20933  0.85744  1
1282    Ca 1 0.14183  0.96141  0.40140  1
1283    Ca 1 0.94206  0.71717  0.17365  1
1284    Ca 1 0.73179  0.04444  0.36515  1
1285    Ca 1 0.60577  0.97145  0.04573  1
1286    Ca 1 0.92486  0.72022  0.47942  1
1287    Ca 1 0.08698  0.64024  0.65729  1
1288    Ca 1 0.52745  0.73780  0.53033  1
1289    Ca 1 0.36064  0.10456  0.12364  1
1290    Ca 1 0.80148  0.62501  0.93305  1
1291    Ca 1 0.84803  0.46553  0.03016  1
1292    Ca 1 0.12005  0.44552  0.47876  1
1293    Ca 1 0.57545  0.26215  0.38792  1
1294    Ca 1 0.01803  0.89511  0.38801  1
1295    Ca 1 0.81960  0.70121  0.82789  1
1296    Ca 1 0.42830  0.27921  0.17398  1
1297    Ca 1 0.63369  0.33204  0.09020  1
1298    Ca 1 0.74401  0.43705  0.88582  1
1299    Ca 1 0.76599  0.61324  0.30761  1
1300    Ca 1 0.71258  0.54760  0.99829  1
1301    Ca 1 0.62667  0.19713  0.98983  1
1302    Ca 1 0.58056  0.35604  0.37836  1
1303    Ca 1 0.70850  0.48799  0.85807  1
1304    Ca 1 0.51309  0.59119  0.91465  1
1305    Ca 1 0.16472  0.30070  0.14299  1
1306    Ca 1 0.08535  0.09406  0.92037  1
1307    Ca 1 0.16399  0.23116  0.98117  1
1308    Ca 1 0.06316  0.47324  0.59000  1
1309    Ca 1 0.46595  0.46525  0.82423  1
1310    Ca 1 0.03593  0.92466  0.68123  1
1311    Ca 1 0.02400  0.54916  0.73369  1
1312    Ca 1 0.71676  0.25425  0.35478  1
1313    Ca 1 0.69940  0.47279  0.96574  1
1314    Ca 1 0.95900  0.78085  0.51558  1
1315    Ca 1 0.65214  0.99905  0.41519  1
1316    Ca 1 0.53722  0.77105  0.59535  1
1317    Ca 1 0.82816  0.81168  0.39905  1
1318    Ca 1 0.21798  0.39449  0.78492  1
1319    Ca 1 0.81821  0.75785  0.98936  1
1320    Ca 1 0.49014  0.17011  0.92437  1
1321    Ca 1 0.76733  0.38516  0.81323  1
1322    Ca 1 0.20100  0.50001  0.85095  1
1323    Ca 1 0.45692  0.54114  0.61053  1
1324    Ca 1 0.21961  0.76746  0.12338  1
1325    Ca 1 0.72324  0.60264  0.09928  1
1326    Ca 1 0.27653  0.97903  0.87011  1
1327    Ca 1 0.72941  0.30814  0.22723  1
1328    Ca 1 0.90930  0.61666  0.51190  1
1329    Ca 1 0.33459  0.30552  0.84531  1
1330    Ca 1 0.09049  0.39664  0.26138  1
1331    Ca 1 0.64821  0.42260  0.38647  1
1332    Ca 1 0.06435  0.97489  0.41848  1
1333    Ca 1 0.26956  0.36616  0.53689  1
1334    Ca 1 0.57887  0.82114  0.58850  1
1335    Ca 1 0.37719  0.73122  0.30536  1
1336    Ca 1 0.68577  0.99360  0.21146  1
1337    Ca 1 0.58776  0.23379  0.11112  1
1338    Ca 1 0.78152  0.80810  0.48893  1
1339    Ca 1 0.04072  0.58824  0.80179  1
1340    Ca 1 0.45404  0.52875  0.08248  1
1341    Ca 1 0.01927  0.17663  0.26283  1
1342    Ca 1 0.13199  0.82535  0.83524  1
1343    Ca 1 0.58816  0.80472  0.91480  1
1344    Ca 1 0.71552  0.34647  0.61355  1
1345    Ca 1 0.63062  0.64143  0.38928  1
1346    Ca 1 0.25106  0.82270  0.70331  1
1347    Ca 1 0.13141  0.45630  0.62517  1
1348    Ca 1 0.49942  0.69246  0.73610  1
1349    Ca 1 0.33816  0.42394  0.62701  1
1350    Ca 1 0.97383  0.42656  0.20992  1
1351    Ca 1 0.80555  0.80390  0.25110  1
1352    Ca 1 0.19626  0.83513  0.04371  1
1353    Ca 1 0.59903  0.90545  0.60502  1
1354    Ca 1 0.01003  0.29799  0.86146  1
1355    Ca 1 0.14188  0.57737  0.92483  1
1356    Ca 1 0.18996  0.71256  0.57614  1
1357    Ca 1 0.88823  0.72039  0.92449  1
1358    Ca 1 0.35921  0.06062  0.70641  1
1359    Ca 1 0.08716  0.14600  0.86993  1
1360    Ca 1 0.33691  0.58968  0.57119  1
1361    Ca 1 0.68227  0.69573  0.43036  1
1362    Ca 1 0.35149  0.94544  0.21764  1
1363    Ca 1 0.35143  0.55846  0.28942  1
1364    Ca 1 0.01378  0.90219  0.92480  1
1365    Ca 1 0.63391  0.06673  0.03340  1
1366    Ca 1 0.65312  0.06238  0.69117  1
1367    Ca 1 0.32898  0.68751  0.39294  1
1368    Ca 1 0.06882  0.34946  0.87452  1
1369    Ca 1 0.96402  0.11761  0.24544  1
1370    Ca 1 0.11621  0.95570  0.68459  1
1371    Ca 1 0.97425  0.77938  0.22795  1
1372    Ca 1 0.60361  0.12652  0.83034  1
1373    Ca 1 0.54646  0.47480  0.43268  1
1374    Ca 1 0.68057  0.21804  0.27550  1
1375    Ca 1 0.46996  0.14080  0.50520  1
1376    Ca 1 0.74095  0.32110  0.84832  1
1377    Ca 1 0.13451  0.79595  0.50289  1
1378    Ca 1 0.55572  0.57887  0.44705  1
1379    Ca 1 0.77678  0.47522  0.13530  1
1380    Ca 1 0.05890  0.07746  0.98159  1
1381    Ca 1 0.64444  0.11930  0.22780  1
1382    Ca 1 0.51705  0.22385  0.08157  1
1383    Ca 1 0.73717  0.44184  0.77892  1
1384    Ca 1 0.56584  0.70140  0.78742  1
1385    Ca 1 0.34357  0.41779  0.92870  1
1386    Ca 1 0.88922  0.43634  0.86931  1
1387    Ca 1 0.42406  0.91106  0.09718  1
1388    Ca 1 0.13384  0.11163  0.38665  1
1389    Ca 1 0.06817  0.34623  0.13472  1
1390    Ca 1 0.74806  0.72512  0.92032  1
1391    Ca 1 0.29072  0.02768  0.68078  1
1392    Ca 1 0.55323  0.36914  0.21966  1
1393    Ca 1 0.59418  0.44497  0.79167  1
1394    Ca 1 0.43433  0.84244  0.36024  1
1395    Ca 1 0.00224  0.88215  0.04314  1
1396    Ca 1 0.83375  0.31752  0.45829  1
1397    Ca 1 0.62546  0.02756  0.24899  1
1398    Ca 1 0.44833  0.30531  0.89358  1
1399    Ca 1 0.07285  0.19138  0.96138  1
1400    Ca 1 0.87540  0.28621  0.60770  1
1401    Ca 1 0.17318  0.95942  0.92353  1
1402    Ca 1 0.74634  0.65769  0.84281  1
1403    Ca 1 0.53610  0.00117  0.07982  1
1404    Ca 1 0.12307  0.73645  0.41996  1
1405    Ca 1 0.31977  0.79295  0.59226  1
1406    Ca 1 0.00550  0.88451  0.14679  1
1407    Ca 1 0.26696  0.50772  0.59732  1
1408    Ca 1 0.72087  0.27642  0.57534  1
1409    Ca 1 0.52143  0.30762  0.86009  1
1410    Ca 1 0.00075  0.25098  0.95027  1
1411    Ca 1 0.46776  0.78332  0.79013  1
1412    Ca 1 0.67528  0.50953  0.73643  1
1413    Ca 1 0.47803  0.92882  0.63603  1
1414    Ca 1 0.19517  0.50893  0.33137  1
1415    Ca 1 0.43781  0.61162  0.92802  1
1416    Ca 1 0.51385  0.21706  0.76457  1
1417    Ca 1 0.13797  0.66187  0.31446  1
1418    Ca 1 0.36792  0.36040  0.88046  1
1419    Ca 1 0.71821  0.22613  0.79883  1
1420    Ca 1 0.86812  0.47266  0.22546  1
1421    Ca 1 0.07022  0.49202  0.10032  1
1422    Ca 1 0.24892  0.44421  0.30206  1
1423    Ca 1 0.67566  0.11324  0.35722  1
1424    Ca 1 0.60925  0.17254  0.46246  1
1425    Ca 1 0.42475  0.42441  0.28234  1
1426    Ca 1 0.60765  0.26998  0.32081  1
1427    Ca 1 0.33981  0.53188  0.62051  1
1428    Ca 1 0.41410  0.50527  0.15001  1
1429    Ca 1 0.35827  0.48629  0.21928  1
1430    Ca 1 0.01662  0.15784  0.51628  1
1431    Ca 1 0.09614  0.84928  0.55412  1
1432    Ca 1 0.82011  0.99047  0.73646  1
1433    Ca 1 0.55737  0.02142  0.31065  1
1434    Ca 1 0.97248  0.23193  0.57613  1
1435    Ca 1 0.46633  0.04584  0.20684  1
1436    Ca 1 0.63980  0.99516  0.50477  1
1437    Ca 1 0.28886  0.52181  0.25483  1
1438    Ca 1 0.42347  0.07351  0.91313  1
1439    Ca 1 0.45534  0.00651  0.92767  1
1440    Ca 1 0.94315  0.07581  0.54322  1
1441    Ca 1 0.16180  0.16704  0.64902  1
1442    Ca 1 0.22619  0.29346  0.61077  1
1443    Ca 1 0.06638  0.44567  0.67563  1
1444    Ca 1 0.34049  0.68805  0.69250  1
1445    Ca 1 0.56586  0.16981  0.59882  1
1446    Ca 1 0.17186  0.61532  0.46733  1
1447    Ca 1 0.86643  0.69770  0.26427  1
1448    Ca 1 0.12065  0.23114  0.81482  1
1449    Ca 1 0.54970  0.12023  0.66473  1
1450    Ca 1 0.62033  0.93058  0.17282  1
1451    Ca 1 0.10089  0.93864  0.85039  1
1452    Ca 1 0.35651  0.90394  0.40047  1
1453    Ca 1 0.43365  0.44420  0.91682  1
1454    Ca 1 0.89043  0.54691  0.16293  1
1455    Ca 1 0.68397  0.25415  0.48570  1
1456    Ca 1 0.70205  0.98569  0.75055  1
1457    Ca 1 0.45006  0.44382  0.63118  1
1458    Ca 1 0.38810  0.07194  0.24856  1
1459    Ca 1 0.34931  0.49469  0.95773  1
1460    Ca 1 0.90766  0.18484  0.73343  1
1461    Ca 1 0.95836  0.11793  0.04267  1
1462    Ca 1 0.79499  0.62722  0.74656  1
1463    Ca 1 0.28378  0.14017  0.53114  1
1464    Ca 1 0.17415  0.29020  0.02039  1
1465    Ca 1 0.87429  0.41948  0.28461  1
1466    Ca 1 0.14360  0.19142  0.90405  1
1467    Ca 1 0.84067  0.54366  0.79167  1
1468    Ca 1 0.38605  0.15795  0.49851  1
1469    Ca 1 0.21593  0.46563  0.67577  1
1470    Ca 1 0.64219  0.72453  0.36365  1
1471    Ca 1 0.70716  0.20340  0.98318  1
1472    Ca 1 0.98763  0.79020  0.32794  1
1473    Ca 1 0.70136  0.10141  0.93420  1
1474    Ca 1 0.87506  0.91765  0.37710  1
1475    Ca 1 0.30355  0.82958  0.12592  1
1476    Ca 1 0.93528  0.31204  0.71042  1
1477    Ca 1 0.62044  0.74678  0.18154  1
1478    Ca 1 0.69738  0.28180  0.16466  1
1479    Ca 1 0.39599  0.72500  0.80634  1
1480    Ca 1 0.11665  0.75259  0.11549  1
1481    Ca 1 0.86656  0.76127  0.60058  1
1482    Ca 1 0.78166  0.80865  0.66555  1
1483    Ca 1 0.75044  0.06238  0.63969  1
1484    Ca 1 0.10591  0.65043  0.75250  1
1485    Ca 1 0.39958  0.59188  0.68485  1
1486    Ca 1 0.96586  0.27006  0.77449  1
1487    Ca 1 0.23879  0.60244  0.65252  1
1488    Ca 1 0.59917  0.88844  0.69524  1
1489    Ca 1 0.14279  0.03876  0.37100  1
1490    Ca 1 0.16238  0.47093  0.54624  1
1491    Ca 1 0.87616  0.03518  0.95029  1
1492    Ca 1 0.25113  0.79679  0.20116  1
1493    Ca 1 0.90787  0.57220  0.25068  1
1494    Ca 1 0.77486  0.49147  0.05348  1
1495    Ca 1 0.45010  0.42598  0.74332  1
1496    Ca 1 0.87377  0.98290  0.60123  1
1497    Ca 1 0.73817  0.15163  0.59096  1
1498    Ca 1 0.96965  0.02224  0.37132  1
1499    Ca 1 0.30099  0.68879  0.00066  1
1500    Ca 1 0.18332  0.86160  0.70476  1
1501    Ca 1 0.63917  0.44584  0.49700  1
1502    Ca 1 0.72580  0.06023  0.11123  1
1503    Ca 1 0.60349  0.47950  0.36661  1
1504    Ca 1 0.62955  0.48182  0.16036  1
1505    Ca 1 0.41534  0.27206  0.82339  1
1506    Ca 1 0.22524  0.91138  0.50373  1
1507    Ca 1 0.43630  0.50838  0.46255  1
1508    Ca 1 0.28335  0.37090  0.98069  1
1509    Ca 1 0.21484  0.51193  0.24462  1
1510    Ca 1 0.53747  0.24166  0.22421  1
1511    Ca 1 0.76165  0.35587  0.27219  1
1512    Ca 1 0.44311  0.37531  0.93442  1
1513    Ca 1 0.78109  0.47646  0.22191  1
1514    Ca 1 0.37219  0.97836  0.38954  1
1515    Ca 1 0.04113  0.70762  0.29556  1
1516    Ca 1 0.04969  0.11247  0.58081  1
1517    Ca 1 0.69391  0.45656  0.17688  1
1518    Ca 1 0.41731  0.27908  0.04204  1
1519    Ca 1 0.19510  0.11453  0.46403  1
1520    Ca 1 0.20871  0.56971  0.72649  1
1521    Ca 1 0.13899  0.66081  0.04302  1
1522    Ca 1 0.39663  0.09790  0.32187  1
1523    Ca 1 0.07085  0.55976  0.65244  1
1524    Ca 1 0.64452  0.35390  0.51497  1
1525    Ca 1 0.12021  0.76835  0.65210  1
1526    Ca 1 0.28771  0.56016  0.19078  1
1527    Ca 1 0.00708  0.97901  0.99642  1
1528    Ca 1 0.65848  0.60633  0.91097  1
1529    Ca 1 0.03898  0.96337  0.16543  1
1530    Ca 1 0.08291  0.75433  0.97282  1
1531    Ca 1 0.42402  0.12182  0.03778  1
1532    Ca 1 0.37388  0.16141  0.33375  1
1533    Ca 1 0.69303  0.86468  0.53399  1
1534    Ca 1 0.70174  0.81115  0.90123  1
1535    Ca 1 0.44297  0.93886  0.81746  1
1536    Ca 1 0.68759  0.02590  0.98018  1
1537    Ca 1 0.96325  0.35861  0.76072  1
1538    Ca 1 0.24354  0.81681  0.36600  1
1539    Ca 1 0.42757  0.45855  0.54476  1
1540    Ca 1 0.66128  0.68266  0.90234  1
1541    Ca 1 0.32190  0.12411  0.88442  1
1542    Ca 1 0.31423  0.96877  0.09697  1
1543    Ca 1 0.73192  0.43044  0.23524  1
1544    Ca 1 0.97349  0.09682  0.68453  1
1545    Ca 1 0.65384  0.94602  0.69831  1
1546    Ca 1 0.81758  0.43602  0.84509  1
1547    Ca 1 0.90358  0.11286  0.72152  1
1548    Ca 1 0.00353  0.51352  0.50187  1
1549    Ca 1 0.52060  0.52120  0.11653  1
1550    Ca 1 0.35715  0.75232  0.95500  1
1551    Ca 1 0.16146  0.43389  0.21497  1
1552    Ca 1 0.64848  0.65532  0.00748  1
1553    Ca 1 0.39931  0.95844  0.72304  1
1554    Ca 1 0.54504  0.40385  0.32713  1
1555    Ca 1 0.50448  0.24013  0.87293  1
1556    Ca 1 0.65122  0.35213  0.73804  1
1557    Ca 1 0.89004  0.38922  0.39295  1
1558    Ca 1 0.45692  0.23714  0.99222  1
1559    Ca 1 0.11358  0.91274  0.44705  1
1560    Ca 1 0.18960  0.62909  0.99841  1
1561    Ca 1 0.48297  0.76611  0.01384  1
1562    Ca 1 0.39541  0.04024  0.03988  1
1563    Ca 1 0.24532  0.72269  0.06932  1
1564    Ca 1 0.89082  0.34393  0.65969  1
1565    Ca 1 0.66095  0.64754  0.75251  1
1566    Ca 1 0.18160  0.89351  0.34908  1
1567    Ca 1 0.97078  0.13738  0.58627  1
1568    Ca 1 0.38216  0.88466  0.99762  1
1569    Ca 1 0.47239  0.03342  0.01165  1
1570    Ca 1 0.33905  0.98688  0.30561  1
1571    Ca 1 0.48222  0.85142  0.73502  1
1572    Ca 1 0.50607  0.87058  0.96599  1
1573    Ca 1 0.28216  0.87890  0.78161  1
1574    Ca 1 0.17563  0.01585  0.62385  1
1575    Ca 1 0.00363  0.09964  0.91681  1
1576    Ca 1 0.19572  0.28731  0.52281  1
1577    Ca 1 0.44743  0.14813  0.31187  1
1578    Ca 1 0.62929  0.89112  0.91686  1
1579    Ca 1 0.74902  0.99528  0.64405  1
1580    Ca 1 0.47362  0.73531  0.08942  1
1581    Ca 1 0.79447  0.21995  0.85618  1
1582    Ca 1 0.39278  0.46128  0.84996  1
1583    Ca 1 0.83825  0.73714  0.14774  1
1584    Ca 1 0.49780  0.11509  0.35321  1
1585    Ca 1 0.99350  0.07729  0.15498  1
1586    Ca 1 0.39342  0.61718  0.77224  1
1587    Ca 1 0.08618  0.09295  0.65181  1
1588    Ca 1 0.73203  0.72589  0.14003  1
1589    Ca 1 0.76923  0.37348  0.67820  1
1590    Ca 1 0.13141  0.32386  0.47106  1
1591    Ca 1 0.95736  0.35803  0.15431  1
1592    Ca 1 0.38857  0.61956  0.60321  1
1593    Ca 1 0.99632  0.52286  0.28559  1
1594    Ca 1 0.57557  0.71140  0.11052  1
1595    Ca 1 0.88319  0.20229  0.65692  1
1596    Ca 1 0.35985  0.60822  0.42140  1
1597    Ca 1 0.34820  0.77667  0.82482  1
1598    Ca 1 0.97436  0.63414  0.80850  1
1599    Ca 1 0.22068  0.18312  0.98944  1
1600    Ca 1 0.08205  0.46697  0.92277  1
1601    Ca 1 0.65838  0.94103  0.11299  1
1602    Ca 1 0.62219  0.84946  0.42416  1
1603    Ca 1 0.30313  0.44744  0.23977  1
1604    Ca 1 0.74501  0.53725  0.26717  1
1605    Ca 1 0.67750  0.80940  0.72965  1
1606    Ca 1 0.16180  0.24201  0.46602  1
1607    Ca 1 0.26929  0.18149  0.81014  1
1608    Ca 1 0.05549  0.15284  0.67129  1
1609    Ca 1 0.15136  0.06976  0.22851  1
1610    Ca 1 0.84745  0.22909  0.79925  1
1611    Ca 1 0.56128  0.82676  0.83928  1
1612    Ca 1 0.41133  0.14804  0.15958  1
1613    Ca 1 0.91359  0.10921  0.90744  1
1614    Ca 1 0.75617  0.80986  0.01315  1
1615    Ca 1 0.65987  0.23341  0.61695  1
1616    Ca 1 0.32569  0.02411  0.95149  1
1617    Ca 1 0.31591  0.52904  0.12457  1
1618    Ca 1 0.31458  0.77021  0.43142  1
1619    Ca 1 0.04450  0.26375  0.13532  1
1620    Ca 1 0.51698  0.80738  0.47368  1
1621     C 1 0.72887  0.31029  0.78809  1
1622     O 1 0.75244  0.30847  0.79477  1
1623     O 1 0.72211  0.31186  0.76087  1
1624     O 1 0.71209  0.31075  0.80865  1
1625     C 1 0.16209  0.18431  0.01156  1
1626     O 1 0.18168  0.19589  0.02088  1
1627     O 1 0.14350  0.19607  0.00008  1
1628     O 1 0.16108  0.16096  0.01378  1
1629     C 1 0.90130  0.27870  0.95017  1
1630     O 1 0.88777  0.29310  0.96606  1
1631     O 1 0.89315  0.27154  0.92485  1
1632     O 1 0.92288  0.27129  0.95971  1
1633     C 1 0.02434  0.74689  0.96568  1
1634     O 1 0.03168  0.72455  0.96586  1
1635     O 1 0.00071  0.75199  0.96839  1
1636     O 1 0.04064  0.76414  0.96306  1
1637     C 1 0.19444  0.27665  0.93869  1
1638     O 1 0.18585  0.29849  0.94103  1
1639     O 1 0.21826  0.27257  0.94157  1
1640     O 1 0.17918  0.25887  0.93371  1
1641     C 1 0.20972  0.91733  0.69161  1
1642     O 1 0.21813  0.92210  0.71764  1
1643     O 1 0.21728  0.92996  0.66937  1
1644     O 1 0.19385  0.89986  0.68781  1
1645     C 1 0.83774  0.30996  0.33725  1
1646     O 1 0.85115  0.31949  0.35795  1
1647     O 1 0.82542  0.32373  0.31933  1
1648     O 1 0.83678  0.28667  0.33436  1
1649     C 1 0.43485  0.68676  0.83642  1
1650     O 1 0.44331  0.69543  0.86089  1
1651     O 1 0.45013  0.68251  0.81493  1
1652     O 1 0.41110  0.68232  0.83344  1
1653     C 1 0.06806  0.51824  0.45743  1
1654     O 1 0.08015  0.49908  0.44917  1
1655     O 1 0.07994  0.53848  0.46100  1
1656     O 1 0.04414  0.51712  0.46237  1
1657     C 1 0.68311  0.72471  0.18825  1
1658     O 1 0.70526  0.71854  0.17922  1
1659     O 1 0.66548  0.72915  0.16943  1
1660     O 1 0.67866  0.72668  0.21607  1
1661     C 1 0.71331  0.52808  0.53987  1
1662     O 1 0.73478  0.53428  0.55088  1
1663     O 1 0.71239  0.51309  0.51807  1
1664     O 1 0.69276  0.53706  0.55049  1
1665     C 1 0.96232  0.92598  0.51102  1
1666     O 1 0.95261  0.94121  0.49265  1
1667     O 1 0.95159  0.92218  0.53610  1
1668     O 1 0.98287  0.91471  0.50442  1
1669     C 1 0.83417  0.26315  0.84128  1
1670     O 1 0.83629  0.24135  0.85140  1
1671     O 1 0.83670  0.28148  0.85873  1
1672     O 1 0.82971  0.26662  0.81367  1
1673     C 1 0.17763  0.48945  0.18059  1
1674     O 1 0.16603  0.46915  0.17632  1
1675     O 1 0.19024  0.49286  0.20453  1
1676     O 1 0.17652  0.50637  0.16098  1
1677     C 1 0.81822  0.73076  0.58195  1
1678     O 1 0.83821  0.71751  0.58375  1
1679     O 1 0.81883  0.75102  0.56769  1
1680     O 1 0.79767  0.72387  0.59464  1
1681     C 1 0.34060  0.80969  0.18421  1
1682     O 1 0.34975  0.83069  0.19090  1
1683     O 1 0.33166  0.80588  0.15820  1
1684     O 1 0.34018  0.79257  0.20361  1
1685     C 1 0.26814  0.31180  0.45583  1
1686     O 1 0.24930  0.32661  0.45611  1
1687     O 1 0.26727  0.29204  0.47107  1
1688     O 1 0.28795  0.31684  0.44051  1
1689     C 1 0.35539  0.02269  0.09077  1
1690     O 1 0.37149  0.02323  0.11205  1
1691     O 1 0.35769  0.03746  0.06888  1
1692     O 1 0.33699  0.00738  0.09138  1
1693     C 1 0.63962  0.90750  0.23836  1
1694     O 1 0.63068  0.92437  0.22164  1
1695     O 1 0.65059  0.91311  0.26279  1
1696     O 1 0.63739  0.88502  0.23079  1
1697     C 1 0.15465  0.00155  0.68416  1
1698     O 1 0.17744  0.00381  0.67460  1
1699     O 1 0.13806  0.99029  0.66851  1
1700     O 1 0.14841  0.01073  0.70926  1
1701     C 1 0.71573  0.92102  0.10614  1
1702     O 1 0.72634  0.90990  0.08442  1
1703     O 1 0.69408  0.91383  0.11569  1
1704     O 1 0.72689  0.93918  0.11849  1
1705     C 1 0.59869  0.80314  0.52861  1
1706     O 1 0.60727  0.78377  0.54106  1
1707     O 1 0.58857  0.80187  0.50282  1
1708     O 1 0.60024  0.82378  0.54193  1
1709     C 1 0.25023  0.50299  0.81219  1
1710     O 1 0.24174  0.51409  0.83516  1
1711     O 1 0.26275  0.48305  0.81510  1
1712     O 1 0.24639  0.51195  0.78632  1
1713     C 1 0.23577  0.62146  0.36693  1
1714     O 1 0.23393  0.60379  0.38546  1
1715     O 1 0.23055  0.64333  0.37510  1
1716     O 1 0.24304  0.61729  0.34029  1
1717     C 1 0.80567  0.53406  0.41436  1
1718     O 1 0.78974  0.52305  0.43118  1
1719     O 1 0.82611  0.54296  0.42534  1
1720     O 1 0.80115  0.53618  0.38656  1
1721     C 1 0.74947  0.41079  0.05615  1
1722     O 1 0.75210  0.40851  0.08426  1
1723     O 1 0.73669  0.42872  0.04557  1
1724     O 1 0.75963  0.39517  0.03862  1
1725     C 1 0.59352  0.48711  0.85475  1
1726     O 1 0.59908  0.47123  0.83489  1
1727     O 1 0.57023  0.49166  0.86082  1
1728     O 1 0.61124  0.49858  0.86835  1
1729     C 1 0.20105  0.67245  0.62561  1
1730     O 1 0.19343  0.68374  0.64887  1
1731     O 1 0.22080  0.65882  0.62681  1
1732     O 1 0.18880  0.67466  0.60122  1
1733     C 1 0.87482  0.53543  0.46520  1
1734     O 1 0.85752  0.55090  0.47206  1
1735     O 1 0.87648  0.52744  0.43857  1
1736     O 1 0.89031  0.52778  0.48504  1
1737     C 1 0.62270  0.17174  0.37612  1
1738     O 1 0.60696  0.15470  0.38263  1
1739     O 1 0.62834  0.17596  0.34896  1
1740     O 1 0.63294  0.18444  0.39678  1
1741     C 1 0.25510  0.80551  0.97265  1
1742     O 1 0.26276  0.82394  0.98774  1
1743     O 1 0.26811  0.79795  0.95047  1
1744     O 1 0.23431  0.79477  0.97959  1
1745     C 1 0.24447  0.05234  0.13797  1
1746     O 1 0.26269  0.05088  0.15670  1
1747     O 1 0.22151  0.05413  0.14709  1
1748     O 1 0.24919  0.05181  0.11010  1
1749     C 1 0.78900  0.69417  0.53151  1
1750     O 1 0.76621  0.70137  0.53618  1
1751     O 1 0.80679  0.70988  0.52796  1
1752     O 1 0.79397  0.67126  0.53012  1
1753     C 1 0.96399  0.61803  0.94337  1
1754     O 1 0.97223  0.60271  0.92416  1
1755     O 1 0.97190  0.64019  0.94302  1
1756     O 1 0.94782  0.61121  0.96291  1
1757     C 1 0.44234  0.00881  0.15903  1
1758     O 1 0.46297  0.99659  0.16160  1
1759     O 1 0.43480  0.02250  0.18034  1
1760     O 1 0.42934  0.00748  0.13507  1
1761     C 1 0.16528  0.56775  0.43478  1
1762     O 1 0.16936  0.56290  0.46217  1
1763     O 1 0.15808  0.58921  0.42710  1
1764     O 1 0.16823  0.55108  0.41512  1
1765     C 1 0.74939  0.54573  0.81925  1
1766     O 1 0.76108  0.55954  0.83770  1
1767     O 1 0.73978  0.52545  0.82800  1
1768     O 1 0.74728  0.55222  0.79206  1
1769     C 1 0.84990  0.67452  0.43041  1
1770     O 1 0.86578  0.69187  0.42589  1
1771     O 1 0.85138  0.66162  0.45407  1
1772     O 1 0.83266  0.66993  0.41115  1
1773     C 1 0.97053  0.23428  0.42161  1
1774     O 1 0.98528  0.21657  0.42861  1
1775     O 1 0.97843  0.25124  0.40431  1
1776     O 1 0.94782  0.23495  0.43176  1
1777     C 1 0.67957  0.73201  0.47830  1
1778     O 1 0.68272  0.73758  0.45095  1
1779     O 1 0.67962  0.70954  0.48634  1
1780     O 1 0.67618  0.74891  0.49758  1
1781     C 1 0.38033  0.86376  0.35663  1
1782     O 1 0.40165  0.87499  0.35525  1
1783     O 1 0.35976  0.87588  0.36034  1
1784     O 1 0.37959  0.84042  0.35431  1
1785     C 1 0.61416  0.99178  0.92758  1
1786     O 1 0.63157  0.99726  0.90888  1
1787     O 1 0.59190  0.00094  0.92483  1
1788     O 1 0.61897  0.97700  0.94889  1
1789     C 1 0.34766  0.98100  0.86568  1
1790     O 1 0.35665  0.96707  0.88597  1
1791     O 1 0.36214  0.99642  0.85258  1
1792     O 1 0.32422  0.97939  0.85834  1
1793     C 1 0.43540  0.72377  0.40780  1
1794     O 1 0.45735  0.71500  0.41382  1
1795     O 1 0.42948  0.72879  0.38093  1
1796     O 1 0.41927  0.72731  0.42863  1
1797     C 1 0.15928  0.63606  0.11141  1
1798     O 1 0.16121  0.61291  0.11525  1
1799     O 1 0.14429  0.64451  0.09152  1
1800     O 1 0.17222  0.65075  0.12758  1
1801     C 1 0.71240  0.27197  0.42104  1
1802     O 1 0.70630  0.27636  0.39406  1
1803     O 1 0.73140  0.28295  0.43276  1
1804     O 1 0.69940  0.25673  0.43637  1
1805     C 1 0.86899  0.21459  0.36107  1
1806     O 1 0.88102  0.23489  0.36309  1
1807     O 1 0.87702  0.19783  0.34357  1
1808     O 1 0.84903  0.21099  0.37671  1
1809     C 1 0.63481  0.29762  0.49244  1
1810     O 1 0.64691  0.27956  0.50375  1
1811     O 1 0.63483  0.30086  0.46430  1
1812     O 1 0.62249  0.31232  0.50925  1
1813     C 1 0.19633  0.13607  0.78817  1
1814     O 1 0.19614  0.11731  0.80519  1
1815     O 1 0.18877  0.15682  0.79797  1
1816     O 1 0.20386  0.13403  0.76127  1
1817     C 1 0.45450  0.34284  0.34835  1
1818     O 1 0.47227  0.32716  0.34453  1
1819     O 1 0.45929  0.36574  0.34618  1
1820     O 1 0.43190  0.33562  0.35412  1
1821     C 1 0.02701  0.33146  0.42863  1
1822     O 1 0.04156  0.31949  0.41110  1
1823     O 1 0.02576  0.35481  0.42680  1
1824     O 1 0.01352  0.32006  0.44782  1
1825     C 1 0.78968  0.96314  0.67603  1
1826     O 1 0.79878  0.96387  0.70237  1
1827     O 1 0.78129  0.94294  0.66548  1
1828     O 1 0.78915  0.98258  0.66017  1
1829     C 1 0.02526  0.72802  0.79025  1
1830     O 1 0.01908  0.72987  0.76286  1
1831     O 1 0.02209  0.74622  0.80776  1
1832     O 1 0.03481  0.70805  0.80006  1
1833     C 1 0.60736  0.42427  0.55709  1
1834     O 1 0.61542  0.42466  0.58389  1
1835     O 1 0.61101  0.44273  0.54013  1
1836     O 1 0.59543  0.40549  0.54734  1
1837     C 1 0.81547  0.44016  0.25510  1
1838     O 1 0.82866  0.42827  0.27412  1
1839     O 1 0.80450  0.46013  0.26262  1
1840     O 1 0.81314  0.43202  0.22860  1
1841     C 1 0.33083  0.83342  0.90750  1
1842     O 1 0.34947  0.83656  0.92535  1
1843     O 1 0.32974  0.84561  0.88328  1
1844     O 1 0.31315  0.81825  0.91402  1
1845     C 1 0.30568  0.45861  0.08841  1
1846     O 1 0.28498  0.46417  0.10171  1
1847     O 1 0.31074  0.46799  0.06305  1
1848     O 1 0.32134  0.44370  0.10048  1
1849     C 1 0.07198  0.98545  0.87468  1
1850     O 1 0.09391  0.97551  0.87708  1
1851     O 1 0.06564  0.99611  0.85049  1
1852     O 1 0.05630  0.98452  0.89637  1
1853     C 1 0.55036  0.87151  0.57984  1
1854     O 1 0.57183  0.86281  0.57167  1
1855     O 1 0.54856  0.89400  0.58755  1
1856     O 1 0.53074  0.85768  0.58056  1
1857     C 1 0.56326  0.29430  0.22262  1
1858     O 1 0.56264  0.30458  0.24814  1
1859     O 1 0.54290  0.28547  0.21136  1
1860     O 1 0.58421  0.29301  0.20827  1
1861     C 1 0.74381  0.65931  0.31748  1
1862     O 1 0.75805  0.65368  0.29549  1
1863     O 1 0.73746  0.68164  0.32183  1
1864     O 1 0.73609  0.64262  0.33528  1
1865     C 1 0.22401  0.62071  0.15063  1
1866     O 1 0.22576  0.60085  0.13568  1
1867     O 1 0.23410  0.64041  0.14077  1
1868     O 1 0.21225  0.62083  0.17550  1
1869     C 1 0.39160  0.13043  0.27339  1
1870     O 1 0.39981  0.14219  0.29602  1
1871     O 1 0.37815  0.14142  0.25382  1
1872     O 1 0.39685  0.10769  0.27033  1
1873     C 1 0.00365  0.63452  0.59151  1
1874     O 1 0.99944  0.65760  0.59166  1
1875     O 1 0.01588  0.62479  0.56997  1
1876     O 1 0.99565  0.62117  0.61290  1
1877     C 1 0.39211  0.19446  0.16832  1
1878     O 1 0.40470  0.18743  0.19108  1
1879     O 1 0.37141  0.20645  0.17167  1
1880     O 1 0.40033  0.18970  0.14222  1
1881     C 1 0.43550  0.01545  0.05801  1
1882     O 1 0.45632  0.02276  0.06974  1
1883     O 1 0.43434  0.01151  0.03003  1
1884     O 1 0.41593  0.01185  0.07429  1
1885     C 1 0.58025  0.74452  0.57397  1
1886     O 1 0.59762  0.73758  0.55595  1
1887     O 1 0.58631  0.75405  0.59894  1
1888     O 1 0.55683  0.74204  0.56695  1
1889     C 1 0.68786  0.64732  0.40202  1
1890     O 1 0.69650  0.64259  0.42795  1
1891     O 1 0.66911  0.66203  0.39894  1
1892     O 1 0.69810  0.63752  0.37917  1
1893     C 1 0.34262  0.00402  0.67912  1
1894     O 1 0.33293  0.01776  0.65908  1
1895     O 1 0.33904  0.00894  0.70658  1
1896     O 1 0.35587  0.98535  0.67170  1
1897     C 1 0.36039  0.95777  0.51185  1
1898     O 1 0.37654  0.95704  0.53307  1
1899     O 1 0.36554  0.96962  0.48809  1
1900     O 1 0.33900  0.94683  0.51449  1
1901     C 1 0.63558  0.28579  0.37558  1
1902     O 1 0.64567  0.29223  0.40022  1
1903     O 1 0.64162  0.29689  0.35157  1
1904     O 1 0.61943  0.26827  0.37495  1
1905     C 1 0.44630  0.12808  0.65411  1
1906     O 1 0.44435  0.10473  0.65517  1
1907     O 1 0.42695  0.14113  0.64737  1
1908     O 1 0.46754  0.13837  0.66008  1
1909     C 1 0.96747  0.47920  0.90795  1
1910     O 1 0.96201  0.45647  0.91062  1
1911     O 1 0.96992  0.48866  0.88211  1
1912     O 1 0.97026  0.49251  0.93110  1
1913     C 1 0.87887  0.00133  0.99893  1
1914     O 1 0.90112  0.00831  0.99121  1
1915     O 1 0.87320  0.99951  0.02647  1
1916     O 1 0.86236  0.99596  0.97912  1
1917     C 1 0.32035  0.18018  0.99049  1
1918     O 1 0.31955  0.18542  0.96281  1
1919     O 1 0.33444  0.19268  0.00799  1
1920     O 1 0.30688  0.16258  0.00070  1
1921     C 1 0.22330  0.06843  0.02611  1
1922     O 1 0.23921  0.06309  0.00562  1
1923     O 1 0.20553  0.08387  0.02106  1
1924     O 1 0.22517  0.05834  0.05165  1
1925     C 1 0.63639  0.53030  0.16013  1
1926     O 1 0.63303  0.55023  0.17455  1
1927     O 1 0.61962  0.52305  0.14153  1
1928     O 1 0.65642  0.51750  0.16452  1
1929     C 1 0.48527  0.25210  0.24886  1
1930     O 1 0.50161  0.26773  0.25801  1
1931     O 1 0.46504  0.24820  0.26389  1
1932     O 1 0.48928  0.24022  0.22483  1
1933     C 1 0.26066  0.87488  0.64972  1
1934     O 1 0.28171  0.88662  0.64946  1
1935     O 1 0.24033  0.88518  0.64041  1
1936     O 1 0.25999  0.85276  0.65907  1
1937     C 1 0.69896  0.23008  0.17346  1
1938     O 1 0.67704  0.23817  0.16604  1
1939     O 1 0.71703  0.24507  0.17904  1
1940     O 1 0.70276  0.20700  0.17553  1
1941     C 1 0.85307  0.84238  0.22686  1
1942     O 1 0.83451  0.82814  0.23311  1
1943     O 1 0.85991  0.84533  0.19983  1
1944     O 1 0.86480  0.85367  0.24765  1
1945     C 1 0.82670  0.02326  0.85126  1
1946     O 1 0.83902  0.04333  0.84844  1
1947     O 1 0.80437  0.02126  0.84028  1
1948     O 1 0.83681  0.00512  0.86481  1
1949     C 1 0.32598  0.33475  0.27710  1
1950     O 1 0.34741  0.32985  0.28914  1
1951     O 1 0.32182  0.35610  0.26646  1
1952     O 1 0.30878  0.31824  0.27550  1
1953     C 1 0.84292  0.60269  0.03918  1
1954     O 1 0.83595  0.58192  0.04952  1
1955     O 1 0.84499  0.62114  0.05652  1
1956     O 1 0.84836  0.60487  0.01162  1
1957     C 1 0.61888  0.90590  0.75711  1
1958     O 1 0.63232  0.92049  0.74137  1
1959     O 1 0.62191  0.90519  0.78529  1
1960     O 1 0.60253  0.89192  0.74467  1
1961     C 1 0.51749  0.42154  0.22737  1
1962     O 1 0.53159  0.43942  0.21922  1
1963     O 1 0.49844  0.42541  0.24438  1
1964     O 1 0.52259  0.39977  0.21872  1
1965     C 1 0.79429  0.55802  0.51843  1
1966     O 1 0.81097  0.56781  0.50150  1
1967     O 1 0.78397  0.53768  0.51111  1
1968     O 1 0.78811  0.56846  0.54282  1
1969     C 1 0.44847  0.96200  0.75245  1
1970     O 1 0.44580  0.94128  0.73956  1
1971     O 1 0.46073  0.96342  0.77693  1
1972     O 1 0.43869  0.98127  0.74101  1
1973     C 1 0.68173  0.29404  0.61909  1
1974     O 1 0.68067  0.28236  0.59449  1
1975     O 1 0.70312  0.30179  0.62883  1
1976     O 1 0.66138  0.29813  0.63384  1
1977     C 1 0.87441  0.06996  0.35135  1
1978     O 1 0.85977  0.08633  0.36234  1
1979     O 1 0.88391  0.05341  0.36813  1
1980     O 1 0.87956  0.07014  0.32359  1
1981     C 1 0.07242  0.23713  0.01215  1
1982     O 1 0.05847  0.25500  0.00366  1
1983     O 1 0.07744  0.23432  0.03975  1
1984     O 1 0.08153  0.22217  0.99304  1
1985     C 1 0.89557  0.19257  0.80804  1
1986     O 1 0.87499  0.20083  0.81940  1
1987     O 1 0.90317  0.20051  0.78283  1
1988     O 1 0.90863  0.17649  0.82198  1
1989     C 1 0.68551  0.94937  0.16784  1
1990     O 1 0.70417  0.93732  0.17873  1
1991     O 1 0.68827  0.97196  0.16103  1
1992     O 1 0.66401  0.93887  0.16399  1
1993     C 1 0.37454  0.34388  0.54054  1
1994     O 1 0.38236  0.34942  0.51449  1
1995     O 1 0.35185  0.33602  0.54427  1
1996     O 1 0.38933  0.34639  0.56288  1
1997     C 1 0.69723  0.77653  0.99905  1
1998     O 1 0.71840  0.78575  0.00747  1
1999     O 1 0.67627  0.78625  0.00736  1
2000     O 1 0.69701  0.75746  0.98254  1
2001     C 1 0.09284  0.41900  0.52195  1
2002     O 1 0.08628  0.41893  0.49459  1
2003     O 1 0.07927  0.40773  0.54117  1
2004     O 1 0.11308  0.43014  0.53004  1
2005     C 1 0.49063  0.57995  0.44824  1
2006     O 1 0.50372  0.58815  0.42645  1
2007     O 1 0.48818  0.59277  0.47185  1
2008     O 1 0.47979  0.55903  0.44630  1
2009     C 1 0.68563  0.19465  0.92484  1
2010     O 1 0.70402  0.20963  0.92884  1
2011     O 1 0.67281  0.18689  0.94708  1
2012     O 1 0.67995  0.18756  0.89859  1
2013     C 1 0.37748  0.58751  0.91554  1
2014     O 1 0.39650  0.59947  0.90537  1
2015     O 1 0.36821  0.59294  0.94096  1
2016     O 1 0.36759  0.57026  0.90016  1
2017     C 1 0.79219  0.56350  0.30528  1
2018     O 1 0.80290  0.56707  0.33042  1
2019     O 1 0.79139  0.58076  0.28609  1
2020     O 1 0.78250  0.54260  0.29923  1
2021     C 1 0.76844  0.07028  0.17140  1
2022     O 1 0.77783  0.09149  0.16633  1
2023     O 1 0.76868  0.06151  0.19774  1
2024     O 1 0.75859  0.05793  0.15017  1
2025     C 1 0.33263  0.41395  0.16823  1
2026     O 1 0.34680  0.42366  0.14837  1
2027     O 1 0.31561  0.39837  0.16078  1
2028     O 1 0.33557  0.41971  0.19555  1
2029     C 1 0.88806  0.16596  0.15440  1
2030     O 1 0.87076  0.14980  0.15050  1
2031     O 1 0.90315  0.16430  0.17659  1
2032     O 1 0.89040  0.18365  0.13597  1
2033     C 1 0.76827  0.02646  0.08779  1
2034     O 1 0.78332  0.01365  0.07177  1
2035     O 1 0.75196  0.01587  0.10451  1
2036     O 1 0.76967  0.04985  0.08730  1
2037     C 1 0.57077  0.14351  0.17172  1
2038     O 1 0.58674  0.16094  0.17521  1
2039     O 1 0.54910  0.14779  0.15993  1
2040     O 1 0.57657  0.12174  0.17978  1
2041     C 1 0.83371  0.38541  0.81135  1
2042     O 1 0.84263  0.37229  0.79024  1
2043     O 1 0.84182  0.40728  0.81516  1
2044     O 1 0.81651  0.37674  0.82847  1
2045     C 1 0.93163  0.36870  0.50322  1
2046     O 1 0.90872  0.36810  0.49371  1
2047     O 1 0.94940  0.35859  0.48819  1
2048     O 1 0.93681  0.37962  0.52762  1
2049     C 1 0.01189  0.19870  0.80458  1
2050     O 1 0.02860  0.20271  0.78452  1
2051     O 1 0.98929  0.19254  0.79720  1
2052     O 1 0.01773  0.20105  0.83201  1
2053     C 1 0.97359  0.47463  0.02923  1
2054     O 1 0.97333  0.49657  0.01925  1
2055     O 1 0.96371  0.46984  0.05454  1
2056     O 1 0.98371  0.45748  0.01391  1
2057     C 1 0.04947  0.65318  0.50664  1
2058     O 1 0.05501  0.63072  0.51149  1
2059     O 1 0.06022  0.66475  0.48537  1
2060     O 1 0.03333  0.66414  0.52324  1
2061     C 1 0.48622  0.03264  0.78080  1
2062     O 1 0.50607  0.04573  0.77657  1
2063     O 1 0.48404  0.01189  0.76785  1
2064     O 1 0.46841  0.04044  0.79767  1
2065     C 1 0.90801  0.64684  0.73110  1
2066     O 1 0.92922  0.63777  0.72262  1
2067     O 1 0.90012  0.66704  0.72003  1
2068     O 1 0.89479  0.63584  0.75087  1
2069     C 1 0.78530  0.89115  0.79673  1
2070     O 1 0.79407  0.91010  0.78354  1
2071     O 1 0.76416  0.89235  0.81069  1
2072     O 1 0.79768  0.87099  0.79596  1
2073     C 1 0.54517  0.05435  0.36084  1
2074     O 1 0.53092  0.07103  0.34983  1
2075     O 1 0.53943  0.03176  0.35732  1
2076     O 1 0.56509  0.06026  0.37548  1
2077     C 1 0.51612  0.04176  0.44506  1
2078     O 1 0.52611  0.04063  0.41919  1
2079     O 1 0.49233  0.04602  0.44785  1
2080     O 1 0.52998  0.03885  0.46814  1
2081     C 1 0.15026  0.14725  0.34137  1
2082     O 1 0.17037  0.15391  0.32759  1
2083     O 1 0.14911  0.14908  0.36966  1
2084     O 1 0.13121  0.13895  0.32684  1
2085     C 1 0.72737  0.24188  0.95242  1
2086     O 1 0.74332  0.22482  0.95813  1
2087     O 1 0.72943  0.25431  0.92847  1
2088     O 1 0.70922  0.24634  0.97054  1
2089     C 1 0.07485  0.87248  0.25983  1
2090     O 1 0.08882  0.87746  0.28229  1
2091     O 1 0.06188  0.88942  0.24735  1
2092     O 1 0.07383  0.85056  0.24986  1
2093     C 1 0.52047  0.98590  0.44567  1
2094     O 1 0.53672  0.98141  0.42525  1
2095     O 1 0.49857  0.99441  0.43890  1
2096     O 1 0.52621  0.98209  0.47289  1
2097     C 1 0.17824  0.50185  0.71249  1
2098     O 1 0.19389  0.48467  0.71874  1
2099     O 1 0.17575  0.50908  0.68563  1
2100     O 1 0.16510  0.51182  0.73312  1
2101     C 1 0.36750  0.22790  0.31383  1
2102     O 1 0.38531  0.23229  0.29522  1
2103     O 1 0.34660  0.23981  0.31234  1
2104     O 1 0.37060  0.21160  0.33392  1
2105     C 1 0.00141  0.76405  0.56894  1
2106     O 1 0.98782  0.76009  0.54587  1
2107     O 1 0.99111  0.76416  0.59468  1
2108     O 1 0.02524  0.76814  0.56625  1
2109     C 1 0.23118  0.68551  0.16603  1
2110     O 1 0.24904  0.67994  0.18409  1
2111     O 1 0.20873  0.67717  0.17020  1
2112     O 1 0.23572  0.69957  0.14393  1
2113     C 1 0.60930  0.18860  0.86400  1
2114     O 1 0.61814  0.21031  0.86122  1
2115     O 1 0.58956  0.18214  0.84937  1
2116     O 1 0.62010  0.17340  0.88156  1
2117     C 1 0.96153  0.08552  0.61738  1
2118     O 1 0.95244  0.10714  0.62005  1
2119     O 1 0.95837  0.07362  0.59318  1
2120     O 1 0.97361  0.07572  0.63899  1
2121     C 1 0.89998  0.45323  0.11870  1
2122     O 1 0.88956  0.46627  0.13892  1
2123     O 1 0.92381  0.44867  0.11982  1
2124     O 1 0.88651  0.44454  0.09751  1
2125     C 1 0.04115  0.94977  0.04291  1
2126     O 1 0.04382  0.97231  0.05001  1
2127     O 1 0.02657  0.94381  0.02135  1
2128     O 1 0.05304  0.93318  0.05739  1
2129     C 1 0.30108  0.58777  0.29344  1
2130     O 1 0.30232  0.59355  0.26595  1
2131     O 1 0.30855  0.56663  0.30205  1
2132     O 1 0.29221  0.60308  0.31230  1
2133     C 1 0.61148  0.15923  0.24627  1
2134     O 1 0.61609  0.14242  0.26530  1
2135     O 1 0.59858  0.17809  0.25383  1
2136     O 1 0.61975  0.15718  0.21967  1
2137     C 1 0.53111  0.20263  0.90333  1
2138     O 1 0.53551  0.18500  0.92133  1
2139     O 1 0.53312  0.22482  0.91218  1
2140     O 1 0.52475  0.19808  0.87647  1
2141     C 1 0.11268  0.42573  0.41766  1
2142     O 1 0.12310  0.41089  0.43597  1
2143     O 1 0.11164  0.42036  0.39003  1
2144     O 1 0.10343  0.44600  0.42695  1
2145     C 1 0.59239  0.34585  0.46154  1
2146     O 1 0.59594  0.34659  0.43345  1
2147     O 1 0.57307  0.33463  0.47215  1
2148     O 1 0.60806  0.35651  0.47901  1
2149     C 1 0.89867  0.49638  0.04483  1
2150     O 1 0.92042  0.50387  0.03593  1
2151     O 1 0.89132  0.47462  0.03871  1
2152     O 1 0.88417  0.51073  0.05957  1
2153     C 1 0.76944  0.01010  0.00177  1
2154     O 1 0.79027  0.02144  0.00691  1
2155     O 1 0.74823  0.01975  0.00927  1
2156     O 1 0.76982  0.98919  0.98896  1
2157     C 1 0.18694  0.96452  0.61443  1
2158     O 1 0.17195  0.95029  0.62871  1
2159     O 1 0.18731  0.96407  0.58601  1
2160     O 1 0.20221  0.97855  0.62858  1
2161     C 1 0.00107  0.57867  0.06460  1
2162     O 1 0.99090  0.55849  0.07279  1
2163     O 1 0.01140  0.58037  0.03896  1
2164     O 1 0.00113  0.59709  0.08216  1
2165     C 1 0.09425  0.44383  0.73024  1
2166     O 1 0.08640  0.46451  0.72050  1
2167     O 1 0.08568  0.42394  0.71904  1
2168     O 1 0.11070  0.44305  0.75114  1
2169     C 1 0.22498  0.02304  0.59093  1
2170     O 1 0.23025  0.04367  0.57894  1
2171     O 1 0.23973  0.01407  0.61073  1
2172     O 1 0.20488  0.01146  0.58328  1
2173     C 1 0.10766  0.35972  0.93474  1
2174     O 1 0.12928  0.37008  0.93808  1
2175     O 1 0.09186  0.35910  0.95632  1
2176     O 1 0.10182  0.35001  0.90980  1
2177     C 1 0.58992  0.03070  0.84873  1
2178     O 1 0.58133  0.04993  0.83596  1
2179     O 1 0.60894  0.01931  0.83767  1
2180     O 1 0.57954  0.02292  0.87263  1
2181     C 1 0.82477  0.33398  0.67015  1
2182     O 1 0.84883  0.33719  0.66861  1
2183     O 1 0.80990  0.35248  0.67171  1
2184     O 1 0.81558  0.31229  0.66996  1
2185     C 1 0.89003  0.05336  0.58018  1
2186     O 1 0.88965  0.03013  0.58384  1
2187     O 1 0.90145  0.06260  0.55773  1
2188     O 1 0.87920  0.06737  0.59912  1
2189     C 1 0.90997  0.81073  0.76140  1
2190     O 1 0.92685  0.81478  0.78125  1
2191     O 1 0.89944  0.82868  0.74790  1
2192     O 1 0.90379  0.78872  0.75484  1
2193     C 1 0.24611  0.42022  0.65792  1
2194     O 1 0.26159  0.43762  0.65205  1
2195     O 1 0.22885  0.42322  0.67760  1
2196     O 1 0.24778  0.39986  0.64399  1
2197     C 1 0.74131  0.25276  0.12333  1
2198     O 1 0.76314  0.26152  0.13001  1
2199     O 1 0.72201  0.26695  0.12165  1
2200     O 1 0.73881  0.22984  0.11824  1
2201     C 1 0.36311  0.76185  0.01592  1
2202     O 1 0.35511  0.77887  0.99877  1
2203     O 1 0.36074  0.73940  0.00823  1
2204     O 1 0.37371  0.76727  0.04063  1
2205     C 1 0.36287  0.65387  0.38568  1
2206     O 1 0.36174  0.63311  0.37256  1
2207     O 1 0.35877  0.65529  0.41363  1
2208     O 1 0.36801  0.67323  0.37083  1
2209     C 1 0.62579  0.03287  0.46498  1
2210     O 1 0.63936  0.03567  0.48831  1
2211     O 1 0.61674  0.05158  0.45156  1
2212     O 1 0.62141  0.01135  0.45497  1
2213     C 1 0.83058  0.27580  0.21106  1
2214     O 1 0.83069  0.29247  0.23102  1
2215     O 1 0.81031  0.26352  0.20607  1
2216     O 1 0.85078  0.27130  0.19621  1
2217     C 1 0.06797  0.18038  0.51609  1
2218     O 1 0.06918  0.19550  0.49443  1
2219     O 1 0.04973  0.18181  0.53480  1
2220     O 1 0.08489  0.16371  0.51890  1
2221     C 1 0.31670  0.90851  0.08399  1
2222     O 1 0.32353  0.88606  0.08237  1
2223     O 1 0.33228  0.92468  0.09356  1
2224     O 1 0.29420  0.91476  0.07629  1
2225     C 1 0.19231  0.46057  0.34403  1
2226     O 1 0.21278  0.47251  0.34905  1
2227     O 1 0.17547  0.46937  0.32652  1
2228     O 1 0.18872  0.43976  0.35642  1
2229     C 1 0.79989  0.70021  0.08115  1
2230     O 1 0.80695  0.71829  0.06506  1
2231     O 1 0.77648  0.69784  0.08829  1
2232     O 1 0.81621  0.68440  0.08989  1
2233     C 1 0.34102  0.55142  0.22445  1
2234     O 1 0.34889  0.56464  0.20286  1
2235     O 1 0.31719  0.54963  0.22968  1
2236     O 1 0.35700  0.54016  0.24095  1
2237     C 1 0.04510  0.04600  0.26289  1
2238     O 1 0.05313  0.03838  0.23772  1
2239     O 1 0.05939  0.05935  0.27921  1
2240     O 1 0.02268  0.04046  0.27163  1
2241     C 1 0.08981  0.69527  0.67005  1
2242     O 1 0.09709  0.68304  0.69275  1
2243     O 1 0.08753  0.68465  0.64487  1
2244     O 1 0.08491  0.71813  0.67251  1
2245     C 1 0.70121  0.97812  0.89022  1
2246     O 1 0.68172  0.99128  0.88439  1
2247     O 1 0.71572  0.97087  0.86918  1
2248     O 1 0.70620  0.97221  0.91709  1
2249     C 1 0.18257  0.68619  0.73392  1
2250     O 1 0.18689  0.69614  0.70870  1
2251     O 1 0.17100  0.69824  0.75420  1
2252     O 1 0.18962  0.66413  0.73877  1
2253     C 1 0.96152  0.54518  0.22527  1
2254     O 1 0.96983  0.56102  0.20671  1
2255     O 1 0.93795  0.54491  0.23227  1
2256     O 1 0.97682  0.52977  0.23703  1
2257     C 1 0.50446  0.14692  0.97727  1
2258     O 1 0.48788  0.13517  0.96215  1
2259     O 1 0.50897  0.16945  0.97148  1
2260     O 1 0.51669  0.13610  0.99804  1
2261     C 1 0.36874  0.79438  0.45190  1
2262     O 1 0.39212  0.79155  0.45893  1
2263     O 1 0.35750  0.81465  0.45748  1
2264     O 1 0.35666  0.77702  0.43905  1
2265     C 1 0.87304  0.72072  0.07902  1
2266     O 1 0.87711  0.73797  0.06040  1
2267     O 1 0.85464  0.72239  0.09748  1
2268     O 1 0.88737  0.70178  0.07918  1
2269     C 1 0.75844  0.14751  0.47350  1
2270     O 1 0.76543  0.12515  0.47592  1
2271     O 1 0.75109  0.15580  0.44835  1
2272     O 1 0.75858  0.16151  0.49628  1
2273     C 1 0.14687  0.33508  0.59294  1
2274     O 1 0.15152  0.32400  0.61737  1
2275     O 1 0.14020  0.35761  0.59317  1
2276     O 1 0.14912  0.32369  0.56825  1
2277     C 1 0.33447  0.18626  0.28519  1
2278     O 1 0.31363  0.18076  0.27214  1
2279     O 1 0.33804  0.17995  0.31223  1
2280     O 1 0.35182  0.19787  0.27111  1
2281     C 1 0.92089  0.46105  0.96712  1
2282     O 1 0.94219  0.46762  0.97827  1
2283     O 1 0.90931  0.47515  0.94889  1
2284     O 1 0.91106  0.44047  0.97438  1
2285     C 1 0.35999  0.28373  0.60100  1
2286     O 1 0.35558  0.26966  0.62313  1
2287     O 1 0.35733  0.30691  0.60371  1
2288     O 1 0.36702  0.27461  0.57616  1
2289     C 1 0.50353  0.14755  0.79416  1
2290     O 1 0.52226  0.15061  0.81190  1
2291     O 1 0.50604  0.13392  0.77124  1
2292     O 1 0.48225  0.15803  0.79943  1
2293     C 1 0.92394  0.75315  0.21222  1
2294     O 1 0.94600  0.74533  0.21952  1
2295     O 1 0.91003  0.76402  0.23143  1
2296     O 1 0.91587  0.75026  0.18565  1
2297     C 1 0.34046  0.55366  0.45394  1
2298     O 1 0.33648  0.57394  0.44047  1
2299     O 1 0.32400  0.53645  0.45245  1
2300     O 1 0.36077  0.55070  0.46915  1
2301     C 1 0.53770  0.29610  0.53671  1
2302     O 1 0.51911  0.28339  0.54662  1
2303     O 1 0.56016  0.29250  0.54669  1
2304     O 1 0.53383  0.31240  0.51680  1
2305     C 1 0.12569  0.27475  0.97793  1
2306     O 1 0.14913  0.27277  0.98511  1
2307     O 1 0.11925  0.28817  0.95588  1
2308     O 1 0.10871  0.26314  0.99261  1
2309     C 1 0.17352  0.74571  0.63725  1
2310     O 1 0.18940  0.73107  0.62508  1
2311     O 1 0.15922  0.75919  0.62111  1
2312     O 1 0.17198  0.74689  0.66557  1
2313     C 1 0.25756  0.52753  0.13263  1
2314     O 1 0.27199  0.54205  0.14725  1
2315     O 1 0.25563  0.52972  0.10443  1
2316     O 1 0.24490  0.51098  0.14624  1
2317     C 1 0.12629  0.77571  0.83418  1
2318     O 1 0.11737  0.78900  0.85514  1
2319     O 1 0.13359  0.75381  0.83958  1
2320     O 1 0.12770  0.78426  0.80778  1
2321     C 1 0.08148  0.59037  0.34288  1
2322     O 1 0.10280  0.58548  0.35518  1
2323     O 1 0.08061  0.60493  0.32064  1
2324     O 1 0.06103  0.58068  0.35279  1
2325     C 1 0.14162  0.73087  0.24637  1
2326     O 1 0.12868  0.72180  0.26776  1
2327     O 1 0.13179  0.73262  0.22047  1
2328     O 1 0.16448  0.73799  0.25082  1
2329     C 1 0.22476  0.39145  0.89368  1
2330     O 1 0.23928  0.40820  0.88332  1
2331     O 1 0.20316  0.39711  0.90478  1
2332     O 1 0.23194  0.36907  0.89318  1
2333     C 1 0.29775  0.63571  0.40894  1
2334     O 1 0.27391  0.63171  0.40606  1
2335     O 1 0.31365  0.61826  0.40512  1
2336     O 1 0.30570  0.65721  0.41539  1
2337     C 1 0.53724  0.98089  0.59530  1
2338     O 1 0.54950  0.96331  0.60745  1
2339     O 1 0.54169  0.98667  0.56826  1
2340     O 1 0.52061  0.99276  0.61021  1
2341     C 1 0.77748  0.11811  0.81737  1
2342     O 1 0.79784  0.10548  0.81477  1
2343     O 1 0.77162  0.13386  0.79747  1
2344     O 1 0.76288  0.11487  0.83974  1
2345     C 1 0.13671  0.22043  0.34868  1
2346     O 1 0.16015  0.22424  0.34269  1
2347     O 1 0.11986  0.22294  0.32842  1
2348     O 1 0.13012  0.21409  0.37492  1
2349     C 1 0.66243  0.36063  0.37348  1
2350     O 1 0.66132  0.38274  0.38280  1
2351     O 1 0.67331  0.35582  0.34875  1
2352     O 1 0.65246  0.34337  0.38875  1
2353     C 1 0.99026  0.83270  0.02285  1
2354     O 1 0.01245  0.84189  0.02621  1
2355     O 1 0.97059  0.84636  0.02499  1
2356     O 1 0.98776  0.80986  0.01717  1
2357     C 1 0.22908  0.59301  0.89234  1
2358     O 1 0.23371  0.57144  0.90204  1
2359     O 1 0.22110  0.60959  0.91013  1
2360     O 1 0.23241  0.59800  0.86486  1
2361     C 1 0.43266  0.37452  0.77493  1
2362     O 1 0.44479  0.38314  0.75263  1
2363     O 1 0.41079  0.36474  0.77123  1
2364     O 1 0.44247  0.37555  0.80089  1
2365     C 1 0.52310  0.83133  0.20460  1
2366     O 1 0.53833  0.83780  0.18389  1
2367     O 1 0.51420  0.84737  0.22251  1
2368     O 1 0.51685  0.80881  0.20748  1
2369     C 1 0.02080  0.81619  0.52322  1
2370     O 1 0.00610  0.81509  0.54581  1
2371     O 1 0.01147  0.81954  0.49730  1
2372     O 1 0.04482  0.81370  0.52651  1
2373     C 1 0.46717  0.49019  0.22221  1
2374     O 1 0.44836  0.49462  0.23940  1
2375     O 1 0.46757  0.47051  0.20680  1
2376     O 1 0.48567  0.50535  0.22061  1
2377     C 1 0.00632  0.41539  0.94715  1
2378     O 1 0.01626  0.43544  0.93812  1
2379     O 1 0.98936  0.41574  0.96751  1
2380     O 1 0.01342  0.39498  0.93592  1
2381     C 1 0.13857  0.10933  0.44836  1
2382     O 1 0.15537  0.12429  0.43872  1
2383     O 1 0.11572  0.11057  0.43872  1
2384     O 1 0.14454  0.09328  0.46784  1
2385     C 1 0.32245  0.19940  0.61149  1
2386     O 1 0.34254  0.18677  0.60676  1
2387     O 1 0.31109  0.20989  0.58982  1
2388     O 1 0.31383  0.20168  0.63791  1
2389     C 1 0.75541  0.68270  0.62759  1
2390     O 1 0.73647  0.68414  0.64533  1
2391     O 1 0.75399  0.66924  0.60439  1
2392     O 1 0.77568  0.69488  0.63291  1
2393     C 1 0.24908  0.10647  0.13540  1
2394     O 1 0.24754  0.11300  0.16263  1
2395     O 1 0.23001  0.10932  0.11811  1
2396     O 1 0.26967  0.09705  0.12548  1
2397     C 1 0.51904  0.80521  0.13158  1
2398     O 1 0.53803  0.79099  0.13585  1
2399     O 1 0.52073  0.82279  0.11289  1
2400     O 1 0.49845  0.80198  0.14617  1
2401     C 1 0.13174  0.65088  0.69681  1
2402     O 1 0.11319  0.63576  0.69816  1
2403     O 1 0.14443  0.65311  0.67273  1
2404     O 1 0.13759  0.66376  0.71954  1
2405     C 1 0.32436  0.38976  0.56795  1
2406     O 1 0.31456  0.38821  0.54201  1
2407     O 1 0.32863  0.37032  0.58301  1
2408     O 1 0.32988  0.41074  0.57883  1
2409     C 1 0.98941  0.35453  0.08852  1
2410     O 1 0.00784  0.35902  0.07079  1
2411     O 1 0.96749  0.34905  0.07816  1
2412     O 1 0.99295  0.35539  0.11661  1
2413     C 1 0.58063  0.06524  0.27647  1
2414     O 1 0.59069  0.04462  0.28308  1
2415     O 1 0.57031  0.07830  0.29674  1
2416     O 1 0.58070  0.07271  0.24954  1
2417     C 1 0.82366  0.51991  0.95787  1
2418     O 1 0.84458  0.53182  0.95908  1
2419     O 1 0.80264  0.53073  0.96358  1
2420     O 1 0.82375  0.49717  0.95099  1
2421     C 1 0.71818  0.61832  0.25901  1
2422     O 1 0.74134  0.61860  0.26767  1
2423     O 1 0.71262  0.62456  0.23241  1
2424     O 1 0.70060  0.61159  0.27687  1
2425     C 1 0.17273  0.01239  0.89046  1
2426     O 1 0.15910  0.00082  0.87157  1
2427     O 1 0.17826  0.03492  0.88609  1
2428     O 1 0.18067  0.00148  0.91383  1
2429     C 1 0.53737  0.56571  0.96222  1
2430     O 1 0.52960  0.58649  0.97170  1
2431     O 1 0.52424  0.55388  0.94309  1
2432     O 1 0.55817  0.55668  0.97204  1
2433     C 1 0.43903  0.99497  0.85258  1
2434     O 1 0.43108  0.97397  0.84408  1
2435     O 1 0.43458  0.01396  0.83677  1
2436     O 1 0.45140  0.99699  0.87693  1
2437     C 1 0.43403  0.77087  0.11107  1
2438     O 1 0.45707  0.76842  0.11965  1
2439     O 1 0.42050  0.78853  0.12103  1
2440     O 1 0.42445  0.75555  0.09271  1
2441     C 1 0.43566  0.63187  0.72433  1
2442     O 1 0.43274  0.61807  0.70163  1
2443     O 1 0.43762  0.65507  0.72102  1
2444     O 1 0.43671  0.62248  0.75033  1
2445     C 1 0.48601  0.84109  0.41980  1
2446     O 1 0.50517  0.83759  0.43678  1
2447     O 1 0.46401  0.83343  0.42758  1
2448     O 1 0.48885  0.85228  0.39506  1
2449     C 1 0.47126  0.14716  0.03206  1
2450     O 1 0.48945  0.16230  0.03640  1
2451     O 1 0.45648  0.14987  0.00973  1
2452     O 1 0.46771  0.12945  0.05019  1
2453     C 1 0.29695  0.27425  0.57115  1
2454     O 1 0.28515  0.26551  0.54869  1
2455     O 1 0.29367  0.26481  0.59687  1
2456     O 1 0.31188  0.29256  0.56794  1
2457     C 1 0.07085  0.67755  0.55718  1
2458     O 1 0.08654  0.66190  0.54662  1
2459     O 1 0.06933  0.69895  0.54573  1
2460     O 1 0.05650  0.67173  0.57900  1
2461     C 1 0.56051  0.01401  0.23772  1
2462     O 1 0.54618  0.02109  0.21642  1
2463     O 1 0.55069  0.00733  0.26242  1
2464     O 1 0.58463  0.01338  0.23422  1
2465     C 1 0.11228  0.04654  0.62858  1
2466     O 1 0.09061  0.05716  0.62937  1
2467     O 1 0.12921  0.05177  0.64797  1
2468     O 1 0.11710  0.03085  0.60825  1
2469     C 1 0.04700  0.07403  0.17078  1
2470     O 1 0.03320  0.05593  0.16271  1
2471     O 1 0.06891  0.07022  0.18221  1
2472     O 1 0.03881  0.09594  0.16764  1
2473     C 1 0.43030  0.76139  0.66022  1
2474     O 1 0.43910  0.78244  0.66730  1
2475     O 1 0.42076  0.74749  0.68018  1
2476     O 1 0.43086  0.75433  0.63314  1
2477     C 1 0.09816  0.76023  0.46806  1
2478     O 1 0.11787  0.74670  0.47086  1
2479     O 1 0.09827  0.78211  0.47823  1
2480     O 1 0.07841  0.75195  0.45487  1
2481     C 1 0.11973  0.03416  0.25452  1
2482     O 1 0.11046  0.01552  0.26789  1
2483     O 1 0.13765  0.03139  0.23561  1
2484     O 1 0.11114  0.05559  0.26013  1
2485     C 1 0.15182  0.22768  0.74109  1
2486     O 1 0.17540  0.23215  0.74546  1
2487     O 1 0.14241  0.22970  0.71501  1
2488     O 1 0.13761  0.22141  0.76285  1
2489     C 1 0.77793  0.76702  0.28046  1
2490     O 1 0.76590  0.74948  0.29303  1
2491     O 1 0.78802  0.78392  0.29621  1
2492     O 1 0.77966  0.76776  0.25214  1
2493     C 1 0.56211  0.48285  0.74852  1
2494     O 1 0.55437  0.50210  0.76195  1
2495     O 1 0.54901  0.47381  0.72723  1
2496     O 1 0.58306  0.47277  0.75617  1
2497     C 1 0.81219  0.19717  0.57387  1
2498     O 1 0.79490  0.20125  0.59322  1
2499     O 1 0.80782  0.18259  0.55222  1
2500     O 1 0.83377  0.20782  0.57603  1
2501     C 1 0.47130  0.47924  0.91618  1
2502     O 1 0.48584  0.49679  0.92431  1
2503     O 1 0.45161  0.48372  0.90040  1
2504     O 1 0.47648  0.45722  0.92375  1
2505     C 1 0.71967  0.78194  0.59350  1
2506     O 1 0.72498  0.77069  0.61764  1
2507     O 1 0.69938  0.77662  0.57923  1
2508     O 1 0.73478  0.79833  0.58348  1
2509     C 1 0.12362  0.98821  0.34083  1
2510     O 1 0.10601  0.97439  0.33068  1
2511     O 1 0.14341  0.97874  0.35268  1
2512     O 1 0.12155  0.01150  0.33885  1
2513     C 1 0.66329  0.84394  0.05119  1
2514     O 1 0.68002  0.84400  0.07182  1
2515     O 1 0.65557  0.86418  0.04007  1
2516     O 1 0.65410  0.82364  0.04188  1
2517     C 1 0.51233  0.67951  0.80230  1
2518     O 1 0.53308  0.67295  0.78981  1
2519     O 1 0.49643  0.69292  0.78824  1
2520     O 1 0.50747  0.67265  0.82887  1
2521     C 1 0.25015  0.42741  0.51874  1
2522     O 1 0.25510  0.44512  0.53643  1
2523     O 1 0.26394  0.40811  0.51906  1
2524     O 1 0.23128  0.42892  0.50091  1
2525     C 1 0.16668  0.10544  0.10194  1
2526     O 1 0.16565  0.09830  0.07491  1
2527     O 1 0.17891  0.12492  0.10867  1
2528     O 1 0.15527  0.09324  0.12220  1
2529     C 1 0.55878  0.95833  0.10279  1
2530     O 1 0.57294  0.97638  0.09538  1
2531     O 1 0.53461  0.96083  0.10319  1
2532     O 1 0.56880  0.93772  0.10957  1
2533     C 1 0.74408  0.32006  0.15537  1
2534     O 1 0.73546  0.34177  0.15180  1
2535     O 1 0.76343  0.31289  0.14051  1
2536     O 1 0.73323  0.30545  0.17361  1
2537     C 1 0.63746  0.71991  0.85403  1
2538     O 1 0.63745  0.74075  0.86702  1
2539     O 1 0.64185  0.71856  0.82613  1
2540     O 1 0.63310  0.70041  0.86893  1
2541     C 1 0.83331  0.33279  0.53051  1
2542     O 1 0.84488  0.35322  0.53377  1
2543     O 1 0.81616  0.32636  0.54908  1
2544     O 1 0.83899  0.31872  0.50878  1
2545     C 1 0.46140  0.94821  0.10386  1
2546     O 1 0.46636  0.92863  0.08938  1
2547     O 1 0.47749  0.95660  0.12259  1
2548     O 1 0.44037  0.95945  0.09958  1
2549     C 1 0.17652  0.43552  0.47675  1
2550     O 1 0.18154  0.41261  0.47796  1
2551     O 1 0.18595  0.44868  0.45598  1
2552     O 1 0.16188  0.44522  0.49615  1
2553     C 1 0.08049  0.56199  0.83972  1
2554     O 1 0.06885  0.55240  0.81765  1
2555     O 1 0.10413  0.55762  0.84378  1
2556     O 1 0.06844  0.57578  0.85787  1
2557     C 1 0.82724  0.86054  0.09471  1
2558     O 1 0.82206  0.84106  0.08013  1
2559     O 1 0.82565  0.88146  0.08207  1
2560     O 1 0.83416  0.85908  0.12189  1
2561     C 1 0.57023  0.79823  0.64835  1
2562     O 1 0.55768  0.79907  0.62404  1
2563     O 1 0.56179  0.80918  0.67145  1
2564     O 1 0.59122  0.78644  0.64956  1
2565     C 1 0.20805  0.78138  0.34148  1
2566     O 1 0.20779  0.79017  0.36781  1
2567     O 1 0.19132  0.78821  0.32259  1
2568     O 1 0.22503  0.76578  0.33403  1
2569     C 1 0.72172  0.06760  0.42935  1
2570     O 1 0.73738  0.05074  0.43673  1
2571     O 1 0.71833  0.08605  0.44642  1
2572     O 1 0.70944  0.06602  0.40490  1
2573     C 1 0.59217  0.69154  0.38146  1
2574     O 1 0.60086  0.69863  0.35636  1
2575     O 1 0.59966  0.67125  0.39266  1
2576     O 1 0.57580  0.70463  0.39524  1
2577     C 1 0.71310  0.75360  0.89569  1
2578     O 1 0.70055  0.77111  0.88377  1
2579     O 1 0.71148  0.74980  0.92366  1
2580     O 1 0.72710  0.73978  0.87960  1
2581     C 1 0.99895  0.81926  0.85092  1
2582     O 1 0.98359  0.82258  0.87257  1
2583     O 1 0.01023  0.83757  0.83908  1
2584     O 1 0.00315  0.79760  0.84123  1
2585     C 1 0.58986  0.86150  0.87299  1
2586     O 1 0.58324  0.84346  0.88938  1
2587     O 1 0.59061  0.85902  0.84475  1
2588     O 1 0.59586  0.88200  0.88484  1
2589     C 1 0.52263  0.35726  0.27734  1
2590     O 1 0.50253  0.35963  0.26160  1
2591     O 1 0.54289  0.34850  0.26575  1
2592     O 1 0.52241  0.36345  0.30474  1
2593     C 1 0.06334  0.28420  0.26143  1
2594     O 1 0.05235  0.27414  0.23921  1
2595     O 1 0.06229  0.27409  0.28703  1
2596     O 1 0.07540  0.30436  0.25804  1
2597     C 1 0.22381  0.27730  0.33162  1
2598     O 1 0.24477  0.27544  0.31740  1
2599     O 1 0.22265  0.29041  0.35513  1
2600     O 1 0.20395  0.26625  0.32217  1
2601     C 1 0.01924  0.87038  0.29826  1
2602     O 1 0.03784  0.85633  0.29155  1
2603     O 1 0.00008  0.87203  0.28088  1
2604     O 1 0.01976  0.88272  0.32241  1
2605     C 1 0.02130  0.00474  0.11714  1
2606     O 1 0.00654  0.99389  0.09879  1
2607     O 1 0.02039  0.99940  0.14478  1
2608     O 1 0.03712  0.02080  0.10781  1
2609     C 1 0.72256  0.44176  0.63196  1
2610     O 1 0.72607  0.44541  0.65972  1
2611     O 1 0.74070  0.43351  0.61589  1
2612     O 1 0.70093  0.44640  0.62026  1
2613     C 1 0.37324  0.93898  0.64890  1
2614     O 1 0.38814  0.94319  0.62702  1
2615     O 1 0.34922  0.93777  0.64468  1
2616     O 1 0.38238  0.93586  0.67495  1
2617     C 1 0.48409  0.08784  0.41406  1
2618     O 1 0.49723  0.08950  0.39024  1
2619     O 1 0.49342  0.09510  0.43878  1
2620     O 1 0.46168  0.07876  0.41321  1
2621     C 1 0.56406  0.48261  0.15046  1
2622     O 1 0.58497  0.48101  0.16482  1
2623     O 1 0.56251  0.49659  0.12773  1
2624     O 1 0.54476  0.47005  0.15865  1
2625     C 1 0.50478  0.41469  0.16098  1
2626     O 1 0.48976  0.39754  0.16917  1
2627     O 1 0.52540  0.40949  0.14730  1
2628     O 1 0.49921  0.43704  0.16654  1
2629     C 1 0.66542  0.28222  0.22541  1
2630     O 1 0.65103  0.27048  0.20746  1
2631     O 1 0.65768  0.28708  0.25169  1
2632     O 1 0.68745  0.28930  0.21698  1
2633     C 1 0.94537  0.94829  0.18320  1
2634     O 1 0.94989  0.95797  0.15787  1
2635     O 1 0.93344  0.92791  0.18479  1
2636     O 1 0.95269  0.95904  0.20695  1
2637     C 1 0.43431  0.70140  0.76184  1
2638     O 1 0.45597  0.69907  0.74922  1
2639     O 1 0.42789  0.72196  0.77323  1
2640     O 1 0.41917  0.68310  0.76332  1
2641     C 1 0.69335  0.31679  0.50171  1
2642     O 1 0.69263  0.29655  0.48742  1
2643     O 1 0.67508  0.32262  0.51908  1
2644     O 1 0.71244  0.33111  0.49882  1
2645     C 1 0.72420  0.09467  0.34326  1
2646     O 1 0.74711  0.08772  0.34772  1
2647     O 1 0.71888  0.11752  0.34244  1
2648     O 1 0.70665  0.07877  0.33935  1
2649     C 1 0.59260  0.54936  0.81240  1
2650     O 1 0.59063  0.55686  0.78558  1
2651     O 1 0.59904  0.56430  0.83294  1
2652     O 1 0.58830  0.52687  0.81864  1
2653     C 1 0.60315  0.76274  0.12666  1
2654     O 1 0.58738  0.77550  0.14179  1
2655     O 1 0.62681  0.76306  0.13322  1
2656     O 1 0.59526  0.74974  0.10489  1
2657     C 1 0.42002  0.56905  0.82112  1
2658     O 1 0.41342  0.54740  0.81347  1
2659     O 1 0.41515  0.58720  0.80407  1
2660     O 1 0.43148  0.57256  0.84581  1
2661     C 1 0.24847  0.75179  0.24327  1
2662     O 1 0.23881  0.74313  0.21941  1
2663     O 1 0.26149  0.77157  0.24244  1
2664     O 1 0.24497  0.74077  0.26800  1
2665     C 1 0.67322  0.04325  0.58961  1
2666     O 1 0.68828  0.05722  0.60411  1
2667     O 1 0.65584  0.03134  0.60328  1
2668     O 1 0.67568  0.04100  0.56148  1
2669     C 1 0.23265  0.20397  0.71254  1
2670     O 1 0.22329  0.19764  0.68747  1
2671     O 1 0.22326  0.22219  0.72666  1
2672     O 1 0.25132  0.19202  0.72357  1
2673     C 1 0.16847  0.11301  0.67468  1
2674     O 1 0.16310  0.09055  0.67977  1
2675     O 1 0.18334  0.12463  0.69220  1
2676     O 1 0.15898  0.12386  0.65207  1
2677     C 1 0.08028  0.28072  0.56157  1
2678     O 1 0.07816  0.27942  0.58983  1
2679     O 1 0.10019  0.29019  0.54997  1
2680     O 1 0.06249  0.27255  0.54492  1
2681     C 1 0.22861  0.29241  0.02385  1
2682     O 1 0.25073  0.30184  0.02691  1
2683     O 1 0.21820  0.29162  0.99820  1
2684     O 1 0.21694  0.28372  0.04644  1
2685     C 1 0.62069  0.44640  0.65820  1
2686     O 1 0.61485  0.42519  0.66815  1
2687     O 1 0.64352  0.45093  0.65011  1
2688     O 1 0.60364  0.46303  0.65608  1
2689     C 1 0.31019  0.91797  0.74142  1
2690     O 1 0.30804  0.94118  0.73844  1
2691     O 1 0.30310  0.90371  0.72045  1
2692     O 1 0.31919  0.90901  0.76546  1
2693     C 1 0.65409  0.47366  0.33497  1
2694     O 1 0.63722  0.47606  0.31472  1
2695     O 1 0.64765  0.46657  0.36098  1
2696     O 1 0.67737  0.47857  0.32930  1
2697     C 1 0.12077  0.13335  0.01688  1
2698     O 1 0.13078  0.11390  0.02757  1
2699     O 1 0.11765  0.15216  0.03342  1
2700     O 1 0.11387  0.13398  0.98965  1
2701     C 1 0.33073  0.22909  0.44767  1
2702     O 1 0.33877  0.20729  0.44312  1
2703     O 1 0.31220  0.23281  0.46550  1
2704     O 1 0.34114  0.24715  0.43427  1
2705     C 1 0.38505  0.10626  0.70257  1
2706     O 1 0.37796  0.09832  0.72798  1
2707     O 1 0.38977  0.09116  0.68155  1
2708     O 1 0.38738  0.12929  0.69815  1
2709     C 1 0.15218  0.95395  0.86874  1
2710     O 1 0.17624  0.95062  0.86779  1
2711     O 1 0.14021  0.96064  0.84537  1
2712     O 1 0.14006  0.95040  0.89299  1
2713     C 1 0.01464  0.74456  0.03732  1
2714     O 1 0.01224  0.72559  0.02089  1
2715     O 1 0.02229  0.74232  0.06416  1
2716     O 1 0.00961  0.76580  0.02684  1
2717     C 1 0.55989  0.44059  0.27491  1
2718     O 1 0.57931  0.45035  0.26254  1
2719     O 1 0.55948  0.41752  0.27991  1
2720     O 1 0.54098  0.45393  0.28250  1
2721     C 1 0.21523  0.52371  0.46529  1
2722     O 1 0.22468  0.52790  0.49098  1
2723     O 1 0.20369  0.50352  0.46021  1
2724     O 1 0.21750  0.53964  0.44463  1
2725     C 1 0.36527  0.52083  0.16178  1
2726     O 1 0.37907  0.51694  0.18470  1
2727     O 1 0.37330  0.53489  0.14108  1
2728     O 1 0.34354  0.51049  0.15945  1
2729     C 1 0.78233  0.91919  0.43297  1
2730     O 1 0.80146  0.91419  0.41650  1
2731     O 1 0.77659  0.94152  0.43841  1
2732     O 1 0.76906  0.90187  0.44417  1
2733     C 1 0.31467  0.25631  0.92705  1
2734     O 1 0.32069  0.23519  0.91697  1
2735     O 1 0.32875  0.26674  0.94646  1
2736     O 1 0.29461  0.26705  0.91764  1
2737     C 1 0.23828  0.70926  0.93094  1
2738     O 1 0.23924  0.68609  0.92688  1
2739     O 1 0.24970  0.72369  0.91296  1
2740     O 1 0.22570  0.71801  0.95282  1
2741     C 1 0.54634  0.62352  0.40783  1
2742     O 1 0.55969  0.63705  0.42499  1
2743     O 1 0.52660  0.63230  0.39509  1
2744     O 1 0.55258  0.60114  0.40363  1
2745     C 1 0.58021  0.03950  0.75894  1
2746     O 1 0.58821  0.03083  0.73425  1
2747     O 1 0.58684  0.02945  0.78341  1
2748     O 1 0.56557  0.05822  0.75915  1
2749     C 1 0.31883  0.75983  0.28042  1
2750     O 1 0.33539  0.74796  0.29545  1
2751     O 1 0.32567  0.77215  0.25760  1
2752     O 1 0.29543  0.75932  0.28814  1
2753     C 1 0.11739  0.17051  0.81249  1
2754     O 1 0.10715  0.18946  0.80080  1
2755     O 1 0.14160  0.16895  0.81435  1
2756     O 1 0.10342  0.15303  0.82206  1
2757     C 1 0.30595  0.38800  0.05323  1
2758     O 1 0.29585  0.38020  0.02918  1
2759     O 1 0.32346  0.37554  0.06590  1
2760     O 1 0.29840  0.40815  0.06473  1
2761     C 1 0.00772  0.07713  0.22516  1
2762     O 1 0.03025  0.08591  0.22618  1
2763     O 1 0.00187  0.06134  0.20531  1
2764     O 1 0.99103  0.08414  0.24400  1
2765     C 1 0.54739  0.45284  0.37346  1
2766     O 1 0.55510  0.47481  0.37749  1
2767     O 1 0.53763  0.44083  0.39503  1
2768     O 1 0.54974  0.44276  0.34796  1
2769     C 1 0.15366  0.00679  0.42932  1
2770     O 1 0.14521  0.01565  0.45370  1
2771     O 1 0.17638  0.99851  0.42794  1
2772     O 1 0.13946  0.00642  0.40626  1
2773     C 1 0.91571  0.94304  0.97621  1
2774     O 1 0.90743  0.94975  0.00165  1
2775     O 1 0.93762  0.95011  0.96734  1
2776     O 1 0.90210  0.92924  0.95965  1
2777     C 1 0.40139  0.14201  0.08564  1
2778     O 1 0.39034  0.13682  0.11016  1
2779     O 1 0.42557  0.14444  0.08481  1
2780     O 1 0.38824  0.14499  0.06202  1
2781     C 1 0.17393  0.01811  0.04740  1
2782     O 1 0.19715  0.01387  0.04070  1
2783     O 1 0.15753  0.02157  0.02684  1
2784     O 1 0.16711  0.01890  0.07465  1
2785     C 1 0.42021  0.87770  0.05006  1
2786     O 1 0.43830  0.89334  0.05093  1
2787     O 1 0.40775  0.87263  0.07368  1
2788     O 1 0.41468  0.86700  0.02562  1
2789     C 1 0.50408  0.94454  0.38414  1
2790     O 1 0.48391  0.94149  0.39957  1
2791     O 1 0.52095  0.92767  0.38316  1
2792     O 1 0.50739  0.96445  0.36967  1
2793     C 1 0.82678  0.04124  0.78437  1
2794     O 1 0.83054  0.01883  0.77733  1
2795     O 1 0.84571  0.05537  0.78936  1
2796     O 1 0.80411  0.04959  0.78615  1
2797     C 1 0.10370  0.55259  0.98356  1
2798     O 1 0.10763  0.53230  0.99700  1
2799     O 1 0.08375  0.56513  0.98932  1
2800     O 1 0.11982  0.56046  0.96455  1
2801     C 1 0.79190  0.83340  0.43562  1
2802     O 1 0.78192  0.84401  0.45811  1
2803     O 1 0.79865  0.84602  0.41302  1
2804     O 1 0.79516  0.81018  0.43575  1
2805     C 1 0.38503  0.89337  0.19373  1
2806     O 1 0.37064  0.91170  0.18819  1
2807     O 1 0.40636  0.89662  0.20680  1
2808     O 1 0.37820  0.87181  0.18596  1
2809     C 1 0.33288  0.12318  0.48604  1
2810     O 1 0.31680  0.11708  0.50603  1
2811     O 1 0.34950  0.10772  0.47716  1
2812     O 1 0.33233  0.14474  0.47493  1
2813     C 1 0.26891  0.00538  0.09967  1
2814     O 1 0.27947  0.02122  0.08276  1
2815     O 1 0.24611  0.99842  0.09452  1
2816     O 1 0.28110  0.99660  0.12183  1
2817     C 1 0.36619  0.66368  0.85655  1
2818     O 1 0.37985  0.64483  0.86205  1
2819     O 1 0.36592  0.68167  0.87475  1
2820     O 1 0.35270  0.66449  0.83293  1
2821     C 1 0.26925  0.98663  0.54887  1
2822     O 1 0.25284  0.00374  0.55199  1
2823     O 1 0.29112  0.99142  0.53787  1
2824     O 1 0.26370  0.96470  0.55648  1
2825     C 1 0.10889  0.54041  0.71040  1
2826     O 1 0.11369  0.51889  0.72015  1
2827     O 1 0.12205  0.55866  0.71939  1
2828     O 1 0.09081  0.54369  0.69182  1
2829     C 1 0.44537  0.09452  0.18408  1
2830     O 1 0.43316  0.07909  0.16814  1
2831     O 1 0.43686  0.11631  0.18728  1
2832     O 1 0.46619  0.08822  0.19661  1
2833     C 1 0.19187  0.60530  0.67840  1
2834     O 1 0.20110  0.58365  0.67701  1
2835     O 1 0.17500  0.61046  0.69788  1
2836     O 1 0.19938  0.62175  0.66017  1
2837     C 1 0.44870  0.27491  0.52819  1
2838     O 1 0.46532  0.26511  0.54519  1
2839     O 1 0.45227  0.29650  0.51797  1
2840     O 1 0.42841  0.26318  0.52159  1
2841     C 1 0.88645  0.57818  0.10993  1
2842     O 1 0.88443  0.55684  0.09846  1
2843     O 1 0.87467  0.59632  0.09835  1
2844     O 1 0.90043  0.58143  0.13285  1
2845     C 1 0.79112  0.71326  0.17555  1
2846     O 1 0.80061  0.71491  0.20163  1
2847     O 1 0.80564  0.70943  0.15323  1
2848     O 1 0.76713  0.71547  0.17178  1
2849     C 1 0.35990  0.87973  0.83168  1
2850     O 1 0.37110  0.88950  0.85394  1
2851     O 1 0.35877  0.85640  0.82937  1
2852     O 1 0.34984  0.89330  0.81171  1
2853     C 1 0.23582  0.16907  0.27542  1
2854     O 1 0.25710  0.16033  0.28421  1
2855     O 1 0.23483  0.18212  0.25186  1
2856     O 1 0.21550  0.16457  0.29006  1
2857     C 1 0.77723  0.26824  0.58259  1
2858     O 1 0.80113  0.27141  0.58622  1
2859     O 1 0.76916  0.25038  0.56680  1
2860     O 1 0.76141  0.28306  0.59455  1
2861     C 1 0.37686  0.29935  0.00351  1
2862     O 1 0.40036  0.30105  0.99649  1
2863     O 1 0.35971  0.30572  0.98491  1
2864     O 1 0.37052  0.29129  0.02914  1
2865     C 1 0.50908  0.77527  0.94841  1
2866     O 1 0.49300  0.76246  0.96301  1
2867     O 1 0.50138  0.79009  0.92832  1
2868     O 1 0.53285  0.77326  0.95390  1
2869     C 1 0.95736  0.08980  0.75191  1
2870     O 1 0.96987  0.10368  0.73427  1
2871     O 1 0.96892  0.07329  0.76689  1
2872     O 1 0.93346  0.09306  0.75544  1
2873     C 1 0.57735  0.92031  0.54026  1
2874     O 1 0.58403  0.92978  0.56504  1
2875     O 1 0.55420  0.92170  0.53172  1
2876     O 1 0.59380  0.90940  0.52405  1
2877     C 1 0.85229  0.17916  0.76301  1
2878     O 1 0.86260  0.18187  0.73749  1
2879     O 1 0.83524  0.19423  0.77177  1
2880     O 1 0.85885  0.16125  0.77965  1
2881     C 1 0.51390  0.48101  0.98276  1
2882     O 1 0.52832  0.47792  0.96019  1
2883     O 1 0.50992  0.50259  0.99282  1
2884     O 1 0.50331  0.46255  0.99512  1
2885     C 1 0.18007  0.94101  0.07449  1
2886     O 1 0.19616  0.92406  0.06890  1
2887     O 1 0.18726  0.96060  0.08763  1
2888     O 1 0.15674  0.93829  0.06717  1
2889     C 1 0.63019  0.03651  0.97294  1
2890     O 1 0.62886  0.04681  0.94747  1
2891     O 1 0.61446  0.01957  0.97983  1
2892     O 1 0.64710  0.04331  0.99162  1
2893     C 1 0.60959  0.36038  0.69750  1
2894     O 1 0.61782  0.37374  0.71877  1
2895     O 1 0.59482  0.34233  0.70300  1
2896     O 1 0.61607  0.36512  0.67073  1
2897     C 1 0.83281  0.90385  0.30982  1
2898     O 1 0.81635  0.88844  0.31924  1
2899     O 1 0.84018  0.90311  0.28277  1
2900     O 1 0.84183  0.92005  0.32744  1
2901     C 1 0.24783  0.50295  0.90346  1
2902     O 1 0.26842  0.50180  0.88839  1
2903     O 1 0.22652  0.49821  0.89104  1
2904     O 1 0.24854  0.50905  0.93088  1
2905     C 1 0.97858  0.54445  0.56384  1
2906     O 1 0.98108  0.56595  0.57475  1
2907     O 1 0.98146  0.54100  0.53594  1
2908     O 1 0.97304  0.52643  0.58080  1
2909     C 1 0.42300  0.75276  0.98887  1
2910     O 1 0.40282  0.75766  0.97417  1
2911     O 1 0.44159  0.76787  0.98890  1
2912     O 1 0.42450  0.73285  0.00376  1
2913     C 1 0.75234  0.80873  0.77631  1
2914     O 1 0.76037  0.78930  0.76349  1
2915     O 1 0.76766  0.82190  0.79155  1
2916     O 1 0.72895  0.81489  0.77409  1
2917     C 1 0.36980  0.73002  0.66625  1
2918     O 1 0.36059  0.74758  0.68167  1
2919     O 1 0.37086  0.73180  0.63796  1
2920     O 1 0.37798  0.71068  0.67914  1
2921     C 1 0.58969  0.53043  0.52799  1
2922     O 1 0.59359  0.54322  0.50463  1
2923     O 1 0.57655  0.53925  0.54937  1
2924     O 1 0.59887  0.50879  0.52994  1
2925     C 1 0.84247  0.83148  0.47522  1
2926     O 1 0.86357  0.82309  0.48504  1
2927     O 1 0.84192  0.84350  0.45085  1
2928     O 1 0.82193  0.82786  0.48979  1
2929     C 1 0.03550  0.15503  0.60819  1
2930     O 1 0.05865  0.15640  0.59967  1
2931     O 1 0.02817  0.16682  0.63120  1
2932     O 1 0.01961  0.14202  0.59356  1
2933     C 1 0.00847  0.35778  0.98026  1
2934     O 1 0.00181  0.36933  0.00372  1
2935     O 1 0.99157  0.34835  0.96333  1
2936     O 1 0.03205  0.35546  0.97387  1
2937     C 1 0.04900  0.83938  0.37186  1
2938     O 1 0.04674  0.86266  0.37382  1
2939     O 1 0.04664  0.82605  0.39506  1
2940     O 1 0.05363  0.82944  0.34671  1
2941     C 1 0.73449  0.10035  0.06478  1
2942     O 1 0.73258  0.11387  0.04168  1
2943     O 1 0.71444  0.09262  0.07785  1
2944     O 1 0.75643  0.09458  0.07482  1
2945     C 1 0.58498  0.07948  0.97939  1
2946     O 1 0.58972  0.07502  0.95205  1
2947     O 1 0.59924  0.07053  0.99968  1
2948     O 1 0.56611  0.09308  0.98642  1
2949     C 1 0.75109  0.14202  0.24008  1
2950     O 1 0.76735  0.15027  0.22146  1
2951     O 1 0.72754  0.14731  0.23714  1
2952     O 1 0.75837  0.12828  0.26147  1
2953     C 1 0.83115  0.37814  0.45173  1
2954     O 1 0.83714  0.39969  0.46044  1
2955     O 1 0.81945  0.37520  0.42709  1
2956     O 1 0.83701  0.35953  0.46758  1
2957     C 1 0.26122  0.63689  0.97941  1
2958     O 1 0.27071  0.65557  0.99249  1
2959     O 1 0.24350  0.63967  0.96024  1
2960     O 1 0.26946  0.61541  0.98548  1
2961     C 1 0.84117  0.08718  0.08968  1
2962     O 1 0.85953  0.07350  0.09816  1
2963     O 1 0.82023  0.07756  0.08115  1
2964     O 1 0.84383  0.11047  0.08949  1
2965     C 1 0.48299  0.70092  0.66862  1
2966     O 1 0.50488  0.70346  0.65663  1
2967     O 1 0.46408  0.71333  0.65901  1
2968     O 1 0.48002  0.68597  0.69022  1
2969     C 1 0.29339  0.06509  0.63386  1
2970     O 1 0.31453  0.07615  0.63803  1
2971     O 1 0.27266  0.07732  0.63286  1
2972     O 1 0.29300  0.04183  0.63043  1
2973     C 1 0.45399  0.81643  0.84944  1
2974     O 1 0.46323  0.79692  0.83798  1
2975     O 1 0.43796  0.82930  0.83483  1
2976     O 1 0.46090  0.82316  0.87543  1
2977     C 1 0.72570  0.86745  0.39660  1
2978     O 1 0.72922  0.85866  0.37059  1
2979     O 1 0.74383  0.86730  0.41554  1
2980     O 1 0.70399  0.87620  0.40375  1
2981     C 1 0.38833  0.89245  0.59524  1
2982     O 1 0.40564  0.90838  0.59026  1
2983     O 1 0.36659  0.89922  0.60500  1
2984     O 1 0.39269  0.86976  0.59031  1
2985     C 1 0.68012  0.00784  0.34396  1
2986     O 1 0.66964  0.00710  0.31834  1
2987     O 1 0.67538  0.99112  0.36307  1
2988     O 1 0.69517  0.02543  0.35055  1
2989     C 1 0.11599  0.90153  0.96648  1
2990     O 1 0.10513  0.88103  0.97185  1
2991     O 1 0.10944  0.91409  0.94375  1
2992     O 1 0.13343  0.90943  0.98379  1
2993     C 1 0.70955  0.43463  0.37867  1
2994     O 1 0.71510  0.45252  0.36150  1
2995     O 1 0.69122  0.43665  0.39718  1
2996     O 1 0.72251  0.41482  0.37755  1
2997     C 1 0.41510  0.48723  0.97312  1
2998     O 1 0.42859  0.50365  0.98588  1
2999     O 1 0.42575  0.47094  0.95693  1
3000     O 1 0.39096  0.48710  0.97657  1
3001     C 1 0.50861  0.54960  0.33183  1
3002     O 1 0.51912  0.55951  0.35447  1
3003     O 1 0.50966  0.56020  0.30652  1
3004     O 1 0.49698  0.52914  0.33453  1
3005     C 1 0.71767  0.02373  0.80790  1
3006     O 1 0.71286  0.04639  0.80338  1
3007     O 1 0.72357  0.00982  0.78609  1
3008     O 1 0.71680  0.01502  0.83425  1
3009     C 1 0.15600  0.13717  0.51916  1
3010     O 1 0.16607  0.14033  0.49358  1
3011     O 1 0.14808  0.15562  0.53403  1
3012     O 1 0.15387  0.11556  0.52986  1
3013     C 1 0.68818  0.35759  0.20938  1
3014     O 1 0.70766  0.34407  0.20484  1
3015     O 1 0.66991  0.35773  0.19063  1
3016     O 1 0.68709  0.37115  0.23251  1
3017     C 1 0.97229  0.60903  0.48113  1
3018     O 1 0.98844  0.62129  0.46596  1
3019     O 1 0.94951  0.61690  0.48398  1
3020     O 1 0.97888  0.58885  0.49333  1
3021     C 1 0.09220  0.34426  0.59043  1
3022     O 1 0.08507  0.34080  0.56360  1
3023     O 1 0.10297  0.32693  0.60485  1
3024     O 1 0.08858  0.36504  0.60285  1
3025     C 1 0.02168  0.29697  0.17235  1
3026     O 1 0.04597  0.29589  0.17170  1
3027     O 1 0.01054  0.31080  0.19124  1
3028     O 1 0.00853  0.28423  0.15411  1
3029     C 1 0.94999  0.74214  0.05360  1
3030     O 1 0.95051  0.76350  0.04192  1
3031     O 1 0.97076  0.73152  0.06086  1
3032     O 1 0.92869  0.73149  0.05822  1
3033     C 1 0.48387  0.90659  0.51159  1
3034     O 1 0.48235  0.90817  0.53988  1
3035     O 1 0.46467  0.89937  0.49651  1
3036     O 1 0.50471  0.91190  0.49842  1
3037     C 1 0.63108  0.99163  0.20280  1
3038     O 1 0.62425  0.01293  0.19407  1
3039     O 1 0.64024  0.98874  0.22889  1
3040     O 1 0.62853  0.97317  0.18555  1
3041     C 1 0.68999  0.74445  0.05011  1
3042     O 1 0.68077  0.76059  0.06766  1
3043     O 1 0.67539  0.72843  0.03831  1
3044     O 1 0.71376  0.74446  0.04414  1
3045     C 1 0.29819  0.07996  0.45432  1
3046     O 1 0.31462  0.06862  0.47012  1
3047     O 1 0.28193  0.06787  0.43910  1
3048     O 1 0.29817  0.10338  0.45353  1
3049     C 1 0.35630  0.50490  0.85779  1
3050     O 1 0.37569  0.50420  0.84065  1
3051     O 1 0.35181  0.52407  0.87325  1
3052     O 1 0.34141  0.48643  0.85945  1
3053     C 1 0.83479  0.54413  0.58410  1
3054     O 1 0.83757  0.55484  0.60917  1
3055     O 1 0.82014  0.52552  0.58190  1
3056     O 1 0.84677  0.55197  0.56128  1
3057     C 1 0.22186  0.98443  0.24810  1
3058     O 1 0.24339  0.98270  0.23507  1
3059     O 1 0.21969  0.99734  0.27166  1
3060     O 1 0.20243  0.97342  0.23740  1
3061     C 1 0.33471  0.50044  0.27098  1
3062     O 1 0.35872  0.49672  0.27116  1
3063     O 1 0.32525  0.51805  0.28612  1
3064     O 1 0.32016  0.48656  0.25565  1
3065     C 1 0.32525  0.66177  0.32248  1
3066     O 1 0.31082  0.65130  0.30346  1
3067     O 1 0.34401  0.67482  0.31371  1
3068     O 1 0.32080  0.65937  0.35026  1
3069     C 1 0.10932  0.79726  0.28821  1
3070     O 1 0.12139  0.77702  0.29059  1
3071     O 1 0.09126  0.80226  0.30625  1
3072     O 1 0.11529  0.81250  0.26779  1
3073     C 1 0.80037  0.47187  0.38973  1
3074     O 1 0.77880  0.48183  0.39486  1
3075     O 1 0.80182  0.44877  0.38527  1
3076     O 1 0.82052  0.48498  0.38930  1
3077     C 1 0.82701  0.65954  0.87975  1
3078     O 1 0.83523  0.63942  0.86881  1
3079     O 1 0.83458  0.68001  0.86910  1
3080     O 1 0.81140  0.65921  0.90154  1
3081     C 1 0.10012  0.59480  0.77085  1
3082     O 1 0.12200  0.58463  0.77229  1
3083     O 1 0.09439  0.60820  0.74852  1
3084     O 1 0.08399  0.59160  0.79175  1
3085     C 1 0.33003  0.84082  0.75020  1
3086     O 1 0.32107  0.82236  0.73617  1
3087     O 1 0.31612  0.85971  0.75454  1
3088     O 1 0.35288  0.84039  0.75990  1
3089     C 1 0.02938  0.71891  0.61281  1
3090     O 1 0.03732  0.72470  0.63873  1
3091     O 1 0.04445  0.72008  0.59056  1
3092     O 1 0.00630  0.71217  0.60910  1
3093     C 1 0.38163  0.34796  0.04796  1
3094     O 1 0.40469  0.34162  0.04321  1
3095     O 1 0.37031  0.36231  0.02981  1
3096     O 1 0.36984  0.33982  0.07077  1
3097     C 1 0.03149  0.25710  0.35421  1
3098     O 1 0.03518  0.27819  0.34259  1
3099     O 1 0.01463  0.24277  0.34340  1
3100     O 1 0.04451  0.25044  0.37681  1
3101     C 1 0.68800  0.95687  0.06514  1
3102     O 1 0.68846  0.96687  0.09084  1
3103     O 1 0.69212  0.96981  0.04194  1
3104     O 1 0.68366  0.93391  0.06267  1
3105     C 1 0.11039  0.69944  0.98180  1
3106     O 1 0.11376  0.72255  0.98424  1
3107     O 1 0.10184  0.69046  0.95753  1
3108     O 1 0.11554  0.68529  0.00363  1
3109     C 1 0.06702  0.75625  0.27771  1
3110     O 1 0.08356  0.74669  0.26042  1
3111     O 1 0.05596  0.77623  0.27037  1
3112     O 1 0.06171  0.74597  0.30247  1
3113     C 1 0.20864  0.21516  0.45709  1
3114     O 1 0.22643  0.19931  0.45466  1
3115     O 1 0.19190  0.21717  0.43662  1
3116     O 1 0.20767  0.22910  0.47989  1
3117     C 1 0.66148  0.40260  0.01257  1
3118     O 1 0.66477  0.39861  0.98484  1
3119     O 1 0.67865  0.41365  0.02757  1
3120     O 1 0.64090  0.39574  0.02524  1
3121     C 1 0.89939  0.09810  0.05216  1
3122     O 1 0.91452  0.11148  0.03695  1
3123     O 1 0.88207  0.08567  0.03911  1
3124     O 1 0.90146  0.09729  0.08045  1
3125     C 1 0.23022  0.68603  0.30172  1
3126     O 1 0.25271  0.69287  0.29476  1
3127     O 1 0.21140  0.70047  0.29756  1
3128     O 1 0.22653  0.66467  0.31258  1
3129     C 1 0.55476  0.52680  0.42037  1
3130     O 1 0.56896  0.51046  0.43217  1
3131     O 1 0.55308  0.52836  0.39209  1
3132     O 1 0.54208  0.54146  0.43685  1
3133     C 1 0.94429  0.33137  0.01701  1
3134     O 1 0.95512  0.35231  0.01538  1
3135     O 1 0.95161  0.31578  0.03642  1
3136     O 1 0.92599  0.32611  0.99942  1
3137     C 1 0.02058  0.85416  0.73162  1
3138     O 1 0.02886  0.84476  0.75578  1
3139     O 1 0.01559  0.84039  0.70938  1
3140     O 1 0.01716  0.87730  0.72974  1
3141     C 1 0.89043  0.23576  0.45768  1
3142     O 1 0.90732  0.25094  0.46654  1
3143     O 1 0.87942  0.22164  0.47635  1
3144     O 1 0.88469  0.23455  0.43011  1
3145     C 1 0.30412  0.73271  0.84363  1
3146     O 1 0.31947  0.71808  0.83057  1
3147     O 1 0.30932  0.75556  0.84524  1
3148     O 1 0.28366  0.72446  0.85530  1
3149     C 1 0.56843  0.96256  0.77324  1
3150     O 1 0.57744  0.98141  0.76003  1
3151     O 1 0.58296  0.94917  0.78923  1
3152     O 1 0.54495  0.95698  0.77023  1
3153     C 1 0.37569  0.10720  0.38178  1
3154     O 1 0.37081  0.12528  0.36463  1
3155     O 1 0.38078  0.08617  0.37075  1
3156     O 1 0.37548  0.11015  0.40997  1
3157     C 1 0.77479  0.36099  0.61817  1
3158     O 1 0.75396  0.35990  0.63276  1
3159     O 1 0.78039  0.34412  0.59957  1
3160     O 1 0.79008  0.37890  0.62226  1
3161     C 1 0.24608  0.22174  0.39509  1
3162     O 1 0.26387  0.22024  0.41438  1
3163     O 1 0.24246  0.24179  0.38102  1
3164     O 1 0.23176  0.20326  0.39007  1
3165     C 1 0.91835  0.66879  0.53945  1
3166     O 1 0.92659  0.67282  0.56573  1
3167     O 1 0.92876  0.65229  0.52336  1
3168     O 1 0.89983  0.68140  0.52917  1
3169     C 1 0.03786  0.23503  0.57945  1
3170     O 1 0.05469  0.21811  0.57978  1
3171     O 1 0.03386  0.24787  0.60275  1
3172     O 1 0.02505  0.23912  0.55582  1
3173     C 1 0.45475  0.34427  0.43152  1
3174     O 1 0.45548  0.33750  0.40433  1
3175     O 1 0.45089  0.36679  0.43797  1
3176     O 1 0.45769  0.32850  0.45225  1
3177     C 1 0.88629  0.08093  0.17205  1
3178     O 1 0.89245  0.08997  0.14685  1
3179     O 1 0.89870  0.06276  0.18262  1
3180     O 1 0.86758  0.08991  0.18657  1
3181     C 1 0.49737  0.40997  0.34856  1
3182     O 1 0.51197  0.39455  0.36147  1
3183     O 1 0.50149  0.41599  0.32152  1
3184     O 1 0.47870  0.41943  0.36270  1
3185     C 1 0.70215  0.17498  0.81513  1
3186     O 1 0.69787  0.18795  0.83829  1
3187     O 1 0.69407  0.15289  0.81384  1
3188     O 1 0.71345  0.18448  0.79273  1
3189     C 1 0.02051  0.15655  0.99292  1
3190     O 1 0.04083  0.15858  0.97751  1
3191     O 1 0.02192  0.15246  0.02085  1
3192     O 1 0.99879  0.15883  0.98046  1
3193     C 1 0.45099  0.23381  0.15748  1
3194     O 1 0.44612  0.23205  0.18523  1
3195     O 1 0.47017  0.22260  0.14649  1
3196     O 1 0.43656  0.24660  0.14067  1
3197     C 1 0.32250  0.90017  0.55427  1
3198     O 1 0.33261  0.87886  0.55477  1
3199     O 1 0.30857  0.90658  0.53232  1
3200     O 1 0.32612  0.91499  0.57587  1
3201     C 1 0.98151  0.50730  0.73501  1
3202     O 1 0.98787  0.52403  0.75347  1
3203     O 1 0.96005  0.50844  0.72172  1
3204     O 1 0.99651  0.48931  0.73007  1
3205     C 1 0.15032  0.81439  0.66939  1
3206     O 1 0.16483  0.83304  0.67220  1
3207     O 1 0.14099  0.80902  0.64398  1
3208     O 1 0.14525  0.80102  0.69196  1
3209     C 1 0.72054  0.96544  0.30974  1
3210     O 1 0.69751  0.96146  0.31751  1
3211     O 1 0.72668  0.96491  0.28225  1
3212     O 1 0.73741  0.96998  0.32944  1
3213     C 1 0.20509  0.77877  0.05840  1
3214     O 1 0.19829  0.79050  0.03513  1
3215     O 1 0.19376  0.78261  0.08311  1
3216     O 1 0.22333  0.76331  0.05701  1
3217     C 1 0.56877  0.11752  0.59185  1
3218     O 1 0.58714  0.13097  0.58286  1
3219     O 1 0.55502  0.12449  0.61371  1
3220     O 1 0.56421  0.09706  0.57907  1
3221     C 1 0.37565  0.83493  0.03222  1
3222     O 1 0.37761  0.82860  0.05948  1
3223     O 1 0.36218  0.85353  0.02509  1
3224     O 1 0.38737  0.82280  0.01213  1
3225     C 1 0.89175  0.97511  0.91890  1
3226     O 1 0.90533  0.95712  0.90997  1
3227     O 1 0.90222  0.99568  0.92489  1
3228     O 1 0.86768  0.97261  0.92156  1
3229     C 1 0.82961  0.06290  0.97960  1
3230     O 1 0.82481  0.06984  0.00615  1
3231     O 1 0.83967  0.04192  0.97494  1
3232     O 1 0.82455  0.07704  0.95772  1
3233     C 1 0.59989  0.94114  0.69847  1
3234     O 1 0.60743  0.92926  0.67562  1
3235     O 1 0.61042  0.96149  0.70532  1
3236     O 1 0.58199  0.93255  0.71464  1
3237     C 1 0.10283  0.34857  0.42616  1
3238     O 1 0.12292  0.35436  0.44055  1
3239     O 1 0.08910  0.36530  0.41438  1
3240     O 1 0.09651  0.32605  0.42345  1
3241     C 1 0.41280  0.71506  0.57858  1
3242     O 1 0.42326  0.70250  0.55795  1
3243     O 1 0.40948  0.73811  0.57521  1
3244     O 1 0.40584  0.70462  0.60268  1
3245     C 1 0.45669  0.65652  0.23533  1
3246     O 1 0.46535  0.67802  0.23027  1
3247     O 1 0.43384  0.65114  0.22813  1
3248     O 1 0.47096  0.64034  0.24733  1
3249     C 1 0.05635  0.28915  0.89757  1
3250     O 1 0.07789  0.28643  0.91036  1
3251     O 1 0.04643  0.31047  0.89546  1
3252     O 1 0.04477  0.27055  0.88681  1
3253     C 1 0.53940  0.76048  0.46210  1
3254     O 1 0.54465  0.76154  0.48981  1
3255     O 1 0.55570  0.75182  0.44381  1
3256     O 1 0.51795  0.76829  0.45264  1
3257     C 1 0.93760  0.40853  0.37220  1
3258     O 1 0.95148  0.42310  0.35696  1
3259     O 1 0.92852  0.41549  0.39717  1
3260     O 1 0.93298  0.38693  0.36259  1
3261     C 1 0.57483  0.34686  0.93766  1
3262     O 1 0.59459  0.36010  0.93355  1
3263     O 1 0.55502  0.35019  0.92168  1
3264     O 1 0.57482  0.33041  0.95790  1
3265     C 1 0.00367  0.43402  0.41842  1
3266     O 1 0.02073  0.43613  0.43851  1
3267     O 1 0.99688  0.45276  0.40332  1
3268     O 1 0.99323  0.41323  0.41363  1
3269     C 1 0.57044  0.21785  0.76546  1
3270     O 1 0.59420  0.22042  0.76027  1
3271     O 1 0.56304  0.20532  0.78785  1
3272     O 1 0.55408  0.22762  0.74810  1
3273     C 1 0.42788  0.15203  0.56008  1
3274     O 1 0.44280  0.13822  0.54515  1
3275     O 1 0.40696  0.15935  0.54862  1
3276     O 1 0.43398  0.15870  0.58636  1
3277     C 1 0.70486  0.70234  0.94827  1
3278     O 1 0.72278  0.69270  0.93302  1
3279     O 1 0.68327  0.70654  0.93621  1
3280     O 1 0.70860  0.70799  0.97549  1
3281     C 1 0.43289  0.40714  0.98689  1
3282     O 1 0.44298  0.42083  0.00671  1
3283     O 1 0.43163  0.41449  0.95995  1
3284     O 1 0.42386  0.38621  0.99406  1
3285     C 1 0.83839  0.17114  0.19959  1
3286     O 1 0.86032  0.17523  0.21084  1
3287     O 1 0.82847  0.18671  0.18180  1
3288     O 1 0.82635  0.15153  0.20620  1
3289     C 1 0.04895  0.87091  0.56603  1
3290     O 1 0.05213  0.84845  0.57323  1
3291     O 1 0.02653  0.87995  0.56497  1
3292     O 1 0.06817  0.88427  0.55967  1
3293     C 1 0.45023  0.85292  0.17203  1
3294     O 1 0.46693  0.83916  0.18420  1
3295     O 1 0.45120  0.87614  0.17564  1
3296     O 1 0.43269  0.84347  0.15602  1
3297     C 1 0.20491  0.34858  0.13334  1
3298     O 1 0.19311  0.35832  0.11148  1
3299     O 1 0.22797  0.35455  0.13872  1
3300     O 1 0.19358  0.33301  0.14994  1
3301     C 1 0.66787  0.91921  0.37021  1
3302     O 1 0.66443  0.90070  0.35327  1
3303     O 1 0.67899  0.93835  0.36021  1
3304     O 1 0.65998  0.91867  0.39708  1
3305     C 1 0.98984  0.90301  0.97910  1
3306     O 1 0.97664  0.89744  0.95621  1
3307     O 1 0.01364  0.90730  0.97647  1
3308     O 1 0.97928  0.90406  0.00466  1
3309     C 1 0.39879  0.49860  0.50777  1
3310     O 1 0.37955  0.48525  0.51412  1
3311     O 1 0.39561  0.52102  0.50038  1
3312     O 1 0.42118  0.48947  0.50856  1
3313     C 1 0.96782  0.60742  0.36663  1
3314     O 1 0.96369  0.58461  0.36230  1
3315     O 1 0.99060  0.61525  0.36958  1
3316     O 1 0.94915  0.62237  0.36830  1
3317     C 1 0.22074  0.16581  0.52443  1
3318     O 1 0.24502  0.16538  0.52584  1
3319     O 1 0.20965  0.17882  0.50467  1
3320     O 1 0.20754  0.15320  0.54275  1
3321     C 1 0.17514  0.33395  0.26492  1
3322     O 1 0.15187  0.33801  0.27161  1
3323     O 1 0.19293  0.34394  0.28007  1
3324     O 1 0.18062  0.31914  0.24384  1
3325     C 1 0.88197  0.87187  0.02493  1
3326     O 1 0.88686  0.86444  0.99860  1
3327     O 1 0.89150  0.89199  0.03432  1
3328     O 1 0.86737  0.85929  0.04177  1
3329     C 1 0.02618  0.21828  0.10657  1
3330     O 1 0.04386  0.20224  0.10809  1
3331     O 1 0.01623  0.22359  0.08146  1
3332     O 1 0.01838  0.22893  0.13017  1
3333     C 1 0.36574  0.58162  0.81305  1
3334     O 1 0.36758  0.60498  0.81369  1
3335     O 1 0.36894  0.56919  0.83684  1
3336     O 1 0.36047  0.57071  0.78867  1
3337     C 1 0.65577  0.82759  0.54689  1
3338     O 1 0.65095  0.84572  0.52980  1
3339     O 1 0.64988  0.82865  0.57442  1
3340     O 1 0.66665  0.80847  0.53649  1
3341     C 1 0.73520  0.54174  0.19661  1
3342     O 1 0.71219  0.53418  0.19581  1
3343     O 1 0.74255  0.55857  0.17880  1
3344     O 1 0.75080  0.53265  0.21542  1
3345     C 1 0.84528  0.96113  0.37290  1
3346     O 1 0.86870  0.96491  0.36679  1
3347     O 1 0.83808  0.94009  0.38214  1
3348     O 1 0.82905  0.97839  0.36977  1
3349     C 1 0.65992  0.42369  0.32041  1
3350     O 1 0.68016  0.41979  0.33543  1
3351     O 1 0.66146  0.43202  0.29391  1
3352     O 1 0.63815  0.41923  0.33186  1
3353     C 1 0.57463  0.73511  0.72386  1
3354     O 1 0.56540  0.71561  0.73534  1
3355     O 1 0.57329  0.75542  0.73795  1
3356     O 1 0.58539  0.73427  0.69841  1
3357     C 1 0.97307  0.01908  0.20139  1
3358     O 1 0.98801  0.00569  0.21684  1
3359     O 1 0.95376  0.02916  0.21360  1
3360     O 1 0.97745  0.02241  0.17374  1
3361     C 1 0.55468  0.62292  0.03678  1
3362     O 1 0.54744  0.60127  0.02997  1
3363     O 1 0.54581  0.64137  0.02265  1
3364     O 1 0.57060  0.62614  0.05789  1
3365     C 1 0.47013  0.22299  0.93077  1
3366     O 1 0.48336  0.23955  0.94361  1
3367     O 1 0.44960  0.21530  0.94281  1
3368     O 1 0.47731  0.21426  0.90577  1
3369     C 1 0.21589  0.79437  0.64772  1
3370     O 1 0.19751  0.79346  0.66629  1
3371     O 1 0.21292  0.78609  0.62137  1
3372     O 1 0.23732  0.80337  0.65557  1
3373     C 1 0.43009  0.86374  0.71943  1
3374     O 1 0.43776  0.88566  0.72398  1
3375     O 1 0.41503  0.85916  0.69783  1
3376     O 1 0.43737  0.84643  0.73659  1
3377     C 1 0.86294  0.78463  0.11318  1
3378     O 1 0.86213  0.78051  0.08523  1
3379     O 1 0.86809  0.76719  0.13119  1
3380     O 1 0.85861  0.80618  0.12313  1
3381     C 1 0.86687  0.02191  0.12790  1
3382     O 1 0.88911  0.02598  0.13827  1
3383     O 1 0.86325  0.02149  0.09981  1
3384     O 1 0.84821  0.01844  0.14563  1
3385     C 1 0.55057  0.82773  0.30728  1
3386     O 1 0.56628  0.84092  0.29264  1
3387     O 1 0.52687  0.83303  0.30715  1
3388     O 1 0.55850  0.80907  0.32176  1
3389     C 1 0.68562  0.18508  0.12938  1
3390     O 1 0.70710  0.17410  0.12966  1
3391     O 1 0.68219  0.20357  0.11238  1
3392     O 1 0.66750  0.17747  0.14592  1
3393     C 1 0.07185  0.16819  0.28558  1
3394     O 1 0.06409  0.17860  0.26179  1
3395     O 1 0.05692  0.16615  0.30787  1
3396     O 1 0.09446  0.15964  0.28698  1
3397     C 1 0.73246  0.23243  0.29885  1
3398     O 1 0.73878  0.25459  0.30439  1
3399     O 1 0.71338  0.22285  0.31209  1
3400     O 1 0.74506  0.21993  0.27986  1
3401     C 1 0.01140  0.04987  0.70504  1
3402     O 1 0.01378  0.03209  0.68675  1
3403     O 1 0.00878  0.07176  0.69536  1
3404     O 1 0.01163  0.04577  0.73301  1
3405     C 1 0.67790  0.63898  0.95760  1
3406     O 1 0.66048  0.62263  0.95743  1
3407     O 1 0.68271  0.65118  0.93400  1
3408     O 1 0.69037  0.64328  0.98143  1
3409     C 1 0.16556  0.38649  0.38490  1
3410     O 1 0.16945  0.40688  0.39816  1
3411     O 1 0.17029  0.36630  0.39820  1
3412     O 1 0.15671  0.38630  0.35844  1
3413     C 1 0.93022  0.63524  0.08903  1
3414     O 1 0.93738  0.61704  0.10485  1
3415     O 1 0.92716  0.65629  0.10101  1
3416     O 1 0.92593  0.63236  0.06129  1
3417     C 1 0.39224  0.46140  0.18662  1
3418     O 1 0.41324  0.46659  0.17375  1
3419     O 1 0.37112  0.46609  0.17371  1
3420     O 1 0.39235  0.45156  0.21240  1
3421     C 1 0.38147  0.78482  0.32413  1
3422     O 1 0.40563  0.78702  0.32227  1
3423     O 1 0.36699  0.79964  0.31006  1
3424     O 1 0.37180  0.76792  0.34024  1
3425     C 1 0.59024  0.00192  0.63327  1
3426     O 1 0.59902  0.02368  0.63566  1
3427     O 1 0.58234  0.99054  0.65632  1
3428     O 1 0.58959  0.99145  0.60786  1
3429     C 1 0.35541  0.52118  0.55353  1
3430     O 1 0.33762  0.50762  0.54329  1
3431     O 1 0.36310  0.53970  0.53863  1
3432     O 1 0.36564  0.51611  0.57857  1
3433     C 1 0.05607  0.91790  0.89577  1
3434     O 1 0.05416  0.89468  0.89265  1
3435     O 1 0.07794  0.92813  0.89488  1
3436     O 1 0.03610  0.93091  0.89950  1
3437     C 1 0.41247  0.46627  0.42748  1
3438     O 1 0.42432  0.47558  0.40539  1
3439     O 1 0.40620  0.47977  0.44952  1
3440     O 1 0.40681  0.44348  0.42749  1
3441     C 1 0.82927  0.88542  0.83156  1
3442     O 1 0.83622  0.90010  0.81096  1
3443     O 1 0.83779  0.86348  0.83209  1
3444     O 1 0.81379  0.89268  0.85163  1
3445     C 1 0.53473  0.18787  0.72395  1
3446     O 1 0.55440  0.18008  0.71017  1
3447     O 1 0.52296  0.20685  0.71454  1
3448     O 1 0.52672  0.17657  0.74701  1
3449     C 1 0.86648  0.39357  0.88204  1
3450     O 1 0.85707  0.37452  0.89440  1
3451     O 1 0.85207  0.41157  0.87517  1
3452     O 1 0.89032  0.39462  0.87656  1
3453     C 1 0.42688  0.29499  0.61115  1
3454     O 1 0.43236  0.28359  0.63513  1
3455     O 1 0.42597  0.31841  0.61098  1
3456     O 1 0.42244  0.28299  0.58731  1
3457     C 1 0.54750  0.13523  0.31750  1
3458     O 1 0.57100  0.13048  0.31304  1
3459     O 1 0.53676  0.15271  0.30334  1
3460     O 1 0.53467  0.12236  0.33591  1
3461     C 1 0.46506  0.98836  0.23391  1
3462     O 1 0.46957  0.97926  0.25956  1
3463     O 1 0.47823  0.00646  0.22447  1
3464     O 1 0.44742  0.97934  0.21770  1
3465     C 1 0.03223  0.93558  0.54426  1
3466     O 1 0.05250  0.93701  0.55986  1
3467     O 1 0.03340  0.92827  0.51730  1
3468     O 1 0.01081  0.94159  0.55557  1
3469     C 1 0.02432  0.73743  0.50587  1
3470     O 1 0.00633  0.73469  0.48704  1
3471     O 1 0.03895  0.75610  0.50424  1
3472     O 1 0.02781  0.72139  0.52617  1
3473     C 1 0.03521  0.56327  0.53425  1
3474     O 1 0.04359  0.55131  0.55663  1
3475     O 1 0.03309  0.55271  0.50901  1
3476     O 1 0.02916  0.58585  0.53704  1
3477     C 1 0.58568  0.02639  0.06398  1
3478     O 1 0.58055  0.00879  0.04620  1
3479     O 1 0.57306  0.02883  0.08809  1
3480     O 1 0.60275  0.04210  0.05710  1
3481     C 1 0.60462  0.96855  0.38627  1
3482     O 1 0.61831  0.96807  0.40974  1
3483     O 1 0.58075  0.97275  0.38821  1
3484     O 1 0.61479  0.96486  0.36085  1
3485     C 1 0.00980  0.32981  0.59426  1
3486     O 1 0.02098  0.35049  0.59705  1
3487     O 1 0.98578  0.32899  0.58994  1
3488     O 1 0.02267  0.30997  0.59549  1
3489     C 1 0.30253  0.44431  0.90864  1
3490     O 1 0.30953  0.45043  0.93482  1
3491     O 1 0.29520  0.46072  0.89026  1
3492     O 1 0.30307  0.42180  0.90077  1
3493     C 1 0.81144  0.66665  0.98723  1
3494     O 1 0.82744  0.65489  0.97127  1
3495     O 1 0.79803  0.68373  0.97568  1
3496     O 1 0.80867  0.66117  0.01466  1
3497     C 1 0.61256  0.45673  0.10764  1
3498     O 1 0.61061  0.44580  0.08261  1
3499     O 1 0.61420  0.44425  0.13160  1
3500     O 1 0.61264  0.48015  0.10872  1
3501     C 1 0.51397  0.34263  0.18158  1
3502     O 1 0.53312  0.33725  0.16534  1
3503     O 1 0.49230  0.34662  0.16962  1
3504     O 1 0.51651  0.34412  0.20978  1
3505     C 1 0.69393  0.93521  0.73756  1
3506     O 1 0.71719  0.94059  0.74267  1
3507     O 1 0.67646  0.95094  0.74277  1
3508     O 1 0.68815  0.91416  0.72708  1
3509     C 1 0.06549  0.07619  0.72135  1
3510     O 1 0.05717  0.08115  0.74736  1
3511     O 1 0.07025  0.05400  0.71413  1
3512     O 1 0.06925  0.09345  0.70264  1
3513     C 1 0.65343  0.74884  0.64711  1
3514     O 1 0.65183  0.75572  0.62002  1
3515     O 1 0.63329  0.74337  0.66159  1
3516     O 1 0.67516  0.74764  0.65980  1
3517     C 1 0.49320  0.41125  0.45313  1
3518     O 1 0.50906  0.42558  0.46586  1
3519     O 1 0.47572  0.40085  0.46834  1
3520     O 1 0.49498  0.40713  0.42524  1
3521     C 1 0.85836  0.72909  0.65817  1
3522     O 1 0.87265  0.72788  0.63522  1
3523     O 1 0.84181  0.71238  0.66298  1
3524     O 1 0.86044  0.74713  0.67613  1
3525     C 1 0.39387  0.23524  0.99853  1
3526     O 1 0.37889  0.22444  0.01667  1
3527     O 1 0.41420  0.24541  0.00810  1
3528     O 1 0.38842  0.23608  0.97087  1
3529     C 1 0.56075  0.54806  0.14304  1
3530     O 1 0.58096  0.55582  0.15572  1
3531     O 1 0.55940  0.54747  0.11468  1
3532     O 1 0.54196  0.54070  0.15871  1
3533     C 1 0.51250  0.91029  0.01765  1
3534     O 1 0.53209  0.91675  0.03255  1
3535     O 1 0.49074  0.90924  0.03027  1
3536     O 1 0.51466  0.90495  0.99010  1
3537     C 1 0.94479  0.36520  0.67841  1
3538     O 1 0.93621  0.34348  0.67474  1
3539     O 1 0.93612  0.38284  0.66268  1
3540     O 1 0.96191  0.36931  0.69797  1
3541     C 1 0.56419  0.74996  0.19378  1
3542     O 1 0.56883  0.72739  0.18837  1
3543     O 1 0.58031  0.76284  0.20822  1
3544     O 1 0.54345  0.75964  0.18472  1
3545     C 1 0.52487  0.23681  0.14995  1
3546     O 1 0.51604  0.25789  0.14304  1
3547     O 1 0.53695  0.22417  0.13063  1
3548     O 1 0.52173  0.22842  0.17622  1
3549     C 1 0.21001  0.58259  0.51387  1
3550     O 1 0.19250  0.59724  0.50532  1
3551     O 1 0.20567  0.56738  0.53488  1
3552     O 1 0.23186  0.58314  0.50142  1
3553     C 1 0.26251  0.21790  0.30853  1
3554     O 1 0.28633  0.21407  0.30512  1
3555     O 1 0.24932  0.22645  0.28703  1
3556     O 1 0.25189  0.21318  0.33344  1
3557     C 1 0.79820  0.92822  0.57158  1
3558     O 1 0.81914  0.93965  0.56752  1
3559     O 1 0.77797  0.93544  0.55845  1
3560     O 1 0.79743  0.90971  0.58898  1
3561     C 1 0.24787  0.86924  0.91075  1
3562     O 1 0.24711  0.89240  0.90653  1
3563     O 1 0.23734  0.85991  0.93372  1
3564     O 1 0.25937  0.85543  0.89213  1
3565     C 1 0.99219  0.46018  0.53696  1
3566     O 1 0.00746  0.44194  0.53677  1
3567     O 1 0.00033  0.48151  0.54388  1
3568     O 1 0.96877  0.45708  0.53027  1
3569     C 1 0.36284  0.60552  0.48269  1
3570     O 1 0.38037  0.59390  0.46893  1
3571     O 1 0.35262  0.62439  0.47083  1
3572     O 1 0.35538  0.59813  0.50821  1
3573     C 1 0.78484  0.17063  0.12997  1
3574     O 1 0.77454  0.16280  0.15389  1
3575     O 1 0.80878  0.16812  0.12596  1
3576     O 1 0.77117  0.18078  0.10995  1
3577     C 1 0.51615  0.66816  0.94801  1
3578     O 1 0.53735  0.66339  0.93534  1
3579     O 1 0.49705  0.67498  0.93250  1
3580     O 1 0.51412  0.66631  0.97624  1
3581     C 1 0.41160  0.02293  0.90864  1
3582     O 1 0.40854  0.99995  0.90440  1
3583     O 1 0.40852  0.03795  0.88713  1
3584     O 1 0.41797  0.03087  0.93431  1
3585     C 1 0.06331  0.51471  0.92705  1
3586     O 1 0.06642  0.50582  0.90101  1
3587     O 1 0.07887  0.53073  0.93704  1
3588     O 1 0.04471  0.50751  0.94313  1
3589     C 1 0.07206  0.90838  0.81642  1
3590     O 1 0.08896  0.91562  0.79797  1
3591     O 1 0.06646  0.88562  0.81817  1
3592     O 1 0.06093  0.92387  0.83331  1
3593     C 1 0.12619  0.95872  0.23910  1
3594     O 1 0.14849  0.96484  0.24766  1
3595     O 1 0.11694  0.93797  0.24668  1
3596     O 1 0.11322  0.97325  0.22275  1
3597     C 1 0.65243  0.46232  0.85839  1
3598     O 1 0.66198  0.48370  0.86175  1
3599     O 1 0.65273  0.45209  0.83283  1
3600     O 1 0.64279  0.45109  0.88063  1
3601     C 1 0.77048  0.31557  0.90730  1
3602     O 1 0.74752  0.30997  0.90083  1
3603     O 1 0.78102  0.30637  0.93035  1
3604     O 1 0.78284  0.33049  0.89083  1
3605     C 1 0.99240  0.99173  0.93647  1
3606     O 1 0.01144  0.00097  0.95015  1
3607     O 1 0.97198  0.98678  0.95068  1
3608     O 1 0.99380  0.98740  0.90860  1
3609     C 1 0.28318  0.97361  0.80607  1
3610     O 1 0.28722  0.99624  0.81179  1
3611     O 1 0.27345  0.96737  0.78115  1
3612     O 1 0.28905  0.95722  0.82517  1
3613     C 1 0.99928  0.54780  0.96914  1
3614     O 1 0.97969  0.53626  0.97849  1
3615     O 1 0.99730  0.56267  0.94730  1
3616     O 1 0.02088  0.54441  0.98154  1
3617     C 1 0.32976  0.15974  0.82481  1
3618     O 1 0.33332  0.15642  0.85263  1
3619     O 1 0.31162  0.17351  0.81589  1
3620     O 1 0.34437  0.14935  0.80592  1
3621     C 1 0.38884  0.69525  0.26579  1
3622     O 1 0.36887  0.70783  0.26027  1
3623     O 1 0.39411  0.68918  0.29253  1
3624     O 1 0.40343  0.68859  0.24455  1
3625     C 1 0.76437  0.32567  0.72083  1
3626     O 1 0.75932  0.30315  0.71569  1
3627     O 1 0.78354  0.33138  0.73690  1
3628     O 1 0.75012  0.34249  0.71014  1
3629     C 1 0.81634  0.65355  0.68089  1
3630     O 1 0.80005  0.64949  0.70140  1
3631     O 1 0.80886  0.65977  0.65493  1
3632     O 1 0.84011  0.65162  0.68641  1
3633     C 1 0.54460  0.03484  0.67105  1
3634     O 1 0.54472  0.01553  0.68713  1
3635     O 1 0.56082  0.05185  0.67582  1
3636     O 1 0.52824  0.03716  0.65021  1
3637     C 1 0.24393  0.68443  0.56011  1
3638     O 1 0.25465  0.68243  0.58550  1
3639     O 1 0.22130  0.67642  0.55632  1
3640     O 1 0.25582  0.69447  0.53852  1
3641     C 1 0.26015  0.73283  0.99805  1
3642     O 1 0.24302  0.72959  0.01783  1
3643     O 1 0.26923  0.71447  0.98395  1
3644     O 1 0.26802  0.75447  0.99216  1
3645     C 1 0.81747  0.11007  0.88523  1
3646     O 1 0.81018  0.08927  0.87530  1
3647     O 1 0.81280  0.11605  0.91215  1
3648     O 1 0.82963  0.12481  0.86831  1
3649     C 1 0.24091  0.95701  0.30726  1
3650     O 1 0.22649  0.94748  0.28752  1
3651     O 1 0.26357  0.96347  0.30053  1
3652     O 1 0.23260  0.96030  0.33366  1
3653     C 1 0.29657  0.90885  0.37911  1
3654     O 1 0.29766  0.89635  0.35512  1
3655     O 1 0.28363  0.92868  0.37994  1
3656     O 1 0.30861  0.90165  0.40220  1
3657     C 1 0.29277  0.55702  0.57477  1
3658     O 1 0.31362  0.55097  0.58742  1
3659     O 1 0.29318  0.56927  0.55055  1
3660     O 1 0.27151  0.55076  0.58628  1
3661     C 1 0.52858  0.75941  0.65684  1
3662     O 1 0.53970  0.74399  0.63984  1
3663     O 1 0.51234  0.77442  0.64608  1
3664     O 1 0.53387  0.75996  0.68457  1
3665     C 1 0.89948  0.85375  0.90558  1
3666     O 1 0.91732  0.85114  0.88654  1
3667     O 1 0.89720  0.87392  0.91980  1
3668     O 1 0.88391  0.83620  0.91041  1
3669     C 1 0.63650  0.44533  0.21185  1
3670     O 1 0.61243  0.44832  0.21008  1
3671     O 1 0.65139  0.45845  0.19598  1
3672     O 1 0.64570  0.42940  0.22970  1
3673     C 1 0.58966  0.91710  0.29804  1
3674     O 1 0.59707  0.89880  0.31353  1
3675     O 1 0.58053  0.93606  0.31089  1
3676     O 1 0.59117  0.91635  0.26970  1
3677     C 1 0.63175  0.09043  0.55112  1
3678     O 1 0.64110  0.08108  0.57477  1
3679     O 1 0.62757  0.11348  0.54972  1
3680     O 1 0.62642  0.07670  0.52896  1
3681     C 1 0.10564  0.87303  0.61186  1
3682     O 1 0.12745  0.87701  0.60023  1
3683     O 1 0.09441  0.85255  0.60752  1
3684     O 1 0.09498  0.88960  0.62761  1
3685     C 1 0.67743  0.76058  0.72513  1
3686     O 1 0.69861  0.77149  0.72064  1
3687     O 1 0.65651  0.77129  0.71868  1
3688     O 1 0.67717  0.73894  0.73602  1
3689     C 1 0.65698  0.23645  0.32843  1
3690     O 1 0.64600  0.25504  0.31683  1
3691     O 1 0.67350  0.23945  0.34896  1
3692     O 1 0.65144  0.21485  0.31951  1
3693     C 1 0.35275  0.15014  0.17078  1
3694     O 1 0.37149  0.14602  0.18819  1
3695     O 1 0.33013  0.14477  0.17895  1
3696     O 1 0.35663  0.15960  0.14519  1
3697     C 1 0.67691  0.22142  0.03028  1
3698     O 1 0.66327  0.22309  0.05371  1
3699     O 1 0.69979  0.22936  0.03040  1
3700     O 1 0.66763  0.21190  0.00669  1
3701     C 1 0.82476  0.51806  0.02108  1
3702     O 1 0.84648  0.50757  0.02238  1
3703     O 1 0.82321  0.54140  0.02279  1
3704     O 1 0.80461  0.50522  0.01779  1
3705     C 1 0.23483  0.81653  0.08056  1
3706     O 1 0.23900  0.81657  0.05257  1
3707     O 1 0.24376  0.79932  0.09677  1
3708     O 1 0.22172  0.83372  0.09234  1
3709     C 1 0.73103  0.50111  0.43909  1
3710     O 1 0.72644  0.49387  0.41261  1
3711     O 1 0.74606  0.48882  0.45572  1
3712     O 1 0.72061  0.52067  0.44893  1
3713     C 1 0.88425  0.46664  0.77241  1
3714     O 1 0.87511  0.47450  0.74787  1
3715     O 1 0.87470  0.44767  0.78479  1
3716     O 1 0.90280  0.47791  0.78472  1
3717     C 1 0.13008  0.21534  0.49893  1
3718     O 1 0.11095  0.22561  0.51127  1
3719     O 1 0.15128  0.21398  0.51276  1
3720     O 1 0.12803  0.20644  0.47276  1
3721     C 1 0.68630  0.61598  0.62148  1
3722     O 1 0.70412  0.62113  0.60319  1
3723     O 1 0.66308  0.61916  0.61398  1
3724     O 1 0.69169  0.60744  0.64718  1
3725     C 1 0.10273  0.79264  0.40528  1
3726     O 1 0.11039  0.81485  0.40385  1
3727     O 1 0.11774  0.77516  0.39817  1
3728     O 1 0.08010  0.78791  0.41396  1
3729     C 1 0.70094  0.96504  0.98520  1
3730     O 1 0.71010  0.98659  0.98213  1
3731     O 1 0.67815  0.96049  0.97693  1
3732     O 1 0.71464  0.94797  0.99628  1
3733     C 1 0.57068  0.39959  0.82275  1
3734     O 1 0.58885  0.39113  0.83860  1
3735     O 1 0.56493  0.42233  0.82411  1
3736     O 1 0.55841  0.38535  0.80532  1
3737     C 1 0.98884  0.01556  0.45170  1
3738     O 1 0.00538  0.03240  0.45586  1
3739     O 1 0.98105  0.01078  0.42542  1
3740     O 1 0.98024  0.00339  0.47379  1
3741     C 1 0.11679  0.60918  0.89180  1
3742     O 1 0.10220  0.59300  0.90327  1
3743     O 1 0.13708  0.60265  0.87829  1
3744     O 1 0.11117  0.63191  0.89399  1
3745     C 1 0.24413  0.36573  0.20356  1
3746     O 1 0.26637  0.35825  0.19650  1
3747     O 1 0.23503  0.38504  0.19149  1
3748     O 1 0.23109  0.35403  0.22290  1
3749     C 1 0.36842  0.21691  0.73741  1
3750     O 1 0.38539  0.22919  0.75128  1
3751     O 1 0.34496  0.22277  0.73986  1
3752     O 1 0.37488  0.19868  0.72124  1
3753     C 1 0.06541  0.65695  0.00083  1
3754     O 1 0.06128  0.67986  0.99739  1
3755     O 1 0.07666  0.64476  0.98043  1
3756     O 1 0.05822  0.64620  0.02464  1
3757     C 1 0.14596  0.82669  0.05516  1
3758     O 1 0.15479  0.81804  0.03086  1
3759     O 1 0.15711  0.84467  0.06789  1
3760     O 1 0.12581  0.81754  0.06656  1
3761     C 1 0.97389  0.11690  0.87104  1
3762     O 1 0.99754  0.12216  0.87276  1
3763     O 1 0.96060  0.11489  0.89471  1
3764     O 1 0.96356  0.11349  0.84565  1
3765     C 1 0.30842  0.71007  0.07343  1
3766     O 1 0.32718  0.70251  0.08902  1
3767     O 1 0.31053  0.71161  0.04518  1
3768     O 1 0.28756  0.71609  0.08608  1
3769     C 1 0.96250  0.16579  0.22549  1
3770     O 1 0.95209  0.15424  0.20396  1
3771     O 1 0.98313  0.15775  0.23695  1
3772     O 1 0.95216  0.18524  0.23572  1
3773     C 1 0.50070  0.43105  0.06516  1
3774     O 1 0.52035  0.44464  0.06222  1
3775     O 1 0.49661  0.41996  0.08973  1
3776     O 1 0.48502  0.42872  0.04363  1
3777     C 1 0.83471  0.70993  0.33019  1
3778     O 1 0.83794  0.68801  0.33948  1
3779     O 1 0.82095  0.72486  0.34506  1
3780     O 1 0.84523  0.71692  0.30601  1
3781     C 1 0.63824  0.19586  0.65689  1
3782     O 1 0.63086  0.17725  0.67185  1
3783     O 1 0.62472  0.20379  0.63532  1
3784     O 1 0.65904  0.20665  0.66365  1
3785     C 1 0.09897  0.44833  0.14846  1
3786     O 1 0.11748  0.43654  0.13683  1
3787     O 1 0.08473  0.43792  0.16772  1
3788     O 1 0.09486  0.47060  0.14104  1
3789     C 1 0.16813  0.64525  0.81685  1
3790     O 1 0.18759  0.64524  0.79980  1
3791     O 1 0.16719  0.63067  0.83906  1
3792     O 1 0.14951  0.65967  0.81150  1
3793     C 1 0.08448  0.78410  0.02857  1
3794     O 1 0.10267  0.77716  0.01169  1
3795     O 1 0.07105  0.76819  0.04233  1
3796     O 1 0.07985  0.80694  0.03187  1
3797     C 1 0.81004  0.09866  0.23782  1
3798     O 1 0.80916  0.07558  0.24264  1
3799     O 1 0.79321  0.10882  0.22142  1
3800     O 1 0.82759  0.11162  0.24965  1
3801     C 1 0.69230  0.64550  0.80406  1
3802     O 1 0.70592  0.64395  0.82752  1
3803     O 1 0.69995  0.63570  0.77985  1
3804     O 1 0.67096  0.65672  0.80485  1
3805     C 1 0.35271  0.49671  0.08078  1
3806     O 1 0.35616  0.48087  0.10132  1
3807     O 1 0.35507  0.49048  0.05353  1
3808     O 1 0.34696  0.51880  0.08749  1
3809     C 1 0.42589  0.83545  0.55325  1
3810     O 1 0.43982  0.85447  0.54995  1
3811     O 1 0.40219  0.83639  0.54698  1
3812     O 1 0.43563  0.81554  0.56297  1
3813     C 1 0.28310  0.94056  0.62862  1
3814     O 1 0.29610  0.93600  0.65198  1
3815     O 1 0.26639  0.95759  0.62893  1
3816     O 1 0.28665  0.92796  0.60503  1
3817     C 1 0.18079  0.41353  0.16416  1
3818     O 1 0.19053  0.41144  0.13825  1
3819     O 1 0.19494  0.41884  0.18636  1
3820     O 1 0.15691  0.41032  0.16787  1
3821     C 1 0.31187  0.47164  0.39440  1
3822     O 1 0.32734  0.45463  0.38694  1
3823     O 1 0.29873  0.48261  0.37454  1
3824     O 1 0.30938  0.47751  0.42175  1
3825     C 1 0.67703  0.34496  0.04959  1
3826     O 1 0.65909  0.34184  0.03079  1
3827     O 1 0.67179  0.35035  0.07656  1
3828     O 1 0.70021  0.34268  0.04144  1
3829     C 1 0.97532  0.66414  0.04076  1
3830     O 1 0.97343  0.68165  0.02201  1
3831     O 1 0.97379  0.66859  0.06860  1
3832     O 1 0.97851  0.64215  0.03167  1
3833     C 1 0.31635  0.37738  0.91854  1
3834     O 1 0.29538  0.36971  0.90758  1
3835     O 1 0.33586  0.37991  0.90185  1
3836     O 1 0.31789  0.38231  0.94626  1
3837     C 1 0.91474  0.73105  0.67353  1
3838     O 1 0.92510  0.72343  0.64955  1
3839     O 1 0.91646  0.75364  0.68082  1
3840     O 1 0.90285  0.71604  0.69036  1
3841     C 1 0.46438  0.54646  0.50603  1
3842     O 1 0.46980  0.52527  0.49569  1
3843     O 1 0.48197  0.56007  0.51665  1
3844     O 1 0.44139  0.55410  0.50561  1
3845     C 1 0.15676  0.26755  0.64815  1
3846     O 1 0.15940  0.24570  0.65795  1
3847     O 1 0.17637  0.28049  0.64216  1
3848     O 1 0.13450  0.27644  0.64432  1
3849     C 1 0.50975  0.16803  0.08891  1
3850     O 1 0.52873  0.16972  0.07126  1
3851     O 1 0.50057  0.18730  0.10102  1
3852     O 1 0.50009  0.14705  0.09464  1
3853     C 1 0.80250  0.48435  0.51313  1
3854     O 1 0.79393  0.48616  0.48663  1
3855     O 1 0.82325  0.47283  0.51804  1
3856     O 1 0.79029  0.49404  0.53471  1
3857     C 1 0.74195  0.68892  0.40978  1
3858     O 1 0.76366  0.67842  0.41118  1
3859     O 1 0.72388  0.67903  0.39502  1
3860     O 1 0.73838  0.70941  0.42291  1
3861     C 1 0.88923  0.73938  0.86520  1
3862     O 1 0.89976  0.75006  0.84310  1
3863     O 1 0.87852  0.75210  0.88552  1
3864     O 1 0.88929  0.71599  0.86690  1
3865     C 1 0.67194  0.14280  0.48641  1
3866     O 1 0.66164  0.12410  0.47423  1
3867     O 1 0.67160  0.14514  0.51468  1
3868     O 1 0.68238  0.15928  0.47031  1
3869     C 1 0.45232  0.05602  0.60837  1
3870     O 1 0.43572  0.04479  0.62404  1
3871     O 1 0.44524  0.07040  0.58752  1
3872     O 1 0.47601  0.05297  0.61365  1
3873     C 1 0.24393  0.04583  0.72321  1
3874     O 1 0.23568  0.02385  0.72124  1
3875     O 1 0.26652  0.05096  0.71472  1
3876     O 1 0.22967  0.06264  0.73389  1
3877     C 1 0.85478  0.71435  0.99197  1
3878     O 1 0.85116  0.69604  0.00918  1
3879     O 1 0.85517  0.71127  0.96381  1
3880     O 1 0.85776  0.73579  0.00291  1
3881     C 1 0.17391  0.77001  0.44598  1
3882     O 1 0.16015  0.78090  0.46532  1
3883     O 1 0.16582  0.75049  0.43342  1
3884     O 1 0.19567  0.77875  0.43900  1
3885     C 1 0.26386  0.14789  0.65495  1
3886     O 1 0.24756  0.15880  0.67138  1
3887     O 1 0.28630  0.15664  0.65222  1
3888     O 1 0.25768  0.12829  0.64115  1
3889     C 1 0.38948  0.69267  0.95187  1
3890     O 1 0.41050  0.69091  0.96600  1
3891     O 1 0.37747  0.71304  0.95142  1
3892     O 1 0.38035  0.67400  0.93842  1
3893     C 1 0.03242  0.67015  0.69332  1
3894     O 1 0.03228  0.69336  0.68938  1
3895     O 1 0.04816  0.65676  0.67898  1
3896     O 1 0.01677  0.66033  0.71151  1
3897     C 1 0.48987  0.88782  0.89819  1
3898     O 1 0.48969  0.89084  0.92636  1
3899     O 1 0.49351  0.90614  0.88100  1
3900     O 1 0.48641  0.86646  0.88721  1
3901     C 1 0.95794  0.93963  0.69594  1
3902     O 1 0.96546  0.92163  0.68002  1
3903     O 1 0.96118  0.96161  0.68685  1
3904     O 1 0.94702  0.93564  0.72086  1
3905     C 1 0.99357  0.57891  0.27311  1
3906     O 1 0.00139  0.59848  0.26044  1
3907     O 1 0.97004  0.57306  0.27187  1
3908     O 1 0.00924  0.56530  0.28725  1
3909     C 1 0.37922  0.02846  0.77342  1
3910     O 1 0.40188  0.02142  0.76763  1
3911     O 1 0.36647  0.04026  0.75391  1
3912     O 1 0.36934  0.02377  0.79875  1
3913     C 1 0.61675  0.63378  0.44930  1
3914     O 1 0.63972  0.63154  0.45823  1
3915     O 1 0.60121  0.64736  0.46367  1
3916     O 1 0.60939  0.62262  0.42585  1
3917     C 1 0.84611  0.60563  0.38119  1
3918     O 1 0.85177  0.61115  0.40799  1
3919     O 1 0.83773  0.58422  0.37503  1
3920     O 1 0.84902  0.62144  0.36050  1
3921     C 1 0.60526  0.38261  0.27121  1
3922     O 1 0.60502  0.37021  0.29531  1
3923     O 1 0.61714  0.40304  0.27008  1
3924     O 1 0.59355  0.37463  0.24826  1
3925     C 1 0.52324  0.73914  0.30957  1
3926     O 1 0.50723  0.74746  0.32844  1
3927     O 1 0.54520  0.74901  0.30722  1
3928     O 1 0.51737  0.72081  0.29325  1
3929     C 1 0.54056  0.22125  0.57621  1
3930     O 1 0.56147  0.21110  0.58389  1
3931     O 1 0.54061  0.23842  0.55687  1
3932     O 1 0.51964  0.21440  0.58808  1
3933     C 1 0.98378  0.73184  0.30548  1
3934     O 1 0.98781  0.75474  0.30169  1
3935     O 1 0.96344  0.72204  0.29542  1
3936     O 1 0.00016  0.71872  0.31919  1
3937     C 1 0.93841  0.82765  0.46239  1
3938     O 1 0.95635  0.84344  0.46119  1
3939     O 1 0.91542  0.83427  0.45773  1
3940     O 1 0.94347  0.80523  0.46814  1
3941     C 1 0.33713  0.04703  0.55273  1
3942     O 1 0.35972  0.04371  0.56246  1
3943     O 1 0.33324  0.04955  0.52485  1
3944     O 1 0.31841  0.04764  0.57085  1
3945     C 1 0.89694  0.31972  0.19656  1
3946     O 1 0.90751  0.33953  0.20535  1
3947     O 1 0.87419  0.32016  0.18652  1
3948     O 1 0.90910  0.29945  0.19784  1
3949     C 1 0.79998  0.26169  0.40351  1
3950     O 1 0.82320  0.25619  0.39830  1
3951     O 1 0.79142  0.28278  0.39620  1
3952     O 1 0.78538  0.24618  0.41627  1
3953     C 1 0.41606  0.01988  0.37850  1
3954     O 1 0.43824  0.02927  0.37611  1
3955     O 1 0.39683  0.03366  0.38334  1
3956     O 1 0.41313  0.99668  0.37633  1
3957     C 1 0.65650  0.86973  0.82312  1
3958     O 1 0.63526  0.86195  0.81299  1
3959     O 1 0.67243  0.85466  0.83439  1
3960     O 1 0.66182  0.89257  0.82194  1
3961     C 1 0.44251  0.73957  0.31505  1
3962     O 1 0.42169  0.73963  0.30037  1
3963     O 1 0.45532  0.71977  0.31764  1
3964     O 1 0.45053  0.75933  0.32713  1
3965     C 1 0.82151  0.43527  0.97824  1
3966     O 1 0.81529  0.45249  0.99607  1
3967     O 1 0.83924  0.42032  0.98528  1
3968     O 1 0.80993  0.43292  0.95342  1
3969     C 1 0.98636  0.29968  0.72283  1
3970     O 1 0.00932  0.29667  0.73147  1
3971     O 1 0.97914  0.32054  0.71301  1
3972     O 1 0.97069  0.28178  0.72376  1
3973     C 1 0.08237  0.00225  0.17609  1
3974     O 1 0.09605  0.01908  0.18772  1
3975     O 1 0.06034  0.99757  0.18671  1
3976     O 1 0.09073  0.99008  0.15386  1
3977     C 1 0.99180  0.91800  0.87580  1
3978     O 1 0.99589  0.89491  0.87508  1
3979     O 1 0.99638  0.93113  0.85288  1
3980     O 1 0.98309  0.92796  0.89942  1
3981     C 1 0.37719  0.96873  0.26660  1
3982     O 1 0.35431  0.96078  0.26626  1
3983     O 1 0.38448  0.98319  0.28727  1
3984     O 1 0.39283  0.96208  0.24639  1
3985     C 1 0.18245  0.77070  0.54442  1
3986     O 1 0.19088  0.75074  0.55558  1
3987     O 1 0.19020  0.79131  0.55445  1
3988     O 1 0.16624  0.77004  0.52326  1
3989     C 1 0.31549  0.71749  0.94006  1
3990     O 1 0.32605  0.70140  0.95663  1
3991     O 1 0.31583  0.74007  0.94764  1
3992     O 1 0.30443  0.71097  0.91603  1
3993     C 1 0.24053  0.87813  0.38023  1
3994     O 1 0.24898  0.86042  0.36446  1
3995     O 1 0.21751  0.88527  0.37720  1
3996     O 1 0.25509  0.88868  0.39905  1
3997     C 1 0.75150  0.75341  0.67770  1
3998     O 1 0.76981  0.74023  0.66801  1
3999     O 1 0.75446  0.77654  0.68077  1
4000     O 1 0.73021  0.74348  0.68432  1
4001     C 1 0.75122  0.24887  0.03938  1
4002     O 1 0.73786  0.26079  0.05821  1
4003     O 1 0.75090  0.25498  0.01195  1
4004     O 1 0.76512  0.23101  0.04802  1
4005     C 1 0.42157  0.39552  0.64288  1
4006     O 1 0.40841  0.37581  0.64256  1
4007     O 1 0.41823  0.41130  0.66351  1
4008     O 1 0.43791  0.39954  0.62241  1
4009     C 1 0.54034  0.66446  0.49313  1
4010     O 1 0.55576  0.68175  0.48658  1
4011     O 1 0.53944  0.65617  0.51969  1
4012     O 1 0.52580  0.65546  0.47314  1
4013     C 1 0.88287  0.89444  0.74126  1
4014     O 1 0.88036  0.91283  0.75862  1
4015     O 1 0.86330  0.88497  0.72890  1
4016     O 1 0.90497  0.88565  0.73606  1
4017     C 1 0.44029  0.79336  0.20514  1
4018     O 1 0.41714  0.79626  0.19715  1
4019     O 1 0.44645  0.79557  0.23249  1
4020     O 1 0.45727  0.78825  0.18577  1
4021     C 1 0.29926  0.27537  0.38252  1
4022     O 1 0.29029  0.27359  0.40884  1
4023     O 1 0.28554  0.28427  0.36169  1
4024     O 1 0.32187  0.26806  0.37697  1
4025     C 1 0.37080  0.25483  0.88570  1
4026     O 1 0.35490  0.26664  0.86966  1
4027     O 1 0.37888  0.26415  0.91000  1
4028     O 1 0.37844  0.23362  0.87758  1
4029     C 1 0.96130  0.18514  0.53692  1
4030     O 1 0.97499  0.18173  0.51380  1
4031     O 1 0.94858  0.20498  0.53980  1
4032     O 1 0.96049  0.16881  0.55727  1
4033     C 1 0.82409  0.39974  0.54852  1
4034     O 1 0.82146  0.39844  0.52032  1
4035     O 1 0.80447  0.39991  0.56531  1
4036     O 1 0.84632  0.40111  0.55991  1
4037     C 1 0.37801  0.35690  0.94295  1
4038     O 1 0.38056  0.36338  0.97009  1
4039     O 1 0.39408  0.36410  0.92349  1
4040     O 1 0.35939  0.34322  0.93527  1
4041     C 1 0.22811  0.25522  0.55313  1
4042     O 1 0.23484  0.23627  0.56787  1
4043     O 1 0.21432  0.27165  0.56540  1
4044     O 1 0.23496  0.25762  0.52603  1
4045     C 1 0.92995  0.78755  0.29069  1
4046     O 1 0.91258  0.77422  0.30227  1
4047     O 1 0.93143  0.81029  0.29732  1
4048     O 1 0.94586  0.77813  0.27249  1
4049     C 1 0.89613  0.39096  0.07205  1
4050     O 1 0.90332  0.36857  0.07244  1
4051     O 1 0.91250  0.40807  0.06877  1
4052     O 1 0.87254  0.39621  0.07472  1
4053     C 1 0.73614  0.50739  0.09884  1
4054     O 1 0.76029  0.50579  0.10156  1
4055     O 1 0.72488  0.52766  0.10436  1
4056     O 1 0.72326  0.48878  0.09036  1
4057     C 1 0.68496  0.24173  0.54872  1
4058     O 1 0.69138  0.23618  0.57528  1
4059     O 1 0.67028  0.22753  0.53401  1
4060     O 1 0.69305  0.26158  0.53695  1
4061     C 1 0.10360  0.85349  0.48250  1
4062     O 1 0.08455  0.85443  0.50013  1
4063     O 1 0.11789  0.83453  0.48216  1
4064     O 1 0.10821  0.87141  0.46500  1
4065     C 1 0.62551  0.56332  0.25554  1
4066     O 1 0.60140  0.56605  0.25376  1
4067     O 1 0.63975  0.56989  0.23393  1
4068     O 1 0.63538  0.55406  0.27895  1
4069     C 1 0.99263  0.26314  0.62258  1
4070     O 1 0.98601  0.27101  0.59696  1
4071     O 1 0.00613  0.27661  0.63965  1
4072     O 1 0.98592  0.24172  0.63102  1
4073     C 1 0.19104  0.31756  0.07619  1
4074     O 1 0.21451  0.32323  0.07905  1
4075     O 1 0.17764  0.32761  0.05585  1
4076     O 1 0.18103  0.30168  0.09350  1
4077     C 1 0.28746  0.63780  0.21849  1
4078     O 1 0.29273  0.63927  0.24617  1
4079     O 1 0.30492  0.64108  0.19912  1
4080     O 1 0.26475  0.63299  0.21018  1
4081     C 1 0.52352  0.70188  0.89389  1
4082     O 1 0.52980  0.71567  0.91565  1
4083     O 1 0.50085  0.70257  0.88363  1
4084     O 1 0.53984  0.68722  0.88257  1
4085     C 1 0.48845  0.26429  0.46199  1
4086     O 1 0.48891  0.25705  0.43498  1
4087     O 1 0.49789  0.28512  0.46894  1
4088     O 1 0.47877  0.25062  0.48210  1
4089     C 1 0.13404  0.38759  0.22465  1
4090     O 1 0.15829  0.38603  0.22350  1
4091     O 1 0.12310  0.40814  0.21986  1
4092     O 1 0.12074  0.36861  0.23066  1
4093     C 1 0.80245  0.84571  0.97057  1
4094     O 1 0.78779  0.83468  0.98888  1
4095     O 1 0.79377  0.85314  0.94561  1
4096     O 1 0.82574  0.84950  0.97734  1
4097     C 1 0.95978  0.18698  0.04790  1
4098     O 1 0.98051  0.19868  0.04348  1
4099     O 1 0.95801  0.16447  0.04028  1
4100     O 1 0.94083  0.19779  0.05994  1
4101     C 1 0.90190  0.36128  0.72982  1
4102     O 1 0.92120  0.34849  0.73746  1
4103     O 1 0.88563  0.36789  0.74935  1
4104     O 1 0.89888  0.36747  0.70264  1
4105     C 1 0.06869  0.95969  0.73247  1
4106     O 1 0.06277  0.96228  0.75985  1
4107     O 1 0.05130  0.95606  0.71310  1
4108     O 1 0.09202  0.96052  0.72449  1
4109     C 1 0.30304  0.08395  0.78308  1
4110     O 1 0.30307  0.06447  0.76730  1
4111     O 1 0.31473  0.10308  0.77396  1
4112     O 1 0.29154  0.08425  0.80810  1
4113     C 1 0.41337  0.13154  0.78080  1
4114     O 1 0.43527  0.12390  0.77263  1
4115     O 1 0.39896  0.14260  0.76226  1
4116     O 1 0.40588  0.12812  0.80751  1
4117     C 1 0.07915  0.20313  0.67000  1
4118     O 1 0.06698  0.20078  0.64557  1
4119     O 1 0.07380  0.18934  0.69210  1
4120     O 1 0.09683  0.21912  0.67224  1
4121     C 1 0.61344  0.61542  0.19690  1
4122     O 1 0.62946  0.62789  0.18179  1
4123     O 1 0.60712  0.59391  0.18837  1
4124     O 1 0.60368  0.62448  0.22049  1
4125     C 1 0.30387  0.88638  0.15012  1
4126     O 1 0.30931  0.86445  0.15783  1
4127     O 1 0.28259  0.89100  0.13755  1
4128     O 1 0.31962  0.90374  0.15522  1
4129     C 1 0.19468  0.59382  0.60269  1
4130     O 1 0.21659  0.60396  0.60358  1
4131     O 1 0.19183  0.57189  0.61215  1
4132     O 1 0.17566  0.60552  0.59208  1
4133     C 1 0.04538  0.50513  0.27942  1
4134     O 1 0.06614  0.49372  0.27415  1
4135     O 1 0.03368  0.50172  0.30398  1
4136     O 1 0.03633  0.51996  0.26013  1
4137     C 1 0.63749  0.26859  0.81576  1
4138     O 1 0.62383  0.24938  0.81260  1
4139     O 1 0.63320  0.28329  0.83731  1
4140     O 1 0.65554  0.27301  0.79750  1
4141     C 1 0.02113  0.47610  0.15072  1
4142     O 1 0.99823  0.48384  0.14879  1
4143     O 1 0.02601  0.45652  0.16525  1
4144     O 1 0.03910  0.48780  0.13789  1
4145     C 1 0.91227  0.96102  0.41430  1
4146     O 1 0.91099  0.94036  0.40097  1
4147     O 1 0.91542  0.98070  0.39934  1
4148     O 1 0.91044  0.96199  0.44261  1
4149     C 1 0.29517  0.18190  0.08893  1
4150     O 1 0.31402  0.17344  0.10366  1
4151     O 1 0.27665  0.19215  0.10252  1
4152     O 1 0.29483  0.18009  0.06060  1
4153     C 1 0.17933  0.62410  0.32668  1
4154     O 1 0.19006  0.61275  0.30522  1
4155     O 1 0.17019  0.61207  0.34860  1
4156     O 1 0.17773  0.64748  0.32622  1
4157     C 1 0.92976  0.25983  0.06026  1
4158     O 1 0.92788  0.24284  0.07971  1
4159     O 1 0.94366  0.25666  0.03727  1
4160     O 1 0.91771  0.27997  0.06379  1
4161     C 1 0.76443  0.95352  0.88312  1
4162     O 1 0.76197  0.93032  0.88040  1
4163     O 1 0.76597  0.96705  0.85998  1
4164     O 1 0.76512  0.96323  0.90896  1
4165     C 1 0.10938  0.65859  0.24775  1
4166     O 1 0.10881  0.63523  0.24558  1
4167     O 1 0.10963  0.66872  0.27337  1
4168     O 1 0.10971  0.67182  0.22431  1
4169     C 1 0.24164  0.28410  0.14607  1
4170     O 1 0.23966  0.30345  0.16193  1
4171     O 1 0.25408  0.26565  0.15584  1
4172     O 1 0.23138  0.28329  0.12033  1
4173     C 1 0.54027  0.42640  0.53137  1
4174     O 1 0.52511  0.40809  0.53205  1
4175     O 1 0.55771  0.42749  0.51162  1
4176     O 1 0.53814  0.44351  0.55063  1
4177     C 1 0.99979  0.10292  0.53821  1
4178     O 1 0.98426  0.08873  0.52473  1
4179     O 1 0.01993  0.09414  0.55006  1
4180     O 1 0.99530  0.12592  0.53961  1
4181     C 1 0.32281  0.81448  0.39120  1
4182     O 1 0.32831  0.79398  0.37903  1
4183     O 1 0.32886  0.83456  0.37837  1
4184     O 1 0.31111  0.81491  0.41610  1
4185     C 1 0.12103  0.72586  0.56109  1
4186     O 1 0.10163  0.73160  0.57674  1
4187     O 1 0.14238  0.72165  0.57369  1
4188     O 1 0.11905  0.72425  0.53284  1
4189     C 1 0.24194  0.51666  0.65340  1
4190     O 1 0.26363  0.52654  0.64874  1
4191     O 1 0.23857  0.49393  0.64771  1
4192     O 1 0.22356  0.52956  0.66347  1
4193     C 1 0.63055  0.07439  0.19855  1
4194     O 1 0.63731  0.06644  0.22409  1
4195     O 1 0.61032  0.06621  0.18631  1
4196     O 1 0.64401  0.09056  0.18529  1
4197     C 1 0.94250  0.70993  0.41427  1
4198     O 1 0.92811  0.72637  0.42558  1
4199     O 1 0.93570  0.69879  0.39057  1
4200     O 1 0.96371  0.70469  0.42663  1
4201     C 1 0.73335  0.41247  0.45925  1
4202     O 1 0.73346  0.40339  0.48544  1
4203     O 1 0.74920  0.40476  0.43983  1
4204     O 1 0.71730  0.42915  0.45242  1
4205     C 1 0.17355  0.55270  0.80954  1
4206     O 1 0.19129  0.56378  0.82358  1
4207     O 1 0.15052  0.55447  0.81844  1
4208     O 1 0.17879  0.54004  0.78642  1
4209     C 1 0.10793  0.27471  0.47300  1
4210     O 1 0.09897  0.29534  0.48151  1
4211     O 1 0.13064  0.26861  0.47994  1
4212     O 1 0.09417  0.26021  0.45752  1
4213     C 1 0.95367  0.09390  0.18962  1
4214     O 1 0.97436  0.10621  0.18944  1
4215     O 1 0.93662  0.09841  0.20913  1
4216     O 1 0.95012  0.07694  0.17047  1
4217     C 1 0.48654  0.62822  0.96601  1
4218     O 1 0.46442  0.63577  0.95853  1
4219     O 1 0.49197  0.62513  0.99345  1
4220     O 1 0.50329  0.62396  0.94608  1
4221     C 1 0.00455  0.44831  0.85653  1
4222     O 1 0.01554  0.45758  0.87924  1
4223     O 1 0.00117  0.46130  0.83321  1
4224     O 1 0.99714  0.42600  0.85703  1
4225     C 1 0.74408  0.07995  0.79184  1
4226     O 1 0.75894  0.06835  0.80940  1
4227     O 1 0.74422  0.07515  0.76403  1
4228     O 1 0.72892  0.09618  0.80214  1
4229     C 1 0.82434  0.47803  0.70107  1
4230     O 1 0.83216  0.49957  0.69464  1
4231     O 1 0.80163  0.47485  0.71048  1
4232     O 1 0.83917  0.45964  0.69787  1
4233     C 1 0.60565  0.11226  0.76306  1
4234     O 1 0.58911  0.11189  0.74224  1
4235     O 1 0.62736  0.12219  0.75865  1
4236     O 1 0.60058  0.10249  0.78819  1
4237     C 1 0.92751  0.51876  0.18680  1
4238     O 1 0.93477  0.53719  0.17144  1
4239     O 1 0.90424  0.51690  0.19475  1
4240     O 1 0.94351  0.50222  0.19423  1
4241     C 1 0.89881  0.71037  0.13497  1
4242     O 1 0.91500  0.69334  0.13979  1
4243     O 1 0.90554  0.72977  0.12111  1
4244     O 1 0.87583  0.70792  0.14380  1
4245     C 1 0.64421  0.10116  0.29273  1
4246     O 1 0.65712  0.11093  0.27176  1
4247     O 1 0.65532  0.09422  0.31656  1
4248     O 1 0.62023  0.09812  0.28974  1
4249     C 1 0.20291  0.89131  0.29452  1
4250     O 1 0.21727  0.89383  0.27179  1
4251     O 1 0.18924  0.90925  0.30341  1
4252     O 1 0.20229  0.87088  0.30841  1
4253     C 1 0.10441  0.88573  0.09629  1
4254     O 1 0.12151  0.90150  0.08977  1
4255     O 1 0.08411  0.89251  0.10960  1
4256     O 1 0.10772  0.86315  0.08977  1
4257     C 1 0.89936  0.87164  0.10209  1
4258     O 1 0.90347  0.84893  0.09695  1
4259     O 1 0.91474  0.88784  0.09216  1
4260     O 1 0.88001  0.87813  0.11739  1
4261     C 1 0.04779  0.47041  0.51553  1
4262     O 1 0.04461  0.49360  0.51720  1
4263     O 1 0.05498  0.45837  0.53840  1
4264     O 1 0.04356  0.45923  0.49105  1
4265     C 1 0.68184  0.03717  0.13157  1
4266     O 1 0.65905  0.02902  0.13239  1
4267     O 1 0.70003  0.02306  0.12363  1
4268     O 1 0.68643  0.05943  0.13863  1
4269     C 1 0.43290  0.37335  0.26011  1
4270     O 1 0.41076  0.37769  0.24959  1
4271     O 1 0.44933  0.36197  0.24436  1
4272     O 1 0.43867  0.38060  0.28627  1
4273     C 1 0.48733  0.98011  0.04464  1
4274     O 1 0.49532  0.98540  0.07070  1
4275     O 1 0.47684  0.95935  0.03973  1
4276     O 1 0.48991  0.99553  0.02347  1
4277     C 1 0.33701  0.42133  0.76588  1
4278     O 1 0.35237  0.43854  0.75885  1
4279     O 1 0.32348  0.42312  0.78939  1
4280     O 1 0.33536  0.40221  0.74956  1
4281     C 1 0.68805  0.68591  0.72412  1
4282     O 1 0.67854  0.68947  0.74991  1
4283     O 1 0.70574  0.69992  0.71454  1
4284     O 1 0.67970  0.66850  0.70780  1
4285     C 1 0.98050  0.18840  0.29981  1
4286     O 1 0.95683  0.19001  0.30607  1
4287     O 1 0.99241  0.16832  0.30435  1
4288     O 1 0.99230  0.20695  0.28926  1
4289     C 1 0.50827  0.33914  0.41292  1
4290     O 1 0.51555  0.31732  0.41883  1
4291     O 1 0.50922  0.34710  0.38622  1
4292     O 1 0.49981  0.35292  0.43366  1
4293     C 1 0.62677  0.77287  0.44942  1
4294     O 1 0.60326  0.77133  0.45644  1
4295     O 1 0.64302  0.78026  0.46856  1
4296     O 1 0.63407  0.76678  0.42334  1
4297     C 1 0.16367  0.55111  0.06214  1
4298     O 1 0.14437  0.53797  0.06883  1
4299     O 1 0.17444  0.54856  0.03685  1
4300     O 1 0.17222  0.56679  0.08074  1
4301     C 1 0.78410  0.15208  0.70162  1
4302     O 1 0.79982  0.15023  0.68005  1
4303     O 1 0.78571  0.17012  0.71966  1
4304     O 1 0.76663  0.13602  0.70500  1
4305     C 1 0.24225  0.56011  0.23143  1
4306     O 1 0.23622  0.57230  0.20821  1
4307     O 1 0.22493  0.55280  0.24930  1
4308     O 1 0.26557  0.55502  0.23663  1
4309     C 1 0.41688  0.49323  0.08955  1
4310     O 1 0.41322  0.51533  0.09798  1
4311     O 1 0.42332  0.48877  0.06269  1
4312     O 1 0.41432  0.47561  0.10804  1
4313     C 1 0.10625  0.04911  0.48794  1
4314     O 1 0.12584  0.04982  0.50476  1
4315     O 1 0.09812  0.06873  0.47566  1
4316     O 1 0.09494  0.02874  0.48319  1
4317     C 1 0.77864  0.84784  0.24974  1
4318     O 1 0.77187  0.86879  0.23976  1
4319     O 1 0.79301  0.84645  0.27260  1
4320     O 1 0.77123  0.82829  0.23669  1
4321     C 1 0.47997  0.84990  0.01264  1
4322     O 1 0.50347  0.85536  0.01584  1
4323     O 1 0.46769  0.85770  0.99002  1
4324     O 1 0.46881  0.83651  0.03196  1
4325     C 1 0.95608  0.50811  0.32164  1
4326     O 1 0.97899  0.50636  0.33093  1
4327     O 1 0.93797  0.49829  0.33640  1
4328     O 1 0.95129  0.51954  0.29747  1
4329     C 1 0.30442  0.29381  0.11479  1
4330     O 1 0.30081  0.27144  0.12218  1
4331     O 1 0.32693  0.30150  0.10940  1
4332     O 1 0.28557  0.30857  0.11326  1
4333     C 1 0.12181  0.93865  0.56725  1
4334     O 1 0.12236  0.96180  0.57158  1
4335     O 1 0.10048  0.92761  0.56453  1
4336     O 1 0.14259  0.92657  0.56535  1
4337     C 1 0.59547  0.20328  0.05316  1
4338     O 1 0.57774  0.18846  0.06059  1
4339     O 1 0.61062  0.21172  0.07290  1
4340     O 1 0.59818  0.20952  0.02596  1
4341     C 1 0.59728  0.10770  0.46227  1
4342     O 1 0.60005  0.10650  0.49046  1
4343     O 1 0.57565  0.11329  0.45120  1
4344     O 1 0.61616  0.10334  0.44515  1
4345     C 1 0.37048  0.26099  0.49101  1
4346     O 1 0.38577  0.25095  0.47256  1
4347     O 1 0.35248  0.27469  0.48158  1
4348     O 1 0.37305  0.25713  0.51887  1
4349     C 1 0.06980  0.61008  0.22301  1
4350     O 1 0.06829  0.59777  0.24712  1
4351     O 1 0.07911  0.60020  0.19966  1
4352     O 1 0.06213  0.63231  0.22229  1
4353     C 1 0.13291  0.86695  0.67584  1
4354     O 1 0.13582  0.87084  0.70365  1
4355     O 1 0.14811  0.87678  0.65714  1
4356     O 1 0.11466  0.85340  0.66672  1
4357     C 1 0.52844  0.11865  0.52161  1
4358     O 1 0.50467  0.11650  0.52702  1
4359     O 1 0.54170  0.13449  0.53570  1
4360     O 1 0.53899  0.10486  0.50222  1
4361     C 1 0.10739  0.95966  0.11418  1
4362     O 1 0.12820  0.95850  0.12880  1
4363     O 1 0.10410  0.97661  0.09494  1
4364     O 1 0.08977  0.94401  0.11898  1
4365     C 1 0.82296  0.17671  0.85933  1
4366     O 1 0.80162  0.17886  0.87271  1
4367     O 1 0.84355  0.18273  0.87256  1
4368     O 1 0.82373  0.16833  0.83281  1
4369     C 1 0.57669  0.43505  0.89997  1
4370     O 1 0.59155  0.41917  0.88836  1
4371     O 1 0.58319  0.44611  0.92385  1
4372     O 1 0.55542  0.44002  0.88759  1
4373     C 1 0.06123  0.08971  0.49463  1
4374     O 1 0.07339  0.10996  0.49309  1
4375     O 1 0.04609  0.08351  0.47371  1
4376     O 1 0.06401  0.07577  0.51724  1
4377     C 1 0.46155  0.37091  0.55460  1
4378     O 1 0.43737  0.37023  0.55171  1
4379     O 1 0.47191  0.36321  0.57855  1
4380     O 1 0.47537  0.37935  0.53358  1
4381     C 1 0.40770  0.68292  0.07271  1
4382     O 1 0.39162  0.69474  0.08850  1
4383     O 1 0.41938  0.66447  0.08367  1
4384     O 1 0.41221  0.68967  0.04601  1
4385     C 1 0.60689  0.61075  0.98773  1
4386     O 1 0.61763  0.58977  0.98613  1
4387     O 1 0.61608  0.62733  0.00470  1
4388     O 1 0.58703  0.61520  0.97224  1
4389     C 1 0.34735  0.98276  0.58832  1
4390     O 1 0.33642  0.00341  0.59249  1
4391     O 1 0.33423  0.96407  0.58065  1
4392     O 1 0.37140  0.98080  0.59181  1
4393     C 1 0.77699  0.06390  0.41501  1
4394     O 1 0.78627  0.05154  0.43657  1
4395     O 1 0.77417  0.08708  0.41748  1
4396     O 1 0.77050  0.05307  0.39098  1
4397     C 1 0.32729  0.17048  0.53462  1
4398     O 1 0.35014  0.17665  0.52842  1
4399     O 1 0.30866  0.18152  0.52218  1
4400     O 1 0.32306  0.15326  0.55324  1
4401     C 1 0.43859  0.76692  0.49405  1
4402     O 1 0.45729  0.76691  0.51221  1
4403     O 1 0.44232  0.77177  0.46660  1
4404     O 1 0.41620  0.76189  0.50330  1
4405     C 1 0.47940  0.05286  0.91992  1
4406     O 1 0.49518  0.06932  0.91161  1
4407     O 1 0.45975  0.04825  0.90413  1
4408     O 1 0.48326  0.04102  0.94401  1
4409     C 1 0.81445  0.19990  0.26392  1
4410     O 1 0.81055  0.20572  0.23678  1
4411     O 1 0.82968  0.18240  0.27028  1
4412     O 1 0.80306  0.21152  0.28469  1
4413     C 1 0.47786  0.34329  0.08687  1
4414     O 1 0.45451  0.34592  0.09413  1
4415     O 1 0.48365  0.33435  0.06149  1
4416     O 1 0.49542  0.34981  0.10486  1
4417     C 1 0.36136  0.82802  0.11293  1
4418     O 1 0.37738  0.83922  0.12944  1
4419     O 1 0.34289  0.83980  0.10119  1
4420     O 1 0.36373  0.80501  0.10829  1
4421     C 1 0.62632  0.89922  0.10367  1
4422     O 1 0.64435  0.90563  0.08626  1
4423     O 1 0.62947  0.90015  0.13182  1
4424     O 1 0.60513  0.89187  0.09293  1
4425     C 1 0.93451  0.73052  0.96491  1
4426     O 1 0.94335  0.71479  0.94655  1
4427     O 1 0.94771  0.73695  0.98746  1
4428     O 1 0.91253  0.73989  0.96064  1
4429     C 1 0.97854  0.47106  0.24080  1
4430     O 1 0.95653  0.46633  0.23016  1
4431     O 1 0.98108  0.48751  0.26083  1
4432     O 1 0.99789  0.45879  0.23212  1
4433     C 1 0.25056  0.02308  0.39070  1
4434     O 1 0.24970  0.01928  0.41871  1
4435     O 1 0.24685  0.04464  0.38043  1
4436     O 1 0.25493  0.00529  0.37293  1
4437     C 1 0.26904  0.96286  0.03504  1
4438     O 1 0.24500  0.95939  0.03413  1
4439     O 1 0.28169  0.96494  0.01090  1
4440     O 1 0.28047  0.96403  0.06008  1
4441     C 1 0.30816  0.69170  0.64434  1
4442     O 1 0.32484  0.70825  0.64935  1
4443     O 1 0.30201  0.67664  0.66488  1
4444     O 1 0.29752  0.69031  0.61885  1
4445     C 1 0.67325  0.85630  0.75480  1
4446     O 1 0.69329  0.85802  0.73883  1
4447     O 1 0.65721  0.87390  0.75541  1
4448     O 1 0.66929  0.83698  0.77021  1
4449     C 1 0.61409  0.27517  0.10609  1
4450     O 1 0.62842  0.25632  0.10831  1
4451     O 1 0.62154  0.29582  0.11629  1
4452     O 1 0.59239  0.27340  0.09343  1
4453     C 1 0.83816  0.38347  0.15544  1
4454     O 1 0.82119  0.40025  0.15612  1
4455     O 1 0.85701  0.38530  0.13763  1
4456     O 1 0.83617  0.36478  0.17242  1
4457     C 1 0.96213  0.37615  0.25376  1
4458     O 1 0.93791  0.37454  0.25542  1
4459     O 1 0.97240  0.39528  0.24255  1
4460     O 1 0.97608  0.35861  0.26321  1
4461     C 1 0.93882  0.76178  0.89963  1
4462     O 1 0.96270  0.75820  0.89643  1
4463     O 1 0.93034  0.78349  0.90366  1
4464     O 1 0.92344  0.74363  0.89903  1
4465     C 1 0.98852  0.60045  0.76086  1
4466     O 1 0.01255  0.60345  0.76326  1
4467     O 1 0.97401  0.61898  0.75690  1
4468     O 1 0.97901  0.57891  0.76213  1
4469     C 1 0.45962  0.49074  0.58772  1
4470     O 1 0.48280  0.49096  0.59629  1
4471     O 1 0.44973  0.51000  0.57639  1
4472     O 1 0.44628  0.47129  0.59060  1
4473     C 1 0.19645  0.11583  0.18841  1
4474     O 1 0.21050  0.11567  0.21160  1
4475     O 1 0.18718  0.13601  0.17887  1
4476     O 1 0.19149  0.09577  0.17491  1
4477     C 1 0.38881  0.60451  0.12881  1
4478     O 1 0.41020  0.61452  0.13481  1
4479     O 1 0.38438  0.59658  0.10259  1
4480     O 1 0.37194  0.60228  0.14909  1
4481     C 1 0.77851  0.03981  0.59191  1
4482     O 1 0.78400  0.03177  0.56600  1
4483     O 1 0.77555  0.06280  0.59615  1
4484     O 1 0.77577  0.02483  0.61352  1
4485     C 1 0.97077  0.04359  0.84264  1
4486     O 1 0.95127  0.03281  0.85349  1
4487     O 1 0.99294  0.03451  0.84655  1
4488     O 1 0.96808  0.06337  0.82774  1
4489     C 1 0.97867  0.06972  0.95786  1
4490     O 1 0.97520  0.09289  0.95918  1
4491     O 1 0.99483  0.06082  0.93958  1
4492     O 1 0.96583  0.05544  0.97466  1
4493     C 1 0.69345  0.96444  0.66303  1
4494     O 1 0.69961  0.95536  0.68821  1
4495     O 1 0.70574  0.98275  0.65261  1
4496     O 1 0.67491  0.95531  0.64835  1
4497     C 1 0.79566  0.15640  0.32856  1
4498     O 1 0.77206  0.15754  0.33528  1
4499     O 1 0.80253  0.14714  0.30373  1
4500     O 1 0.81239  0.16448  0.34670  1
4501     C 1 0.87071  0.92264  0.17725  1
4502     O 1 0.88335  0.90531  0.16511  1
4503     O 1 0.85363  0.93399  0.16241  1
4504     O 1 0.87502  0.92853  0.20428  1
4505     C 1 0.50487  0.26974  0.73220  1
4506     O 1 0.49916  0.24861  0.72189  1
4507     O 1 0.52820  0.27590  0.73517  1
4508     O 1 0.48725  0.28472  0.73951  1
4509     C 1 0.61653  0.07646  0.87185  1
4510     O 1 0.60937  0.08831  0.89488  1
4511     O 1 0.62338  0.05405  0.87418  1
4512     O 1 0.61706  0.08707  0.84652  1
4513     C 1 0.41650  0.81924  0.93392  1
4514     O 1 0.41657  0.79930  0.91901  1
4515     O 1 0.40499  0.83812  0.92381  1
4516     O 1 0.42776  0.82024  0.95908  1
4517     C 1 0.78128  0.62231  0.09042  1
4518     O 1 0.79588  0.62982  0.11124  1
4519     O 1 0.75778  0.62837  0.09031  1
4520     O 1 0.79016  0.60874  0.06972  1
4521     C 1 0.58703  0.02828  0.53844  1
4522     O 1 0.60347  0.01104  0.53737  1
4523     O 1 0.58503  0.04145  0.56182  1
4524     O 1 0.57274  0.03250  0.51602  1
4525     C 1 0.97175  0.69516  0.52762  1
4526     O 1 0.97326  0.70524  0.55321  1
4527     O 1 0.95149  0.69746  0.51215  1
4528     O 1 0.99050  0.68279  0.51750  1
4529     C 1 0.50102  0.64364  0.59616  1
4530     O 1 0.47682  0.64322  0.59892  1
4531     O 1 0.51468  0.65433  0.61577  1
4532     O 1 0.51154  0.63352  0.57368  1
4533     C 1 0.60156  0.52672  0.94311  1
4534     O 1 0.60828  0.54129  0.96393  1
4535     O 1 0.58458  0.53334  0.92441  1
4536     O 1 0.61174  0.50551  0.94104  1
4537     C 1 0.69022  0.48742  0.79643  1
4538     O 1 0.67329  0.48221  0.77703  1
4539     O 1 0.68484  0.50176  0.81799  1
4540     O 1 0.71254  0.47827  0.79426  1
4541     C 1 0.40785  0.04881  0.51302  1
4542     O 1 0.39973  0.06587  0.49601  1
4543     O 1 0.41488  0.05381  0.53954  1
4544     O 1 0.40876  0.02672  0.50360  1
4545     C 1 0.08504  0.23097  0.17199  1
4546     O 1 0.06531  0.24451  0.17456  1
4547     O 1 0.09229  0.22383  0.14629  1
4548     O 1 0.09739  0.22440  0.19513  1
4549     C 1 0.05245  0.71336  0.87444  1
4550     O 1 0.07232  0.70624  0.88837  1
4551     O 1 0.04245  0.73412  0.88053  1
4552     O 1 0.04264  0.69976  0.85434  1
4553     C 1 0.70847  0.18080  0.05164  1
4554     O 1 0.72358  0.19483  0.06600  1
4555     O 1 0.71382  0.17442  0.02503  1
4556     O 1 0.68789  0.17333  0.06379  1
4557     C 1 0.56010  0.86223  0.79006  1
4558     O 1 0.57509  0.84518  0.78149  1
4559     O 1 0.56174  0.88360  0.77856  1
4560     O 1 0.54362  0.85796  0.81030  1
4561     C 1 0.01990  0.21099  0.99284  1
4562     O 1 0.03109  0.20883  0.01793  1
4563     O 1 0.99812  0.22134  0.99131  1
4564     O 1 0.03048  0.20277  0.96927  1
4565     C 1 0.36723  0.78526  0.56284  1
4566     O 1 0.35404  0.76580  0.56654  1
4567     O 1 0.38937  0.78392  0.55120  1
4568     O 1 0.35833  0.80602  0.57092  1
4569     C 1 0.37778  0.46565  0.91398  1
4570     O 1 0.37950  0.48846  0.90778  1
4571     O 1 0.36226  0.45841  0.93402  1
4572     O 1 0.39174  0.45011  0.90034  1
4573     C 1 0.73263  0.91362  0.23302  1
4574     O 1 0.73665  0.89882  0.21151  1
4575     O 1 0.71552  0.90876  0.25233  1
4576     O 1 0.74568  0.93331  0.23520  1
4577     C 1 0.17580  0.06285  0.57212  1
4578     O 1 0.16765  0.04673  0.59042  1
4579     O 1 0.17554  0.08552  0.57927  1
4580     O 1 0.18403  0.05630  0.54660  1
4581     C 1 0.29398  0.54794  0.94126  1
4582     O 1 0.27803  0.56402  0.95022  1
4583     O 1 0.29414  0.52659  0.95294  1
4584     O 1 0.30968  0.55319  0.92052  1
4585     C 1 0.67871  0.96426  0.79675  1
4586     O 1 0.67106  0.98592  0.79063  1
4587     O 1 0.66290  0.94818  0.80603  1
4588     O 1 0.70218  0.95867  0.79357  1
4589     C 1 0.00117  0.92474  0.61844  1
4590     O 1 0.98821  0.90709  0.60750  1
4591     O 1 0.99279  0.94670  0.61679  1
4592     O 1 0.02259  0.92046  0.63085  1
4593     C 1 0.94675  0.87218  0.58163  1
4594     O 1 0.94917  0.86718  0.60924  1
4595     O 1 0.92691  0.88339  0.57238  1
4596     O 1 0.96415  0.86597  0.56327  1
4597     C 1 0.85794  0.53653  0.30641  1
4598     O 1 0.85521  0.55132  0.32821  1
4599     O 1 0.83907  0.53173  0.28946  1
4600     O 1 0.87960  0.52671  0.30139  1
4601     C 1 0.77262  0.42540  0.18216  1
4602     O 1 0.77246  0.40197  0.18256  1
4603     O 1 0.76733  0.43742  0.20575  1
4604     O 1 0.77793  0.43680  0.15813  1
4605     C 1 0.61232  0.60293  0.30738  1
4606     O 1 0.60752  0.62037  0.28925  1
4607     O 1 0.59413  0.59214  0.32097  1
4608     O 1 0.63530  0.59613  0.31173  1
4609     C 1 0.44663  0.62148  0.45510  1
4610     O 1 0.45916  0.63256  0.47541  1
4611     O 1 0.44484  0.63092  0.42918  1
4612     O 1 0.43577  0.60104  0.46075  1
4613     C 1 0.95328  0.72442  0.79270  1
4614     O 1 0.96343  0.72448  0.81851  1
4615     O 1 0.93272  0.73633  0.78805  1
4616     O 1 0.96360  0.71230  0.77158  1
4617     C 1 0.25790  0.42835  0.37761  1
4618     O 1 0.27583  0.43935  0.39140  1
4619     O 1 0.23500  0.43600  0.38003  1
4620     O 1 0.26282  0.40958  0.36162  1
4621     C 1 0.18864  0.20022  0.93885  1
4622     O 1 0.20172  0.21350  0.95658  1
4623     O 1 0.19030  0.20352  0.91079  1
4624     O 1 0.17373  0.18379  0.94918  1
4625     C 1 0.93871  0.50180  0.50613  1
4626     O 1 0.95569  0.51415  0.49237  1
4627     O 1 0.93233  0.50776  0.53258  1
4628     O 1 0.92793  0.48363  0.49335  1
4629     C 1 0.72992  0.58609  0.38854  1
4630     O 1 0.72281  0.56513  0.37895  1
4631     O 1 0.74941  0.59656  0.37727  1
4632     O 1 0.71748  0.59661  0.40936  1
4633     C 1 0.78022  0.21382  0.35797  1
4634     O 1 0.75802  0.21708  0.34707  1
4635     O 1 0.79959  0.22346  0.34539  1
4636     O 1 0.78308  0.20072  0.38129  1
4637     C 1 0.88266  0.90232  0.44343  1
4638     O 1 0.88724  0.87930  0.44374  1
4639     O 1 0.86424  0.91071  0.42792  1
4640     O 1 0.89637  0.91692  0.45884  1
4641     C 1 0.47900  0.05848  0.52077  1
4642     O 1 0.49803  0.05818  0.50309  1
4643     O 1 0.46272  0.07584  0.51925  1
4644     O 1 0.47625  0.04141  0.53996  1
4645     C 1 0.72149  0.77860  0.21329  1
4646     O 1 0.74312  0.78500  0.20286  1
4647     O 1 0.70142  0.79028  0.20574  1
4648     O 1 0.71990  0.76037  0.23105  1
4649     C 1 0.20670  0.88166  0.02828  1
4650     O 1 0.21759  0.89473  0.00843  1
4651     O 1 0.18261  0.87847  0.02749  1
4652     O 1 0.21992  0.87159  0.04876  1
4653     C 1 0.16762  0.91127  0.48953  1
4654     O 1 0.15561  0.90521  0.46594  1
4655     O 1 0.18100  0.93083  0.48995  1
4656     O 1 0.16626  0.89776  0.51269  1
4657     C 1 0.30842  0.44516  0.31206  1
4658     O 1 0.32727  0.45956  0.31621  1
4659     O 1 0.29243  0.44959  0.29133  1
4660     O 1 0.30554  0.42634  0.32864  1
4661     C 1 0.36913  0.40864  0.31149  1
4662     O 1 0.38981  0.39949  0.30148  1
4663     O 1 0.36971  0.42814  0.32722  1
4664     O 1 0.34786  0.39831  0.30574  1
4665     C 1 0.18246  0.05000  0.41373  1
4666     O 1 0.19775  0.04786  0.43566  1
4667     O 1 0.15987  0.05795  0.41795  1
4668     O 1 0.18984  0.04441  0.38751  1
4669     C 1 0.76443  0.30736  0.02131  1
4670     O 1 0.77344  0.31253  0.04694  1
4671     O 1 0.77887  0.29807  0.00141  1
4672     O 1 0.74107  0.31171  0.01548  1
4673     C 1 0.36145  0.08618  0.18158  1
4674     O 1 0.34301  0.09940  0.17231  1
4675     O 1 0.37152  0.09053  0.20690  1
4676     O 1 0.36981  0.06858  0.16556  1
4677     C 1 0.26946  0.75760  0.79472  1
4678     O 1 0.27396  0.77741  0.78049  1
4679     O 1 0.25098  0.75664  0.81315  1
4680     O 1 0.28330  0.73867  0.79033  1
4681     C 1 0.76186  0.77559  0.97010  1
4682     O 1 0.75483  0.75686  0.95513  1
4683     O 1 0.77588  0.77287  0.99308  1
4684     O 1 0.75467  0.79702  0.96226  1
4685     C 1 0.75165  0.18175  0.84029  1
4686     O 1 0.76925  0.19096  0.82416  1
4687     O 1 0.74395  0.19316  0.86341  1
4688     O 1 0.74194  0.16102  0.83345  1
4689     C 1 0.11215  0.76681  0.71559  1
4690     O 1 0.09759  0.77806  0.69738  1
4691     O 1 0.11099  0.77160  0.74337  1
4692     O 1 0.12787  0.75076  0.70603  1
4693     C 1 0.38134  0.94064  0.78416  1
4694     O 1 0.40301  0.95052  0.77934  1
4695     O 1 0.36830  0.94693  0.80690  1
4696     O 1 0.37264  0.92460  0.76612  1
4697     C 1 0.38299  0.18811  0.90772  1
4698     O 1 0.36764  0.20226  0.92157  1
4699     O 1 0.40605  0.18615  0.91640  1
4700     O 1 0.37522  0.17581  0.88531  1
4701     C 1 0.72359  0.98662  0.58467  1
4702     O 1 0.70902  0.00364  0.59424  1
4703     O 1 0.72239  0.97995  0.55747  1
4704     O 1 0.73952  0.97642  0.60222  1
4705     C 1 0.05907  0.77183  0.64188  1
4706     O 1 0.04440  0.76786  0.66403  1
4707     O 1 0.05386  0.78896  0.62347  1
4708     O 1 0.07903  0.75879  0.63827  1
4709     C 1 0.17753  0.49888  0.59971  1
4710     O 1 0.18247  0.51507  0.61942  1
4711     O 1 0.19500  0.48430  0.59086  1
4712     O 1 0.15516  0.49737  0.58870  1
4713     C 1 0.44796  0.84414  0.29803  1
4714     O 1 0.46363  0.83313  0.31517  1
4715     O 1 0.43002  0.85707  0.30908  1
4716     O 1 0.45036  0.84239  0.26984  1
4717     C 1 0.85150  0.37969  0.34111  1
4718     O 1 0.83141  0.37907  0.35712  1
4719     O 1 0.87194  0.36953  0.35033  1
4720     O 1 0.85114  0.39048  0.31590  1
4721     C 1 0.34749  0.17194  0.39470  1
4722     O 1 0.36928  0.17775  0.38422  1
4723     O 1 0.32730  0.18094  0.38322  1
4724     O 1 0.34589  0.15698  0.41649  1
4725     C 1 0.00570  0.28816  0.08030  1
4726     O 1 0.01354  0.30902  0.07118  1
4727     O 1 0.98270  0.28162  0.07559  1
4728     O 1 0.02070  0.27406  0.09470  1
4729     C 1 0.76469  0.39408  0.74040  1
4730     O 1 0.75947  0.37684  0.75866  1
4731     O 1 0.78311  0.39164  0.72209  1
4732     O 1 0.75158  0.41381  0.74058  1
4733     C 1 0.33658  0.58389  0.67307  1
4734     O 1 0.31954  0.58576  0.69322  1
4735     O 1 0.33303  0.56965  0.65089  1
4736     O 1 0.35715  0.59628  0.67509  1
4737     C 1 0.42556  0.88810  0.81355  1
4738     O 1 0.41236  0.86842  0.81323  1
4739     O 1 0.43021  0.89942  0.78928  1
4740     O 1 0.43406  0.89649  0.83815  1
4741     C 1 0.43799  0.29598  0.09973  1
4742     O 1 0.45523  0.28668  0.08317  1
4743     O 1 0.44192  0.29851  0.12760  1
4744     O 1 0.41688  0.30292  0.08839  1
4745     C 1 0.00618  0.40201  0.79287  1
4746     O 1 0.01752  0.42073  0.78207  1
4747     O 1 0.01767  0.38820  0.81149  1
4748     O 1 0.98345  0.39697  0.78484  1
4749     C 1 0.19063  0.80989  0.84564  1
4750     O 1 0.16872  0.79972  0.84555  1
4751     O 1 0.19358  0.83092  0.85768  1
4752     O 1 0.20960  0.79902  0.83369  1
4753     C 1 0.72530  0.20207  0.39424  1
4754     O 1 0.73172  0.20941  0.42016  1
4755     O 1 0.71073  0.21528  0.37809  1
4756     O 1 0.73360  0.18160  0.38439  1
4757     C 1 0.40005  0.78086  0.78172  1
4758     O 1 0.39387  0.77978  0.75427  1
4759     O 1 0.38751  0.76859  0.80099  1
4760     O 1 0.41861  0.79441  0.78994  1
4761     C 1 0.44721  0.02363  0.46079  1
4762     O 1 0.45670  0.03005  0.48577  1
4763     O 1 0.44102  0.03992  0.44168  1
4764     O 1 0.44410  0.00092  0.45483  1
4765     C 1 0.44104  0.95851  0.67695  1
4766     O 1 0.46315  0.96679  0.68322  1
4767     O 1 0.42144  0.97203  0.68067  1
4768     O 1 0.43856  0.93679  0.66667  1
4769     C 1 0.12852  0.23219  0.58692  1
4770     O 1 0.14024  0.25246  0.58291  1
4771     O 1 0.10707  0.23196  0.60031  1
4772     O 1 0.13836  0.21213  0.57778  1
4773     C 1 0.35677  0.63540  0.72490  1
4774     O 1 0.38037  0.64100  0.72591  1
4775     O 1 0.34845  0.61712  0.73980  1
4776     O 1 0.34150  0.64806  0.70900  1
4777     C 1 0.07072  0.82425  0.82598  1
4778     O 1 0.09216  0.82566  0.81268  1
4779     O 1 0.06621  0.83784  0.84851  1
4780     O 1 0.05388  0.80909  0.81691  1
4781     C 1 0.26603  0.36342  0.08601  1
4782     O 1 0.26044  0.34532  0.06918  1
4783     O 1 0.28659  0.36310  0.10117  1
4784     O 1 0.25113  0.38190  0.08753  1
4785     C 1 0.10323  0.36928  0.09969  1
4786     O 1 0.11761  0.37975  0.08061  1
4787     O 1 0.09445  0.38149  0.12166  1
4788     O 1 0.09782  0.34655  0.09694  1
4789     C 1 0.54093  0.39803  0.06301  1
4790     O 1 0.56193  0.40969  0.06068  1
4791     O 1 0.52635  0.39578  0.04043  1
4792     O 1 0.53439  0.38882  0.08799  1
4793     C 1 0.86810  0.49539  0.62903  1
4794     O 1 0.87947  0.50803  0.60912  1
4795     O 1 0.84397  0.49694  0.63196  1
4796     O 1 0.88091  0.48136  0.64618  1
4797     C 1 0.42592  0.49063  0.79619  1
4798     O 1 0.44782  0.49750  0.78708  1
4799     O 1 0.40666  0.49207  0.77891  1
4800     O 1 0.42330  0.48212  0.82248  1
4801     C 1 0.89639  0.87256  0.31265  1
4802     O 1 0.90106  0.89344  0.32433  1
4803     O 1 0.87383  0.86731  0.30417  1
4804     O 1 0.91433  0.85698  0.30925  1
4805     C 1 0.53752  0.41472  0.92697  1
4806     O 1 0.52200  0.40960  0.90600  1
4807     O 1 0.55898  0.40375  0.92847  1
4808     O 1 0.53158  0.43078  0.94646  1
4809     C 1 0.52768  0.74871  0.04801  1
4810     O 1 0.54699  0.74209  0.06331  1
4811     O 1 0.53083  0.75923  0.02289  1
4812     O 1 0.50522  0.74502  0.05796  1
4813     C 1 0.91221  0.67193  0.98879  1
4814     O 1 0.93293  0.66581  0.97589  1
4815     O 1 0.90698  0.69457  0.99284  1
4816     O 1 0.89685  0.65540  0.99793  1
4817     C 1 0.49007  0.60536  0.07083  1
4818     O 1 0.48994  0.60434  0.09921  1
4819     O 1 0.50350  0.62154  0.05756  1
4820     O 1 0.47693  0.59009  0.05572  1
4821     C 1 0.32959  0.22730  0.08191  1
4822     O 1 0.34179  0.21593  0.06156  1
4823     O 1 0.33795  0.22730  0.10859  1
4824     O 1 0.30892  0.23850  0.07562  1
4825     C 1 0.36273  0.54070  0.68525  1
4826     O 1 0.38256  0.55247  0.69342  1
4827     O 1 0.34146  0.54451  0.69823  1
4828     O 1 0.36421  0.52498  0.66425  1
4829     C 1 0.54156  0.55835  0.86900  1
4830     O 1 0.56028  0.57149  0.87768  1
4831     O 1 0.51880  0.56464  0.87551  1
4832     O 1 0.54558  0.53905  0.85360  1
4833     C 1 0.08604  0.42738  0.61432  1
4834     O 1 0.08430  0.44913  0.62467  1
4835     O 1 0.06707  0.41765  0.60102  1
4836     O 1 0.10672  0.41531  0.61737  1
4837     C 1 0.01656  0.10817  0.11175  1
4838     O 1 0.99611  0.11483  0.12483  1
4839     O 1 0.03103  0.12419  0.09976  1
4840     O 1 0.02242  0.08545  0.11041  1
4841     C 1 0.26199  0.67241  0.06616  1
4842     O 1 0.24709  0.68141  0.08578  1
4843     O 1 0.26430  0.68292  0.04091  1
4844     O 1 0.27474  0.65303  0.07188  1
4845     C 1 0.70024  0.68980  0.10703  1
4846     O 1 0.71257  0.68788  0.08266  1
4847     O 1 0.71194  0.68812  0.13186  1
4848     O 1 0.67621  0.69342  0.10658  1
4849     C 1 0.54534  0.18647  0.64964  1
4850     O 1 0.56858  0.19285  0.64633  1
4851     O 1 0.52800  0.20281  0.65173  1
4852     O 1 0.53945  0.16376  0.65082  1
4853     C 1 0.90638  0.15615  0.68150  1
4854     O 1 0.92029  0.14865  0.70296  1
4855     O 1 0.91469  0.15516  0.65483  1
4856     O 1 0.88423  0.16481  0.68673  1
4857     C 1 0.82842  0.79505  0.71558  1
4858     O 1 0.81460  0.79149  0.69260  1
4859     O 1 0.81846  0.79435  0.74148  1
4860     O 1 0.85220  0.79934  0.71265  1
4861     C 1 0.07581  0.95613  0.64443  1
4862     O 1 0.08294  0.97594  0.65710  1
4863     O 1 0.07468  0.93618  0.65929  1
4864     O 1 0.06971  0.95627  0.61693  1
4865     C 1 0.53243  0.88155  0.42868  1
4866     O 1 0.51303  0.89568  0.42938  1
4867     O 1 0.54250  0.87580  0.40378  1
4868     O 1 0.54189  0.87336  0.45289  1
4869     C 1 0.12378  0.94564  0.48748  1
4870     O 1 0.11165  0.92631  0.49501  1
4871     O 1 0.13651  0.95758  0.50689  1
4872     O 1 0.12299  0.95318  0.46059  1
4873     C 1 0.92921  0.97362  0.86373  1
4874     O 1 0.94243  0.98655  0.88170  1
4875     O 1 0.93592  0.95163  0.85779  1
4876     O 1 0.90913  0.98258  0.85195  1
4877     C 1 0.20846  0.34806  0.61087  1
4878     O 1 0.19089  0.36317  0.60375  1
4879     O 1 0.23083  0.35590  0.61667  1
4880     O 1 0.20369  0.32510  0.61196  1
4881     C 1 0.36637  0.51663  0.40048  1
4882     O 1 0.34351  0.52392  0.39648  1
4883     O 1 0.37201  0.49404  0.39687  1
4884     O 1 0.38362  0.53197  0.40790  1
4885     C 1 0.49999  0.02743  0.14511  1
4886     O 1 0.51255  0.01132  0.13060  1
4887     O 1 0.50721  0.03376  0.17113  1
4888     O 1 0.48032  0.03735  0.13350  1
4889     C 1 0.09838  0.87876  0.17124  1
4890     O 1 0.07857  0.86600  0.17693  1
4891     O 1 0.11652  0.86950  0.15599  1
4892     O 1 0.09999  0.90081  0.18064  1
4893     C 1 0.83738  0.34690  0.94447  1
4894     O 1 0.84445  0.32593  0.95410  1
4895     O 1 0.84945  0.36620  0.95225  1
4896     O 1 0.81822  0.34856  0.92708  1
4897     C 1 0.55006  0.51760  0.22806  1
4898     O 1 0.57389  0.52083  0.23213  1
4899     O 1 0.53425  0.53418  0.23593  1
4900     O 1 0.54201  0.49770  0.21636  1
4901     C 1 0.22318  0.92027  0.56525  1
4902     O 1 0.22168  0.92638  0.59262  1
4903     O 1 0.20316  0.91996  0.54911  1
4904     O 1 0.24473  0.91473  0.55393  1
4905     C 1 0.87339  0.14234  0.40126  1
4906     O 1 0.85399  0.14189  0.38414  1
4907     O 1 0.87350  0.15625  0.42412  1
4908     O 1 0.89259  0.12871  0.39567  1
4909     C 1 0.87846  0.32013  0.27845  1
4910     O 1 0.88824  0.33641  0.29539  1
4911     O 1 0.86640  0.30202  0.28971  1
4912     O 1 0.88062  0.32202  0.25025  1
4913     C 1 0.81468  0.35767  0.25094  1
4914     O 1 0.83605  0.35983  0.23763  1
4915     O 1 0.80183  0.37677  0.25765  1
4916     O 1 0.80612  0.33640  0.25742  1
4917     C 1 0.98774  0.71659  0.69183  1
4918     O 1 0.00081  0.73616  0.69511  1
4919     O 1 0.98142  0.70944  0.66580  1
4920     O 1 0.98116  0.70405  0.71457  1
4921     C 1 0.93582  0.18187  0.38413  1
4922     O 1 0.91302  0.17376  0.38533  1
4923     O 1 0.95442  0.16787  0.39099  1
4924     O 1 0.94001  0.20401  0.37624  1
4925     C 1 0.38916  0.15460  0.00105  1
4926     O 1 0.39737  0.17638  0.00536  1
4927     O 1 0.40479  0.13733  0.99512  1
4928     O 1 0.36531  0.15015  0.00241  1
4929     C 1 0.27259  0.88775  0.21284  1
4930     O 1 0.29142  0.87329  0.21687  1
4931     O 1 0.27610  0.90871  0.20081  1
4932     O 1 0.25022  0.88117  0.22063  1
4933     C 1 0.84434  0.04515  0.51753  1
4934     O 1 0.83744  0.05258  0.54325  1
4935     O 1 0.82788  0.03631  0.49957  1
4936     O 1 0.86765  0.04676  0.50969  1
4937     C 1 0.02763  0.34767  0.74041  1
4938     O 1 0.03572  0.33689  0.76379  1
4939     O 1 0.04096  0.34738  0.71665  1
4940     O 1 0.00610  0.35858  0.74071  1
4941     C 1 0.29904  0.11532  0.94524  1
4942     O 1 0.31744  0.12918  0.93729  1
4943     O 1 0.29190  0.11490  0.97239  1
4944     O 1 0.28792  0.10174  0.92607  1
4945     C 1 0.36161  0.86317  0.26990  1
4946     O 1 0.38086  0.84945  0.26496  1
4947     O 1 0.34510  0.86668  0.24947  1
4948     O 1 0.35898  0.87356  0.29518  1
4949     C 1 0.47504  0.66868  0.08300  1
4950     O 1 0.47199  0.65340  0.10424  1
4951     O 1 0.46847  0.66287  0.05657  1
4952     O 1 0.48456  0.68981  0.08822  1
4953     C 1 0.53739  0.79956  0.53664  1
4954     O 1 0.52023  0.78323  0.53299  1
4955     O 1 0.55144  0.79914  0.55983  1
4956     O 1 0.54035  0.81644  0.51724  1
4957     C 1 0.74001  0.48120  0.18163  1
4958     O 1 0.72359  0.48755  0.16213  1
4959     O 1 0.73289  0.46987  0.20507  1
4960     O 1 0.76356  0.48597  0.17755  1
4961     C 1 0.39150  0.31195  0.14820  1
4962     O 1 0.40492  0.31577  0.17144  1
4963     O 1 0.38289  0.33006  0.13324  1
4964     O 1 0.38664  0.29002  0.13997  1
4965     C 1 0.30037  0.03794  0.88727  1
4966     O 1 0.32033  0.03699  0.90346  1
4967     O 1 0.29552  0.05723  0.87216  1
4968     O 1 0.28529  0.01958  0.88614  1
4969     C 1 0.71130  0.90605  0.49894  1
4970     O 1 0.71028  0.88948  0.47888  1
4971     O 1 0.69530  0.90590  0.52034  1
4972     O 1 0.72831  0.92276  0.49760  1
4973     C 1 0.82688  0.49063  0.82018  1
4974     O 1 0.83385  0.49469  0.84695  1
4975     O 1 0.81833  0.50819  0.80423  1
4976     O 1 0.82865  0.46906  0.80928  1
4977     C 1 0.83078  0.91225  0.48918  1
4978     O 1 0.85413  0.91623  0.49547  1
4979     O 1 0.81485  0.92996  0.48921  1
4980     O 1 0.82334  0.89056  0.48286  1
4981     C 1 0.73787  0.50442  0.99592  1
4982     O 1 0.75110  0.48903  0.01075  1
4983     O 1 0.71358  0.50333  0.99661  1
4984     O 1 0.74892  0.52094  0.98044  1
4985     C 1 0.84173  0.03287  0.69755  1
4986     O 1 0.82408  0.01716  0.69293  1
4987     O 1 0.83619  0.05413  0.70767  1
4988     O 1 0.86487  0.02742  0.69169  1
4989     C 1 0.10218  0.12823  0.17829  1
4990     O 1 0.08608  0.12151  0.19797  1
4991     O 1 0.10467  0.11585  0.15434  1
4992     O 1 0.11561  0.14747  0.18242  1
4993     C 1 0.65298  0.49924  0.64259  1
4994     O 1 0.64769  0.49568  0.61520  1
4995     O 1 0.67440  0.49220  0.65302  1
4996     O 1 0.63677  0.50963  0.65962  1
4997     C 1 0.84633  0.90334  0.93054  1
4998     O 1 0.85008  0.90332  0.95861  1
4999     O 1 0.84904  0.92315  0.91570  1
5000     O 1 0.84010  0.88351  0.91727  1
5001     C 1 0.14230  0.24691  0.87620  1
5002     O 1 0.16241  0.26005  0.87729  1
5003     O 1 0.12058  0.25660  0.88127  1
5004     O 1 0.14393  0.22404  0.87033  1
5005     C 1 0.37036  0.93863  0.34864  1
5006     O 1 0.36899  0.92091  0.33012  1
5007     O 1 0.36149  0.95968  0.34171  1
5008     O 1 0.38039  0.93523  0.37419  1
5009     C 1 0.75878  0.85865  0.53237  1
5010     O 1 0.73653  0.86658  0.52614  1
5011     O 1 0.76818  0.84071  0.51776  1
5012     O 1 0.77164  0.86866  0.55321  1
5013     C 1 0.54479  0.09853  0.10823  1
5014     O 1 0.53313  0.07848  0.10265  1
5015     O 1 0.54345  0.11641  0.08993  1
5016     O 1 0.55796  0.10063  0.13198  1
5017     C 1 0.58517  0.24364  0.17231  1
5018     O 1 0.57112  0.22837  0.18629  1
5019     O 1 0.60911  0.24423  0.17721  1
5020     O 1 0.57525  0.25839  0.15352  1
5021     C 1 0.39557  0.31140  0.88454  1
5022     O 1 0.40991  0.30251  0.86428  1
5023     O 1 0.37279  0.31781  0.87831  1
5024     O 1 0.40396  0.31378  0.91104  1
5025     C 1 0.76682  0.02168  0.93867  1
5026     O 1 0.77135  0.04323  0.94851  1
5027     O 1 0.78492  0.00616  0.93626  1
5028     O 1 0.74419  0.01566  0.93126  1
5029     C 1 0.27592  0.43194  0.17581  1
5030     O 1 0.28179  0.42379  0.20154  1
5031     O 1 0.29235  0.44373  0.16049  1
5032     O 1 0.25368  0.42812  0.16527  1
5033     C 1 0.91150  0.56929  0.46117  1
5034     O 1 0.92984  0.55425  0.45726  1
5035     O 1 0.89979  0.57824  0.43876  1
5036     O 1 0.90489  0.57542  0.48748  1
5037     C 1 0.11755  0.22429  0.93744  1
5038     O 1 0.14169  0.22715  0.93758  1
5039     O 1 0.10290  0.24297  0.93859  1
5040     O 1 0.10806  0.20273  0.93644  1
5041     C 1 0.01915  0.31912  0.27496  1
5042     O 1 0.01606  0.32613  0.30182  1
5043     O 1 0.02666  0.33438  0.25526  1
5044     O 1 0.01497  0.29679  0.26784  1
5045     C 1 0.81569  0.77452  0.62393  1
5046     O 1 0.82610  0.79239  0.61015  1
5047     O 1 0.82780  0.75439  0.62734  1
5048     O 1 0.79325  0.77685  0.63453  1
5049     C 1 0.19062  0.72205  0.11867  1
5050     O 1 0.20595  0.72696  0.09744  1
5051     O 1 0.18649  0.73792  0.13901  1
5052     O 1 0.17926  0.70134  0.11944  1
5053     C 1 0.91098  0.51388  0.39735  1
5054     O 1 0.92410  0.53360  0.39644  1
5055     O 1 0.91528  0.49794  0.41755  1
5056     O 1 0.89373  0.51001  0.37788  1
5057     C 1 0.82188  0.71456  0.71958  1
5058     O 1 0.83918  0.69888  0.72569  1
5059     O 1 0.82392  0.73662  0.72888  1
5060     O 1 0.80264  0.70823  0.70400  1
5061     C 1 0.10369  0.47812  0.98902  1
5062     O 1 0.08989  0.49174  0.97244  1
5063     O 1 0.09340  0.46135  0.00480  1
5064     O 1 0.12776  0.48142  0.99000  1
5065     C 1 0.05541  0.35412  0.48583  1
5066     O 1 0.07878  0.34780  0.48416  1
5067     O 1 0.04831  0.37499  0.47594  1
5068     O 1 0.03917  0.33966  0.49766  1
5069     C 1 0.45662  0.98968  0.60707  1
5070     O 1 0.46315  0.00480  0.58675  1
5071     O 1 0.43320  0.98750  0.61427  1
5072     O 1 0.47349  0.97665  0.62007  1
5073     C 1 0.21145  0.23421  0.02419  1
5074     O 1 0.19502  0.24652  0.00950  1
5075     O 1 0.21019  0.23337  0.05254  1
5076     O 1 0.22904  0.22260  0.01052  1
5077     C 1 0.30482  0.91452  0.27964  1
5078     O 1 0.30533  0.89155  0.28524  1
5079     O 1 0.29185  0.92256  0.25767  1
5080     O 1 0.31690  0.92949  0.29633  1
5081     C 1 0.80006  0.74100  0.92090  1
5082     O 1 0.81762  0.74954  0.93762  1
5083     O 1 0.79055  0.75434  0.90037  1
5084     O 1 0.79202  0.71911  0.92473  1
5085     C 1 0.09798  0.39445  0.78743  1
5086     O 1 0.12182  0.39776  0.79135  1
5087     O 1 0.08203  0.40295  0.80625  1
5088     O 1 0.09009  0.38247  0.76482  1
5089     C 1 0.65890  0.21429  0.79641  1
5090     O 1 0.67524  0.22722  0.81045  1
5091     O 1 0.64785  0.19640  0.80944  1
5092     O 1 0.65344  0.21940  0.76943  1
5093     C 1 0.46676  0.64496  0.17306  1
5094     O 1 0.49026  0.64665  0.18010  1
5095     O 1 0.45474  0.66385  0.16382  1
5096     O 1 0.45525  0.62441  0.17542  1
5097     C 1 0.91861  0.96462  0.77679  1
5098     O 1 0.94186  0.96045  0.78344  1
5099     O 1 0.91317  0.97964  0.75593  1
5100     O 1 0.90082  0.95366  0.79088  1
5101     C 1 0.69159  0.29900  0.08336  1
5102     O 1 0.71286  0.30878  0.09038  1
5103     O 1 0.67110  0.30612  0.09599  1
5104     O 1 0.69079  0.28223  0.06353  1
5105     C 1 0.65012  0.79865  0.90219  1
5106     O 1 0.66010  0.80773  0.87873  1
5107     O 1 0.63008  0.78547  0.90025  1
5108     O 1 0.66003  0.80294  0.92760  1
5109     C 1 0.06081  0.02769  0.41836  1
5110     O 1 0.05605  0.05064  0.41700  1
5111     O 1 0.05339  0.01520  0.44078  1
5112     O 1 0.07300  0.01723  0.39730  1
5113     C 1 0.38345  0.03320  0.65000  1
5114     O 1 0.38117  0.02420  0.62390  1
5115     O 1 0.39917  0.02373  0.66839  1
5116     O 1 0.36996  0.05163  0.65772  1
5117     C 1 0.85635  0.40393  0.71378  1
5118     O 1 0.83970  0.39569  0.73192  1
5119     O 1 0.85289  0.40179  0.68578  1
5120     O 1 0.87652  0.41419  0.72364  1
5121     C 1 0.06573  0.16386  0.17428  1
5122     O 1 0.08132  0.18091  0.16733  1
5123     O 1 0.05685  0.14972  0.15415  1
5124     O 1 0.05901  0.16097  0.20136  1
5125     C 1 0.29216  0.75464  0.16648  1
5126     O 1 0.29561  0.73370  0.17859  1
5127     O 1 0.28560  0.77300  0.18238  1
5128     O 1 0.29527  0.75721  0.13848  1
5129     C 1 0.97076  0.45192  0.62563  1
5130     O 1 0.97574  0.46163  0.60044  1
5131     O 1 0.98835  0.44955  0.64505  1
5132     O 1 0.94826  0.44437  0.63131  1
5133     C 1 0.32619  0.46080  0.51970  1
5134     O 1 0.33557  0.46908  0.49549  1
5135     O 1 0.30330  0.46606  0.52691  1
5136     O 1 0.33976  0.44744  0.53683  1
5137     C 1 0.14518  0.86701  0.88949  1
5138     O 1 0.16406  0.88170  0.89130  1
5139     O 1 0.12355  0.87324  0.90006  1
5140     O 1 0.14799  0.84600  0.87735  1
5141     C 1 0.77376  0.04143  0.87994  1
5142     O 1 0.79497  0.03910  0.89356  1
5143     O 1 0.76457  0.06277  0.87520  1
5144     O 1 0.76164  0.02241  0.87127  1
5145     C 1 0.04421  0.52157  0.40058  1
5146     O 1 0.06635  0.51506  0.39186  1
5147     O 1 0.03938  0.54420  0.40529  1
5148     O 1 0.02697  0.50542  0.40485  1
5149     C 1 0.80542  0.58323  0.77651  1
5150     O 1 0.82294  0.58951  0.75834  1
5151     O 1 0.78278  0.59132  0.77303  1
5152     O 1 0.81052  0.56885  0.79813  1
5153     C 1 0.62557  0.92828  0.87621  1
5154     O 1 0.63997  0.90945  0.87452  1
5155     O 1 0.60664  0.93051  0.85859  1
5156     O 1 0.63021  0.94498  0.89539  1
5157     C 1 0.02014  0.53762  0.67402  1
5158     O 1 0.04145  0.53616  0.68760  1
5159     O 1 0.01950  0.54392  0.64667  1
5160     O 1 0.99947  0.53284  0.68782  1
5161     C 1 0.74574  0.80587  0.85182  1
5162     O 1 0.74219  0.78817  0.83366  1
5163     O 1 0.76701  0.80797  0.86536  1
5164     O 1 0.72796  0.82136  0.85660  1
5165     C 1 0.70114  0.73016  0.38032  1
5166     O 1 0.71872  0.72700  0.36107  1
5167     O 1 0.70173  0.74880  0.39753  1
5168     O 1 0.68307  0.71458  0.38252  1
5169     C 1 0.04687  0.50477  0.03994  1
5170     O 1 0.03002  0.50829  0.01990  1
5171     O 1 0.07047  0.50676  0.03351  1
5172     O 1 0.04012  0.49929  0.06641  1
5173     C 1 0.23138  0.99870  0.84429  1
5174     O 1 0.23709  0.97601  0.84191  1
5175     O 1 0.24898  0.01471  0.84709  1
5176     O 1 0.20806  0.00537  0.84412  1
5177     C 1 0.76651  0.46873  0.82752  1
5178     O 1 0.76624  0.47603  0.80052  1
5179     O 1 0.78677  0.47085  0.84303  1
5180     O 1 0.74648  0.45946  0.83906  1
5181     C 1 0.83383  0.64023  0.27172  1
5182     O 1 0.84792  0.65887  0.26666  1
5183     O 1 0.82347  0.62878  0.25009  1
5184     O 1 0.83029  0.63291  0.29839  1
5185     C 1 0.77785  0.56133  0.61486  1
5186     O 1 0.78666  0.58316  0.61568  1
5187     O 1 0.78745  0.54473  0.63149  1
5188     O 1 0.75958  0.55604  0.59723  1
5189     C 1 0.41348  0.39690  0.87791  1
5190     O 1 0.42163  0.40397  0.90326  1
5191     O 1 0.39009  0.39992  0.87101  1
5192     O 1 0.42866  0.38662  0.85955  1
5193     C 1 0.42180  0.12572  0.89469  1
5194     O 1 0.41479  0.12962  0.92148  1
5195     O 1 0.41400  0.13975  0.87383  1
5196     O 1 0.43674  0.10788  0.88878  1
5197     C 1 0.63961  0.53992  0.76135  1
5198     O 1 0.63620  0.51775  0.76964  1
5199     O 1 0.64363  0.55666  0.78067  1
5200     O 1 0.63897  0.54536  0.73372  1
5201     C 1 0.84508  0.07153  0.63913  1
5202     O 1 0.86313  0.08035  0.65489  1
5203     O 1 0.83212  0.08561  0.62221  1
5204     O 1 0.83986  0.04868  0.64050  1
5205     C 1 0.89439  0.12469  0.84307  1
5206     O 1 0.88801  0.11130  0.82098  1
5207     O 1 0.91534  0.12069  0.85664  1
5208     O 1 0.87992  0.14223  0.85141  1
5209     C 1 0.68336  0.86036  0.92568  1
5210     O 1 0.70487  0.85469  0.91434  1
5211     O 1 0.66773  0.87366  0.91105  1
5212     O 1 0.67740  0.85259  0.95157  1
5213     C 1 0.15186  0.72545  0.35362  1
5214     O 1 0.17252  0.71824  0.36581  1
5215     O 1 0.13063  0.72240  0.36697  1
5216     O 1 0.15242  0.73551  0.32797  1
5217     C 1 0.57595  0.51764  0.32449  1
5218     O 1 0.59232  0.53497  0.32436  1
5219     O 1 0.58327  0.49537  0.32225  1
5220     O 1 0.55228  0.52257  0.32705  1
5221     C 1 0.69184  0.64038  0.06588  1
5222     O 1 0.71403  0.63740  0.05481  1
5223     O 1 0.68821  0.63708  0.09369  1
5224     O 1 0.67325  0.64644  0.04911  1
5225     C 1 0.04493  0.40295  0.29558  1
5226     O 1 0.05875  0.41923  0.28307  1
5227     O 1 0.02647  0.39319  0.28136  1
5228     O 1 0.04972  0.39625  0.32223  1
5229     C 1 0.88637  0.43844  0.44986  1
5230     O 1 0.90897  0.44691  0.45206  1
5231     O 1 0.88109  0.42263  0.42982  1
5232     O 1 0.86905  0.44578  0.46771  1
5233     C 1 0.39143  0.40342  0.07384  1
5234     O 1 0.37038  0.41025  0.08541  1
5235     O 1 0.39830  0.41195  0.04862  1
5236     O 1 0.40566  0.38814  0.08754  1
5237     C 1 0.07978  0.61367  0.11717  1
5238     O 1 0.09371  0.61587  0.09403  1
5239     O 1 0.05966  0.60053  0.11626  1
5240     O 1 0.08585  0.62481  0.14115  1
5241     C 1 0.18523  0.95946  0.98449  1
5242     O 1 0.17118  0.94491  0.99955  1
5243     O 1 0.18788  0.98174  0.99270  1
5244     O 1 0.19666  0.95170  0.96124  1
5245     C 1 0.02886  0.70626  0.40875  1
5246     O 1 0.02181  0.68481  0.40081  1
5247     O 1 0.02637  0.72432  0.39089  1
5248     O 1 0.03820  0.70968  0.43466  1
5249     C 1 0.44191  0.04952  0.26537  1
5250     O 1 0.46512  0.05645  0.26657  1
5251     O 1 0.42863  0.05391  0.24217  1
5252     O 1 0.43193  0.03831  0.28744  1
5253     C 1 0.69322  0.65321  0.52598  1
5254     O 1 0.70997  0.67016  0.52748  1
5255     O 1 0.68002  0.65055  0.50233  1
5256     O 1 0.68962  0.63897  0.54814  1
5257     C 1 0.66411  0.55420  0.62527  1
5258     O 1 0.68566  0.55523  0.63840  1
5259     O 1 0.64419  0.56238  0.63820  1
5260     O 1 0.66246  0.54479  0.59933  1
5261     C 1 0.54395  0.22583  0.48256  1
5262     O 1 0.55744  0.21199  0.49922  1
5263     O 1 0.53661  0.24677  0.49201  1
5264     O 1 0.53781  0.21873  0.45646  1
5265     C 1 0.90333  0.44883  0.55371  1
5266     O 1 0.92305  0.45867  0.56532  1
5267     O 1 0.90431  0.44032  0.52727  1
5268     O 1 0.88257  0.44772  0.56845  1
5269     C 1 0.12960  0.13117  0.90437  1
5270     O 1 0.12932  0.15139  0.91873  1
5271     O 1 0.13169  0.13130  0.87606  1
5272     O 1 0.12762  0.11084  0.91829  1
5273     C 1 0.85343  0.81224  0.32807  1
5274     O 1 0.83887  0.82294  0.30938  1
5275     O 1 0.87752  0.81236  0.32415  1
5276     O 1 0.84390  0.80140  0.35066  1
5277     C 1 0.94101  0.50847  0.63080  1
5278     O 1 0.94983  0.49853  0.65437  1
5279     O 1 0.93918  0.53180  0.62908  1
5280     O 1 0.93380  0.49508  0.60906  1
5281     C 1 0.83884  0.48098  0.33501  1
5282     O 1 0.84868  0.50120  0.34361  1
5283     O 1 0.81753  0.48099  0.32131  1
5284     O 1 0.85028  0.46074  0.34015  1
5285     C 1 0.05892  0.80384  0.15461  1
5286     O 1 0.04703  0.78825  0.17065  1
5287     O 1 0.05334  0.80614  0.12710  1
5288     O 1 0.07655  0.81695  0.16602  1
5289     C 1 0.48136  0.88059  0.61146  1
5290     O 1 0.50122  0.88730  0.62570  1
5291     O 1 0.46649  0.89668  0.60027  1
5292     O 1 0.47636  0.85779  0.60840  1
5293     C 1 0.85021  0.76720  0.39357  1
5294     O 1 0.85936  0.78318  0.41139  1
5295     O 1 0.82639  0.76704  0.38783  1
5296     O 1 0.86488  0.75139  0.38148  1
5297     C 1 0.75785  0.86129  0.12755  1
5298     O 1 0.76307  0.86777  0.10094  1
5299     O 1 0.74342  0.87469  0.14365  1
5300     O 1 0.76696  0.84135  0.13802  1
5301     C 1 0.11917  0.45986  0.85711  1
5302     O 1 0.12330  0.44265  0.83844  1
5303     O 1 0.10037  0.45838  0.87505  1
5304     O 1 0.13373  0.47862  0.85769  1
5305     C 1 0.85157  0.86332  0.60788  1
5306     O 1 0.86868  0.87974  0.61126  1
5307     O 1 0.82806  0.86906  0.60993  1
5308     O 1 0.85797  0.84113  0.60266  1
5309     C 1 0.71449  0.99630  0.41344  1
5310     O 1 0.72231  0.97557  0.42304  1
5311     O 1 0.72622  0.00695  0.39217  1
5312     O 1 0.69498  0.00641  0.42517  1
5313     C 1 0.10181  0.34599  0.81011  1
5314     O 1 0.12550  0.34561  0.81655  1
5315     O 1 0.09357  0.33391  0.78776  1
5316     O 1 0.08641  0.35864  0.82587  1
5317     C 1 0.58423  0.44719  0.46785  1
5318     O 1 0.60276  0.43256  0.47279  1
5319     O 1 0.58369  0.46821  0.48040  1
5320     O 1 0.56628  0.44083  0.45030  1
5321     C 1 0.83817  0.63925  0.15438  1
5322     O 1 0.84968  0.62405  0.13743  1
5323     O 1 0.83302  0.63334  0.18120  1
5324     O 1 0.83162  0.66027  0.14442  1
5325     C 1 0.80839  0.36743  0.07614  1
5326     O 1 0.78882  0.36004  0.06184  1
5327     O 1 0.83049  0.36557  0.06451  1
5328     O 1 0.80582  0.37690  0.10196  1
5329     C 1 0.15232  0.89731  0.39842  1
5330     O 1 0.13108  0.88995  0.40900  1
5331     O 1 0.15288  0.91519  0.38007  1
5332     O 1 0.17302  0.88683  0.40626  1
5333     C 1 0.67957  0.33736  0.87901  1
5334     O 1 0.69712  0.32325  0.86931  1
5335     O 1 0.68419  0.36008  0.88343  1
5336     O 1 0.65734  0.32881  0.88402  1
5337     C 1 0.93421  0.76496  0.35902  1
5338     O 1 0.95723  0.76033  0.35177  1
5339     O 1 0.92673  0.78717  0.36141  1
5340     O 1 0.91874  0.74739  0.36415  1
5341     C 1 0.91814  0.38609  0.79855  1
5342     O 1 0.93888  0.37394  0.80030  1
5343     O 1 0.91849  0.40838  0.78979  1
5344     O 1 0.89702  0.37588  0.80529  1
5345     C 1 0.67403  0.05472  0.84271  1
5346     O 1 0.67868  0.04515  0.86807  1
5347     O 1 0.68477  0.07483  0.83527  1
5348     O 1 0.65847  0.04430  0.82490  1
5349     C 1 0.04186  0.12714  0.79753  1
5350     O 1 0.06024  0.14011  0.78760  1
5351     O 1 0.02171  0.13753  0.80724  1
5352     O 1 0.04358  0.10376  0.79760  1
5353     C 1 0.65415  0.40304  0.52891  1
5354     O 1 0.63759  0.40011  0.50840  1
5355     O 1 0.65815  0.38594  0.54777  1
5356     O 1 0.66653  0.42315  0.53073  1
5357     C 1 0.91083  0.18439  0.48923  1
5358     O 1 0.92822  0.19820  0.47857  1
5359     O 1 0.90240  0.18814  0.51549  1
5360     O 1 0.90202  0.16668  0.47372  1
5361     C 1 0.48496  0.47676  0.10046  1
5362     O 1 0.47600  0.46122  0.11896  1
5363     O 1 0.50828  0.48327  0.10209  1
5364     O 1 0.47066  0.48562  0.08014  1
5365     C 1 0.48909  0.43095  0.58440  1
5366     O 1 0.49022  0.44380  0.60812  1
5367     O 1 0.49908  0.40959  0.58375  1
5368     O 1 0.47781  0.43938  0.56141  1
5369     C 1 0.68935  0.35127  0.67687  1
5370     O 1 0.68857  0.35403  0.70507  1
5371     O 1 0.67045  0.35789  0.66089  1
5372     O 1 0.70893  0.34169  0.66468  1
5373     C 1 0.46670  0.79405  0.39095  1
5374     O 1 0.46752  0.81013  0.37030  1
5375     O 1 0.44525  0.78606  0.40019  1
5376     O 1 0.48733  0.78616  0.40257  1
5377     C 1 0.70927  0.85271  0.01493  1
5378     O 1 0.73308  0.84863  0.01794  1
5379     O 1 0.70061  0.87449  0.01767  1
5380     O 1 0.69411  0.83500  0.00919  1
5381     C 1 0.62575  0.69157  0.95689  1
5382     O 1 0.64370  0.68922  0.97586  1
5383     O 1 0.62994  0.70240  0.93218  1
5384     O 1 0.60368  0.68289  0.96253  1
5385     C 1 0.23677  0.13500  0.97889  1
5386     O 1 0.25298  0.15085  0.98778  1
5387     O 1 0.21499  0.14194  0.96947  1
5388     O 1 0.24226  0.11218  0.97969  1
5389     C 1 0.63158  0.58886  0.56609  1
5390     O 1 0.62043  0.56900  0.55847  1
5391     O 1 0.62031  0.60410  0.58319  1
5392     O 1 0.65390  0.59360  0.55637  1
5393     C 1 0.06233  0.50395  0.76845  1
5394     O 1 0.08548  0.49703  0.76606  1
5395     O 1 0.05347  0.52024  0.75085  1
5396     O 1 0.04806  0.49460  0.78847  1
5397     C 1 0.63092  0.83391  0.31858  1
5398     O 1 0.61492  0.82441  0.33661  1
5399     O 1 0.64101  0.85467  0.32449  1
5400     O 1 0.63699  0.82256  0.29476  1
5401     C 1 0.84541  0.66376  0.58895  1
5402     O 1 0.85520  0.66359  0.61496  1
5403     O 1 0.82131  0.66204  0.58580  1
5404     O 1 0.85974  0.66540  0.56609  1
5405     C 1 0.35134  0.69844  0.53139  1
5406     O 1 0.35874  0.68181  0.51333  1
5407     O 1 0.36671  0.70690  0.55087  1
5408     O 1 0.32863  0.70671  0.52985  1
5409     C 1 0.86608  0.98378  0.52807  1
5410     O 1 0.88401  0.98676  0.50921  1
5411     O 1 0.86526  0.99704  0.55147  1
5412     O 1 0.84913  0.96737  0.52367  1
5413     C 1 0.68975  0.13332  0.58637  1
5414     O 1 0.68834  0.15652  0.59006  1
5415     O 1 0.67375  0.11919  0.59919  1
5416     O 1 0.70730  0.12425  0.57007  1
5417     C 1 0.67609  0.91146  0.94287  1
5418     O 1 0.65371  0.91055  0.95393  1
5419     O 1 0.67991  0.92262  0.91829  1
5420     O 1 0.69466  0.90127  0.95643  1
5421     C 1 0.98199  0.58501  0.68676  1
5422     O 1 0.97226  0.57334  0.66490  1
5423     O 1 0.00416  0.57934  0.69619  1
5424     O 1 0.96946  0.60220  0.69935  1
5425     C 1 0.27734  0.76213  0.60891  1
5426     O 1 0.30071  0.75693  0.61363  1
5427     O 1 0.27109  0.78371  0.60060  1
5428     O 1 0.26024  0.74572  0.61237  1
5429     C 1 0.33416  0.50345  0.76746  1
5430     O 1 0.35491  0.49402  0.77691  1
5431     O 1 0.33317  0.52630  0.76124  1
5432     O 1 0.31447  0.49000  0.76399  1
5433     C 1 0.50389  0.24852  0.01564  1
5434     O 1 0.51377  0.25323  0.04097  1
5435     O 1 0.49850  0.26600  0.99780  1
5436     O 1 0.49950  0.22633  0.00811  1
5437     C 1 0.74762  0.49778  0.61305  1
5438     O 1 0.76822  0.49574  0.59815  1
5439     O 1 0.74762  0.49351  0.64098  1
5440     O 1 0.72702  0.50406  0.60001  1
5441     C 1 0.68716  0.45029  0.90415  1
5442     O 1 0.68451  0.47134  0.91623  1
5443     O 1 0.69964  0.44818  0.87989  1
5444     O 1 0.67716  0.43137  0.91618  1
5445     C 1 0.54240  0.04529  0.93642  1
5446     O 1 0.55127  0.04942  0.91044  1
5447     O 1 0.53496  0.06314  0.95265  1
5448     O 1 0.54106  0.02333  0.94620  1
5449     C 1 0.09949  0.08187  0.86251  1
5450     O 1 0.10798  0.07734  0.83646  1
5451     O 1 0.10198  0.06596  0.88317  1
5452     O 1 0.08875  0.10240  0.86799  1
5453     C 1 0.55731  0.26395  0.00638  1
5454     O 1 0.54664  0.24594  0.99317  1
5455     O 1 0.56936  0.26044  0.03070  1
5456     O 1 0.55610  0.28545  0.99517  1
5457     C 1 0.71911  0.39125  0.27016  1
5458     O 1 0.70750  0.41174  0.27257  1
5459     O 1 0.71490  0.37414  0.28894  1
5460     O 1 0.73475  0.38778  0.24881  1
5461     C 1 0.62053  0.30280  0.01963  1
5462     O 1 0.63686  0.29663  0.99994  1
5463     O 1 0.62580  0.30036  0.04721  1
5464     O 1 0.59904  0.31163  0.01174  1
5465     C 1 0.32123  0.00197  0.37120  1
5466     O 1 0.31332  0.98017  0.37601  1
5467     O 1 0.34223  0.00542  0.35750  1
5468     O 1 0.30825  0.02031  0.38030  1
5469     C 1 0.95005  0.86534  0.15356  1
5470     O 1 0.93135  0.87936  0.14717  1
5471     O 1 0.95007  0.85336  0.17798  1
5472     O 1 0.96865  0.86317  0.13545  1
5473     C 1 0.25871  0.39595  0.25871  1
5474     O 1 0.27389  0.38165  0.24484  1
5475     O 1 0.23510  0.39635  0.25193  1
5476     O 1 0.26715  0.40984  0.27935  1
5477     C 1 0.90287  0.69068  0.21878  1
5478     O 1 0.88321  0.67688  0.21882  1
5479     O 1 0.92161  0.68575  0.20168  1
5480     O 1 0.90379  0.70939  0.23584  1
5481     C 1 0.27248  0.32578  0.80987  1
5482     O 1 0.25254  0.31529  0.82000  1
5483     O 1 0.27074  0.34664  0.79709  1
5484     O 1 0.29420  0.31551  0.81276  1
5485     C 1 0.84858  0.45954  0.90507  1
5486     O 1 0.85961  0.48032  0.90258  1
5487     O 1 0.85876  0.44258  0.92066  1
5488     O 1 0.82747  0.45565  0.89178  1
5489     C 1 0.67794  0.47452  0.54005  1
5490     O 1 0.67434  0.47079  0.51232  1
5491     O 1 0.66527  0.49114  0.55356  1
5492     O 1 0.69405  0.46150  0.55433  1
5493     C 1 0.29492  0.88087  0.95137  1
5494     O 1 0.30789  0.86578  0.96695  1
5495     O 1 0.30040  0.88421  0.92399  1
5496     O 1 0.27642  0.89257  0.96314  1
5497     C 1 0.20367  0.41565  0.04245  1
5498     O 1 0.22477  0.41632  0.05655  1
5499     O 1 0.18846  0.39762  0.04615  1
5500     O 1 0.19787  0.43291  0.02447  1
5501     C 1 0.63061  0.63051  0.86910  1
5502     O 1 0.62945  0.60712  0.87018  1
5503     O 1 0.61517  0.64244  0.85259  1
5504     O 1 0.64712  0.64198  0.88466  1
5505     C 1 0.29353  0.84109  0.56570  1
5506     O 1 0.31517  0.83408  0.57549  1
5507     O 1 0.28940  0.84183  0.53772  1
5508     O 1 0.27606  0.84747  0.58389  1
5509     C 1 0.08750  0.40773  0.89400  1
5510     O 1 0.07261  0.42134  0.90925  1
5511     O 1 0.07828  0.39152  0.87653  1
5512     O 1 0.11159  0.41037  0.89617  1
5513     C 1 0.17708  0.00775  0.51179  1
5514     O 1 0.15327  0.01046  0.51658  1
5515     O 1 0.18847  0.02171  0.49325  1
5516     O 1 0.18949  0.99110  0.52553  1
5517     C 1 0.94939  0.32751  0.32157  1
5518     O 1 0.93289  0.34343  0.32950  1
5519     O 1 0.96745  0.32165  0.33922  1
5520     O 1 0.94770  0.31728  0.29608  1
5521     C 1 0.07006  0.96683  0.98519  1
5522     O 1 0.08784  0.96485  0.00443  1
5523     O 1 0.05321  0.98357  0.98800  1
5524     O 1 0.06926  0.95222  0.96301  1
5525     C 1 0.50272  0.33047  0.74837  1
5526     O 1 0.48391  0.32520  0.76520  1
5527     O 1 0.52490  0.33328  0.75952  1
5528     O 1 0.49941  0.33269  0.72036  1
5529     C 1 0.37333  0.60714  0.31830  1
5530     O 1 0.39608  0.61393  0.31254  1
5531     O 1 0.35465  0.62126  0.31218  1
5532     O 1 0.36929  0.58631  0.33042  1
5533     C 1 0.61543  0.42673  0.00157  1
5534     O 1 0.63451  0.44104  0.00457  1
5535     O 1 0.61064  0.41707  0.97630  1
5536     O 1 0.60102  0.42222  0.02379  1
5537     C 1 0.76715  0.44320  0.50505  1
5538     O 1 0.78439  0.43813  0.48598  1
5539     O 1 0.74786  0.45601  0.49741  1
5540     O 1 0.76924  0.43553  0.53178  1
5541     C 1 0.73331  0.80114  0.09155  1
5542     O 1 0.71031  0.79842  0.10015  1
5543     O 1 0.73799  0.80961  0.06563  1
5544     O 1 0.75164  0.79517  0.10877  1
5545     C 1 0.59698  0.17050  0.52542  1
5546     O 1 0.59048  0.17249  0.55268  1
5547     O 1 0.58229  0.15963  0.50700  1
5548     O 1 0.61826  0.17921  0.51661  1
5549     C 1 0.11176  0.08763  0.57391  1
5550     O 1 0.11413  0.06712  0.56046  1
5551     O 1 0.10056  0.10554  0.56107  1
5552     O 1 0.12040  0.09018  0.60028  1
5553     C 1 0.23671  0.77570  0.71268  1
5554     O 1 0.25994  0.78258  0.71394  1
5555     O 1 0.23048  0.75730  0.69667  1
5556     O 1 0.21975  0.78709  0.72766  1
5557     C 1 0.71978  0.57081  0.31657  1
5558     O 1 0.73346  0.58991  0.32049  1
5559     O 1 0.73031  0.55025  0.31074  1
5560     O 1 0.69555  0.57232  0.31827  1
5561     C 1 0.79242  0.42913  0.65908  1
5562     O 1 0.79828  0.43822  0.63380  1
5563     O 1 0.77972  0.44186  0.67776  1
5564     O 1 0.79930  0.40733  0.66570  1
5565     C 1 0.67293  0.44794  0.12401  1
5566     O 1 0.66818  0.46868  0.13602  1
5567     O 1 0.67280  0.42846  0.13980  1
5568     O 1 0.67806  0.44672  0.09628  1
5569     C 1 0.57997  0.39637  0.74187  1
5570     O 1 0.58996  0.40880  0.76294  1
5571     O 1 0.58048  0.40459  0.71527  1
5572     O 1 0.56930  0.37582  0.74744  1
5573     C 1 0.82593  0.47778  0.10195  1
5574     O 1 0.80581  0.49007  0.09623  1
5575     O 1 0.84257  0.47431  0.08167  1
5576     O 1 0.82943  0.46900  0.12797  1
5577     C 1 0.12358  0.52947  0.20335  1
5578     O 1 0.13427  0.53336  0.22843  1
5579     O 1 0.10934  0.54590  0.19180  1
5580     O 1 0.12734  0.50925  0.18969  1
5581     C 1 0.17641  0.00477  0.14249  1
5582     O 1 0.15365  0.00354  0.13260  1
5583     O 1 0.18038  0.00902  0.17004  1
5584     O 1 0.19520  0.00156  0.12487  1
5585     C 1 0.17524  0.33019  0.87593  1
5586     O 1 0.19421  0.32435  0.85963  1
5587     O 1 0.17498  0.35081  0.88942  1
5588     O 1 0.15652  0.31540  0.87874  1
5589     C 1 0.12820  0.71201  0.06970  1
5590     O 1 0.12282  0.72353  0.04577  1
5591     O 1 0.11671  0.71738  0.09388  1
5592     O 1 0.14518  0.69524  0.06949  1
5593     C 1 0.04189  0.24561  0.45587  1
5594     O 1 0.04652  0.24298  0.48358  1
5595     O 1 0.03554  0.26661  0.44568  1
5596     O 1 0.04360  0.22724  0.43835  1
5597     C 1 0.84439  0.94156  0.64148  1
5598     O 1 0.83649  0.91943  0.63988  1
5599     O 1 0.84715  0.95422  0.61780  1
5600     O 1 0.84975  0.95094  0.66675  1
5601     C 1 0.00154  0.69187  0.91341  1
5602     O 1 0.02573  0.69023  0.91112  1
5603     O 1 0.99151  0.71099  0.92489  1
5604     O 1 0.98739  0.67443  0.90408  1
5605     C 1 0.60331  0.10162  0.65135  1
5606     O 1 0.60915  0.08358  0.63455  1
5607     O 1 0.61217  0.12297  0.64587  1
5608     O 1 0.58841  0.09836  0.67345  1
5609     C 1 0.47480  0.72716  0.15213  1
5610     O 1 0.49532  0.73098  0.13760  1
5611     O 1 0.47250  0.73531  0.17862  1
5612     O 1 0.45666  0.71499  0.14025  1
5613     C 1 0.66829  0.81147  0.64971  1
5614     O 1 0.67424  0.80799  0.67693  1
5615     O 1 0.68511  0.80903  0.62941  1
5616     O 1 0.64546  0.81719  0.64277  1
5617     C 1 0.70381  0.56666  0.24014  1
5618     O 1 0.72773  0.57089  0.24039  1
5619     O 1 0.68935  0.57841  0.22229  1
5620     O 1 0.69433  0.55077  0.25784  1
5621     C 1 0.51135  0.89127  0.31897  1
5622     O 1 0.52192  0.91227  0.32152  1
5623     O 1 0.50853  0.87762  0.34184  1
5624     O 1 0.50381  0.88382  0.29352  1
5625     C 1 0.12265  0.06793  0.75424  1
5626     O 1 0.14003  0.06102  0.73621  1
5627     O 1 0.11628  0.09052  0.75551  1
5628     O 1 0.11149  0.05222  0.77080  1
5629     C 1 0.61948  0.56260  0.43250  1
5630     O 1 0.62756  0.55687  0.40662  1
5631     O 1 0.59960  0.55225  0.44299  1
5632     O 1 0.63142  0.57852  0.44800  1
5633     C 1 0.92263  0.87577  0.24065  1
5634     O 1 0.94069  0.88902  0.25086  1
5635     O 1 0.90526  0.88545  0.22460  1
5636     O 1 0.92185  0.85288  0.24665  1
5637     C 1 0.76443  0.97893  0.76293  1
5638     O 1 0.76334  0.96344  0.78420  1
5639     O 1 0.78286  0.99417  0.76157  1
5640     O 1 0.74696  0.97933  0.74316  1
5641     C 1 0.88902  0.87515  0.80428  1
5642     O 1 0.89384  0.85699  0.82133  1
5643     O 1 0.90058  0.89553  0.80806  1
5644     O 1 0.87282  0.87286  0.78327  1
5645     C 1 0.94539  0.03568  0.48229  1
5646     O 1 0.92852  0.01940  0.48770  1
5647     O 1 0.95714  0.04609  0.50373  1
5648     O 1 0.95050  0.04156  0.45545  1
5649     C 1 0.67420  0.25445  0.87680  1
5650     O 1 0.69149  0.23799  0.87590  1
5651     O 1 0.68033  0.27700  0.87974  1
5652     O 1 0.65077  0.24835  0.87503  1
5653     C 1 0.16747  0.55714  0.30877  1
5654     O 1 0.19034  0.54944  0.31123  1
5655     O 1 0.15338  0.55895  0.33183  1
5656     O 1 0.15861  0.56282  0.28323  1
5657     C 1 0.89719  0.80049  0.00827  1
5658     O 1 0.89577  0.81137  0.03338  1
5659     O 1 0.89724  0.81299  0.98424  1
5660     O 1 0.89855  0.77711  0.00718  1
5661     C 1 0.97295  0.28117  0.90705  1
5662     O 1 0.97772  0.25887  0.90038  1
5663     O 1 0.94992  0.28863  0.90840  1
5664     O 1 0.99120  0.29604  0.91229  1
5665     C 1 0.28769  0.27155  0.00754  1
5666     O 1 0.30624  0.27710  0.02464  1
5667     O 1 0.27316  0.25354  0.01404  1
5668     O 1 0.28353  0.28415  0.98409  1
5669     C 1 0.58793  0.40573  0.38151  1
5670     O 1 0.60394  0.42295  0.38612  1
5671     O 1 0.58426  0.39776  0.35514  1
5672     O 1 0.57577  0.39632  0.40330  1
5673     C 1 0.27761  0.02119  0.99590  1
5674     O 1 0.29950  0.01111  0.99385  1
5675     O 1 0.26455  0.01882  0.01969  1
5676     O 1 0.26878  0.03363  0.97415  1
5677     C 1 0.05009  0.64164  0.93272  1
5678     O 1 0.04659  0.61973  0.92350  1
5679     O 1 0.07015  0.65335  0.92519  1
5680     O 1 0.03349  0.65187  0.94936  1
5681     C 1 0.21697  0.34197  0.52618  1
5682     O 1 0.20127  0.32626  0.53658  1
5683     O 1 0.21008  0.36425  0.52264  1
5684     O 1 0.23964  0.33545  0.51958  1
5685     C 1 0.64247  0.88789  0.66493  1
5686     O 1 0.65356  0.90047  0.68509  1
5687     O 1 0.64023  0.89653  0.63865  1
5688     O 1 0.63383  0.86656  0.67097  1
5689     C 1 0.61181  0.10271  0.07960  1
5690     O 1 0.63466  0.09731  0.08677  1
5691     O 1 0.59911  0.11789  0.09537  1
5692     O 1 0.60158  0.09278  0.05681  1
5693     C 1 0.41618  0.56316  0.94111  1
5694     O 1 0.39946  0.54936  0.95319  1
5695     O 1 0.42546  0.58123  0.95559  1
5696     O 1 0.42359  0.55891  0.91455  1
5697     C 1 0.29389  0.79362  0.06577  1
5698     O 1 0.30843  0.79720  0.08813  1
5699     O 1 0.29047  0.81070  0.04674  1
5700     O 1 0.28291  0.77291  0.06234  1
5701     C 1 0.75223  0.61792  0.88613  1
5702     O 1 0.74850  0.60340  0.86427  1
5703     O 1 0.73914  0.63758  0.88844  1
5704     O 1 0.76901  0.61276  0.90573  1
5705     C 1 0.25977  0.40228  0.74258  1
5706     O 1 0.26914  0.40917  0.76743  1
5707     O 1 0.26813  0.41141  0.71831  1
5708     O 1 0.24205  0.38624  0.74200  1
5709     C 1 0.91921  0.28827  0.65597  1
5710     O 1 0.94151  0.28580  0.66691  1
5711     O 1 0.90321  0.30267  0.66835  1
5712     O 1 0.91285  0.27622  0.63277  1
5713     C 1 0.56647  0.48488  0.00092  1
5714     O 1 0.55016  0.47946  0.02096  1
5715     O 1 0.56869  0.50704  0.99205  1
5716     O 1 0.58055  0.46814  0.98976  1
5717     C 1 0.97498  0.06612  0.34395  1
5718     O 1 0.99441  0.05216  0.34161  1
5719     O 1 0.95846  0.06213  0.36424  1
5720     O 1 0.97222  0.08424  0.32622  1
5721     C 1 0.67519  0.68034  0.62438  1
5722     O 1 0.69064  0.66915  0.64162  1
5723     O 1 0.66321  0.69924  0.63365  1
5724     O 1 0.67191  0.67277  0.59777  1
5725     C 1 0.90835  0.23937  0.70979  1
5726     O 1 0.92962  0.24047  0.69609  1
5727     O 1 0.89169  0.22352  0.70210  1
5728     O 1 0.90368  0.25421  0.73110  1
5729     C 1 0.59336  0.15724  0.77978  1
5730     O 1 0.57525  0.14754  0.79466  1
5731     O 1 0.61444  0.16233  0.79255  1
5732     O 1 0.59046  0.16170  0.75210  1
5733     C 1 0.44155  0.46004  0.32186  1
5734     O 1 0.41934  0.46054  0.31031  1
5735     O 1 0.46032  0.45154  0.30701  1
5736     O 1 0.44500  0.46804  0.34826  1
5737     C 1 0.03389  0.71352  0.23669  1
5738     O 1 0.02053  0.72664  0.25431  1
5739     O 1 0.02925  0.71367  0.20881  1
5740     O 1 0.05191  0.70025  0.24696  1
5741     C 1 0.15269  0.05387  0.30855  1
5742     O 1 0.16020  0.06006  0.28259  1
5743     O 1 0.12981  0.05824  0.31660  1
5744     O 1 0.16814  0.04353  0.32656  1
5745     C 1 0.30717  0.81056  0.66433  1
5746     O 1 0.29554  0.82369  0.68354  1
5747     O 1 0.30166  0.81255  0.63676  1
5748     O 1 0.32439  0.79551  0.67267  1
5749     C 1 0.80481  0.13920  0.00313  1
5750     O 1 0.78263  0.13551  0.01389  1
5751     O 1 0.81446  0.16071  0.00358  1
5752     O 1 0.81737  0.12136  0.99197  1
5753     C 1 0.09685  0.08162  0.36307  1
5754     O 1 0.10250  0.10191  0.35047  1
5755     O 1 0.10654  0.07624  0.38830  1
5756     O 1 0.08170  0.06661  0.35031  1
5757     C 1 0.79395  0.62761  0.36789  1
5758     O 1 0.79531  0.61383  0.34497  1
5759     O 1 0.80145  0.61966  0.39313  1
5760     O 1 0.78507  0.64935  0.36556  1
5761     C 1 0.36019  0.37632  0.39755  1
5762     O 1 0.37230  0.35879  0.38510  1
5763     O 1 0.35435  0.37494  0.42508  1
5764     O 1 0.35372  0.39515  0.38241  1
5765     C 1 0.25341  0.50898  0.03151  1
5766     O 1 0.23202  0.51588  0.02088  1
5767     O 1 0.27374  0.52057  0.02474  1
5768     O 1 0.25450  0.49034  0.04869  1
5769     C 1 0.57505  0.82403  0.05769  1
5770     O 1 0.59463  0.82870  0.04181  1
5771     O 1 0.55277  0.82772  0.04722  1
5772     O 1 0.57776  0.81578  0.08409  1
5773     C 1 0.85058  0.33213  0.61168  1
5774     O 1 0.87477  0.33199  0.61463  1
5775     O 1 0.83878  0.35243  0.60827  1
5776     O 1 0.83816  0.31199  0.61239  1
5777     C 1 0.85066  0.77628  0.27846  1
5778     O 1 0.86906  0.78945  0.26896  1
5779     O 1 0.85003  0.76962  0.30569  1
5780     O 1 0.83301  0.76960  0.26068  1
5781     C 1 0.30196  0.49732  0.18400  1
5782     O 1 0.29704  0.49536  0.15628  1
5783     O 1 0.29304  0.51536  0.19884  1
5784     O 1 0.31597  0.48136  0.19683  1
5785     C 1 0.24367  0.87014  0.82286  1
5786     O 1 0.26578  0.86141  0.82811  1
5787     O 1 0.23940  0.88162  0.79859  1
5788     O 1 0.22577  0.86725  0.84177  1
5789     C 1 0.13273  0.11660  0.22916  1
5790     O 1 0.12088  0.10215  0.24673  1
5791     O 1 0.13915  0.10927  0.20324  1
5792     O 1 0.13827  0.13834  0.23757  1
5793     C 1 0.53527  0.13932  0.23161  1
5794     O 1 0.54396  0.16083  0.23648  1
5795     O 1 0.54567  0.12075  0.24397  1
5796     O 1 0.51603  0.13640  0.21459  1
5797     C 1 0.82652  0.12188  0.75387  1
5798     O 1 0.81407  0.14197  0.75544  1
5799     O 1 0.83748  0.11329  0.77699  1
5800     O 1 0.82803  0.11040  0.72917  1
5801     C 1 0.11871  0.60281  0.50581  1
5802     O 1 0.14120  0.59738  0.49720  1
5803     O 1 0.11540  0.61419  0.53034  1
5804     O 1 0.09955  0.59700  0.48979  1
5805     C 1 0.46923  0.30908  0.21954  1
5806     O 1 0.48950  0.30079  0.20748  1
5807     O 1 0.46939  0.31554  0.24684  1
5808     O 1 0.44885  0.31109  0.20422  1
5809     C 1 0.82181  0.78443  0.19471  1
5810     O 1 0.84302  0.79444  0.18791  1
5811     O 1 0.80166  0.79747  0.19646  1
5812     O 1 0.82076  0.76140  0.19978  1
5813     C 1 0.60077  0.78714  0.97546  1
5814     O 1 0.62256  0.79571  0.98259  1
5815     O 1 0.58179  0.79003  0.99288  1
5816     O 1 0.59800  0.77548  0.95103  1
5817     C 1 0.60524  0.75216  0.33321  1
5818     O 1 0.60451  0.75531  0.36135  1
5819     O 1 0.59323  0.76681  0.31603  1
5820     O 1 0.61818  0.73450  0.32223  1
5821     C 1 0.49639  0.07737  0.02949  1
5822     O 1 0.51458  0.08852  0.04265  1
5823     O 1 0.49625  0.07572  0.00115  1
5824     O 1 0.47849  0.06766  0.04469  1
5825     C 1 0.28598  0.00385  0.30095  1
5826     O 1 0.29723  0.99658  0.32455  1
5827     O 1 0.29412  0.99705  0.27547  1
5828     O 1 0.26688  0.01829  0.30281  1
5829     C 1 0.37934  0.09622  0.83944  1
5830     O 1 0.40032  0.08869  0.85054  1
5831     O 1 0.37411  0.09185  0.81221  1
5832     O 1 0.36349  0.10792  0.85566  1
5833     C 1 0.67307  0.95474  0.47484  1
5834     O 1 0.68793  0.94366  0.45680  1
5835     O 1 0.66015  0.97321  0.46602  1
5836     O 1 0.67117  0.94738  0.50172  1
5837     C 1 0.72499  0.39261  0.57088  1
5838     O 1 0.74847  0.38653  0.57008  1
5839     O 1 0.71576  0.40648  0.55069  1
5840     O 1 0.71080  0.38499  0.59203  1
5841     C 1 0.76367  0.04167  0.69384  1
5842     O 1 0.76308  0.03045  0.71877  1
5843     O 1 0.76048  0.06489  0.69290  1
5844     O 1 0.76741  0.02966  0.66984  1
5845     C 1 0.34182  0.76926  0.49395  1
5846     O 1 0.35353  0.74880  0.49174  1
5847     O 1 0.35295  0.78773  0.50563  1
5848     O 1 0.31891  0.77117  0.48473  1
5849     C 1 0.34559  0.66766  0.17014  1
5850     O 1 0.34648  0.64725  0.15621  1
5851     O 1 0.36301  0.67316  0.18882  1
5852     O 1 0.32693  0.68231  0.16594  1
5853     C 1 0.10360  0.78358  0.57481  1
5854     O 1 0.12185  0.77929  0.55677  1
5855     O 1 0.08055  0.78160  0.56607  1
5856     O 1 0.10840  0.78972  0.60165  1
5857     C 1 0.88912  0.15589  0.93674  1
5858     O 1 0.91179  0.14800  0.93297  1
5859     O 1 0.87902  0.17004  0.91740  1
5860     O 1 0.87662  0.14980  0.95996  1
5861     C 1 0.20567  0.06722  0.65466  1
5862     O 1 0.20550  0.08805  0.64166  1
5863     O 1 0.22465  0.06100  0.67074  1
5864     O 1 0.18676  0.05267  0.65175  1
5865     C 1 0.54421  0.35603  0.84887  1
5866     O 1 0.53977  0.37579  0.86323  1
5867     O 1 0.52689  0.34660  0.83253  1
5868     O 1 0.56590  0.34558  0.85107  1
5869     C 1 0.39616  0.56051  0.04071  1
5870     O 1 0.40240  0.53824  0.04571  1
5871     O 1 0.41241  0.57539  0.02970  1
5872     O 1 0.37374  0.56796  0.04700  1
5873     C 1 0.60895  0.50207  0.03505  1
5874     O 1 0.61000  0.47869  0.03646  1
5875     O 1 0.62211  0.51357  0.01565  1
5876     O 1 0.59456  0.51394  0.05287  1
5877     C 1 0.30952  0.07554  0.02140  1
5878     O 1 0.32896  0.08887  0.01591  1
5879     O 1 0.28718  0.08468  0.01960  1
5880     O 1 0.31243  0.05310  0.02888  1
5881     C 1 0.90028  0.99632  0.20753  1
5882     O 1 0.91963  0.99507  0.19039  1
5883     O 1 0.90332  0.00019  0.23533  1
5884     O 1 0.87790  0.99374  0.19687  1
5885     C 1 0.88824  0.80491  0.83757  1
5886     O 1 0.87062  0.81231  0.85497  1
5887     O 1 0.91124  0.80398  0.84675  1
5888     O 1 0.88285  0.79834  0.81104  1
5889     C 1 0.43828  0.12296  0.37512  1
5890     O 1 0.45760  0.12997  0.36010  1
5891     O 1 0.43729  0.12708  0.40307  1
5892     O 1 0.42004  0.11167  0.36225  1
5893     C 1 0.25488  0.48071  0.72931  1
5894     O 1 0.25105  0.47085  0.70393  1
5895     O 1 0.25443  0.50404  0.73199  1
5896     O 1 0.25892  0.46724  0.75207  1
5897     C 1 0.86722  0.56560  0.85655  1
5898     O 1 0.87475  0.54847  0.87383  1
5899     O 1 0.86019  0.58618  0.86737  1
5900     O 1 0.86657  0.56209  0.82847  1
5901     C 1 0.34044  0.71862  0.43426  1
5902     O 1 0.36201  0.72780  0.42726  1
5903     O 1 0.33939  0.69950  0.45065  1
5904     O 1 0.31997  0.72812  0.42412  1
5905     C 1 0.13198  0.30211  0.31090  1
5906     O 1 0.14142  0.31907  0.32712  1
5907     O 1 0.14577  0.28396  0.30296  1
5908     O 1 0.10878  0.30338  0.30250  1
5909     C 1 0.60245  0.18605  0.12081  1
5910     O 1 0.57882  0.19106  0.12376  1
5911     O 1 0.61923  0.20010  0.13232  1
5912     O 1 0.60929  0.16710  0.10613  1
5913     C 1 0.26279  0.49505  0.45017  1
5914     O 1 0.25468  0.48453  0.42662  1
5915     O 1 0.25932  0.48502  0.47553  1
5916     O 1 0.27417  0.51571  0.44840  1
5917     C 1 0.53835  0.59411  0.21252  1
5918     O 1 0.55906  0.58210  0.21569  1
5919     O 1 0.53537  0.61459  0.22587  1
5920     O 1 0.52060  0.58560  0.19605  1
5921     C 1 0.77756  0.33931  0.20647  1
5922     O 1 0.79126  0.35730  0.19779  1
5923     O 1 0.75800  0.34320  0.22268  1
5924     O 1 0.78340  0.31744  0.19891  1
5925     C 1 0.21062  0.77256  0.91696  1
5926     O 1 0.23453  0.77548  0.91312  1
5927     O 1 0.19486  0.78180  0.89844  1
5928     O 1 0.20248  0.76022  0.93916  1
5929     C 1 0.24464  0.05963  0.29603  1
5930     O 1 0.25946  0.06201  0.27369  1
5931     O 1 0.25269  0.06458  0.32216  1
5932     O 1 0.22182  0.05215  0.29226  1
5933     C 1 0.21352  0.54493  0.10186  1
5934     O 1 0.22317  0.56519  0.09314  1
5935     O 1 0.20760  0.54200  0.12919  1
5936     O 1 0.20955  0.52767  0.08320  1
5937     C 1 0.32160  0.64094  0.01059  1
5938     O 1 0.33101  0.63917  0.98448  1
5939     O 1 0.32557  0.66020  0.02609  1
5940     O 1 0.30840  0.62334  0.02130  1
5941     C 1 0.21161  0.86060  0.59929  1
5942     O 1 0.22533  0.87269  0.58097  1
5943     O 1 0.18987  0.86886  0.60712  1
5944     O 1 0.21953  0.84011  0.60952  1
5945     C 1 0.75284  0.11539  0.94737  1
5946     O 1 0.77115  0.13055  0.95079  1
5947     O 1 0.73753  0.11115  0.96885  1
5948     O 1 0.74991  0.10438  0.92253  1
5949     C 1 0.23167  0.09151  0.86879  1
5950     O 1 0.24055  0.07607  0.85011  1
5951     O 1 0.24119  0.11303  0.87043  1
5952     O 1 0.21313  0.08549  0.88567  1
5953     C 1 0.45212  0.92890  0.33333  1
5954     O 1 0.47335  0.92040  0.34257  1
5955     O 1 0.45139  0.94949  0.31979  1
5956     O 1 0.43168  0.91658  0.33708  1
5957     C 1 0.59052  0.22536  0.26031  1
5958     O 1 0.60105  0.22069  0.28528  1
5959     O 1 0.60376  0.23397  0.23889  1
5960     O 1 0.56676  0.22130  0.25671  1
5961     C 1 0.46899  0.36695  0.00082  1
5962     O 1 0.47757  0.37746  0.02415  1
5963     O 1 0.47150  0.37723  0.97545  1
5964     O 1 0.45812  0.34605  0.00281  1
5965     C 1 0.57064  0.16085  0.02004  1
5966     O 1 0.56156  0.14422  0.03700  1
5967     O 1 0.55578  0.17644  0.00785  1
5968     O 1 0.59457  0.16176  0.01504  1
5969     C 1 0.17904  0.59313  0.77119  1
5970     O 1 0.20230  0.59998  0.77076  1
5971     O 1 0.16506  0.59808  0.79364  1
5972     O 1 0.16983  0.58114  0.74928  1
5973     C 1 0.52984  0.29791  0.08195  1
5974     O 1 0.54951  0.29636  0.09854  1
5975     O 1 0.53074  0.31030  0.05786  1
5976     O 1 0.50924  0.28710  0.08947  1
5977     C 1 0.27040  0.34229  0.31052  1
5978     O 1 0.27958  0.33421  0.33494  1
5979     O 1 0.27332  0.36482  0.30346  1
5980     O 1 0.25834  0.32785  0.29315  1
5981     C 1 0.46014  0.45553  0.47216  1
5982     O 1 0.47019  0.47648  0.47713  1
5983     O 1 0.45269  0.44224  0.49388  1
5984     O 1 0.45780  0.44778  0.44550  1
5985     C 1 0.73803  0.02109  0.24066  1
5986     O 1 0.75384  0.00509  0.23120  1
5987     O 1 0.74565  0.04275  0.24684  1
5988     O 1 0.71464  0.01537  0.24420  1
5989     C 1 0.02997  0.13912  0.72168  1
5990     O 1 0.05347  0.14511  0.72251  1
5991     O 1 0.01605  0.14604  0.69995  1
5992     O 1 0.02044  0.12603  0.74245  1
5993     C 1 0.91987  0.82489  0.53863  1
5994     O 1 0.91064  0.84445  0.52730  1
5995     O 1 0.92774  0.82489  0.56551  1
5996     O 1 0.92145  0.80538  0.52299  1
5997     C 1 0.25581  0.24244  0.81903  1
5998     O 1 0.24441  0.25884  0.80373  1
5999     O 1 0.26797  0.22525  0.80595  1
6000     O 1 0.25502  0.24320  0.84741  1
6001     C 1 0.74524  0.62017  0.69992  1
6002     O 1 0.74423  0.64335  0.69591  1
6003     O 1 0.73120  0.60593  0.68441  1
6004     O 1 0.76043  0.61121  0.71926  1
6005     C 1 0.47705  0.50821  0.14804  1
6006     O 1 0.47689  0.52255  0.12557  1
6007     O 1 0.45672  0.49701  0.15569  1
6008     O 1 0.49757  0.50498  0.16277  1
6009     C 1 0.42727  0.27207  0.40015  1
6010     O 1 0.43812  0.25813  0.38116  1
6011     O 1 0.42623  0.29519  0.39565  1
6012     O 1 0.41751  0.26291  0.42369  1
6013     C 1 0.19881  0.66758  0.23817  1
6014     O 1 0.21952  0.67746  0.24703  1
6015     O 1 0.17880  0.68064  0.23504  1
6016     O 1 0.19812  0.64464  0.23244  1
6017     C 1 0.92322  0.30013  0.81972  1
6018     O 1 0.93277  0.27966  0.81157  1
6019     O 1 0.92472  0.30683  0.84689  1
6020     O 1 0.91195  0.31380  0.80077  1
6021     C 1 0.72357  0.91789  0.66079  1
6022     O 1 0.70400  0.90746  0.64964  1
6023     O 1 0.73411  0.90897  0.68400  1
6024     O 1 0.73256  0.93728  0.64879  1
6025     C 1 0.68107  0.73562  0.29359  1
6026     O 1 0.66227  0.73592  0.27558  1
6027     O 1 0.70340  0.74092  0.28433  1
6028     O 1 0.67760  0.72977  0.32080  1
6029     C 1 0.92969  0.66051  0.65487  1
6030     O 1 0.94601  0.66650  0.67464  1
6031     O 1 0.90611  0.66516  0.65894  1
6032     O 1 0.93693  0.64965  0.63116  1
6033     C 1 0.25635  0.50465  0.31034  1
6034     O 1 0.27352  0.52079  0.30562  1
6035     O 1 0.23383  0.50791  0.30037  1
6036     O 1 0.26176  0.48516  0.32478  1
6037     C 1 0.18718  0.29351  0.72790  1
6038     O 1 0.18019  0.30558  0.70495  1
6039     O 1 0.17463  0.29536  0.75213  1
6040     O 1 0.20685  0.27977  0.72669  1
6041     C 1 0.31182  0.35527  0.36688  1
6042     O 1 0.29650  0.36899  0.38137  1
6043     O 1 0.31910  0.36151  0.34085  1
6044     O 1 0.32005  0.33542  0.37853  1
6045     C 1 0.48517  0.14419  0.87383  1
6046     O 1 0.50699  0.14663  0.88603  1
6047     O 1 0.46633  0.15694  0.88299  1
6048     O 1 0.48217  0.12895  0.85254  1
6049     C 1 0.49876  0.55435  0.73227  1
6050     O 1 0.51070  0.53421  0.73638  1
6051     O 1 0.48259  0.56175  0.75149  1
6052     O 1 0.50283  0.56696  0.70880  1
6053     C 1 0.41288  0.22055  0.62852  1
6054     O 1 0.40220  0.22218  0.65396  1
6055     O 1 0.43060  0.20488  0.62429  1
6056     O 1 0.40568  0.23442  0.60722  1
6057     C 1 0.78784  0.42440  0.78219  1
6058     O 1 0.78743  0.44168  0.76300  1
6059     O 1 0.77713  0.42736  0.80745  1
6060     O 1 0.79928  0.40430  0.77629  1
6061     C 1 0.95105  0.96278  0.29088  1
6062     O 1 0.94013  0.95267  0.26865  1
6063     O 1 0.96894  0.97828  0.28668  1
6064     O 1 0.94395  0.95755  0.31730  1
6065     C 1 0.75175  0.41374  0.29819  1
6066     O 1 0.75579  0.43112  0.27973  1
6067     O 1 0.73520  0.41639  0.31877  1
6068     O 1 0.76440  0.39380  0.29624  1
6069     C 1 0.62818  0.50386  0.23258  1
6070     O 1 0.62157  0.48954  0.25371  1
6071     O 1 0.61927  0.50061  0.20644  1
6072     O 1 0.64372  0.52140  0.23759  1
6073     C 1 0.89631  0.44017  0.35001  1
6074     O 1 0.90500  0.45902  0.36350  1
6075     O 1 0.88354  0.42410  0.36432  1
6076     O 1 0.90040  0.43740  0.32220  1
6077     C 1 0.40814  0.86181  0.41385  1
6078     O 1 0.40464  0.83916  0.41988  1
6079     O 1 0.42947  0.86897  0.40333  1
6080     O 1 0.39031  0.87730  0.41839  1
6081     C 1 0.67441  0.77739  0.79750  1
6082     O 1 0.68919  0.77957  0.81991  1
6083     O 1 0.67821  0.79031  0.77422  1
6084     O 1 0.65572  0.76242  0.79845  1
6085     C 1 0.28402  0.26568  0.24935  1
6086     O 1 0.27267  0.24784  0.23655  1
6087     O 1 0.27112  0.28187  0.26330  1
6088     O 1 0.30825  0.26738  0.24809  1
6089     C 1 0.36540  0.25960  0.19454  1
6090     O 1 0.38926  0.25811  0.18937  1
6091     O 1 0.34941  0.25475  0.17396  1
6092     O 1 0.35752  0.26575  0.22037  1
6093     C 1 0.91032  0.38167  0.99306  1
6094     O 1 0.91747  0.37219  0.96846  1
6095     O 1 0.92630  0.39325  0.00924  1
6096     O 1 0.88725  0.37939  0.00161  1
6097     C 1 0.90909  0.86755  0.67601  1
6098     O 1 0.92552  0.88351  0.66796  1
6099     O 1 0.88543  0.87136  0.67132  1
6100     O 1 0.91630  0.84790  0.68898  1
6101     C 1 0.93186  0.06324  0.68942  1
6102     O 1 0.91277  0.04890  0.68677  1
6103     O 1 0.95445  0.05458  0.68852  1
6104     O 1 0.92837  0.08625  0.69293  1
6105     C 1 0.21816  0.03487  0.79232  1
6106     O 1 0.20307  0.04791  0.80803  1
6107     O 1 0.24216  0.03850  0.79366  1
6108     O 1 0.20931  0.01765  0.77604  1
6109     C 1 0.11029  0.49245  0.56565  1
6110     O 1 0.10914  0.47615  0.58602  1
6111     O 1 0.09747  0.51225  0.56812  1
6112     O 1 0.12414  0.48886  0.54270  1
6113     C 1 0.67457  0.00710  0.68754  1
6114     O 1 0.69123  0.00497  0.70807  1
6115     O 1 0.65779  0.99040  0.68392  1
6116     O 1 0.67482  0.02582  0.67045  1
6117     C 1 0.81838  0.88254  0.17229  1
6118     O 1 0.83663  0.89030  0.18854  1
6119     O 1 0.80971  0.89597  0.15133  1
6120     O 1 0.80868  0.86143  0.17714  1
6121     C 1 0.97092  0.32499  0.41676  1
6122     O 1 0.98659  0.32502  0.39504  1
6123     O 1 0.96663  0.34477  0.43115  1
6124     O 1 0.95972  0.30513  0.42427  1
6125     C 1 0.39402  0.43672  0.60374  1
6126     O 1 0.39720  0.44317  0.57669  1
6127     O 1 0.38083  0.41769  0.60987  1
6128     O 1 0.40416  0.44920  0.62466  1
6129     C 1 0.48616  0.51754  0.83157  1
6130     O 1 0.47834  0.51520  0.85832  1
6131     O 1 0.47917  0.53599  0.81607  1
6132     O 1 0.50117  0.50156  0.82042  1
6133     C 1 0.37215  0.62858  0.03503  1
6134     O 1 0.38860  0.64568  0.03226  1
6135     O 1 0.35705  0.62846  0.05730  1
6136     O 1 0.37096  0.61146  0.01568  1
6137     C 1 0.36903  0.27594  0.72013  1
6138     O 1 0.38614  0.29214  0.72481  1
6139     O 1 0.35126  0.27269  0.73912  1
6140     O 1 0.36956  0.26314  0.69634  1
6141     C 1 0.30233  0.71748  0.35663  1
6142     O 1 0.32628  0.72106  0.35904  1
6143     O 1 0.29062  0.72430  0.33315  1
6144     O 1 0.29006  0.70728  0.37781  1
6145     C 1 0.77729  0.92302  0.95380  1
6146     O 1 0.79685  0.92920  0.93867  1
6147     O 1 0.76620  0.93878  0.97036  1
6148     O 1 0.76894  0.90104  0.95254  1
6149     C 1 0.78331  0.44535  0.07577  1
6150     O 1 0.76545  0.45524  0.09086  1
6151     O 1 0.79977  0.43178  0.08869  1
6152     O 1 0.78486  0.44921  0.04781  1
6153     C 1 0.60404  0.23714  0.70398  1
6154     O 1 0.60197  0.25830  0.71596  1
6155     O 1 0.58657  0.22925  0.68669  1
6156     O 1 0.62354  0.22386  0.70936  1
6157     C 1 0.04066  0.88401  0.46104  1
6158     O 1 0.05257  0.90065  0.47542  1
6159     O 1 0.01634  0.88390  0.46065  1
6160     O 1 0.05306  0.86758  0.44690  1
6161     C 1 0.46821  0.79650  0.72673  1
6162     O 1 0.48528  0.78414  0.74034  1
6163     O 1 0.47465  0.81414  0.70961  1
6164     O 1 0.44470  0.79134  0.73042  1
6165     C 1 0.54574  0.37599  0.99047  1
6166     O 1 0.54165  0.35453  0.00084  1
6167     O 1 0.56743  0.38616  0.99414  1
6168     O 1 0.52815  0.38728  0.97641  1
6169     C 1 0.60982  0.85080  0.96373  1
6170     O 1 0.62925  0.85176  0.98077  1
6171     O 1 0.60272  0.86990  0.94950  1
6172     O 1 0.59738  0.83078  0.96106  1
6173     C 1 0.43121  0.20284  0.42204  1
6174     O 1 0.45212  0.21462  0.41948  1
6175     O 1 0.41096  0.21407  0.42991  1
6176     O 1 0.43050  0.17987  0.41645  1
6177     C 1 0.22826  0.58285  0.00150  1
6178     O 1 0.23226  0.56109  0.99203  1
6179     O 1 0.21689  0.59842  0.98494  1
6180     O 1 0.23560  0.58901  0.02753  1
6181     C 1 0.49835  0.07381  0.83541  1
6182     O 1 0.51007  0.05351  0.83915  1
6183     O 1 0.50883  0.09111  0.82067  1
6184     O 1 0.47624  0.07689  0.84664  1
6185     C 1 0.54491  0.95282  0.93145  1
6186     O 1 0.53001  0.96577  0.91540  1
6187     O 1 0.56068  0.96326  0.94899  1
6188     O 1 0.54418  0.92944  0.92979  1
6189     C 1 0.76767  0.79372  0.36807  1
6190     O 1 0.76562  0.77405  0.35281  1
6191     O 1 0.78962  0.80299  0.37293  1
6192     O 1 0.74780  0.80399  0.37871  1
6193     C 1 0.29553  0.60484  0.14440  1
6194     O 1 0.28669  0.62061  0.12610  1
6195     O 1 0.31956  0.60179  0.14675  1
6196     O 1 0.28034  0.59200  0.16020  1
6197     C 1 0.37420  0.19211  0.81402  1
6198     O 1 0.37164  0.18763  0.78630  1
6199     O 1 0.35653  0.20320  0.82817  1
6200     O 1 0.39434  0.18532  0.82766  1
6201     C 1 0.38426  0.28683  0.36674  1
6202     O 1 0.38308  0.26542  0.37820  1
6203     O 1 0.37734  0.30551  0.38186  1
6204     O 1 0.39258  0.28958  0.34025  1
6205     C 1 0.57298  0.34640  0.08368  1
6206     O 1 0.59178  0.33155  0.08243  1
6207     O 1 0.56399  0.35292  0.10889  1
6208     O 1 0.56271  0.35420  0.05970  1
6209     C 1 0.61363  0.02783  0.35628  1
6210     O 1 0.63106  0.04044  0.34366  1
6211     O 1 0.61801  0.01740  0.38120  1
6212     O 1 0.59181  0.02568  0.34400  1
6213     C 1 0.71628  0.38402  0.78738  1
6214     O 1 0.72779  0.40241  0.79874  1
6215     O 1 0.70383  0.38650  0.76317  1
6216     O 1 0.71703  0.36319  0.80039  1
6217     C 1 0.52934  0.70591  0.00514  1
6218     O 1 0.55141  0.69858  0.01309  1
6219     O 1 0.52698  0.72044  0.98302  1
6220     O 1 0.50962  0.69863  0.01923  1
6221     C 1 0.24753  0.21101  0.93083  1
6222     O 1 0.23953  0.21471  0.90438  1
6223     O 1 0.25598  0.22890  0.94628  1
6224     O 1 0.24711  0.18940  0.94181  1
6225     C 1 0.06309  0.33566  0.66289  1
6226     O 1 0.08167  0.35033  0.66733  1
6227     O 1 0.04107  0.34414  0.65655  1
6228     O 1 0.06652  0.31252  0.66479  1
6229     C 1 0.16411  0.43736  0.93232  1
6230     O 1 0.16669  0.43247  0.90470  1
6231     O 1 0.16957  0.45874  0.94206  1
6232     O 1 0.15614  0.42086  0.95021  1
6233     C 1 0.28407  0.17459  0.88249  1
6234     O 1 0.26537  0.17286  0.86444  1
6235     O 1 0.29657  0.19463  0.88437  1
6236     O 1 0.29011  0.15635  0.89887  1
6237     C 1 0.70768  0.05299  0.93168  1
6238     O 1 0.71590  0.06399  0.90850  1
6239     O 1 0.71125  0.06239  0.95737  1
6240     O 1 0.69610  0.03249  0.92919  1
6241     C 1 0.51638  0.53122  0.04658  1
6242     O 1 0.52484  0.54816  0.02962  1
6243     O 1 0.49252  0.52672  0.04754  1
6244     O 1 0.53177  0.51878  0.06259  1
6245     C 1 0.74781  0.49416  0.33570  1
6246     O 1 0.77135  0.50005  0.33558  1
6247     O 1 0.74006  0.47611  0.32000  1
6248     O 1 0.73203  0.50629  0.35154  1
6249     C 1 0.62074  0.35479  0.15746  1
6250     O 1 0.61362  0.37283  0.17358  1
6251     O 1 0.63451  0.35858  0.13450  1
6252     O 1 0.61399  0.33299  0.16423  1
6253     C 1 0.95714  0.26234  0.52566  1
6254     O 1 0.95191  0.24560  0.50675  1
6255     O 1 0.97823  0.26176  0.53980  1
6256     O 1 0.94140  0.27980  0.53022  1
6257     C 1 0.29391  0.53121  0.82529  1
6258     O 1 0.27747  0.54279  0.80976  1
6259     O 1 0.29652  0.53615  0.85290  1
6260     O 1 0.30761  0.51458  0.81328  1
6261     C 1 0.68206  0.67979  0.26627  1
6262     O 1 0.68962  0.68939  0.29064  1
6263     O 1 0.69828  0.67311  0.24671  1
6264     O 1 0.65828  0.67695  0.26142  1
6265     C 1 0.73118  0.83683  0.68803  1
6266     O 1 0.74035  0.82424  0.66659  1
6267     O 1 0.73570  0.85981  0.68967  1
6268     O 1 0.71728  0.82646  0.70767  1
6269     C 1 0.51349  0.73602  0.23489  1
6270     O 1 0.53773  0.73473  0.23660  1
6271     O 1 0.50260  0.75688  0.23257  1
6272     O 1 0.50015  0.71642  0.23523  1
6273     C 1 0.41071  0.41646  0.51180  1
6274     O 1 0.42631  0.41534  0.53356  1
6275     O 1 0.39693  0.43554  0.50819  1
6276     O 1 0.40871  0.39841  0.49384  1
6277     C 1 0.31261  0.25730  0.84034  1
6278     O 1 0.32108  0.26365  0.81484  1
6279     O 1 0.30369  0.27348  0.85806  1
6280     O 1 0.31376  0.23487  0.84847  1
6281     C 1 0.23516  0.33229  0.66877  1
6282     O 1 0.25721  0.34218  0.66883  1
6283     O 1 0.21551  0.34516  0.67481  1
6284     O 1 0.23277  0.30952  0.66265  1
6285     C 1 0.02711  0.78147  0.74633  1
6286     O 1 0.00487  0.78218  0.75781  1
6287     O 1 0.04607  0.79037  0.76047  1
6288     O 1 0.03041  0.77169  0.72080  1
6289     C 1 0.62367  0.56789  0.06676  1
6290     O 1 0.61642  0.55629  0.08995  1
6291     O 1 0.64092  0.58433  0.06880  1
6292     O 1 0.61373  0.56300  0.04152  1
6293     C 1 0.77267  0.36663  0.98741  1
6294     O 1 0.78129  0.35082  0.00581  1
6295     O 1 0.78719  0.38365  0.97769  1
6296     O 1 0.74929  0.36597  0.97958  1
6297     C 1 0.52577  0.09357  0.71231  1
6298     O 1 0.50919  0.10674  0.72563  1
6299     O 1 0.54932  0.09930  0.71368  1
6300     O 1 0.51879  0.07468  0.69761  1
6301     C 1 0.38007  0.30680  0.79878  1
6302     O 1 0.39981  0.31082  0.78292  1
6303     O 1 0.36748  0.32477  0.80955  1
6304     O 1 0.37299  0.28479  0.80400  1
6305     C 1 0.41636  0.32759  0.28339  1
6306     O 1 0.41281  0.31939  0.25710  1
6307     O 1 0.40185  0.34435  0.29373  1
6308     O 1 0.43427  0.31887  0.29944  1
6309     C 1 0.35803  0.01576  0.44197  1
6310     O 1 0.34399  0.02539  0.42193  1
6311     O 1 0.35547  0.02222  0.46912  1
6312     O 1 0.37465  0.99968  0.43487  1
6313     C 1 0.76793  0.95689  0.37603  1
6314     O 1 0.78478  0.94761  0.35890  1
6315     O 1 0.77143  0.97810  0.38739  1
6316     O 1 0.74769  0.94486  0.38201  1
6317     C 1 0.32845  0.43998  0.99830  1
6318     O 1 0.34237  0.45903  0.00131  1
6319     O 1 0.30602  0.43961  0.00927  1
6320     O 1 0.33704  0.42122  0.98455  1
6321     C 1 0.88269  0.59644  0.19897  1
6322     O 1 0.89023  0.61659  0.18743  1
6323     O 1 0.86071  0.59514  0.21102  1
6324     O 1 0.89722  0.57765  0.19868  1
6325     C 1 0.36390  0.73509  0.14507  1
6326     O 1 0.34426  0.74110  0.16016  1
6327     O 1 0.36946  0.74682  0.12135  1
6328     O 1 0.37785  0.71723  0.15356  1
6329     C 1 0.17764  0.42505  0.65263  1
6330     O 1 0.15428  0.42919  0.65875  1
6331     O 1 0.19168  0.44231  0.64264  1
6332     O 1 0.18696  0.40364  0.65652  1
6333     C 1 0.93541  0.56312  0.89374  1
6334     O 1 0.92908  0.56036  0.86651  1
6335     O 1 0.95752  0.55658  0.90253  1
6336     O 1 0.91954  0.57221  0.91224  1
6337     C 1 0.55819  0.48253  0.60137  1
6338     O 1 0.55850  0.48016  0.62963  1
6339     O 1 0.57875  0.48004  0.58649  1
6340     O 1 0.53739  0.48764  0.58803  1
6341     C 1 0.18987  0.65513  0.41543  1
6342     O 1 0.18304  0.63327  0.42182  1
6343     O 1 0.20947  0.66447  0.42786  1
6344     O 1 0.17698  0.66772  0.39679  1
6345     C 1 0.76086  0.27654  0.66141  1
6346     O 1 0.78134  0.26668  0.67099  1
6347     O 1 0.74033  0.26402  0.66023  1
6348     O 1 0.76089  0.29896  0.65312  1
6349     C 1 0.81590  0.85730  0.69539  1
6350     O 1 0.82223  0.85261  0.72222  1
6351     O 1 0.79483  0.84927  0.68507  1
6352     O 1 0.83072  0.86987  0.67881  1
6353     C 1 0.36463  0.76243  0.89351  1
6354     O 1 0.36963  0.76682  0.86622  1
6355     O 1 0.34176  0.76410  0.90297  1
6356     O 1 0.38250  0.75644  0.91135  1
6357     C 1 0.08792  0.69153  0.17729  1
6358     O 1 0.08531  0.71383  0.18545  1
6359     O 1 0.06957  0.67640  0.18060  1
6360     O 1 0.10882  0.68439  0.16561  1
6361     C 1 0.82297  0.30470  0.08896  1
6362     O 1 0.82809  0.29613  0.06320  1
6363     O 1 0.80305  0.29751  0.10273  1
6364     O 1 0.83784  0.32036  0.10100  1
6365     C 1 0.73827  0.57363  0.03821  1
6366     O 1 0.75168  0.56063  0.02051  1
6367     O 1 0.74584  0.57734  0.06483  1
6368     O 1 0.71740  0.58309  0.02921  1
6369     C 1 0.82387  0.03731  0.33864  1
6370     O 1 0.84218  0.02992  0.35505  1
6371     O 1 0.82840  0.05107  0.31626  1
6372     O 1 0.80101  0.03109  0.34474  1
6373     C 1 0.41526  0.65467  0.64857  1
6374     O 1 0.41278  0.63146  0.64602  1
6375     O 1 0.43054  0.66626  0.63150  1
6376     O 1 0.40255  0.66629  0.66827  1
6377     C 1 0.28908  0.80288  0.34069  1
6378     O 1 0.28474  0.82392  0.35213  1
6379     O 1 0.30841  0.79977  0.32386  1
6380     O 1 0.27408  0.78498  0.34603  1
6381     C 1 0.77196  0.72717  0.78605  1
6382     O 1 0.75860  0.73289  0.80876  1
6383     O 1 0.76635  0.73593  0.76053  1
6384     O 1 0.79108  0.71288  0.78892  1
6385     C 1 0.90553  0.33003  0.12906  1
6386     O 1 0.92974  0.32828  0.12751  1
6387     O 1 0.89512  0.35102  0.13253  1
6388     O 1 0.89172  0.31081  0.12716  1
6389     C 1 0.39167  0.61028  0.53769  1
6390     O 1 0.40963  0.59893  0.52436  1
6391     O 1 0.38078  0.60052  0.56016  1
6392     O 1 0.38467  0.63143  0.52860  1
6393     C 1 0.52759  0.37969  0.66244  1
6394     O 1 0.50583  0.36947  0.66525  1
6395     O 1 0.54512  0.37546  0.68144  1
6396     O 1 0.53181  0.39413  0.64062  1
6397     C 1 0.39840  0.81953  0.64195  1
6398     O 1 0.39475  0.80152  0.62429  1
6399     O 1 0.38001  0.82777  0.65763  1
6400     O 1 0.42049  0.82917  0.64412  1
6401     C 1 0.64231  0.87757  0.47322  1
6402     O 1 0.65219  0.89870  0.46898  1
6403     O 1 0.62203  0.87549  0.48873  1
6404     O 1 0.65319  0.85843  0.46283  1
6405     C 1 0.34874  0.88021  0.69351  1
6406     O 1 0.33593  0.88907  0.67188  1
6407     O 1 0.36213  0.89437  0.70987  1
6408     O 1 0.34798  0.85722  0.69894  1
6409     C 1 0.60341  0.62625  0.53182  1
6410     O 1 0.59014  0.64163  0.54663  1
6411     O 1 0.59379  0.60567  0.52423  1
6412     O 1 0.62638  0.63137  0.52485  1
6413     C 1 0.68934  0.85291  0.29205  1
6414     O 1 0.68475  0.87349  0.30453  1
6415     O 1 0.68398  0.84978  0.26460  1
6416     O 1 0.69951  0.83553  0.30696  1
6417     C 1 0.30922  0.31963  0.50075  1
6418     O 1 0.32665  0.32767  0.48350  1
6419     O 1 0.29266  0.33436  0.51143  1
6420     O 1 0.30821  0.29681  0.50712  1
6421     C 1 0.90622  0.04689  0.77116  1
6422     O 1 0.88736  0.04824  0.75329  1
6423     O 1 0.92325  0.03045  0.76739  1
6424     O 1 0.90792  0.06183  0.79295  1
6425     C 1 0.11111  0.31876  0.02428  1
6426     O 1 0.12957  0.30445  0.03069  1
6427     O 1 0.11407  0.34198  0.02592  1
6428     O 1 0.08972  0.30986  0.01615  1
6429     C 1 0.48583  0.77119  0.58550  1
6430     O 1 0.50010  0.75222  0.58631  1
6431     O 1 0.49528  0.79240  0.59039  1
6432     O 1 0.46208  0.76892  0.58004  1
6433     C 1 0.43623  0.56544  0.12990  1
6434     O 1 0.42101  0.54835  0.13773  1
6435     O 1 0.44330  0.56721  0.10280  1
6436     O 1 0.44438  0.58077  0.14916  1
6437     C 1 0.21225  0.66360  0.04494  1
6438     O 1 0.21246  0.68680  0.04098  1
6439     O 1 0.20074  0.65447  0.06738  1
6440     O 1 0.22376  0.64954  0.02660  1
6441     C 1 0.97822  0.94463  0.41719  1
6442     O 1 0.99107  0.95111  0.39439  1
6443     O 1 0.98443  0.92535  0.43161  1
6444     O 1 0.95924  0.95750  0.42567  1
6445     C 1 0.33624  0.46095  0.68605  1
6446     O 1 0.32724  0.44219  0.67265  1
6447     O 1 0.35945  0.46112  0.69455  1
6448     O 1 0.32209  0.47961  0.69074  1
6449     C 1 0.56868  0.84717  0.71620  1
6450     O 1 0.59247  0.84331  0.71266  1
6451     O 1 0.55967  0.86877  0.71290  1
6452     O 1 0.55393  0.82949  0.72332  1
6453     C 1 0.82924  0.95446  0.02267  1
6454     O 1 0.82375  0.97695  0.02736  1
6455     O 1 0.85185  0.94845  0.01515  1
6456     O 1 0.81218  0.93795  0.02575  1
6457     C 1 0.98945  0.30467  0.50883  1
6458     O 1 0.98844  0.31243  0.53560  1
6459     O 1 0.00506  0.28766  0.50181  1
6460     O 1 0.97467  0.31374  0.48913  1
6461     C 1 0.75149  0.11548  0.63276  1
6462     O 1 0.76366  0.10270  0.65186  1
6463     O 1 0.74084  0.13552  0.64062  1
6464     O 1 0.74979  0.10812  0.60586  1
6465     C 1 0.97302  0.18269  0.11062  1
6466     O 1 0.99190  0.17256  0.09758  1
6467     O 1 0.97187  0.20604  0.11264  1
6468     O 1 0.95534  0.16946  0.12175  1
6469     C 1 0.05441  0.93566  0.35982  1
6470     O 1 0.05002  0.91271  0.35717  1
6471     O 1 0.04531  0.95073  0.34084  1
6472     O 1 0.06788  0.94353  0.38147  1
6473     C 1 0.91174  0.32513  0.57067  1
6474     O 1 0.89561  0.33730  0.55535  1
6475     O 1 0.93080  0.33604  0.58236  1
6476     O 1 0.90875  0.30208  0.57438  1
6477     C 1 0.24355  0.24455  0.64692  1
6478     O 1 0.26400  0.23200  0.64909  1
6479     O 1 0.23841  0.25581  0.62273  1
6480     O 1 0.22835  0.24604  0.66902  1
6481     C 1 0.40404  0.90099  0.92745  1
6482     O 1 0.40763  0.92401  0.93062  1
6483     O 1 0.41061  0.89037  0.90331  1
6484     O 1 0.39389  0.88857  0.94842  1
6485     C 1 0.24923  0.47303  0.96772  1
6486     O 1 0.26629  0.48657  0.97958  1
6487     O 1 0.22636  0.47377  0.97734  1
6488     O 1 0.25509  0.45860  0.94640  1
6489     C 1 0.00804  0.21175  0.20586  1
6490     O 1 0.00906  0.23450  0.19917  1
6491     O 1 0.99428  0.19717  0.19048  1
6492     O 1 0.02078  0.20357  0.22794  1
6493     C 1 0.53286  0.86065  0.89078  1
6494     O 1 0.52966  0.85525  0.91817  1
6495     O 1 0.52985  0.84424  0.87081  1
6496     O 1 0.53901  0.88248  0.88335  1
6497     C 1 0.25824  0.87012  0.45107  1
6498     O 1 0.25197  0.89191  0.45848  1
6499     O 1 0.24104  0.85438  0.44479  1
6500     O 1 0.28171  0.86401  0.45011  1
6501     C 1 0.55071  0.33510  0.59473  1
6502     O 1 0.55806  0.34144  0.56876  1
6503     O 1 0.55851  0.34691  0.61751  1
6504     O 1 0.53576  0.31681  0.59793  1
6505     C 1 0.61944  0.80839  0.73798  1
6506     O 1 0.63572  0.82334  0.72717  1
6507     O 1 0.61221  0.81062  0.76497  1
6508     O 1 0.61028  0.79130  0.72176  1
6509     C 1 0.48547  0.19317  0.26972  1
6510     O 1 0.48123  0.18687  0.24281  1
6511     O 1 0.50656  0.20333  0.27670  1
6512     O 1 0.46862  0.18930  0.28967  1
6513     C 1 0.54459  0.68641  0.14804  1
6514     O 1 0.53694  0.68964  0.12136  1
6515     O 1 0.56840  0.68556  0.15370  1
6516     O 1 0.52842  0.68423  0.16910  1
6517     C 1 0.57497  0.30922  0.33292  1
6518     O 1 0.55660  0.32428  0.33656  1
6519     O 1 0.57616  0.28975  0.34867  1
6520     O 1 0.59214  0.31362  0.31352  1
6521     C 1 0.55349  0.24121  0.82431  1
6522     O 1 0.57648  0.23543  0.83039  1
6523     O 1 0.54887  0.25909  0.80676  1
6524     O 1 0.53513  0.22911  0.83578  1
6525     C 1 0.76210  0.64106  0.18653  1
6526     O 1 0.76907  0.63361  0.21220  1
6527     O 1 0.77222  0.66022  0.17522  1
6528     O 1 0.74493  0.62940  0.17220  1
6529     C 1 0.02476  0.10869  0.63933  1
6530     O 1 0.00364  0.11463  0.65145  1
6531     O 1 0.02511  0.09321  0.61802  1
6532     O 1 0.04554  0.11811  0.64868  1
6533     C 1 0.20047  0.15603  0.60138  1
6534     O 1 0.21602  0.17331  0.60755  1
6535     O 1 0.20796  0.13374  0.60194  1
6536     O 1 0.17743  0.16104  0.59460  1
6537     C 1 0.62609  0.68737  0.74667  1
6538     O 1 0.62756  0.69047  0.77477  1
6539     O 1 0.62804  0.70575  0.72919  1
6540     O 1 0.62270  0.66589  0.73603  1
6541     C 1 0.50573  0.00327  0.32124  1
6542     O 1 0.50826  0.02439  0.30928  1
6543     O 1 0.52468  0.98862  0.32240  1
6544     O 1 0.48424  0.99678  0.33194  1
6545     C 1 0.73787  0.18169  0.64938  1
6546     O 1 0.75448  0.17983  0.67001  1
6547     O 1 0.74478  0.18714  0.62295  1
6548     O 1 0.71438  0.17794  0.65513  1
6549     C 1 0.90578  0.98299  0.65738  1
6550     O 1 0.90666  0.96163  0.64572  1
6551     O 1 0.90029  0.00159  0.64135  1
6552     O 1 0.91039  0.98573  0.68508  1
6553     C 1 0.26528  0.91999  0.86289  1
6554     O 1 0.25485  0.93750  0.87731  1
6555     O 1 0.28764  0.91278  0.86984  1
6556     O 1 0.25343  0.90983  0.84136  1
6557     C 1 0.77527  0.52442  0.72273  1
6558     O 1 0.77583  0.51131  0.74626  1
6559     O 1 0.76853  0.51488  0.69800  1
6560     O 1 0.78166  0.54701  0.72386  1
6561     C 1 0.60197  0.31535  0.77278  1
6562     O 1 0.60442  0.29294  0.76501  1
6563     O 1 0.61770  0.33143  0.76332  1
6564     O 1 0.58359  0.32175  0.78970  1
6565     C 1 0.24644  0.87448  0.73149  1
6566     O 1 0.25154  0.89496  0.74395  1
6567     O 1 0.26439  0.86130  0.72091  1
6568     O 1 0.22340  0.86708  0.72984  1
6569     C 1 0.48951  0.31338  0.94595  1
6570     O 1 0.50626  0.29672  0.94190  1
6571     O 1 0.49637  0.33565  0.94968  1
6572     O 1 0.46590  0.30777  0.94627  1
6573     C 1 0.73618  0.32271  0.54668  1
6574     O 1 0.72008  0.32862  0.56672  1
6575     O 1 0.73682  0.30076  0.53676  1
6576     O 1 0.75167  0.33874  0.53658  1
6577     C 1 0.15429  0.49141  0.79417  1
6578     O 1 0.17339  0.49603  0.81083  1
6579     O 1 0.13683  0.50747  0.79071  1
6580     O 1 0.15276  0.47081  0.78074  1
6581     C 1 0.74247  0.43818  0.96211  1
6582     O 1 0.76056  0.45276  0.96908  1
6583     O 1 0.73920  0.41835  0.97675  1
6584     O 1 0.72767  0.44344  0.94048  1
6585     C 1 0.48589  0.97873  0.84722  1
6586     O 1 0.48297  0.99424  0.82621  1
6587     O 1 0.49557  0.98552  0.87195  1
6588     O 1 0.47891  0.95648  0.84361  1
6589     C 1 0.26009  0.78212  0.43233  1
6590     O 1 0.25259  0.79157  0.40786  1
6591     O 1 0.25998  0.79491  0.45613  1
6592     O 1 0.26770  0.75987  0.43300  1
6593     C 1 0.76972  0.02658  0.30013  1
6594     O 1 0.76991  0.00321  0.29806  1
6595     O 1 0.78540  0.03936  0.28491  1
6596     O 1 0.75373  0.03717  0.31726  1
6597     C 1 0.87929  0.06841  0.90398  1
6598     O 1 0.87883  0.08271  0.88148  1
6599     O 1 0.88204  0.04532  0.90027  1
6600     O 1 0.87721  0.07720  0.93020  1
6601     C 1 0.28179  0.09954  0.56816  1
6602     O 1 0.30413  0.10230  0.55744  1
6603     O 1 0.26801  0.11829  0.57373  1
6604     O 1 0.27314  0.07801  0.57305  1
6605     C 1 0.94524  0.21302  0.84902  1
6606     O 1 0.95657  0.19349  0.84058  1
6607     O 1 0.95141  0.22317  0.87359  1
6608     O 1 0.92764  0.22231  0.83298  1
6609     C 1 0.81548  0.95545  0.11910  1
6610     O 1 0.81120  0.93538  0.10530  1
6611     O 1 0.83004  0.97163  0.10759  1
6612     O 1 0.80537  0.95923  0.14453  1
6613     C 1 0.92625  0.02121  0.31455  1
6614     O 1 0.93884  0.01510  0.33769  1
6615     O 1 0.92910  0.04254  0.30326  1
6616     O 1 0.91070  0.00603  0.30277  1
6617     C 1 0.45843  0.95234  0.94900  1
6618     O 1 0.44789  0.94264  0.97174  1
6619     O 1 0.48236  0.94992  0.94486  1
6620     O 1 0.44504  0.96448  0.93039  1
6621     C 1 0.93333  0.09869  0.47558  1
6622     O 1 0.95711  0.10065  0.47012  1
6623     O 1 0.92565  0.08455  0.49638  1
6624     O 1 0.91723  0.11092  0.46029  1
6625     C 1 0.75819  0.35620  0.38741  1
6626     O 1 0.75174  0.33784  0.40338  1
6627     O 1 0.78144  0.36303  0.38650  1
6628     O 1 0.74140  0.36768  0.37228  1
6629     C 1 0.91439  0.23730  0.21392  1
6630     O 1 0.93521  0.24530  0.22495  1
6631     O 1 0.89692  0.25234  0.20629  1
6632     O 1 0.91097  0.21425  0.21070  1
6633     C 1 0.78498  0.40292  0.89441  1
6634     O 1 0.80359  0.38892  0.90121  1
6635     O 1 0.78501  0.41439  0.86964  1
6636     O 1 0.76644  0.40562  0.91251  1
6637     C 1 0.50231  0.26195  0.64695  1
6638     O 1 0.50728  0.26836  0.62025  1
6639     O 1 0.52044  0.25765  0.66514  1
6640     O 1 0.47921  0.25962  0.65537  1
6641     C 1 0.38901  0.91286  0.51870  1
6642     O 1 0.41224  0.91061  0.52668  1
6643     O 1 0.37117  0.90929  0.53753  1
6644     O 1 0.38364  0.91963  0.49223  1
6645     C 1 0.64755  0.06862  0.75121  1
6646     O 1 0.64657  0.07528  0.77843  1
6647     O 1 0.62700  0.06457  0.73683  1
6648     O 1 0.66908  0.06583  0.73844  1
6649     C 1 0.21691  0.95659  0.78242  1
6650     O 1 0.20077  0.96359  0.80190  1
6651     O 1 0.22656  0.93511  0.78395  1
6652     O 1 0.22323  0.97098  0.76125  1
6653     C 1 0.87641  0.60596  0.28287  1
6654     O 1 0.88278  0.62002  0.26140  1
6655     O 1 0.86647  0.58504  0.27750  1
6656     O 1 0.88021  0.61272  0.30971  1
6657     C 1 0.21485  0.11924  0.39427  1
6658     O 1 0.20577  0.10691  0.41598  1
6659     O 1 0.23026  0.10912  0.37603  1
6660     O 1 0.20862  0.14172  0.39089  1
6661     C 1 0.23991  0.41357  0.43656  1
6662     O 1 0.23788  0.43664  0.44096  1
6663     O 1 0.21993  0.40034  0.43422  1
6664     O 1 0.26190  0.40376  0.43426  1
6665     C 1 0.54438  0.98864  0.82958  1
6666     O 1 0.56744  0.98797  0.82058  1
6667     O 1 0.53510  0.00860  0.83978  1
6668     O 1 0.53067  0.96930  0.82863  1
6669     C 1 0.58600  0.28526  0.65824  1
6670     O 1 0.57209  0.28096  0.68096  1
6671     O 1 0.57784  0.28008  0.63222  1
6672     O 1 0.60815  0.29453  0.66156  1
6673     C 1 0.12954  0.57274  0.64625  1
6674     O 1 0.11213  0.57910  0.62796  1
6675     O 1 0.14159  0.55264  0.64239  1
6676     O 1 0.13472  0.58637  0.66855  1
6677     C 1 0.24152  0.10982  0.50141  1
6678     O 1 0.24220  0.12232  0.47739  1
6679     O 1 0.22017  0.10493  0.51365  1
6680     O 1 0.26221  0.10239  0.51333  1
6681     C 1 0.25479  0.47324  0.22992  1
6682     O 1 0.25022  0.47096  0.20215  1
6683     O 1 0.25704  0.49457  0.24137  1
6684     O 1 0.25736  0.45418  0.24617  1
6685     C 1 0.37147  0.85720  0.49098  1
6686     O 1 0.39469  0.85072  0.48781  1
6687     O 1 0.36205  0.87381  0.47422  1
6688     O 1 0.35765  0.84701  0.51082  1
6689     C 1 0.06189  0.37420  0.20013  1
6690     O 1 0.05990  0.37619  0.22834  1
6691     O 1 0.06966  0.39239  0.18469  1
6692     O 1 0.05605  0.35404  0.18735  1
6693     C 1 0.74980  0.25925  0.84548  1
6694     O 1 0.77358  0.25845  0.83958  1
6695     O 1 0.73985  0.27908  0.85518  1
6696     O 1 0.73593  0.24029  0.84143  1
6697     C 1 0.15797  0.84995  0.33543  1
6698     O 1 0.16918  0.84538  0.36003  1
6699     O 1 0.16076  0.83547  0.31334  1
6700     O 1 0.14412  0.86909  0.33286  1
6701     C 1 0.39296  0.32607  0.45380  1
6702     O 1 0.40271  0.30883  0.46931  1
6703     O 1 0.37496  0.32138  0.43557  1
6704     O 1 0.40137  0.34796  0.45634  1
6705     C 1 0.32716  0.54899  0.35273  1
6706     O 1 0.30944  0.53309  0.35543  1
6707     O 1 0.34840  0.54293  0.34099  1
6708     O 1 0.32368  0.57092  0.36188  1
6709     C 1 0.40608  0.56405  0.74503  1
6710     O 1 0.42999  0.56688  0.74129  1
6711     O 1 0.39089  0.58186  0.74005  1
6712     O 1 0.39738  0.54349  0.75406  1
6713     C 1 0.87871  0.59036  0.69380  1
6714     O 1 0.88025  0.58166  0.66748  1
6715     O 1 0.85719  0.59722  0.70409  1
6716     O 1 0.89870  0.59219  0.70984  1
6717     C 1 0.04219  0.97147  0.25071  1
6718     O 1 0.03503  0.98975  0.23503  1
6719     O 1 0.02700  0.96200  0.26970  1
6720     O 1 0.06447  0.96251  0.24721  1
6721     C 1 0.88457  0.54057  0.74502  1
6722     O 1 0.90753  0.53977  0.75434  1
6723     O 1 0.86920  0.55658  0.75540  1
6724     O 1 0.87692  0.52520  0.72552  1
6725     C 1 0.16996  0.53211  0.90012  1
6726     O 1 0.17547  0.55491  0.90147  1
6727     O 1 0.16680  0.52180  0.87487  1
6728     O 1 0.16750  0.51966  0.92401  1
6729     C 1 0.44388  0.40057  0.17946  1
6730     O 1 0.44254  0.40545  0.15172  1
6731     O 1 0.44326  0.41793  0.19854  1
6732     O 1 0.44560  0.37832  0.18814  1
6733     C 1 0.07969  0.00731  0.53212  1
6734     O 1 0.09689  0.01321  0.55089  1
6735     O 1 0.06086  0.02165  0.52754  1
6736     O 1 0.08127  0.98702  0.51803  1
6737     C 1 0.29584  0.60133  0.63046  1
6738     O 1 0.28116  0.58771  0.64597  1
6739     O 1 0.30750  0.61927  0.64264  1
6740     O 1 0.29889  0.59697  0.60277  1
6741     C 1 0.99965  0.25522  0.81367  1
6742     O 1 0.00581  0.26262  0.78769  1
6743     O 1 0.97914  0.24301  0.81745  1
6744     O 1 0.01408  0.25987  0.83582  1
6745     C 1 0.21619  0.49763  0.54262  1
6746     O 1 0.23855  0.49723  0.55381  1
6747     O 1 0.20222  0.51665  0.54564  1
6748     O 1 0.20782  0.47903  0.52838  1
6749     C 1 0.44448  0.07789  0.73916  1
6750     O 1 0.46725  0.06971  0.74023  1
6751     O 1 0.43732  0.09101  0.71716  1
6752     O 1 0.42882  0.07282  0.76001  1
6753     C 1 0.97949  0.47276  0.45555  1
6754     O 1 0.96314  0.47862  0.43576  1
6755     O 1 0.97700  0.45276  0.47005  1
6756     O 1 0.99844  0.48683  0.46069  1
6757     C 1 0.88239  0.95329  0.10226  1
6758     O 1 0.89065  0.96108  0.12726  1
6759     O 1 0.87815  0.93042  0.09850  1
6760     O 1 0.87858  0.96833  0.08094  1
6761     C 1 0.41454  0.56963  0.62629  1
6762     O 1 0.43643  0.57931  0.62235  1
6763     O 1 0.39514  0.58325  0.63084  1
6764     O 1 0.41205  0.54633  0.62566  1
6765     C 1 0.58511  0.96353  0.49690  1
6766     O 1 0.60832  0.96335  0.50538  1
6767     O 1 0.56750  0.96926  0.51523  1
6768     O 1 0.57952  0.95819  0.47001  1
6769     C 1 0.33483  0.04567  0.31036  1
6770     O 1 0.34650  0.02977  0.29455  1
6771     O 1 0.31079  0.04842  0.30761  1
6772     O 1 0.34721  0.05886  0.32885  1
6773     C 1 0.05590  0.60456  0.63194  1
6774     O 1 0.06592  0.60148  0.65756  1
6775     O 1 0.06218  0.62306  0.61611  1
6776     O 1 0.03964  0.58914  0.62214  1
6777     C 1 0.12331  0.99315  0.95664  1
6778     O 1 0.13433  0.97240  0.95369  1
6779     O 1 0.13493  0.01088  0.96934  1
6780     O 1 0.10078  0.99624  0.94665  1
6781     C 1 0.28148  0.76020  0.54852  1
6782     O 1 0.28856  0.73949  0.55893  1
6783     O 1 0.29629  0.77874  0.55023  1
6784     O 1 0.25966  0.76235  0.53625  1
6785     C 1 0.70428  0.17728  0.73839  1
6786     O 1 0.72353  0.16306  0.74049  1
6787     O 1 0.68284  0.17074  0.74920  1
6788     O 1 0.70643  0.19796  0.72526  1
6789     C 1 0.85694  0.87736  0.54151  1
6790     O 1 0.83655  0.88848  0.54912  1
6791     O 1 0.85573  0.85814  0.52532  1
6792     O 1 0.87855  0.88547  0.55006  1
6793     C 1 0.45998  0.82882  0.49247  1
6794     O 1 0.48040  0.81611  0.49341  1
6795     O 1 0.46118  0.85204  0.48893  1
6796     O 1 0.43836  0.81831  0.49515  1
6797     C 1 0.71588  0.46685  0.72697  1
6798     O 1 0.73687  0.47598  0.73611  1
6799     O 1 0.70459  0.47617  0.70449  1
6800     O 1 0.70630  0.44826  0.74015  1
6801     C 1 0.07706  0.85435  0.74184  1
6802     O 1 0.07587  0.87309  0.75884  1
6803     O 1 0.07989  0.83297  0.75301  1
6804     O 1 0.07519  0.85696  0.71369  1
6805     C 1 0.93262  0.44725  0.70466  1
6806     O 1 0.94520  0.46091  0.72247  1
6807     O 1 0.91219  0.45524  0.69268  1
6808     O 1 0.94060  0.42568  0.69862  1
6809     C 1 0.17980  0.69671  0.88029  1
6810     O 1 0.18218  0.68513  0.90483  1
6811     O 1 0.17397  0.68511  0.85657  1
6812     O 1 0.18304  0.71993  0.87952  1
6813     C 1 0.56694  0.88146  0.98815  1
6814     O 1 0.57450  0.87245  0.01285  1
6815     O 1 0.57434  0.90279  0.98016  1
6816     O 1 0.55195  0.86916  0.97148  1
6817     C 1 0.01615  0.29147  0.98423  1
6818     O 1 0.02972  0.28651  0.96144  1
6819     O 1 0.02261  0.30894  0.00159  1
6820     O 1 0.99600  0.27910  0.98952  1
6821     C 1 0.46017  0.80433  0.06629  1
6822     O 1 0.46379  0.81938  0.08765  1
6823     O 1 0.43790  0.80165  0.05533  1
6824     O 1 0.47885  0.79215  0.05569  1
6825     C 1 0.34368  0.54152  0.00448  1
6826     O 1 0.32444  0.54578  0.02106  1
6827     O 1 0.35147  0.51953  0.00079  1
6828     O 1 0.35503  0.55923  0.99142  1
6829     C 1 0.57444  0.27293  0.45141  1
6830     O 1 0.58697  0.25405  0.44310  1
6831     O 1 0.57473  0.27949  0.47868  1
6832     O 1 0.56141  0.28511  0.43249  1
6833     C 1 0.73856  0.37389  0.87329  1
6834     O 1 0.72719  0.39434  0.86930  1
6835     O 1 0.73929  0.36428  0.89919  1
6836     O 1 0.74937  0.36315  0.85143  1
6837     C 1 0.86084  0.42300  0.20610  1
6838     O 1 0.87050  0.42888  0.23118  1
6839     O 1 0.85398  0.43970  0.18786  1
6840     O 1 0.85824  0.40042  0.19916  1
6841     C 1 0.52145  0.59667  0.82542  1
6842     O 1 0.51413  0.57774  0.81102  1
6843     O 1 0.54426  0.60445  0.82259  1
6844     O 1 0.50589  0.60793  0.84246  1
6845     C 1 0.27637  0.81960  0.81484  1
6846     O 1 0.28034  0.81344  0.84186  1
6847     O 1 0.29449  0.82852  0.79927  1
6848     O 1 0.25430  0.81682  0.80339  1
6849     C 1 0.09351  0.68350  0.41660  1
6850     O 1 0.09789  0.70197  0.43330  1
6851     O 1 0.08741  0.68673  0.38937  1
6852     O 1 0.09507  0.66180  0.42715  1
6853     C 1 0.70112  0.08931  0.23482  1
6854     O 1 0.71304  0.09073  0.25953  1
6855     O 1 0.68933  0.10801  0.22467  1
6856     O 1 0.70096  0.06917  0.22030  1
6857     C 1 0.41785  0.94245  0.14635  1
6858     O 1 0.43694  0.92806  0.14401  1
6859     O 1 0.41839  0.96013  0.16498  1
6860     O 1 0.39822  0.93914  0.13007  1
6861     C 1 0.58037  0.83277  0.23579  1
6862     O 1 0.60156  0.82551  0.24659  1
6863     O 1 0.57613  0.85568  0.23242  1
6864     O 1 0.56333  0.81714  0.22860  1
6865     C 1 0.54534  0.37103  0.49644  1
6866     O 1 0.56305  0.36756  0.51546  1
6867     O 1 0.55031  0.38157  0.47174  1
6868     O 1 0.52270  0.36384  0.50206  1
6869     C 1 0.49163  0.19565  0.52482  1
6870     O 1 0.47808  0.21048  0.54009  1
6871     O 1 0.49117  0.17271  0.53059  1
6872     O 1 0.50583  0.20378  0.50396  1
6873     C 1 0.98156  0.71849  0.13026  1
6874     O 1 0.98619  0.71104  0.15665  1
6875     O 1 0.95866  0.72286  0.12227  1
6876     O 1 0.99979  0.72135  0.11178  1
6877     C 1 0.92871  0.97143  0.57046  1
6878     O 1 0.94988  0.96630  0.58298  1
6879     O 1 0.92760  0.98850  0.55104  1
6880     O 1 0.90863  0.95952  0.57741  1
6881     C 1 0.83007  0.63975  0.80590  1
6882     O 1 0.85284  0.63210  0.80222  1
6883     O 1 0.82591  0.66246  0.81097  1
6884     O 1 0.81145  0.62475  0.80421  1
6885     C 1 0.69797  0.71680  0.55885  1
6886     O 1 0.71163  0.70303  0.57540  1
6887     O 1 0.67386  0.71753  0.56251  1
6888     O 1 0.70844  0.72998  0.53880  1
6889     C 1 0.31635  0.57486  0.08954  1
6890     O 1 0.33700  0.56847  0.10241  1
6891     O 1 0.31570  0.59438  0.07385  1
6892     O 1 0.29640  0.56165  0.09225  1
6893     C 1 0.16350  0.47675  0.07467  1
6894     O 1 0.15082  0.48880  0.05533  1
6895     O 1 0.15201  0.46643  0.09636  1
6896     O 1 0.18770  0.47520  0.07248  1
6897     C 1 0.13572  0.75334  0.94333  1
6898     O 1 0.13685  0.73721  0.92276  1
6899     O 1 0.15459  0.75635  0.96089  1
6900     O 1 0.11577  0.76652  0.94627  1
6901     C 1 0.72601  0.11861  0.14175  1
6902     O 1 0.72598  0.09524  0.14388  1
6903     O 1 0.71845  0.13172  0.16358  1
6904     O 1 0.73343  0.12886  0.11772  1
6905     C 1 0.82935  0.75853  0.82893  1
6906     O 1 0.83099  0.74043  0.84688  1
6907     O 1 0.82486  0.78005  0.83890  1
6908     O 1 0.83243  0.75515  0.80105  1
6909     C 1 0.25417  0.83450  0.29100  1
6910     O 1 0.24880  0.81814  0.31034  1
6911     O 1 0.23636  0.84486  0.27628  1
6912     O 1 0.27733  0.84067  0.28657  1
6913     C 1 0.32212  0.15206  0.72203  1
6914     O 1 0.33692  0.14812  0.74405  1
6915     O 1 0.30856  0.17151  0.72127  1
6916     O 1 0.32106  0.13670  0.70062  1
6917     C 1 0.03689  0.91303  0.18135  1
6918     O 1 0.03712  0.91770  0.15351  1
6919     O 1 0.04239  0.92985  0.20006  1
6920     O 1 0.03133  0.89149  0.19047  1
6921     C 1 0.33452  0.99465  0.21471  1
6922     O 1 0.35837  0.99033  0.21651  1
6923     O 1 0.32669  0.01579  0.20656  1
6924     O 1 0.31848  0.97789  0.22131  1
6925     C 1 0.04742  0.45232  0.37740  1
6926     O 1 0.06128  0.46294  0.39687  1
6927     O 1 0.03477  0.46510  0.35872  1
6928     O 1 0.04629  0.42893  0.37653  1
6929     C 1 0.24771  0.41522  0.82666  1
6930     O 1 0.26725  0.42877  0.83074  1
6931     O 1 0.22576  0.42498  0.82357  1
6932     O 1 0.25016  0.39193  0.82540  1
6933     C 1 0.08029  0.49925  0.64408  1
6934     O 1 0.09275  0.48682  0.66326  1
6935     O 1 0.09059  0.51780  0.63158  1
6936     O 1 0.05750  0.49315  0.63744  1
6937     C 1 0.54511  0.61735  0.31808  1
6938     O 1 0.54480  0.60471  0.34201  1
6939     O 1 0.55051  0.64018  0.31903  1
6940     O 1 0.53982  0.60719  0.29324  1
6941     C 1 0.92863  0.57309  0.55226  1
6942     O 1 0.91799  0.55554  0.53812  1
6943     O 1 0.92472  0.57567  0.58012  1
6944     O 1 0.94332  0.58797  0.53857  1
6945     C 1 0.07953  0.43712  0.06547  1
6946     O 1 0.06613  0.45323  0.07890  1
6947     O 1 0.06866  0.41999  0.05082  1
6948     O 1 0.10381  0.43827  0.06645  1
6949     C 1 0.39853  0.52794  0.29873  1
6950     O 1 0.40869  0.52765  0.27292  1
6951     O 1 0.39427  0.50781  0.31241  1
6952     O 1 0.39265  0.54835  0.31087  1
6953     C 1 0.29598  0.20757  0.18021  1
6954     O 1 0.31431  0.19351  0.18782  1
6955     O 1 0.27691  0.21038  0.19752  1
6956     O 1 0.29666  0.21873  0.15524  1
6957     C 1 0.61231  0.14280  0.95012  1
6958     O 1 0.59568  0.13249  0.96666  1
6959     O 1 0.61642  0.16581  0.95245  1
6960     O 1 0.62482  0.13010  0.93124  1
6961     C 1 0.04664  0.00822  0.31539  1
6962     O 1 0.05577  0.02222  0.33552  1
6963     O 1 0.06021  0.00239  0.29290  1
6964     O 1 0.02403  0.99983  0.31791  1
6965     C 1 0.89260  0.39833  0.62045  1
6966     O 1 0.88023  0.38139  0.63375  1
6967     O 1 0.89296  0.42002  0.63117  1
6968     O 1 0.90476  0.39352  0.59655  1
6969     C 1 0.10582  0.14420  0.67972  1
6970     O 1 0.09347  0.13853  0.65623  1
6971     O 1 0.11720  0.16486  0.68140  1
6972     O 1 0.10698  0.12912  0.70142  1
6973     C 1 0.99981  0.82215  0.26384  1
6974     O 1 0.02141  0.82197  0.25079  1
6975     O 1 0.97939  0.82429  0.24862  1
6976     O 1 0.99863  0.82043  0.29214  1
6977     C 1 0.72055  0.20194  0.53577  1
6978     O 1 0.73675  0.21913  0.53196  1
6979     O 1 0.71716  0.19283  0.56165  1
6980     O 1 0.70759  0.19399  0.51375  1
6981     C 1 0.08755  0.19574  0.85889  1
6982     O 1 0.08934  0.21779  0.84951  1
6983     O 1 0.10366  0.18752  0.87770  1
6984     O 1 0.06975  0.18186  0.84933  1
6985     C 1 0.63605  0.40653  0.78186  1
6986     O 1 0.64465  0.42219  0.76326  1
6987     O 1 0.63906  0.38362  0.77710  1
6988     O 1 0.62423  0.41379  0.80508  1
6989     C 1 0.89884  0.69713  0.32228  1
6990     O 1 0.91105  0.71541  0.31167  1
6991     O 1 0.89741  0.69411  0.35040  1
6992     O 1 0.88825  0.68176  0.30477  1
6993     C 1 0.64116  0.56056  0.89834  1
6994     O 1 0.63144  0.54038  0.88945  1
6995     O 1 0.62803  0.57526  0.91430  1
6996     O 1 0.66406  0.56600  0.89141  1
6997     C 1 0.46062  0.49452  0.66226  1
6998     O 1 0.48231  0.50026  0.67309  1
6999     O 1 0.44852  0.50987  0.64611  1
7000     O 1 0.45096  0.47351  0.66779  1
7001     C 1 0.83950  0.24609  0.13467  1
7002     O 1 0.82257  0.23609  0.15108  1
7003     O 1 0.84204  0.26940  0.13453  1
7004     O 1 0.85391  0.23278  0.11844  1
7005     C 1 0.18056  0.67916  0.98453  1
7006     O 1 0.20037  0.66927  0.97320  1
7007     O 1 0.16648  0.66690  0.00229  1
7008     O 1 0.17471  0.70123  0.97786  1
7009     C 1 0.26342  0.03422  0.49773  1
7010     O 1 0.28294  0.02694  0.48325  1
7011     O 1 0.26615  0.04430  0.52317  1
7012     O 1 0.24119  0.03161  0.48664  1
7013     C 1 0.52320  0.15163  0.39763  1
7014     O 1 0.53868  0.13618  0.40902  1
7015     O 1 0.53031  0.17372  0.39305  1
7016     O 1 0.50062  0.14498  0.39081  1
7017     C 1 0.04491  0.12339  0.26310  1
7018     O 1 0.02727  0.13588  0.25072  1
7019     O 1 0.06639  0.12083  0.25013  1
7020     O 1 0.04115  0.11363  0.28855  1
7021     C 1 0.72249  0.70136  0.79683  1
7022     O 1 0.72336  0.69197  0.82284  1
7023     O 1 0.70570  0.71753  0.79067  1
7024     O 1 0.73846  0.69462  0.77702  1
7025     C 1 0.87065  0.31655  0.03282  1
7026     O 1 0.87246  0.32719  0.05804  1
7027     O 1 0.86460  0.32892  0.00975  1
7028     O 1 0.87467  0.29351  0.03072  1
7029     C 1 0.33156  0.36661  0.84144  1
7030     O 1 0.35363  0.37459  0.83444  1
7031     O 1 0.32932  0.34652  0.85582  1
7032     O 1 0.31173  0.37876  0.83411  1
7033     C 1 0.50535  0.91782  0.80175  1
7034     O 1 0.52606  0.91505  0.81626  1
7035     O 1 0.50586  0.92657  0.77540  1
7036     O 1 0.48413  0.91185  0.81360  1
7037     C 1 0.68223  0.36141  0.47018  1
7038     O 1 0.70071  0.36053  0.45175  1
7039     O 1 0.68393  0.37474  0.49347  1
7040     O 1 0.66197  0.34911  0.46522  1
7041     C 1 0.18768  0.14633  0.90520  1
7042     O 1 0.21181  0.14932  0.90535  1
7043     O 1 0.17357  0.16073  0.89001  1
7044     O 1 0.17769  0.12882  0.92003  1
7045     C 1 0.29474  0.66418  0.79417  1
7046     O 1 0.28325  0.68483  0.79492  1
7047     O 1 0.31435  0.66142  0.77770  1
7048     O 1 0.28648  0.64624  0.80969  1
7049     C 1 0.07061  0.06335  0.04381  1
7050     O 1 0.07599  0.04415  0.05884  1
7051     O 1 0.08617  0.07125  0.02419  1
7052     O 1 0.04978  0.07478  0.04861  1
7053     C 1 0.02040  0.66158  0.80116  1
7054     O 1 0.04363  0.66148  0.79276  1
7055     O 1 0.01493  0.65883  0.82864  1
7056     O 1 0.00263  0.66437  0.78206  1
7057     C 1 0.49424  0.29103  0.30750  1
7058     O 1 0.51288  0.27846  0.31755  1
7059     O 1 0.49822  0.31212  0.29604  1
7060     O 1 0.47165  0.28241  0.30868  1
7061     C 1 0.97462  0.06587  0.05289  1
7062     O 1 0.98213  0.04362  0.05138  1
7063     O 1 0.98982  0.08256  0.06196  1
7064     O 1 0.95196  0.07146  0.04510  1
7065     C 1 0.47665  0.43384  0.86551  1
7066     O 1 0.49553  0.44861  0.86584  1
7067     O 1 0.45393  0.44219  0.86637  1
7068     O 1 0.48048  0.41072  0.86430  1
7069     C 1 0.50512  0.81296  0.99066  1
7070     O 1 0.51468  0.82770  0.97161  1
7071     O 1 0.51846  0.80571  0.01273  1
7072     O 1 0.48215  0.80564  0.98778  1
7073     C 1 0.00691  0.36187  0.87941  1
7074     O 1 0.02825  0.37177  0.87299  1
7075     O 1 0.98679  0.37500  0.88077  1
7076     O 1 0.00567  0.33884  0.88446  1
7077     C 1 0.98948  0.55837  0.43565  1
7078     O 1 0.99044  0.54283  0.45689  1
7079     O 1 0.00658  0.57493  0.43340  1
7080     O 1 0.97129  0.55749  0.41683  1
7081     C 1 0.44166  0.62513  0.56344  1
7082     O 1 0.44458  0.64098  0.54279  1
7083     O 1 0.42689  0.62972  0.58531  1
7084     O 1 0.45373  0.60481  0.56238  1
7085     C 1 0.96076  0.04231  0.11002  1
7086     O 1 0.98187  0.05346  0.11407  1
7087     O 1 0.93975  0.05342  0.11488  1
7088     O 1 0.96065  0.02007  0.10108  1
7089     C 1 0.16009  0.48384  0.38063  1
7090     O 1 0.17918  0.47515  0.39471  1
7091     O 1 0.13996  0.47094  0.37750  1
7092     O 1 0.16104  0.50551  0.36988  1
7093     C 1 0.30541  0.59174  0.80762  1
7094     O 1 0.31529  0.59581  0.78213  1
7095     O 1 0.28164  0.59535  0.81173  1
7096     O 1 0.31928  0.58394  0.82895  1
7097     C 1 0.81408  0.57368  0.93098  1
7098     O 1 0.83811  0.57726  0.93060  1
7099     O 1 0.80041  0.58365  0.95113  1
7100     O 1 0.80369  0.56029  0.91107  1
7101     C 1 0.93167  0.14692  0.77463  1
7102     O 1 0.91117  0.14571  0.75940  1
7103     O 1 0.93658  0.13048  0.79403  1
7104     O 1 0.94728  0.16455  0.77039  1
7105     C 1 0.92243  0.27173  0.27428  1
7106     O 1 0.94387  0.26256  0.28180  1
7107     O 1 0.92159  0.28967  0.25603  1
7108     O 1 0.90183  0.26281  0.28482  1
7109     C 1 0.29193  0.09765  0.21601  1
7110     O 1 0.29324  0.12040  0.20938  1
7111     O 1 0.27130  0.08579  0.21156  1
7112     O 1 0.31127  0.08674  0.22704  1
7113     C 1 0.58437  0.78640  0.81423  1
7114     O 1 0.59580  0.79938  0.83376  1
7115     O 1 0.56265  0.79311  0.80435  1
7116     O 1 0.59471  0.76678  0.80448  1
7117     C 1 0.20433  0.74276  0.79528  1
7118     O 1 0.21756  0.74552  0.77167  1
7119     O 1 0.18745  0.75863  0.80220  1
7120     O 1 0.20783  0.72400  0.81182  1
7121     C 1 0.17979  0.39675  0.82981  1
7122     O 1 0.19469  0.37823  0.82958  1
7123     O 1 0.17524  0.40838  0.80572  1
7124     O 1 0.16928  0.40353  0.85408  1
7125     C 1 0.78465  0.22644  0.78154  1
7126     O 1 0.77755  0.20793  0.76622  1
7127     O 1 0.77590  0.24774  0.77559  1
7128     O 1 0.80036  0.22362  0.80296  1
7129     C 1 0.31738  0.47403  0.60120  1
7130     O 1 0.31290  0.49641  0.60779  1
7131     O 1 0.30048  0.46129  0.58783  1
7132     O 1 0.33881  0.46441  0.60787  1
7133     C 1 0.20020  0.79058  0.25091  1
7134     O 1 0.21659  0.78725  0.27151  1
7135     O 1 0.17696  0.79480  0.25755  1
7136     O 1 0.20702  0.78954  0.22367  1
7137     C 1 0.44556  0.08360  0.97885  1
7138     O 1 0.45351  0.09170  0.95386  1
7139     O 1 0.43655  0.09844  0.99816  1
7140     O 1 0.44683  0.06069  0.98464  1
7141     C 1 0.43140  0.66005  0.36297  1
7142     O 1 0.41907  0.64369  0.37733  1
7143     O 1 0.45569  0.66053  0.36414  1
7144     O 1 0.41943  0.67600  0.34756  1
7145     C 1 0.25176  0.40178  0.58151  1
7146     O 1 0.27505  0.39538  0.58410  1
7147     O 1 0.24444  0.42263  0.59125  1
7148     O 1 0.23584  0.38743  0.56892  1
7149     C 1 0.08253  0.71120  0.75907  1
7150     O 1 0.06699  0.71568  0.73790  1
7151     O 1 0.08358  0.72551  0.78154  1
7152     O 1 0.09702  0.69241  0.75778  1
7153     C 1 0.46790  0.14888  0.16345  1
7154     O 1 0.46634  0.16299  0.18606  1
7155     O 1 0.48669  0.13415  0.16088  1
7156     O 1 0.45080  0.14966  0.14328  1
7157     C 1 0.55882  0.61606  0.90249  1
7158     O 1 0.53923  0.62405  0.88873  1
7159     O 1 0.58109  0.62093  0.89272  1
7160     O 1 0.55614  0.60332  0.92613  1
7161     C 1 0.81788  0.23812  0.92282  1
7162     O 1 0.81290  0.21663  0.91311  1
7163     O 1 0.79982  0.25334  0.92751  1
7164     O 1 0.84093  0.24447  0.92760  1
7165     C 1 0.16993  0.42213  0.57895  1
7166     O 1 0.19330  0.42849  0.57727  1
7167     O 1 0.15268  0.43841  0.58234  1
7168     O 1 0.16382  0.39950  0.57725  1
7169     C 1 0.76570  0.64802  0.96802  1
7170     O 1 0.78035  0.63293  0.98142  1
7171     O 1 0.77084  0.65483  0.94151  1
7172     O 1 0.74580  0.65615  0.98105  1
7173     C 1 0.20134  0.45706  0.25912  1
7174     O 1 0.19986  0.44729  0.23336  1
7175     O 1 0.21176  0.44535  0.28051  1
7176     O 1 0.19246  0.47858  0.26348  1
7177     C 1 0.67199  0.52117  0.95844  1
7178     O 1 0.66190  0.50094  0.96662  1
7179     O 1 0.67456  0.53868  0.97708  1
7180     O 1 0.67939  0.52393  0.93158  1
7181     C 1 0.94941  0.56745  0.03312  1
7182     O 1 0.95349  0.54447  0.03600  1
7183     O 1 0.95283  0.57782  0.00796  1
7184     O 1 0.94178  0.58004  0.05537  1
7185     C 1 0.34330  0.11144  0.28401  1
7186     O 1 0.34859  0.09220  0.26903  1
7187     O 1 0.32701  0.12680  0.27409  1
7188     O 1 0.35447  0.11545  0.30877  1
7189     C 1 0.34350  0.65221  0.58031  1
7190     O 1 0.33171  0.67203  0.57397  1
7191     O 1 0.33798  0.63234  0.56669  1
7192     O 1 0.36063  0.65221  0.60047  1
7193     C 1 0.71030  0.82003  0.48098  1
7194     O 1 0.69903  0.83689  0.49567  1
7195     O 1 0.73323  0.82312  0.47230  1
7196     O 1 0.69871  0.79998  0.47521  1
7197     C 1 0.01161  0.83611  0.63109  1
7198     O 1 0.03232  0.83220  0.64521  1
7199     O 1 0.99627  0.85275  0.63999  1
7200     O 1 0.00636  0.82354  0.60792  1
7201     C 1 0.84238  0.54220  0.12004  1
7202     O 1 0.83759  0.53502  0.09358  1
7203     O 1 0.83350  0.56263  0.12934  1
7204     O 1 0.85594  0.52890  0.13725  1
7205     C 1 0.44911  0.08757  0.32358  1
7206     O 1 0.47324  0.08509  0.32539  1
7207     O 1 0.43964  0.10575  0.30947  1
7208     O 1 0.43443  0.07199  0.33609  1
7209     C 1 0.14984  0.40914  0.27825  1
7210     O 1 0.17004  0.39633  0.28130  1
7211     O 1 0.12851  0.40084  0.28750  1
7212     O 1 0.15092  0.43014  0.26571  1
7213     C 1 0.10759  0.27231  0.37318  1
7214     O 1 0.09676  0.28007  0.39681  1
7215     O 1 0.09441  0.26824  0.34982  1
7216     O 1 0.13160  0.26854  0.37294  1
7217     C 1 0.85918  0.86838  0.38391  1
7218     O 1 0.84102  0.88393  0.38279  1
7219     O 1 0.88226  0.87568  0.38250  1
7220     O 1 0.85427  0.84552  0.38644  1
7221     C 1 0.25402  0.97761  0.94263  1
7222     O 1 0.25110  0.98619  0.91642  1
7223     O 1 0.24406  0.98863  0.96484  1
7224     O 1 0.26691  0.95802  0.94664  1
7225     C 1 0.16169  0.94315  0.73538  1
7226     O 1 0.17445  0.92607  0.74786  1
7227     O 1 0.17060  0.96494  0.73446  1
7228     O 1 0.14012  0.93840  0.72359  1
7229     C 1 0.35812  0.96866  0.14823  1
7230     O 1 0.37477  0.98445  0.15613  1
7231     O 1 0.34618  0.95626  0.16789  1
7232     O 1 0.35340  0.96527  0.12066  1
7233     C 1 0.65191  0.60634  0.70411  1
7234     O 1 0.64649  0.60934  0.73157  1
7235     O 1 0.65078  0.62449  0.68619  1
7236     O 1 0.65858  0.58521  0.69461  1
7237     C 1 0.47704  0.24849  0.80031  1
7238     O 1 0.49714  0.25288  0.78523  1
7239     O 1 0.47864  0.23726  0.82518  1
7240     O 1 0.45532  0.25522  0.79045  1
7241     C 1 0.99521  0.38737  0.18261  1
7242     O 1 0.01205  0.40117  0.19446  1
7243     O 1 0.98017  0.39603  0.16291  1
7244     O 1 0.99358  0.36486  0.19027  1
7245     C 1 0.88620  0.66603  0.90604  1
7246     O 1 0.86475  0.66714  0.91935  1
7247     O 1 0.89007  0.64964  0.88625  1
7248     O 1 0.90370  0.68146  0.91232  1
7249     C 1 0.64879  0.47158  0.43985  1
7250     O 1 0.66953  0.48286  0.43409  1
7251     O 1 0.63506  0.47832  0.46182  1
7252     O 1 0.64168  0.45371  0.42346  1
7253     C 1 0.72952  0.48607  0.26842  1
7254     O 1 0.75347  0.48812  0.26411  1
7255     O 1 0.71666  0.50451  0.27743  1
7256     O 1 0.71841  0.46563  0.26345  1
7257     C 1 0.49927  0.42654  0.79178  1
7258     O 1 0.49111  0.42132  0.76578  1
7259     O 1 0.50252  0.44892  0.79930  1
7260     O 1 0.50416  0.40938  0.81027  1
7261     C 1 0.66337  0.17675  0.23496  1
7262     O 1 0.67470  0.15615  0.23785  1
7263     O 1 0.66267  0.18731  0.20961  1
7264     O 1 0.65253  0.18668  0.25736  1
7265     C 1 0.14587  0.85760  0.22114  1
7266     O 1 0.16125  0.87551  0.21760  1
7267     O 1 0.12401  0.86126  0.23278  1
7268     O 1 0.15245  0.83598  0.21332  1
7269     C 1 0.23811  0.53091  0.36787  1
7270     O 1 0.26030  0.52221  0.37279  1
7271     O 1 0.23564  0.55249  0.35719  1
7272     O 1 0.21840  0.51811  0.37390  1
7273     C 1 0.81828  0.78775  0.52577  1
7274     O 1 0.84132  0.79080  0.53408  1
7275     O 1 0.80016  0.79773  0.54037  1
7276     O 1 0.81336  0.77483  0.50277  1
7277     C 1 0.13978  0.37130  0.50464  1
7278     O 1 0.15542  0.35566  0.49398  1
7279     O 1 0.12609  0.38424  0.48718  1
7280     O 1 0.13797  0.37413  0.53277  1
7281     C 1 0.30238  0.33160  0.18717  1
7282     O 1 0.30931  0.33570  0.21394  1
7283     O 1 0.30778  0.34701  0.16672  1
7284     O 1 0.29010  0.31206  0.18083  1
7285     C 1 0.30948  0.08912  0.38495  1
7286     O 1 0.32927  0.08016  0.39739  1
7287     O 1 0.30419  0.11185  0.38805  1
7288     O 1 0.29501  0.07536  0.36935  1
7289     C 1 0.41961  0.43540  0.79123  1
7290     O 1 0.40919  0.42958  0.81591  1
7291     O 1 0.44270  0.44275  0.79072  1
7292     O 1 0.40688  0.43405  0.76708  1
7293     C 1 0.52912  0.90337  0.21887  1
7294     O 1 0.54242  0.89896  0.24205  1
7295     O 1 0.50965  0.91734  0.22062  1
7296     O 1 0.53516  0.89364  0.19401  1
7297     C 1 0.76567  0.30707  0.29806  1
7298     O 1 0.75664  0.30894  0.27178  1
7299     O 1 0.77907  0.28841  0.30518  1
7300     O 1 0.76151  0.32396  0.31714  1
7301     C 1 0.61296  0.26021  0.57308  1
7302     O 1 0.59481  0.25183  0.58901  1
7303     O 1 0.63598  0.25457  0.57918  1
7304     O 1 0.60809  0.27408  0.55090  1
7305     C 1 0.91708  0.12112  0.27225  1
7306     O 1 0.93097  0.10300  0.28007  1
7307     O 1 0.92734  0.14039  0.26140  1
7308     O 1 0.89293  0.12001  0.27538  1
7309     C 1 0.49346  0.70007  0.53974  1
7310     O 1 0.50700  0.70782  0.56139  1
7311     O 1 0.49570  0.70985  0.51405  1
7312     O 1 0.47761  0.68262  0.54380  1
7313     C 1 0.96337  0.80182  0.71209  1
7314     O 1 0.97453  0.80665  0.68753  1
7315     O 1 0.95966  0.81884  0.73114  1
7316     O 1 0.95575  0.78002  0.71750  1
7317     C 1 0.62459  0.70349  0.43726  1
7318     O 1 0.64174  0.69010  0.44919  1
7319     O 1 0.60294  0.70591  0.44990  1
7320     O 1 0.62872  0.71367  0.41212  1
7321     C 1 0.39490  0.92067  0.03991  1
7322     O 1 0.37744  0.90508  0.04570  1
7323     O 1 0.40489  0.92134  0.01402  1
7324     O 1 0.40255  0.93543  0.06008  1
7325     C 1 0.91906  0.28624  0.36522  1
7326     O 1 0.93281  0.26691  0.36578  1
7327     O 1 0.92810  0.30659  0.37453  1
7328     O 1 0.89623  0.28517  0.35552  1
7329     C 1 0.65352  0.12857  0.15694  1
7330     O 1 0.66093  0.13765  0.18166  1
7331     O 1 0.63023  0.13050  0.14910  1
7332     O 1 0.66939  0.11752  0.14008  1
7333     C 1 0.61324  0.74162  0.00889  1
7334     O 1 0.59025  0.73572  0.01481  1
7335     O 1 0.62640  0.75352  0.02793  1
7336     O 1 0.62305  0.73563  0.98393  1
7337     C 1 0.43214  0.18627  0.35070  1
7338     O 1 0.45595  0.18172  0.34899  1
7339     O 1 0.42451  0.20766  0.35812  1
7340     O 1 0.41596  0.16936  0.34523  1
7341     C 1 0.17664  0.29205  0.45021  1
7342     O 1 0.17609  0.27892  0.42668  1
7343     O 1 0.17172  0.31497  0.44872  1
7344     O 1 0.18207  0.28226  0.47522  1
7345     C 1 0.70826  0.54937  0.72622  1
7346     O 1 0.70811  0.57239  0.73151  1
7347     O 1 0.72460  0.53555  0.73896  1
7348     O 1 0.69208  0.54016  0.70818  1
7349     C 1 0.83126  0.98101  0.28400  1
7350     O 1 0.83504  0.00019  0.29971  1
7351     O 1 0.81133  0.96802  0.28816  1
7352     O 1 0.84740  0.97482  0.26411  1
7353     C 1 0.42236  0.40139  0.38682  1
7354     O 1 0.42106  0.37802  0.38554  1
7355     O 1 0.44113  0.41169  0.39988  1
7356     O 1 0.40500  0.41448  0.37482  1
7357     C 1 0.70062  0.12062  0.73768  1
7358     O 1 0.68583  0.12909  0.71760  1
7359     O 1 0.69272  0.11854  0.76443  1
7360     O 1 0.72338  0.11441  0.73104  1
7361     C 1 0.90573  0.46195  0.27659  1
7362     O 1 0.91992  0.47897  0.28691  1
7363     O 1 0.88159  0.46480  0.27588  1
7364     O 1 0.91565  0.44200  0.26725  1
7365     C 1 0.44769  0.25960  0.88063  1
7366     O 1 0.43769  0.25917  0.90652  1
7367     O 1 0.47056  0.26707  0.87726  1
7368     O 1 0.43482  0.25252  0.85810  1
7369     C 1 0.08748  0.59057  0.41897  1
7370     O 1 0.06441  0.58420  0.41440  1
7371     O 1 0.09354  0.61326  0.41910  1
7372     O 1 0.10448  0.57424  0.42358  1
7373     C 1 0.66055  0.54304  0.49083  1
7374     O 1 0.64630  0.52729  0.47797  1
7375     O 1 0.68285  0.54733  0.48076  1
7376     O 1 0.65242  0.55465  0.51361  1
7377     C 1 0.28349  0.64123  0.91508  1
7378     O 1 0.29761  0.65807  0.92595  1
7379     O 1 0.26974  0.64565  0.89226  1
7380     O 1 0.28327  0.61991  0.92688  1
7381     C 1 0.22486  0.21416  0.12575  1
7382     O 1 0.23213  0.23144  0.10854  1
7383     O 1 0.21337  0.19550  0.11504  1
7384     O 1 0.22922  0.21549  0.15366  1
7385     C 1 0.84282  0.47568  0.44059  1
7386     O 1 0.84134  0.49372  0.45863  1
7387     O 1 0.82657  0.45828  0.44197  1
7388     O 1 0.86045  0.47511  0.42103  1
7389     C 1 0.15659  0.62987  0.94119  1
7390     O 1 0.17898  0.62202  0.94686  1
7391     O 1 0.15344  0.65157  0.93110  1
7392     O 1 0.13734  0.61598  0.94543  1
7393     C 1 0.03034  0.65935  0.10097  1
7394     O 1 0.02965  0.63938  0.08615  1
7395     O 1 0.03493  0.67962  0.08776  1
7396     O 1 0.02668  0.65903  0.12906  1
7397     C 1 0.23271  0.35829  0.00225  1
7398     O 1 0.24539  0.34525  0.98387  1
7399     O 1 0.24344  0.37619  0.01563  1
7400     O 1 0.20924  0.35358  0.00704  1
7401     C 1 0.20256  0.80225  0.16359  1
7402     O 1 0.22605  0.80102  0.15641  1
7403     O 1 0.19427  0.82072  0.17814  1
7404     O 1 0.18735  0.78501  0.15620  1
7405     C 1 0.85100  0.09291  0.44194  1
7406     O 1 0.86645  0.07497  0.44475  1
7407     O 1 0.85751  0.11433  0.45060  1
7408     O 1 0.82910  0.08947  0.43031  1
7409     C 1 0.16646  0.85404  0.77663  1
7410     O 1 0.14682  0.84659  0.79074  1
7411     O 1 0.17083  0.84628  0.75031  1
7412     O 1 0.18177  0.86918  0.78887  1
7413     C 1 0.88028  0.23820  0.99265  1
7414     O 1 0.88051  0.21858  0.97712  1
7415     O 1 0.89739  0.24176  0.01237  1
7416     O 1 0.86297  0.25429  0.98841  1
7417     C 1 0.91914  0.41104  0.17485  1
7418     O 1 0.93542  0.42595  0.18575  1
7419     O 1 0.92523  0.38865  0.17045  1
7420     O 1 0.89671  0.41848  0.16860  1
7421     C 1 0.15392  0.90768  0.81672  1
7422     O 1 0.17707  0.91469  0.81859  1
7423     O 1 0.13758  0.92106  0.80330  1
7424     O 1 0.14711  0.88730  0.82824  1
7425     C 1 0.04170  0.86500  0.09299  1
7426     O 1 0.05767  0.85030  0.08110  1
7427     O 1 0.03394  0.88377  0.07859  1
7428     O 1 0.03351  0.86096  0.11929  1
7429     C 1 0.19660  0.70588  0.49901  1
7430     O 1 0.21215  0.68855  0.49299  1
7431     O 1 0.19315  0.72325  0.48037  1
7432     O 1 0.18469  0.70595  0.52377  1
7433     C 1 0.29668  0.31317  0.72593  1
7434     O 1 0.30313  0.30491  0.75143  1
7435     O 1 0.30870  0.33126  0.71457  1
7436     O 1 0.27822  0.30333  0.71179  1
7437     C 1 0.48168  0.83699  0.80443  1
7438     O 1 0.50128  0.82614  0.81490  1
7439     O 1 0.47466  0.85759  0.81520  1
7440     O 1 0.46917  0.82731  0.78307  1
7441     C 1 0.02741  0.55905  0.16507  1
7442     O 1 0.01679  0.53796  0.16499  1
7443     O 1 0.01565  0.57759  0.15445  1
7444     O 1 0.04969  0.56162  0.17602  1
7445     C 1 0.71750  0.58993  0.94743  1
7446     O 1 0.70024  0.59297  0.92775  1
7447     O 1 0.72461  0.56829  0.95452  1
7448     O 1 0.72748  0.60851  0.96022  1
7449     C 1 0.17296  0.09802  0.33017  1
7450     O 1 0.19621  0.09292  0.33580  1
7451     O 1 0.16718  0.10947  0.30632  1
7452     O 1 0.15553  0.09185  0.34851  1
7453     C 1 0.44256  0.18637  0.48058  1
7454     O 1 0.45315  0.16722  0.46986  1
7455     O 1 0.41990  0.18519  0.49079  1
7456     O 1 0.45464  0.20671  0.48110  1
7457     C 1 0.39599  0.31970  0.67763  1
7458     O 1 0.38040  0.33559  0.68785  1
7459     O 1 0.38978  0.30656  0.65525  1
7460     O 1 0.41772  0.31684  0.68990  1
7461     C 1 0.37696  0.09778  0.59098  1
7462     O 1 0.36637  0.07985  0.60445  1
7463     O 1 0.38996  0.09392  0.56743  1
7464     O 1 0.37434  0.11959  0.60089  1
7465     C 1 0.72658  0.41621  0.15663  1
7466     O 1 0.72317  0.43612  0.14220  1
7467     O 1 0.71950  0.41466  0.18375  1
7468     O 1 0.73684  0.39775  0.14386  1
7469     C 1 0.60688  0.63398  0.79476  1
7470     O 1 0.62999  0.63295  0.78602  1
7471     O 1 0.59361  0.61439  0.79645  1
7472     O 1 0.59709  0.65457  0.80205  1
7473     C 1 0.72878  0.89450  0.60574  1
7474     O 1 0.75013  0.89318  0.61925  1
7475     O 1 0.72194  0.91460  0.59352  1
7476     O 1 0.71417  0.87579  0.60468  1
7477     C 1 0.80455  0.17877  0.46382  1
7478     O 1 0.79840  0.18200  0.43662  1
7479     O 1 0.80013  0.19557  0.48295  1
7480     O 1 0.81491  0.15866  0.47195  1
7481     C 1 0.66504  0.82012  0.40392  1
7482     O 1 0.66015  0.84025  0.39054  1
7483     O 1 0.67733  0.80319  0.39051  1
7484     O 1 0.65786  0.81701  0.43080  1
7485     C 1 0.80145  0.77782  0.13133  1
7486     O 1 0.81386  0.76541  0.11208  1
7487     O 1 0.78785  0.76682  0.15075  1
7488     O 1 0.80265  0.80122  0.13118  1
7489     C 1 0.17136  0.18094  0.72291  1
7490     O 1 0.17079  0.18388  0.69473  1
7491     O 1 0.15060  0.17861  0.73744  1
7492     O 1 0.19268  0.18033  0.73655  1
7493     C 1 0.84501  0.16912  0.63916  1
7494     O 1 0.86670  0.17225  0.62690  1
7495     O 1 0.82946  0.15334  0.62861  1
7496     O 1 0.83895  0.18162  0.66213  1
7497     C 1 0.40494  0.09104  0.08289  1
7498     O 1 0.42849  0.09676  0.08435  1
7499     O 1 0.39414  0.08054  0.10494  1
7500     O 1 0.39225  0.09563  0.05931  1
7501     C 1 0.55134  0.28472  0.90265  1
7502     O 1 0.56463  0.29951  0.88700  1
7503     O 1 0.55533  0.28296  0.93060  1
7504     O 1 0.53423  0.27154  0.89032  1
7505     C 1 0.95423  0.20908  0.93738  1
7506     O 1 0.96151  0.23051  0.94515  1
7507     O 1 0.96937  0.19087  0.93992  1
7508     O 1 0.93183  0.20589  0.92701  1
7509     C 1 0.06539  0.18490  0.41210  1
7510     O 1 0.05422  0.19357  0.38916  1
7511     O 1 0.05236  0.17483  0.43275  1
7512     O 1 0.08959  0.18629  0.41439  1
7513     C 1 0.88528  0.33902  0.41705  1
7514     O 1 0.89983  0.34713  0.39653  1
7515     O 1 0.86145  0.34369  0.41637  1
7516     O 1 0.89451  0.32605  0.43812  1
7517     C 1 0.93642  0.25896  0.14450  1
7518     O 1 0.93719  0.27399  0.12273  1
7519     O 1 0.95208  0.26122  0.16608  1
7520     O 1 0.91986  0.24181  0.14484  1
7521     C 1 0.36669  0.99690  0.99719  1
7522     O 1 0.37065  0.00641  0.02274  1
7523     O 1 0.38545  0.99195  0.98014  1
7524     O 1 0.34399  0.99213  0.98881  1
7525     C 1 0.04606  0.12530  0.92988  1
7526     O 1 0.04504  0.10591  0.94578  1
7527     O 1 0.02570  0.13713  0.92390  1
7528     O 1 0.06746  0.13288  0.91996  1
7529     C 1 0.51966  0.95929  0.72004  1
7530     O 1 0.53789  0.97283  0.71085  1
7531     O 1 0.49883  0.96904  0.72870  1
7532     O 1 0.52226  0.93599  0.72054  1
7533     C 1 0.07369  0.15009  0.07002  1
7534     O 1 0.08541  0.14505  0.09415  1
7535     O 1 0.06790  0.13295  0.05187  1
7536     O 1 0.06780  0.17228  0.06401  1
7537     C 1 0.62105  0.69475  0.13213  1
7538     O 1 0.63282  0.67819  0.14679  1
7539     O 1 0.61602  0.71535  0.14432  1
7540     O 1 0.61416  0.69064  0.10534  1
7541     C 1 0.81390  0.08898  0.50508  1
7542     O 1 0.83811  0.09106  0.50615  1
7543     O 1 0.80002  0.10038  0.52387  1
7544     O 1 0.80359  0.07531  0.48540  1
7545     C 1 0.61797  0.24871  0.95082  1
7546     O 1 0.63226  0.23284  0.96341  1
7547     O 1 0.62785  0.26712  0.93757  1
7548     O 1 0.59381  0.24615  0.95147  1
7549     C 1 0.51379  0.16077  0.45792  1
7550     O 1 0.53699  0.16369  0.46565  1
7551     O 1 0.50301  0.17655  0.44110  1
7552     O 1 0.50141  0.14198  0.46682  1
7553     C 1 0.14377  0.60553  0.17527  1
7554     O 1 0.16484  0.59555  0.18266  1
7555     O 1 0.13757  0.62635  0.18612  1
7556     O 1 0.12878  0.59459  0.15724  1
7557     C 1 0.62440  0.34319  0.57884  1
7558     O 1 0.61958  0.35415  0.60331  1
7559     O 1 0.64151  0.32655  0.57790  1
7560     O 1 0.61219  0.34895  0.55528  1
7561     C 1 0.37327  0.36210  0.20151  1
7562     O 1 0.39290  0.36970  0.18749  1
7563     O 1 0.35134  0.37090  0.19541  1
7564     O 1 0.37560  0.34584  0.22178  1
7565     C 1 0.34558  0.92868  0.98089  1
7566     O 1 0.34564  0.90527  0.97945  1
7567     O 1 0.33098  0.93960  0.99935  1
7568     O 1 0.36028  0.94115  0.96405  1
7569     C 1 0.87012  0.25457  0.54667  1
7570     O 1 0.86062  0.25155  0.52078  1
7571     O 1 0.89241  0.24652  0.55248  1
7572     O 1 0.85742  0.26584  0.56668  1
7573     C 1 0.70554  0.03904  0.03948  1
7574     O 1 0.71275  0.05305  0.01831  1
7575     O 1 0.68700  0.02423  0.03552  1
7576     O 1 0.71677  0.03995  0.06465  1
7577     C 1 0.21027  0.20777  0.82573  1
7578     O 1 0.20534  0.22033  0.80244  1
7579     O 1 0.20077  0.21402  0.85076  1
7580     O 1 0.22470  0.18896  0.82399  1
7581     C 1 0.30042  0.97061  0.45609  1
7582     O 1 0.30994  0.99162  0.45022  1
7583     O 1 0.29917  0.96318  0.48299  1
7584     O 1 0.29213  0.95704  0.43505  1
7585     C 1 0.36999  0.70918  0.75084  1
7586     O 1 0.36104  0.68958  0.73923  1
7587     O 1 0.36070  0.71731  0.77520  1
7588     O 1 0.38921  0.71979  0.73907  1
7589     C 1 0.34034  0.42198  0.44570  1
7590     O 1 0.31978  0.41602  0.43234  1
7591     O 1 0.34255  0.41835  0.47364  1
7592     O 1 0.35877  0.43135  0.43105  1
7593     C 1 0.58214  0.85957  0.63483  1
7594     O 1 0.60138  0.84637  0.62808  1
7595     O 1 0.58535  0.88162  0.64371  1
7596     O 1 0.55970  0.85066  0.63297  1
7597     C 1 0.65972  0.97137  0.56017  1
7598     O 1 0.67409  0.95646  0.57423  1
7599     O 1 0.66938  0.98672  0.54193  1
7600     O 1 0.63565  0.97076  0.56413  1
7601     C 1 0.74080  0.99362  0.49231  1
7602     O 1 0.75263  0.99437  0.46750  1
7603     O 1 0.74567  0.00946  0.51245  1
7604     O 1 0.72396  0.97714  0.49688  1
7605     C 1 0.50640  0.26822  0.37224  1
7606     O 1 0.52808  0.27717  0.37919  1
7607     O 1 0.48652  0.28168  0.37334  1
7608     O 1 0.50458  0.24575  0.36446  1
7609     C 1 0.46565  0.96817  0.51542  1
7610     O 1 0.46647  0.95951  0.48904  1
7611     O 1 0.47874  0.98713  0.52213  1
7612     O 1 0.45192  0.95774  0.53517  1
7613     C 1 0.93142  0.66532  0.43831  1
7614     O 1 0.92785  0.68070  0.45935  1
7615     O 1 0.95330  0.65554  0.43470  1
7616     O 1 0.91306  0.65959  0.42103  1
7617     C 1 0.27000  0.32128  0.58935  1
7618     O 1 0.27398  0.31624  0.61670  1
7619     O 1 0.27880  0.34110  0.57821  1
7620     O 1 0.25742  0.30639  0.57306  1
7621     C 1 0.98876  0.20071  0.69190  1
7622     O 1 0.98501  0.22111  0.70517  1
7623     O 1 0.97272  0.18325  0.69476  1
7624     O 1 0.00862  0.19772  0.67592  1
7625     C 1 0.56369  0.96612  0.18604  1
7626     O 1 0.54364  0.96249  0.20152  1
7627     O 1 0.56768  0.98709  0.17425  1
7628     O 1 0.57972  0.94877  0.18232  1
7629     C 1 0.87683  0.17835  0.08229  1
7630     O 1 0.89035  0.19716  0.07616  1
7631     O 1 0.85256  0.17984  0.08178  1
7632     O 1 0.88757  0.15800  0.08866  1
7633     C 1 0.46110  0.56901  0.67035  1
7634     O 1 0.46888  0.59122  0.67016  1
7635     O 1 0.47580  0.55182  0.66155  1
7636     O 1 0.43869  0.56399  0.67956  1
7637     C 1 0.08806  0.36040  0.31545  1
7638     O 1 0.09887  0.37184  0.33678  1
7639     O 1 0.09816  0.36032  0.28960  1
7640     O 1 0.06706  0.34917  0.31991  1
7641     C 1 0.77350  0.90155  0.73188  1
7642     O 1 0.75592  0.88886  0.74408  1
7643     O 1 0.77133  0.92484  0.73012  1
7644     O 1 0.79317  0.89092  0.72123  1
7645     C 1 0.11951  0.27357  0.10190  1
7646     O 1 0.11300  0.29316  0.08829  1
7647     O 1 0.11189  0.25273  0.09244  1
7648     O 1 0.13345  0.27484  0.12513  1
7649     C 1 0.37559  0.07909  0.94083  1
7650     O 1 0.39575  0.08332  0.95588  1
7651     O 1 0.37730  0.07157  0.91400  1
7652     O 1 0.35373  0.08257  0.95254  1
7653     C 1 0.84467  0.24665  0.27362  1
7654     O 1 0.85535  0.23261  0.29264  1
7655     O 1 0.82641  0.26066  0.28158  1
7656     O 1 0.85224  0.24666  0.24662  1
7657     C 1 0.34410  0.41902  0.24632  1
7658     O 1 0.36423  0.40631  0.24220  1
7659     O 1 0.34534  0.44242  0.24644  1
7660     O 1 0.32275  0.40832  0.25044  1
7661     C 1 0.03478  0.03931  0.00767  1
7662     O 1 0.05450  0.03365  0.99254  1
7663     O 1 0.02106  0.05757  0.99991  1
7664     O 1 0.02890  0.02684  0.03073  1
7665     C 1 0.65185  0.52235  0.35516  1
7666     O 1 0.63111  0.51093  0.36049  1
7667     O 1 0.67259  0.51526  0.36725  1
7668     O 1 0.65185  0.54084  0.33771  1
7669     C 1 0.65761  0.29934  0.70848  1
7670     O 1 0.67954  0.29550  0.69712  1
7671     O 1 0.64753  0.28324  0.72544  1
7672     O 1 0.64566  0.31918  0.70268  1
7673     C 1 0.68208  0.58266  0.14828  1
7674     O 1 0.70279  0.59460  0.14475  1
7675     O 1 0.66088  0.59230  0.14072  1
7676     O 1 0.68260  0.56100  0.15910  1
7677     C 1 0.04730  0.05601  0.91329  1
7678     O 1 0.03601  0.03610  0.90615  1
7679     O 1 0.04151  0.07604  0.90019  1
7680     O 1 0.06421  0.05592  0.93370  1
7681     C 1 0.04887  0.11196  0.38387  1
7682     O 1 0.05132  0.12303  0.35899  1
7683     O 1 0.06183  0.11891  0.40638  1
7684     O 1 0.03343  0.09396  0.38623  1
7685     C 1 0.45778  0.20594  0.74058  1
7686     O 1 0.46887  0.21050  0.76525  1
7687     O 1 0.46945  0.19394  0.72034  1
7688     O 1 0.43515  0.21366  0.73600  1
7689     C 1 0.64542  0.89019  0.56967  1
7690     O 1 0.66681  0.88525  0.58179  1
7691     O 1 0.64438  0.90507  0.54776  1
7692     O 1 0.62506  0.88023  0.57946  1
7693     C 1 0.23455  0.66492  0.82355  1
7694     O 1 0.24508  0.67693  0.84461  1
7695     O 1 0.22761  0.67599  0.79986  1
7696     O 1 0.23073  0.64189  0.82630  1
7697     C 1 0.32556  0.36924  0.64461  1
7698     O 1 0.34981  0.36962  0.64672  1
7699     O 1 0.31322  0.38928  0.64161  1
7700     O 1 0.31367  0.34880  0.64522  1
7701     C 1 0.20907  0.86377  0.49158  1
7702     O 1 0.20297  0.88211  0.47541  1
7703     O 1 0.19968  0.84263  0.48612  1
7704     O 1 0.22466  0.86654  0.51313  1
7705     C 1 0.65624  0.11561  0.98971  1
7706     O 1 0.66007  0.13604  0.00289  1
7707     O 1 0.63948  0.10073  0.99962  1
7708     O 1 0.66919  0.11005  0.96663  1
7709     C 1 0.19028  0.84096  0.96938  1
7710     O 1 0.20556  0.84093  0.99148  1
7711     O 1 0.18232  0.86127  0.95868  1
7712     O 1 0.18308  0.82070  0.95786  1
7713     C 1 0.45529  0.57305  0.33910  1
7714     O 1 0.46087  0.58350  0.31452  1
7715     O 1 0.46509  0.58074  0.36337  1
7716     O 1 0.43997  0.55484  0.33940  1
7717     C 1 0.72276  0.15872  0.93573  1
7718     O 1 0.73921  0.16445  0.91599  1
7719     O 1 0.70386  0.14510  0.92887  1
7720     O 1 0.72534  0.16642  0.96239  1
7721     C 1 0.96107  0.87526  0.35360  1
7722     O 1 0.96423  0.86944  0.32633  1
7723     O 1 0.94146  0.86768  0.36768  1
7724     O 1 0.97746  0.88874  0.36676  1
7725     C 1 0.48808  0.49803  0.40883  1
7726     O 1 0.51154  0.49738  0.41627  1
7727     O 1 0.48113  0.48994  0.38343  1
7728     O 1 0.47157  0.50677  0.42680  1
7729     C 1 0.48067  0.34273  0.89441  1
7730     O 1 0.49137  0.32169  0.89463  1
7731     O 1 0.49265  0.36136  0.88434  1
7732     O 1 0.45801  0.34515  0.90429  1
7733     C 1 0.03206  0.40286  0.67980  1
7734     O 1 0.03197  0.42087  0.69797  1
7735     O 1 0.01130  0.39175  0.67364  1
7736     O 1 0.05290  0.39595  0.66778  1
7737     C 1 0.13196  0.61407  0.02947  1
7738     O 1 0.15519  0.62080  0.02731  1
7739     O 1 0.11411  0.62903  0.02288  1
7740     O 1 0.12660  0.59232  0.03797  1
7741     C 1 0.59648  0.69421  0.59460  1
7742     O 1 0.61351  0.69010  0.57494  1
7743     O 1 0.57353  0.68740  0.59009  1
7744     O 1 0.60237  0.70521  0.61872  1
7745     C 1 0.06277  0.22832  0.28649  1
7746     O 1 0.03978  0.22665  0.27744  1
7747     O 1 0.06760  0.22837  0.31433  1
7748     O 1 0.08093  0.22988  0.26769  1
7749     C 1 0.98640  0.32481  0.80239  1
7750     O 1 0.00513  0.31160  0.81089  1
7751     O 1 0.98237  0.34562  0.81459  1
7752     O 1 0.97184  0.31731  0.78153  1
7753     C 1 0.09655  0.27359  0.77345  1
7754     O 1 0.09310  0.25173  0.78285  1
7755     O 1 0.11873  0.28318  0.77437  1
7756     O 1 0.07785  0.28580  0.76290  1
7757     C 1 0.20593  0.04502  0.22751  1
7758     O 1 0.22749  0.03981  0.21599  1
7759     O 1 0.20018  0.06733  0.23303  1
7760     O 1 0.19009  0.02793  0.23344  1
7761     C 1 0.55174  0.97771  0.01963  1
7762     O 1 0.57177  0.96770  0.00904  1
7763     O 1 0.54198  0.99633  0.00668  1
7764     O 1 0.54133  0.96897  0.04302  1
7765     C 1 0.92407  0.50142  0.12042  1
7766     O 1 0.90739  0.51607  0.13100  1
7767     O 1 0.94490  0.49782  0.13441  1
7768     O 1 0.91992  0.49038  0.09583  1
7769     C 1 0.45636  0.24704  0.06445  1
7770     O 1 0.46198  0.25530  0.03869  1
7771     O 1 0.43307  0.24524  0.07233  1
7772     O 1 0.47403  0.24061  0.08235  1
7773     C 1 0.68374  0.16016  0.33730  1
7774     O 1 0.67758  0.14369  0.31841  1
7775     O 1 0.69203  0.18092  0.32837  1
7776     O 1 0.68166  0.15585  0.36511  1
7777     C 1 0.93280  0.04964  0.92289  1
7778     O 1 0.93093  0.06808  0.90550  1
7779     O 1 0.94695  0.03151  0.91576  1
7780     O 1 0.92052  0.04933  0.94741  1
7781     C 1 0.03674  0.22216  0.92151  1
7782     O 1 0.04466  0.24152  0.93457  1
7783     O 1 0.05224  0.20475  0.91572  1
7784     O 1 0.01328  0.22014  0.91443  1
7785     C 1 0.99512  0.96582  0.77346  1
7786     O 1 0.99451  0.98318  0.79253  1
7787     O 1 0.99488  0.97075  0.74569  1
7788     O 1 0.99572  0.94352  0.78217  1
7789     C 1 0.96021  0.66032  0.31495  1
7790     O 1 0.95455  0.67575  0.33529  1
7791     O 1 0.98219  0.65031  0.31462  1
7792     O 1 0.94396  0.65508  0.29479  1
7793     C 1 0.88515  0.60471  0.56955  1
7794     O 1 0.90342  0.62018  0.56915  1
7795     O 1 0.87337  0.60030  0.59383  1
7796     O 1 0.87867  0.59364  0.54569  1
7797     C 1 0.99303  0.39767  0.59765  1
7798     O 1 0.98833  0.39622  0.56983  1
7799     O 1 0.01426  0.40641  0.60659  1
7800     O 1 0.97654  0.39030  0.61653  1
7801     C 1 0.65325  0.66384  0.33468  1
7802     O 1 0.67485  0.65405  0.32926  1
7803     O 1 0.65148  0.68706  0.33789  1
7804     O 1 0.63338  0.65043  0.33669  1
7805     C 1 0.86108  0.13070  0.53085  1
7806     O 1 0.87779  0.12627  0.51092  1
7807     O 1 0.84111  0.14293  0.52425  1
7808     O 1 0.86431  0.12287  0.55736  1
7809     C 1 0.56626  0.21881  0.34096  1
7810     O 1 0.57855  0.23896  0.34306  1
7811     O 1 0.55038  0.21567  0.31978  1
7812     O 1 0.56988  0.20178  0.36001  1
7813     C 1 0.31289  0.73647  0.72720  1
7814     O 1 0.31388  0.71318  0.72432  1
7815     O 1 0.30571  0.74981  0.70539  1
7816     O 1 0.31891  0.74641  0.75194  1
7817     C 1 0.47147  0.56380  0.95837  1
7818     O 1 0.47596  0.56635  0.98611  1
7819     O 1 0.47524  0.58170  0.94057  1
7820     O 1 0.46343  0.54328  0.94837  1
7821     C 1 0.24278  0.64694  0.69356  1
7822     O 1 0.25945  0.63594  0.67774  1
7823     O 1 0.23948  0.67003  0.69072  1
7824     O 1 0.22958  0.63488  0.71241  1
7825     C 1 0.02406  0.01138  0.59907  1
7826     O 1 0.00090  0.00896  0.60720  1
7827     O 1 0.03498  0.99429  0.58441  1
7828     O 1 0.03633  0.03087  0.60567  1
7829     C 1 0.10309  0.53788  0.10898  1
7830     O 1 0.08965  0.53167  0.08653  1
7831     O 1 0.10877  0.56040  0.11317  1
7832     O 1 0.11106  0.52153  0.12709  1
7833     C 1 0.28870  0.64517  0.53660  1
7834     O 1 0.29924  0.66489  0.52742  1
7835     O 1 0.27237  0.64602  0.55763  1
7836     O 1 0.29466  0.62459  0.52494  1
7837     C 1 0.71807  0.88148  0.80870  1
7838     O 1 0.72673  0.85990  0.80418  1
7839     O 1 0.71485  0.88921  0.83526  1
7840     O 1 0.71260  0.89531  0.78668  1
7841     C 1 0.51438  0.54815  0.62728  1
7842     O 1 0.51770  0.52508  0.63049  1
7843     O 1 0.50059  0.55619  0.60601  1
7844     O 1 0.52469  0.56315  0.64548  1
7845     C 1 0.78738  0.13329  0.58607  1
7846     O 1 0.77539  0.13781  0.56197  1
7847     O 1 0.80239  0.11489  0.58755  1
7848     O 1 0.78457  0.14731  0.60859  1
7849     C 1 0.14794  0.84001  0.54535  1
7850     O 1 0.15913  0.82755  0.52515  1
7851     O 1 0.13773  0.86061  0.53894  1
7852     O 1 0.14717  0.83198  0.57203  1
7853     C 1 0.19317  0.90712  0.12445  1
7854     O 1 0.20124  0.88718  0.11289  1
7855     O 1 0.20867  0.92146  0.13776  1
7856     O 1 0.16961  0.91273  0.12269  1
7857     C 1 0.23039  0.94628  0.45177  1
7858     O 1 0.21982  0.96733  0.45352  1
7859     O 1 0.24590  0.93932  0.47197  1
7860     O 1 0.22544  0.93217  0.42984  1
7861     C 1 0.23042  0.63205  0.49760  1
7862     O 1 0.21005  0.63580  0.48277  1
7863     O 1 0.22959  0.63096  0.52596  1
7864     O 1 0.25166  0.62959  0.48408  1
7865     C 1 0.12392  0.55364  0.53725  1
7866     O 1 0.13919  0.54424  0.51830  1
7867     O 1 0.13235  0.56128  0.56225  1
7868     O 1 0.10037  0.55618  0.53081  1
7869     C 1 0.31231  0.09850  0.07398  1
7870     O 1 0.33630  0.10057  0.07796  1
7871     O 1 0.29953  0.11660  0.06385  1
7872     O 1 0.30115  0.07825  0.07985  1
7873     C 1 0.81444  0.99012  0.46231  1
7874     O 1 0.80435  0.00149  0.44045  1
7875     O 1 0.83310  0.97554  0.45787  1
7876     O 1 0.80605  0.99352  0.48865  1
7877     C 1 0.58588  0.54842  0.63227  1
7878     O 1 0.59135  0.53919  0.65761  1
7879     O 1 0.59274  0.57033  0.62602  1
7880     O 1 0.57361  0.53572  0.61313  1
7881     C 1 0.81224  0.80344  0.03921  1
7882     O 1 0.81330  0.78003  0.03933  1
7883     O 1 0.83202  0.81598  0.03271  1
7884     O 1 0.79137  0.81431  0.04545  1
7885     C 1 0.51750  0.70728  0.40155  1
7886     O 1 0.52840  0.69767  0.42412  1
7887     O 1 0.50679  0.69361  0.38216  1
7888     O 1 0.51730  0.73057  0.39838  1
7889     C 1 0.06448  0.91838  0.42638  1
7890     O 1 0.07829  0.90123  0.41568  1
7891     O 1 0.07476  0.93589  0.44096  1
7892     O 1 0.04039  0.91803  0.42250  1
7893     C 1 0.73416  0.06441  0.52688  1
7894     O 1 0.75689  0.06474  0.51680  1
7895     O 1 0.72944  0.07285  0.55281  1
7896     O 1 0.71614  0.05562  0.51105  1
7897     C 1 0.53280  0.50201  0.50157  1
7898     O 1 0.54202  0.49190  0.52482  1
7899     O 1 0.52494  0.52417  0.50262  1
7900     O 1 0.53132  0.48992  0.47729  1
7901     C 1 0.22258  0.15211  0.04794  1
7902     O 1 0.22768  0.17410  0.04013  1
7903     O 1 0.20102  0.14708  0.05958  1
7904     O 1 0.23913  0.13520  0.04434  1
7905     C 1 0.74785  0.76083  0.48784  1
7906     O 1 0.76161  0.77300  0.46964  1
7907     O 1 0.73472  0.74264  0.47859  1
7908     O 1 0.74708  0.76696  0.51524  1
7909     C 1 0.95950  0.80172  0.08851  1
7910     O 1 0.98358  0.80359  0.09179  1
7911     O 1 0.94684  0.81947  0.07732  1
7912     O 1 0.94804  0.78218  0.09669  1
7913     C 1 0.76378  0.57732  0.44029  1
7914     O 1 0.76195  0.56126  0.41971  1
7915     O 1 0.78409  0.59005  0.44283  1
7916     O 1 0.74541  0.58049  0.45850  1
7917     C 1 0.00374  0.60786  0.85318  1
7918     O 1 0.00309  0.59797  0.82743  1
7919     O 1 0.02117  0.60190  0.87162  1
7920     O 1 0.98681  0.62354  0.86058  1
7921     C 1 0.27993  0.98779  0.71324  1
7922     O 1 0.25983  0.97648  0.72145  1
7923     O 1 0.28925  0.00475  0.72955  1
7924     O 1 0.29056  0.98233  0.68855  1
7925     C 1 0.68106  0.12505  0.88317  1
7926     O 1 0.70321  0.11694  0.87674  1
7927     O 1 0.67293  0.14478  0.87116  1
7928     O 1 0.66697  0.11330  0.90143  1
7929     C 1 0.46533  0.31408  0.82765  1
7930     O 1 0.44739  0.30133  0.81630  1
7931     O 1 0.46011  0.33158  0.84554  1
7932     O 1 0.48850  0.30915  0.82141  1
7933     C 1 0.74684  0.50182  0.91120  1
7934     O 1 0.76695  0.49927  0.92688  1
7935     O 1 0.73186  0.51985  0.91599  1
7936     O 1 0.74163  0.48625  0.89087  1
7937     C 1 0.17295  0.40466  0.73217  1
7938     O 1 0.18791  0.38637  0.72902  1
7939     O 1 0.18207  0.42607  0.73667  1
7940     O 1 0.14888  0.40156  0.73073  1
7941     C 1 0.64136  0.80440  0.20896  1
7942     O 1 0.64681  0.79958  0.23603  1
7943     O 1 0.64139  0.82659  0.19985  1
7944     O 1 0.63566  0.78704  0.19108  1
7945     C 1 0.59710  0.70286  0.24091  1
7946     O 1 0.61104  0.69814  0.21835  1
7947     O 1 0.60207  0.72140  0.25729  1
7948     O 1 0.57830  0.68894  0.24723  1
7949     C 1 0.26042  0.56810  0.72222  1
7950     O 1 0.25033  0.57424  0.69747  1
7951     O 1 0.25231  0.57751  0.74646  1
7952     O 1 0.27875  0.55270  0.72273  1
7953     C 1 0.32586  0.62159  0.88549  1
7954     O 1 0.32178  0.59917  0.89227  1
7955     O 1 0.33744  0.63564  0.90375  1
7956     O 1 0.31854  0.62989  0.86033  1
7957     C 1 0.45420  0.56999  0.22538  1
7958     O 1 0.47772  0.56590  0.22015  1
7959     O 1 0.44563  0.59191  0.22475  1
7960     O 1 0.43925  0.55215  0.23125  1
7961     C 1 0.12198  0.33707  0.16764  1
7962     O 1 0.12435  0.36039  0.16711  1
7963     O 1 0.13952  0.32382  0.17899  1
7964     O 1 0.10205  0.32701  0.15685  1
7965     C 1 0.13945  0.66639  0.48932  1
7966     O 1 0.11712  0.65780  0.48505  1
7967     O 1 0.14257  0.68936  0.49356  1
7968     O 1 0.15865  0.65200  0.48938  1
7969     C 1 0.59828  0.59481  0.71103  1
7970     O 1 0.60935  0.59227  0.68592  1
7971     O 1 0.59388  0.61626  0.72126  1
7972     O 1 0.59140  0.57591  0.72578  1
7973     C 1 0.13600  0.50351  0.44953  1
7974     O 1 0.13110  0.50650  0.42194  1
7975     O 1 0.14240  0.52187  0.46553  1
7976     O 1 0.13452  0.48217  0.46112  1
7977     C 1 0.81005  0.97727  0.21775  1
7978     O 1 0.82919  0.97031  0.20238  1
7979     O 1 0.79020  0.96379  0.21924  1
7980     O 1 0.81086  0.99759  0.23187  1
7981     C 1 0.37817  0.59160  0.24509  1
7982     O 1 0.39513  0.57580  0.25201  1
7983     O 1 0.35777  0.59321  0.26044  1
7984     O 1 0.38169  0.60590  0.22296  1
7985     C 1 0.10102  0.45791  0.33355  1
7986     O 1 0.08576  0.43970  0.33505  1
7987     O 1 0.12325  0.45509  0.32255  1
7988     O 1 0.09396  0.47900  0.34281  1
7989     C 1 0.56460  0.77088  0.87748  1
7990     O 1 0.55625  0.79287  0.87834  1
7991     O 1 0.58520  0.76529  0.89097  1
7992     O 1 0.55247  0.75451  0.86289  1
7993     C 1 0.91800  0.60704  0.79956  1
7994     O 1 0.90523  0.62365  0.81294  1
7995     O 1 0.90688  0.59247  0.78150  1
7996     O 1 0.94185  0.60486  0.80443  1
7997     C 1 0.81104  0.23163  0.99351  1
7998     O 1 0.82518  0.22207  0.01350  1
7999     O 1 0.81068  0.25488  0.99001  1
8000     O 1 0.79740  0.21792  0.97685  1
8001     C 1 0.98169  0.92374  0.10630  1
8002     O 1 0.99651  0.94148  0.11300  1
8003     O 1 0.95765  0.92720  0.10518  1
8004     O 1 0.99089  0.90251  0.10092  1
8005     C 1 0.50521  0.63158  0.73890  1
8006     O 1 0.49798  0.61859  0.71681  1
8007     O 1 0.49291  0.65095  0.74591  1
8008     O 1 0.52474  0.62520  0.75396  1
8009     C 1 0.96289  0.88229  0.79265  1
8010     O 1 0.98647  0.87891  0.78701  1
8011     O 1 0.95529  0.90297  0.80264  1
8012     O 1 0.94694  0.86493  0.78853  1
8013     C 1 0.82018  0.25876  0.46741  1
8014     O 1 0.82362  0.27851  0.45264  1
8015     O 1 0.81025  0.25965  0.49332  1
8016     O 1 0.82684  0.23815  0.45635  1
8017     C 1 0.08146  0.67534  0.31739  1
8018     O 1 0.08799  0.69791  0.31795  1
8019     O 1 0.06069  0.66897  0.30479  1
8020     O 1 0.09558  0.65918  0.32968  1
8021     C 1 0.46810  0.88691  0.67538  1
8022     O 1 0.45147  0.88681  0.65465  1
8023     O 1 0.47372  0.86699  0.68884  1
8024     O 1 0.47921  0.90690  0.68255  1
8025     C 1 0.90074  0.74635  0.55711  1
8026     O 1 0.92318  0.74545  0.54619  1
8027     O 1 0.88665  0.76503  0.55228  1
8028     O 1 0.89232  0.72849  0.57264  1
8029     C 1 0.45491  0.62662  0.86963  1
8030     O 1 0.43469  0.62821  0.85396  1
8031     O 1 0.46962  0.64516  0.87223  1
8032     O 1 0.46054  0.60643  0.88246  1
8033     C 1 0.64325  0.35257  0.83402  1
8034     O 1 0.63957  0.37497  0.84117  1
8035     O 1 0.66567  0.34509  0.82776  1
8036     O 1 0.62448  0.33769  0.83289  1
8037     C 1 0.97055  0.18973  0.61092  1
8038     O 1 0.99160  0.19847  0.60143  1
8039     O 1 0.95010  0.20225  0.60850  1
8040     O 1 0.96996  0.16847  0.62284  1
8041     C 1 0.20031  0.26889  0.19892  1
8042     O 1 0.19763  0.24600  0.19371  1
8043     O 1 0.21828  0.27632  0.21581  1
8044     O 1 0.18514  0.28437  0.18704  1
8045     C 1 0.44911  0.74573  0.83541  1
8046     O 1 0.46160  0.74475  0.81106  1
8047     O 1 0.46086  0.74475  0.86026  1
8048     O 1 0.42490  0.74786  0.83491  1
8049     C 1 0.15198  0.24109  0.06254  1
8050     O 1 0.16553  0.23070  0.08248  1
8051     O 1 0.15494  0.26389  0.05702  1
8052     O 1 0.13560  0.22862  0.04796  1
8053     C 1 0.09819  0.64676  0.82962  1
8054     O 1 0.10236  0.62466  0.83774  1
8055     O 1 0.09884  0.66407  0.84875  1
8056     O 1 0.09359  0.65156  0.80234  1
8057     C 1 0.82387  0.31199  0.77282  1
8058     O 1 0.81986  0.31524  0.80057  1
8059     O 1 0.83733  0.32740  0.75829  1
8060     O 1 0.81462  0.29324  0.75967  1
8061     C 1 0.39096  0.74989  0.23953  1
8062     O 1 0.38722  0.76205  0.26342  1
8063     O 1 0.41272  0.74028  0.23447  1
8064     O 1 0.37295  0.74733  0.22070  1
8065     C 1 0.14885  0.17200  0.11431  1
8066     O 1 0.16515  0.16658  0.13435  1
8067     O 1 0.12537  0.17435  0.12117  1
8068     O 1 0.15606  0.17529  0.08747  1
8069     C 1 0.41958  0.12091  0.48286  1
8070     O 1 0.44181  0.11165  0.48029  1
8071     O 1 0.40779  0.11960  0.50766  1
8072     O 1 0.40905  0.13130  0.46056  1
8073     C 1 0.03449  0.84593  0.92701  1
8074     O 1 0.05066  0.85179  0.94700  1
8075     O 1 0.02318  0.86265  0.91211  1
8076     O 1 0.02963  0.82336  0.92191  1
8077     C 1 0.96736  0.82495  0.38942  1
8078     O 1 0.98739  0.82808  0.40508  1
8079     O 1 0.94544  0.82578  0.40167  1
8080     O 1 0.96925  0.82121  0.36146  1
8081     C 1 0.89041  0.56059  0.98359  1
8082     O 1 0.87841  0.55639  0.00778  1
8083     O 1 0.91314  0.55271  0.98028  1
8084     O 1 0.87960  0.57248  0.96262  1
8085     C 1 0.94218  0.67378  0.81869  1
8086     O 1 0.96376  0.67539  0.83164  1
8087     O 1 0.94016  0.66198  0.79426  1
8088     O 1 0.92260  0.68395  0.83019  1
8089     C 1 0.57034  0.62429  0.63372  1
8090     O 1 0.59153  0.63155  0.64454  1
8091     O 1 0.56725  0.62343  0.60556  1
8092     O 1 0.55226  0.61790  0.65105  1
8093     C 1 0.49874  0.42986  0.67824  1
8094     O 1 0.48387  0.41925  0.65980  1
8095     O 1 0.50581  0.41867  0.70179  1
8096     O 1 0.50672  0.45157  0.67298  1
8097     C 1 0.27895  0.25299  0.73687  1
8098     O 1 0.29730  0.24851  0.75469  1
8099     O 1 0.28126  0.24818  0.70919  1
8100     O 1 0.25820  0.26211  0.74675  1
8101     O 1 0.67461  0.07483  0.04641  1
8102     H 1 0.68217  0.08336  0.06265  1
8103     H 1 0.68865  0.06949  0.03468  1
8104     O 1 0.18286  0.95757  0.31666  1
8105     H 1 0.19884  0.95284  0.32485  1
8106     H 1 0.17393  0.96483  0.33286  1
8107     O 1 0.51373  0.95865  0.98791  1
8108     H 1 0.49880  0.95422  0.97715  1
8109     H 1 0.50961  0.97397  0.99688  1
8110     O 1 0.49101  0.99425  0.94362  1
8111     H 1 0.49841  0.97862  0.94749  1
8112     H 1 0.50180  0.00559  0.95365  1
8113     O 1 0.95026  0.99392  0.63582  1
8114     H 1 0.93531  0.00366  0.63788  1
8115     H 1 0.96374  0.00551  0.63412  1
8116     O 1 0.30526  0.50897  0.49124  1
8117     H 1 0.30800  0.49170  0.49096  1
8118     H 1 0.30234  0.51319  0.47098  1
8119     O 1 0.07510  0.76431  0.10389  1
8120     H 1 0.06205  0.77280  0.11439  1
8121     H 1 0.07124  0.76697  0.08345  1
8122     O 1 0.94283  0.98533  0.00734  1
8123     H 1 0.94901  0.97025  0.99944  1
8124     H 1 0.92480  0.98348  0.00752  1
8125     O 1 0.44745  0.67164  0.91375  1
8126     H 1 0.45981  0.67918  0.90125  1
8127     H 1 0.45706  0.66490  0.92974  1
8128     O 1 0.61106  0.67077  0.29287  1
8129     H 1 0.62246  0.65742  0.29595  1
8130     H 1 0.60215  0.66665  0.27512  1
8131     O 1 0.61328  0.99882  0.09111  1
8132     H 1 0.62275  0.98869  0.10435  1
8133     H 1 0.59599  0.99642  0.09680  1
8134     O 1 0.30836  0.92929  0.95142  1
8135     H 1 0.31154  0.92108  0.96975  1
8136     H 1 0.32287  0.92569  0.93949  1
8137     O 1 0.08968  0.34107  0.72860  1
8138     H 1 0.07616  0.32955  0.72665  1
8139     H 1 0.09464  0.33998  0.74893  1
8140     O 1 0.35088  0.99532  0.53836  1
8141     H 1 0.36021  0.98245  0.54765  1
8142     H 1 0.34911  0.00748  0.55343  1
8143     O 1 0.10451  0.66396  0.11545  1
8144     H 1 0.10630  0.64684  0.11177  1
8145     H 1 0.09040  0.66513  0.12868  1
8146     O 1 0.83842  0.72601  0.24092  1
8147     H 1 0.82500  0.72452  0.22679  1
8148     H 1 0.83267  0.73828  0.25442  1
8149     O 1 0.03950  0.08119  0.32781  1
8150     H 1 0.04107  0.09613  0.33864  1
8151     H 1 0.05450  0.08047  0.31594  1
8152     O 1 0.49888  0.03197  0.71838  1
8153     H 1 0.49672  0.04160  0.73587  1
8154     H 1 0.51446  0.03763  0.71000  1
8155     O 1 0.42272  0.51375  0.93090  1
8156     H 1 0.42454  0.52195  0.94948  1
8157     H 1 0.42330  0.49677  0.93579  1
8158     O 1 0.88863  0.92180  0.60272  1
8159     H 1 0.89077  0.90729  0.61425  1
8160     H 1 0.89425  0.93470  0.61540  1
8161     O 1 0.98522  0.21339  0.36576  1
8162     H 1 0.98934  0.22597  0.35189  1
8163     H 1 0.96769  0.21596  0.37018  1
8164     O 1 0.09604  0.31864  0.36430  1
8165     H 1 0.11378  0.32197  0.36265  1
8166     H 1 0.09358  0.31470  0.38473  1
8167     O 1 0.62706  0.36971  0.06582  1
8168     H 1 0.64099  0.36942  0.05226  1
8169     H 1 0.63181  0.38153  0.08040  1
8170     O 1 0.64731  0.12285  0.82874  1
8171     H 1 0.65864  0.13250  0.84043  1
8172     H 1 0.65300  0.10643  0.83153  1
8173     O 1 0.14571  0.70208  0.67290  1
8174     H 1 0.13717  0.68766  0.66632  1
8175     H 1 0.16103  0.70248  0.66159  1
8176     O 1 0.28029  0.15391  0.14053  1
8177     H 1 0.28580  0.17009  0.13581  1
8178     H 1 0.26411  0.15243  0.13114  1
8179     O 1 0.11215  0.01283  0.84787  1
8180     H 1 0.11708  0.99781  0.85702  1
8181     H 1 0.09443  0.01092  0.84400  1
8182     O 1 0.01728  0.18568  0.47559  1
8183     H 1 0.02675  0.20001  0.48053  1
8184     H 1 0.02539  0.17944  0.45823  1
8185     O 1 0.45921  0.36095  0.69499  1
8186     H 1 0.47460  0.35462  0.68683  1
8187     H 1 0.46299  0.36364  0.71544  1
8188     O 1 0.81268  0.83681  0.56625  1
8189     H 1 0.80962  0.82047  0.55967  1
8190     H 1 0.82788  0.83571  0.57772  1
8191     O 1 0.37325  0.10270  0.99751  1
8192     H 1 0.38889  0.09817  0.98833  1
8193     H 1 0.36243  0.08888  0.99463  1
8194     O 1 0.66814  0.07088  0.92454  1
8195     H 1 0.66575  0.05357  0.92516  1
8196     H 1 0.66776  0.07484  0.90392  1
8197     O 1 0.74105  0.98905  0.68997  1
8198     H 1 0.72306  0.99081  0.69154  1
8199     H 1 0.74770  0.99954  0.70503  1
8200     O 1 0.24524  0.56835  0.62673  1
8201     H 1 0.26149  0.56934  0.61742  1
8202     H 1 0.24695  0.55546  0.64088  1
8203     O 1 0.64612  0.75675  0.55814  1
8204     H 1 0.65652  0.74920  0.54340  1
8205     H 1 0.62931  0.75580  0.55030  1
8206     O 1 0.48651  0.95048  0.57283  1
8207     H 1 0.48894  0.96257  0.58785  1
8208     H 1 0.47978  0.95934  0.55635  1
8209     O 1 0.36698  0.36464  0.33339  1
8210     H 1 0.35125  0.37082  0.32596  1
8211     H 1 0.37033  0.37427  0.35062  1
8212     O 1 0.85884  0.28517  0.65476  1
8213     H 1 0.87180  0.28479  0.66957  1
8214     H 1 0.84799  0.29830  0.66062  1
8215     O 1 0.95941  0.62830  0.56815  1
8216     H 1 0.96110  0.64525  0.57286  1
8217     H 1 0.94179  0.62622  0.56385  1
8218     O 1 0.21659  0.02634  0.97721  1
8219     H 1 0.22529  0.01949  0.96060  1
8220     H 1 0.22709  0.03962  0.98344  1
8221     O 1 0.85851  0.77588  0.47709  1
8222     H 1 0.86005  0.78174  0.45721  1
8223     H 1 0.84103  0.77825  0.48192  1
8224     O 1 0.78255  0.28752  0.52529  1
8225     H 1 0.76808  0.29785  0.52773  1
8226     H 1 0.77565  0.27202  0.51977  1
8227     O 1 0.58853  0.59997  0.46635  1
8228     H 1 0.58416  0.61648  0.47105  1
8229     H 1 0.60113  0.60136  0.45121  1
8230     O 1 0.17267  0.04314  0.94058  1
8231     H 1 0.15668  0.04053  0.93110  1
8232     H 1 0.18487  0.04136  0.92507  1
8233     O 1 0.56805  0.84596  0.13502  1
8234     H 1 0.55114  0.84155  0.12959  1
8235     H 1 0.57851  0.83827  0.12046  1
8236     O 1 0.56520  0.71971  0.51981  1
8237     H 1 0.57576  0.71435  0.53575  1
8238     H 1 0.55899  0.70496  0.51108  1
8239     O 1 0.77362  0.60892  0.56425  1
8240     H 1 0.77495  0.59978  0.54627  1
8241     H 1 0.77168  0.59682  0.57935  1
8242     O 1 0.51327  0.35788  0.60757  1
8243     H 1 0.50989  0.34072  0.60766  1
8244     H 1 0.52693  0.35989  0.62128  1
8245     O 1 0.25518  0.45090  0.02282  1
8246     H 1 0.26516  0.45605  0.00628  1
8247     H 1 0.25960  0.46199  0.03834  1
8248     O 1 0.56760  0.10384  0.83242  1
8249     H 1 0.57431  0.08805  0.83695  1
8250     H 1 0.57003  0.10557  0.81154  1
8251     O 1 0.40249  0.80705  0.25420  1
8252     H 1 0.41492  0.80650  0.23879  1
8253     H 1 0.40213  0.82379  0.26023  1
8254     O 1 0.75187  0.56258  0.89543  1
8255     H 1 0.75528  0.55294  0.87823  1
8256     H 1 0.75357  0.57909  0.88882  1
8257     O 1 0.76365  0.63564  0.03395  1
8258     H 1 0.77436  0.64278  0.01920  1
8259     H 1 0.77503  0.62706  0.04674  1
8260     O 1 0.41823  0.88231  0.13016  1
8261     H 1 0.42528  0.88435  0.14952  1
8262     H 1 0.41535  0.86512  0.12843  1
8263     O 1 0.32938  0.29583  0.90114  1
8264     H 1 0.31129  0.29593  0.90260  1
8265     H 1 0.33328  0.28070  0.89160  1
8266     O 1 0.84723  0.73758  0.52338  1
8267     H 1 0.83290  0.73999  0.51074  1
8268     H 1 0.84556  0.74986  0.53831  1
8269     O 1 0.80362  0.25309  0.72552  1
8270     H 1 0.81654  0.24520  0.73689  1
8271     H 1 0.78861  0.25145  0.73722  1
8272     O 1 0.80671  0.93809  0.84020  1
8273     H 1 0.79064  0.94430  0.83391  1
8274     H 1 0.80691  0.92156  0.83337  1
8275     O 1 0.39585  0.10773  0.15942  1
8276     H 1 0.40978  0.10014  0.14948  1
8277     H 1 0.39704  0.10205  0.17940  1
8278     O 1 0.03566  0.44578  0.64725  1
8279     H 1 0.02001  0.45419  0.65048  1
8280     H 1 0.03085  0.43082  0.63787  1
8281     O 1 0.31525  0.51930  0.66040  1
8282     H 1 0.30805  0.50333  0.65858  1
8283     H 1 0.32859  0.51740  0.67456  1
8284     O 1 0.86764  0.46427  0.84443  1
8285     H 1 0.85733  0.47654  0.85350  1
8286     H 1 0.86322  0.46491  0.82390  1
8287     O 1 0.21744  0.82219  0.90800  1
8288     H 1 0.22692  0.83293  0.92050  1
8289     H 1 0.22361  0.80624  0.91274  1
8290     O 1 0.98480  0.54995  0.12610  1
8291     H 1 0.99153  0.54565  0.10713  1
8292     H 1 0.99890  0.55669  0.13660  1
8293     O 1 0.88155  0.29718  0.88050  1
8294     H 1 0.86587  0.29251  0.87151  1
8295     H 1 0.88737  0.28272  0.89023  1
8296     O 1 0.96117  0.67052  0.74402  1
8297     H 1 0.97145  0.68088  0.75613  1
8298     H 1 0.95066  0.66190  0.75775  1
8299     O 1 0.78158  0.60695  0.49709  1
8300     H 1 0.79306  0.59534  0.50550  1
8301     H 1 0.77282  0.59807  0.48200  1
8302     O 1 0.59530  0.21947  0.54237  1
8303     H 1 0.60447  0.20599  0.53419  1
8304     H 1 0.58600  0.21260  0.55853  1
8305     O 1 0.82388  0.96295  0.88816  1
8306     H 1 0.83861  0.96590  0.89997  1
8307     H 1 0.82932  0.96590  0.86828  1
8308     O 1 0.80558  0.25485  0.05742  1
8309     H 1 0.79615  0.24056  0.05224  1
8310     H 1 0.80525  0.25519  0.07860  1
8311     O 1 0.50718  0.74445  0.84510  1
8312     H 1 0.49894  0.75913  0.85135  1
8313     H 1 0.52360  0.74521  0.85404  1
8314     O 1 0.22633  0.46716  0.85143  1
8315     H 1 0.23460  0.45856  0.83573  1
8316     H 1 0.23984  0.47447  0.86243  1
8317     O 1 0.99163  0.63579  0.51645  1
8318     H 1 0.00174  0.63067  0.50000  1
8319     H 1 0.00234  0.64670  0.52728  1
8320     O 1 0.42297  0.96413  0.01474  1
8321     H 1 0.42861  0.98060  0.01732  1
8322     H 1 0.41261  0.96097  0.03169  1
8323     O 1 0.10170  0.93353  0.29948  1
8324     H 1 0.11116  0.92516  0.28452  1
8325     H 1 0.11431  0.94049  0.31214  1
8326     O 1 0.62394  0.74982  0.76472  1
8327     H 1 0.60682  0.75073  0.77162  1
8328     H 1 0.63234  0.76315  0.77425  1
8329     O 1 0.84291  0.32642  0.84991  1
8330     H 1 0.86050  0.32227  0.85092  1
8331     H 1 0.83534  0.31328  0.83912  1
8332     O 1 0.30319  0.37433  0.44210  1
8333     H 1 0.31348  0.38719  0.44990  1
8334     H 1 0.28931  0.38254  0.43280  1
8335     O 1 0.04223  0.52167  0.85101  1
8336     H 1 0.05147  0.53316  0.83926  1
8337     H 1 0.05452  0.51523  0.86449  1
8338     O 1 0.88927  0.38360  0.54249  1
8339     H 1 0.90132  0.37184  0.53563  1
8340     H 1 0.89900  0.39812  0.54560  1
8341     O 1 0.77567  0.77242  0.57898  1
8342     H 1 0.76416  0.78592  0.57894  1
8343     H 1 0.79197  0.77965  0.57589  1
8344     O 1 0.04334  0.71736  0.13402  1
8345     H 1 0.05218  0.73247  0.13147  1
8346     H 1 0.02881  0.71874  0.12146  1
8347     O 1 0.16190  0.10907  0.74284  1
8348     H 1 0.16617  0.12602  0.74183  1
8349     H 1 0.14388  0.10867  0.74058  1
8350     O 1 0.15156  0.77554  0.01269  1
8351     H 1 0.13604  0.78181  0.00482  1
8352     H 1 0.15404  0.78442  0.03070  1
8353     O 1 0.83896  0.89668  0.01167  1
8354     H 1 0.84674  0.90024  0.99303  1
8355     H 1 0.82993  0.91126  0.01665  1
8356     O 1 0.25439  0.59904  0.57105  1
8357     H 1 0.26984  0.59358  0.57993  1
8358     H 1 0.25966  0.60790  0.55387  1
8359     O 1 0.40323  0.68733  0.40315  1
8360     H 1 0.39999  0.68192  0.38337  1
8361     H 1 0.40193  0.70473  0.40213  1
8362     O 1 0.63753  0.95033  0.06420  1
8363     H 1 0.63330  0.93335  0.06366  1
8364     H 1 0.65247  0.95164  0.05231  1
8365     O 1 0.96010  0.39254  0.92715  1
8366     H 1 0.97376  0.38340  0.91870  1
8367     H 1 0.95875  0.40673  0.91490  1
8368     O 1 0.54745  0.74442  0.12568  1
8369     H 1 0.53012  0.73960  0.12786  1
8370     H 1 0.55177  0.75163  0.14430  1
8371     O 1 0.84843  0.99473  0.64666  1
8372     H 1 0.85611  0.00227  0.66353  1
8373     H 1 0.84899  0.97762  0.65089  1
8374     O 1 0.54103  0.23868  0.40888  1
8375     H 1 0.53486  0.23982  0.42875  1
8376     H 1 0.53049  0.24960  0.39785  1
8377     O 1 0.92850  0.29299  0.75288  1
8378     H 1 0.92748  0.30450  0.76877  1
8379     H 1 0.91391  0.28282  0.75535  1
8380     O 1 0.43372  0.05178  0.11132  1
8381     H 1 0.44170  0.03824  0.10172  1
8382     H 1 0.44705  0.06342  0.11403  1
8383     O 1 0.22816  0.36347  0.32444  1
8384     H 1 0.23350  0.37375  0.30849  1
8385     H 1 0.21517  0.35344  0.31606  1
8386     O 1 0.82126  0.55918  0.69427  1
8387     H 1 0.83489  0.56521  0.70618  1
8388     H 1 0.80650  0.56131  0.70628  1
8389     O 1 0.98029  0.40839  0.30059  1
8390     H 1 0.99094  0.40307  0.28470  1
8391     H 1 0.99136  0.40936  0.31732  1
8392     O 1 0.24655  0.93966  0.23513  1
8393     H 1 0.25168  0.92305  0.23243  1
8394     H 1 0.23385  0.93895  0.25023  1
8395     O 1 0.53382  0.08531  0.20565  1
8396     H 1 0.52988  0.07064  0.21620  1
8397     H 1 0.54498  0.09405  0.21855  1
8398     O 1 0.31741  0.04780  0.71277  1
8399     H 1 0.31582  0.03204  0.72169  1
8400     H 1 0.31133  0.05890  0.72750  1
8401     O 1 0.02578  0.45383  0.58731  1
8402     H 1 0.01518  0.46375  0.57504  1
8403     H 1 0.01466  0.44770  0.60230  1
8404     O 1 0.77694  0.88586  0.50398  1
8405     H 1 0.78350  0.89763  0.49032  1
8406     H 1 0.76846  0.89538  0.51871  1
8407     O 1 0.11713  0.32932  0.51927  1
8408     H 1 0.12385  0.32000  0.53538  1
8409     H 1 0.11458  0.34529  0.52732  1
8410     O 1 0.03303  0.67440  0.63345  1
8411     H 1 0.04030  0.66612  0.61684  1
8412     H 1 0.04644  0.67514  0.64768  1
8413     O 1 0.01776  0.89475  0.82375  1
8414     H 1 0.02021  0.91123  0.83014  1
8415     H 1 0.00086  0.89445  0.81608  1
8416     O 1 0.85155  0.82678  0.75725  1
8417     H 1 0.85932  0.81102  0.75823  1
8418     H 1 0.83484  0.82367  0.74994  1
8419     O 1 0.28918  0.85741  0.09821  1
8420     H 1 0.27767  0.86964  0.10515  1
8421     H 1 0.30249  0.86640  0.08884  1
8422     O 1 0.65702  0.60005  0.49735  1
8423     H 1 0.65395  0.61570  0.50605  1
8424     H 1 0.65952  0.60340  0.47677  1
8425     O 1 0.93018  0.60295  0.66958  1
8426     H 1 0.92369  0.61346  0.68470  1
8427     H 1 0.94769  0.60091  0.67449  1
8428     O 1 0.36565  0.17784  0.09335  1
8429     H 1 0.37471  0.17378  0.11103  1
8430     H 1 0.35064  0.16805  0.09418  1
8431     O 1 0.34052  0.06475  0.11512  1
8432     H 1 0.34167  0.06492  0.09399  1
8433     H 1 0.35478  0.05529  0.12140  1
8434     O 1 0.48977  0.17716  0.66808  1
8435     H 1 0.48460  0.16405  0.68070  1
8436     H 1 0.50547  0.17177  0.65974  1
8437     O 1 0.05719  0.90363  0.94973  1
8438     H 1 0.05840  0.91986  0.95744  1
8439     H 1 0.04975  0.89436  0.96544  1
8440     O 1 0.40707  0.79244  0.84585  1
8441     H 1 0.42162  0.79472  0.83352  1
8442     H 1 0.39372  0.78841  0.83238  1
8443     O 1 0.28358  0.10020  0.68090  1
8444     H 1 0.27490  0.09250  0.69698  1
8445     H 1 0.27553  0.09387  0.66354  1
8446     O 1 0.81784  0.81726  0.80449  1
8447     H 1 0.80477  0.81754  0.78981  1
8448     H 1 0.81627  0.80156  0.81360  1
8449     O 1 0.38630  0.96548  0.92645  1
8450     H 1 0.36971  0.95913  0.92272  1
8451     H 1 0.38421  0.98283  0.92590  1
8452     O 1 0.75765  0.05961  0.03166  1
8453     H 1 0.75291  0.07315  0.04384  1
8454     H 1 0.74716  0.04647  0.03834  1
8455     O 1 0.65768  0.00325  0.95483  1
8456     H 1 0.65508  0.01359  0.93803  1
8457     H 1 0.64108  0.00081  0.96282  1
8458     O 1 0.27117  0.64395  0.61406  1
8459     H 1 0.28517  0.63480  0.62169  1
8460     H 1 0.27677  0.64948  0.59507  1
8461     O 1 0.12382  0.98652  0.75484  1
8462     H 1 0.13865  0.98607  0.74267  1
8463     H 1 0.11253  0.99734  0.74472  1
8464     O 1 0.03913  0.33205  0.10705  1
8465     H 1 0.03310  0.31624  0.10144  1
8466     H 1 0.02804  0.34321  0.09716  1
8467     O 1 0.26153  0.19191  0.61167  1
8468     H 1 0.27320  0.17855  0.61220  1
8469     H 1 0.24517  0.18436  0.61151  1
8470     O 1 0.83722  0.52402  0.51759  1
8471     H 1 0.83506  0.50684  0.52046  1
8472     H 1 0.83294  0.53110  0.53630  1
8473     O 1 0.62854  0.84897  0.08613  1
8474     H 1 0.64537  0.84366  0.09065  1
8475     H 1 0.62148  0.85346  0.10486  1
8476     O 1 0.16190  0.26335  0.52924  1
8477     H 1 0.14793  0.26526  0.51594  1
8478     H 1 0.15435  0.25807  0.54740  1
8479     O 1 0.76771  0.18197  0.00515  1
8480     H 1 0.78489  0.17695  0.00221  1
8481     H 1 0.76595  0.19637  0.99333  1
8482     O 1 0.37957  0.02530  0.18236  1
8483     H 1 0.36914  0.03956  0.18345  1
8484     H 1 0.36961  0.01373  0.17158  1
8485     O 1 0.91653  0.21772  0.28940  1
8486     H 1 0.90823  0.23323  0.28852  1
8487     H 1 0.91137  0.21094  0.30796  1
8488     O 1 0.61402  0.86528  0.17284  1
8489     H 1 0.62375  0.85208  0.18079  1
8490     H 1 0.62555  0.87375  0.16011  1
8491     O 1 0.20935  0.90512  0.86726  1
8492     H 1 0.20964  0.90495  0.88843  1
8493     H 1 0.22574  0.89931  0.86157  1
8494     O 1 0.08547  0.81771  0.65678  1
8495     H 1 0.07632  0.80533  0.64634  1
8496     H 1 0.09990  0.82097  0.64459  1
8497     O 1 0.14272  0.35785  0.75873  1
8498     H 1 0.13742  0.36726  0.77547  1
8499     H 1 0.14968  0.36959  0.74532  1
8500     O 1 0.32256  0.70489  0.27597  1
8501     H 1 0.33340  0.71881  0.27778  1
8502     H 1 0.33033  0.69270  0.28813  1
8503     O 1 0.22428  0.91753  0.18864  1
8504     H 1 0.23282  0.90388  0.19732  1
8505     H 1 0.21498  0.91072  0.17244  1
8506     O 1 0.97244  0.44812  0.16747  1
8507     H 1 0.97270  0.43457  0.15410  1
8508     H 1 0.98592  0.45845  0.16085  1
8509     O 1 0.49052  0.92944  0.27912  1
8510     H 1 0.49432  0.92953  0.25841  1
8511     H 1 0.48975  0.91250  0.28424  1
8512     O 1 0.99140  0.74539  0.20118  1
8513     H 1 0.99740  0.73589  0.18486  1
8514     H 1 0.00251  0.74128  0.21716  1
8515     O 1 0.17887  0.48081  0.89086  1
8516     H 1 0.16548  0.49252  0.89233  1
8517     H 1 0.17127  0.46570  0.89670  1
8518     O 1 0.76983  0.38225  0.51658  1
8519     H 1 0.77225  0.39900  0.52191  1
8520     H 1 0.77401  0.38159  0.49598  1
8521     O 1 0.43034  0.52416  0.19293  1
8522     H 1 0.44001  0.51373  0.20562  1
8523     H 1 0.44250  0.53528  0.18486  1
8524     O 1 0.84539  0.40458  0.40077  1
8525     H 1 0.85098  0.40167  0.42060  1
8526     H 1 0.83131  0.39378  0.39819  1
8527     O 1 0.84020  0.03666  0.05519  1
8528     H 1 0.85232  0.03828  0.03957  1
8529     H 1 0.84848  0.04340  0.07218  1
8530     O 1 0.73387  0.24725  0.60995  1
8531     H 1 0.71976  0.24310  0.62227  1
8532     H 1 0.74352  0.25856  0.62150  1
8533     O 1 0.98414  0.98190  0.84725  1
8534     H 1 0.98720  0.98937  0.82844  1
8535     H 1 0.97027  0.99093  0.85541  1
8536     O 1 0.80468  0.08395  0.67722  1
8537     H 1 0.81905  0.07519  0.68454  1
8538     H 1 0.79084  0.07281  0.67932  1
8539     O 1 0.40581  0.81007  0.37390  1
8540     H 1 0.39389  0.80890  0.35800  1
8541     H 1 0.39757  0.82009  0.38833  1
8542     O 1 0.19038  0.03999  0.70826  1
8543     H 1 0.20805  0.04311  0.70537  1
8544     H 1 0.18396  0.03699  0.68879  1
8545     O 1 0.38764  0.76246  0.39793  1
8546     H 1 0.37786  0.74817  0.40216  1
8547     H 1 0.37726  0.77572  0.40449  1
8548     O 1 0.76204  0.55054  0.35571  1
8549     H 1 0.74603  0.55830  0.35895  1
8550     H 1 0.76174  0.54591  0.33530  1
8551     O 1 0.48116  0.91415  0.15431  1
8552     H 1 0.46426  0.90839  0.15111  1
8553     H 1 0.48638  0.92033  0.13546  1
8554     O 1 0.29496  0.93952  0.12581  1
8555     H 1 0.29661  0.92812  0.10989  1
8556     H 1 0.29797  0.93006  0.14326  1
8557     O 1 0.77254  0.95603  0.48777  1
8558     H 1 0.77442  0.97182  0.47899  1
8559     H 1 0.78349  0.94569  0.47646  1
8560     O 1 0.10576  0.01929  0.01710  1
8561     H 1 0.11388  0.03289  0.02642  1
8562     H 1 0.11349  0.01828  0.99799  1
8563     O 1 0.76232  0.73514  0.03327  1
8564     H 1 0.75556  0.73905  0.05234  1
8565     H 1 0.77940  0.73022  0.03713  1
8566     O 1 0.12390  0.91065  0.86883  1
8567     H 1 0.11632  0.90466  0.88665  1
8568     H 1 0.14145  0.90656  0.87068  1
8569     O 1 0.27220  0.59896  0.44586  1
8570     H 1 0.27964  0.60801  0.42997  1
8571     H 1 0.26771  0.58361  0.43722  1
8572     O 1 0.47082  0.82749  0.93831  1
8573     H 1 0.47627  0.82866  0.95846  1
8574     H 1 0.45637  0.83800  0.93717  1
8575     O 1 0.60352  0.66897  0.01505  1
8576     H 1 0.60468  0.68229  0.00141  1
8577     H 1 0.60123  0.65488  0.00282  1
8578     O 1 0.68691  0.20039  0.61865  1
8579     H 1 0.69883  0.18907  0.61050  1
8580     H 1 0.68781  0.19779  0.63956  1
8581     O 1 0.46247  0.77980  0.89577  1
8582     H 1 0.46635  0.78735  0.87722  1
8583     H 1 0.47108  0.76444  0.89510  1
8584     O 1 0.44217  0.66500  0.99579  1
8585     H 1 0.45280  0.65839  0.98062  1
8586     H 1 0.43367  0.67839  0.98649  1
8587     O 1 0.36009  0.85807  0.96876  1
8588     H 1 0.34483  0.86600  0.96260  1
8589     H 1 0.37215  0.86200  0.95369  1
8590     O 1 0.17593  0.73218  0.05045  1
8591     H 1 0.18678  0.74248  0.06194  1
8592     H 1 0.17673  0.71664  0.06009  1
8593     O 1 0.07496  0.25355  0.63965  1
8594     H 1 0.07434  0.23839  0.65014  1
8595     H 1 0.08103  0.24928  0.62037  1
8596     O 1 0.94398  0.91237  0.31104  1
8597     H 1 0.93277  0.89930  0.31615  1
8598     H 1 0.93313  0.92623  0.30868  1
8599     O 1 0.76559  0.00999  0.81154  1
8600     H 1 0.78276  0.00439  0.81118  1
8601     H 1 0.76290  0.01512  0.83154  1
8602     O 1 0.63172  0.46123  0.78784  1
8603     H 1 0.64269  0.45462  0.80267  1
8604     H 1 0.64026  0.45807  0.76956  1
8605     O 1 0.88224  0.03122  0.26617  1
8606     H 1 0.89848  0.02347  0.26579  1
8607     H 1 0.88529  0.04727  0.25861  1
8608     O 1 0.49112  0.09590  0.60913  1
8609     H 1 0.49377  0.11010  0.59719  1
8610     H 1 0.47740  0.08751  0.59974  1
8611     O 1 0.05341  0.36807  0.37796  1
8612     H 1 0.04392  0.36852  0.39600  1
8613     H 1 0.06746  0.35759  0.38220  1
8614     O 1 0.47513  0.74653  0.37335  1
8615     H 1 0.49280  0.75017  0.37501  1
8616     H 1 0.47042  0.75263  0.35428  1
8617     O 1 0.86818  0.29153  0.46051  1
8618     H 1 0.87138  0.28257  0.47830  1
8619     H 1 0.88272  0.30179  0.45821  1
8620     O 1 0.03148  0.34527  0.82856  1
8621     H 1 0.02652  0.35845  0.84119  1
8622     H 1 0.01668  0.34178  0.81708  1
8623     O 1 0.54019  0.78332  0.39549  1
8624     H 1 0.52890  0.79601  0.40163  1
8625     H 1 0.53811  0.77078  0.41004  1
8626     O 1 0.44219  0.17101  0.76980  1
8627     H 1 0.45086  0.15573  0.76807  1
8628     H 1 0.45539  0.18276  0.77257  1
8629     O 1 0.64430  0.95662  0.27724  1
8630     H 1 0.64239  0.97024  0.26417  1
8631     H 1 0.63284  0.94459  0.26970  1
8632     O 1 0.74540  0.85526  0.19668  1
8633     H 1 0.76081  0.86148  0.20492  1
8634     H 1 0.74301  0.86448  0.17891  1
8635     O 1 0.41539  0.85001  0.21162  1
8636     H 1 0.40376  0.85143  0.22778  1
8637     H 1 0.41695  0.86626  0.20408  1
8638     O 1 0.06397  0.71458  0.48262  1
8639     H 1 0.06555  0.73195  0.48400  1
8640     H 1 0.06861  0.71087  0.46265  1
8641     O 1 0.99113  0.84860  0.07796  1
8642     H 1 0.00302  0.84632  0.09371  1
8643     H 1 0.98731  0.83243  0.07130  1
8644     O 1 0.54401  0.30845  0.81626  1
8645     H 1 0.56113  0.30397  0.81190  1
8646     H 1 0.54280  0.32517  0.81033  1
8647     O 1 0.92312  0.18198  0.97725  1
8648     H 1 0.91954  0.19233  0.96071  1
8649     H 1 0.91653  0.16638  0.97164  1
8650     O 1 0.05039  0.06837  0.66311  1
8651     H 1 0.05877  0.05412  0.67048  1
8652     H 1 0.04275  0.07559  0.68021  1
8653     O 1 0.68407  0.73471  0.84502  1
8654     H 1 0.66905  0.73943  0.83462  1
8655     H 1 0.68252  0.74232  0.86399  1
8656     O 1 0.47138  0.14654  0.73164  1
8657     H 1 0.47542  0.16348  0.72950  1
8658     H 1 0.48458  0.14016  0.74392  1
8659     O 1 0.69107  0.43579  0.22405  1
8660     H 1 0.67854  0.42471  0.21672  1
8661     H 1 0.68161  0.44785  0.23467  1
8662     O 1 0.37359  0.15869  0.94803  1
8663     H 1 0.38936  0.16504  0.94097  1
8664     H 1 0.36188  0.17190  0.94576  1
8665     O 1 0.29878  0.33134  0.95126  1
8666     H 1 0.30781  0.33867  0.93519  1
8667     H 1 0.28622  0.32136  0.94194  1
8668     O 1 0.27553  0.22147  0.53644  1
8669     H 1 0.27976  0.23836  0.53422  1
8670     H 1 0.29121  0.21375  0.54148  1
8671     O 1 0.12988  0.19439  0.63230  1
8672     H 1 0.13318  0.20642  0.61743  1
8673     H 1 0.12257  0.20337  0.64833  1
8674     O 1 0.06230  0.24199  0.09586  1
8675     H 1 0.05955  0.22671  0.10563  1
8676     H 1 0.07994  0.24528  0.09870  1
8677     O 1 0.73734  0.93477  0.82539  1
8678     H 1 0.74699  0.93297  0.84318  1
8679     H 1 0.72357  0.92355  0.82759  1
8680     O 1 0.32797  0.80796  0.85008  1
8681     H 1 0.31429  0.81482  0.83894  1
8682     H 1 0.33572  0.82166  0.85958  1
8683     O 1 0.05981  0.04940  0.83904  1
8684     H 1 0.05674  0.05647  0.85808  1
8685     H 1 0.05775  0.03222  0.84205  1
8686     O 1 0.55401  0.81673  0.94282  1
8687     H 1 0.54215  0.82956  0.93894  1
8688     H 1 0.54379  0.80239  0.94470  1
8689     O 1 0.72634  0.91910  0.42344  1
8690     H 1 0.73313  0.92630  0.40586  1
8691     H 1 0.73733  0.90562  0.42751  1
8692     O 1 0.88914  0.83274  0.14966  1
8693     H 1 0.88568  0.81573  0.14705  1
8694     H 1 0.88652  0.83974  0.13049  1
8695     O 1 0.08208  0.17177  0.00543  1
8696     H 1 0.09207  0.15749  0.00186  1
8697     H 1 0.06669  0.16569  0.01389  1
8698     O 1 0.34554  0.22562  0.38699  1
8699     H 1 0.34077  0.24239  0.38902  1
8700     H 1 0.34395  0.21903  0.40651  1
8701     O 1 0.87012  0.13631  0.73726  1
8702     H 1 0.85771  0.13351  0.75232  1
8703     H 1 0.88030  0.14937  0.74481  1
8704     O 1 0.57238  0.97433  0.87450  1
8705     H 1 0.58230  0.97147  0.89189  1
8706     H 1 0.58171  0.98636  0.86368  1
8707     O 1 0.39762  0.49467  0.22990  1
8708     H 1 0.39873  0.49746  0.25077  1
8709     H 1 0.41370  0.48783  0.22469  1
8710     O 1 0.56984  0.00315  0.47681  1
8711     H 1 0.57600  0.01328  0.49249  1
8712     H 1 0.55752  0.99283  0.48604  1
8713     O 1 0.85954  0.71357  0.81324  1
8714     H 1 0.87168  0.71795  0.82806  1
8715     H 1 0.85437  0.72880  0.80482  1
8716     O 1 0.27814  0.11044  0.26071  1
8717     H 1 0.26867  0.10109  0.24665  1
8718     H 1 0.27162  0.12667  0.25884  1
8719     O 1 0.67723  0.78921  0.28433  1
8720     H 1 0.69166  0.79516  0.29492  1
8721     H 1 0.66479  0.80181  0.28642  1
8722     O 1 0.58470  0.17521  0.31543  1
8723     H 1 0.58295  0.18357  0.33391  1
8724     H 1 0.58490  0.15828  0.32063  1
8725     O 1 0.45824  0.39531  0.10215  1
8726     H 1 0.44893  0.40642  0.11435  1
8727     H 1 0.47388  0.40352  0.09823  1
8728     O 1 0.08535  0.23789  0.40786  1
8729     H 1 0.07088  0.24826  0.40560  1
8730     H 1 0.09942  0.24888  0.40885  1
8731     O 1 0.06366  0.73021  0.00800  1
8732     H 1 0.04752  0.72399  0.00199  1
8733     H 1 0.05973  0.74397  0.02020  1
8734     O 1 0.78960  0.09252  0.76157  1
8735     H 1 0.79652  0.07927  0.77276  1
8736     H 1 0.78946  0.10599  0.77507  1
8737     O 1 0.70826  0.33205  0.26132  1
8738     H 1 0.69628  0.32925  0.27685  1
8739     H 1 0.70613  0.34889  0.25630  1
8740     O 1 0.56304  0.64235  0.83985  1
8741     H 1 0.57717  0.64832  0.85096  1
8742     H 1 0.55210  0.63521  0.85436  1
8743     O 1 0.48349  0.31327  0.66700  1
8744     H 1 0.49674  0.31461  0.65264  1
8745     H 1 0.49042  0.32046  0.68453  1
8746     O 1 0.10480  0.81724  0.11652  1
8747     H 1 0.09462  0.80645  0.10486  1
8748     H 1 0.11925  0.82059  0.10439  1
8749     O 1 0.83658  0.30358  0.40659  1
8750     H 1 0.84597  0.30638  0.38880  1
8751     H 1 0.82209  0.29442  0.40036  1
8752     O 1 0.72203  0.76223  0.77766  1
8753     H 1 0.73942  0.76698  0.77597  1
8754     H 1 0.71271  0.77627  0.77129  1
8755     O 1 0.08478  0.28372  0.70203  1
8756     H 1 0.08228  0.28447  0.72299  1
8757     H 1 0.07380  0.29605  0.69423  1
8758     O 1 0.36227  0.88449  0.12336  1
8759     H 1 0.34632  0.87663  0.12663  1
8760     H 1 0.37442  0.87390  0.13243  1
8761     O 1 0.94443  0.65274  0.88488  1
8762     H 1 0.95788  0.64856  0.87161  1
8763     H 1 0.93003  0.65510  0.87233  1
8764     O 1 0.32456  0.12739  0.12035  1
8765     H 1 0.31725  0.12884  0.10105  1
8766     H 1 0.32959  0.14366  0.12537  1
8767     O 1 0.81165  0.72053  0.40655  1
8768     H 1 0.81959  0.73227  0.39390  1
8769     H 1 0.80658  0.72968  0.42359  1
8770     O 1 0.11031  0.44043  0.66907  1
8771     H 1 0.11960  0.44354  0.68686  1
8772     H 1 0.11671  0.42513  0.66211  1
8773     O 1 0.01018  0.28525  0.39874  1
8774     H 1 0.02537  0.27765  0.39177  1
8775     H 1 0.01397  0.30233  0.39880  1
8776     O 1 0.79999  0.59214  0.00750  1
8777     H 1 0.78819  0.59747  0.99278  1
8778     H 1 0.80705  0.60690  0.01528  1
8779     O 1 0.00795  0.15274  0.17313  1
8780     H 1 0.01738  0.15785  0.15614  1
8781     H 1 0.00742  0.16686  0.18560  1
8782     O 1 0.07586  0.29679  0.12598  1
8783     H 1 0.09057  0.29771  0.11365  1
8784     H 1 0.08225  0.29855  0.14568  1
8785     O 1 0.97233  0.41375  0.51263  1
8786     H 1 0.97619  0.42223  0.53059  1
8787     H 1 0.96225  0.40014  0.51877  1
8788     O 1 0.19786  0.36199  0.45405  1
8789     H 1 0.20762  0.36319  0.43625  1
8790     H 1 0.19047  0.34605  0.45326  1
8791     O 1 0.79490  0.09544  0.04071  1
8792     H 1 0.79093  0.10345  0.02246  1
8793     H 1 0.78247  0.10134  0.05437  1
8794     O 1 0.92635  0.55670  0.80760  1
8795     H 1 0.93443  0.57180  0.81249  1
8796     H 1 0.91806  0.55982  0.78915  1
8797     O 1 0.67024  0.92107  0.00595  1
8798     H 1 0.67569  0.93226  0.02091  1
8799     H 1 0.67226  0.92984  0.98779  1
8800     O 1 0.83235  0.11908  0.16057  1
8801     H 1 0.84391  0.10887  0.17120  1
8802     H 1 0.84119  0.13421  0.15824  1
8803     O 1 0.40621  0.05359  0.80873  1
8804     H 1 0.41540  0.05533  0.79060  1
8805     H 1 0.39509  0.06739  0.80918  1
8806     O 1 0.08084  0.73106  0.93350  1
8807     H 1 0.09731  0.73092  0.92465  1
8808     H 1 0.06944  0.73307  0.91721  1
8809     O 1 0.63159  0.41391  0.17353  1
8810     H 1 0.62898  0.39880  0.16334  1
8811     H 1 0.63640  0.42517  0.15834  1
8812     O 1 0.70861  0.78486  0.35259  1
8813     H 1 0.71579  0.80059  0.35637  1
8814     H 1 0.69635  0.78267  0.36796  1
8815     O 1 0.08147  0.00299  0.60425  1
8816     H 1 0.09803  0.00354  0.61285  1
8817     H 1 0.07081  0.99693  0.61973  1
8818     O 1 0.63402  0.98149  0.62874  1
8819     H 1 0.62648  0.98446  0.64766  1
8820     H 1 0.62076  0.98471  0.61484  1
8821     O 1 0.01202  0.77474  0.13425  1
8822     H 1 0.02164  0.76782  0.15013  1
8823     H 1 0.01967  0.79032  0.13083  1
8824     O 1 0.45779  0.08744  0.79538  1
8825     H 1 0.45653  0.07002  0.79524  1
8826     H 1 0.44416  0.09281  0.78303  1
8827     O 1 0.03956  0.48129  0.69388  1
8828     H 1 0.03171  0.49119  0.67904  1
8829     H 1 0.02667  0.47899  0.70851  1
8830     O 1 0.87658  0.74177  0.43275  1
8831     H 1 0.86403  0.73625  0.44649  1
8832     H 1 0.87435  0.75910  0.43203  1
8833     O 1 0.04763  0.42343  0.84142  1
8834     H 1 0.03582  0.41064  0.83716  1
8835     H 1 0.06385  0.41565  0.84077  1
8836     O 1 0.33598  0.24408  0.01092  1
8837     H 1 0.33270  0.26090  0.01514  1
8838     H 1 0.35113  0.24044  0.02170  1
8839     O 1 0.34677  0.31624  0.18398  1
8840     H 1 0.35345  0.33101  0.19217  1
8841     H 1 0.35254  0.31621  0.16391  1
8842     O 1 0.32244  0.96467  0.78547  1
8843     H 1 0.30760  0.96198  0.77375  1
8844     H 1 0.33541  0.96841  0.77139  1
8845     O 1 0.46457  0.88065  0.43804  1
8846     H 1 0.45247  0.88820  0.45088  1
8847     H 1 0.45810  0.86454  0.43488  1
8848     O 1 0.99728  0.50490  0.20207  1
8849     H 1 0.99075  0.50777  0.22152  1
8850     H 1 0.99654  0.48756  0.19970  1
8851     O 1 0.65018  0.61614  0.24795  1
8852     H 1 0.63748  0.62087  0.26194  1
8853     H 1 0.64160  0.60534  0.23466  1
8854     O 1 0.57323  0.85540  0.50378  1
8855     H 1 0.56998  0.83870  0.50871  1
8856     H 1 0.55807  0.86080  0.49420  1
8857     O 1 0.55857  0.70173  0.64786  1
8858     H 1 0.54097  0.69786  0.64984  1
8859     H 1 0.56496  0.68980  0.63430  1
8860     O 1 0.60953  0.19986  0.20531  1
8861     H 1 0.60395  0.18674  0.21768  1
8862     H 1 0.59857  0.21317  0.21022  1
8863     O 1 0.21866  0.53026  0.71659  1
8864     H 1 0.21364  0.52274  0.69840  1
8865     H 1 0.23649  0.52728  0.71786  1
8866     O 1 0.59294  0.14362  0.69546  1
8867     H 1 0.60438  0.13868  0.68016  1
8868     H 1 0.59589  0.13229  0.71120  1
8869     O 1 0.24273  0.15998  0.10193  1
8870     H 1 0.25419  0.15400  0.08721  1
8871     H 1 0.24797  0.17648  0.10528  1
8872     O 1 0.07172  0.42142  0.12165  1
8873     H 1 0.08151  0.41084  0.10927  1
8874     H 1 0.07002  0.43614  0.11040  1
8875     O 1 0.43362  0.32563  0.55676  1
8876     H 1 0.43620  0.31244  0.57032  1
8877     H 1 0.43748  0.33997  0.56798  1
8878     O 1 0.23631  0.16877  0.77182  1
8879     H 1 0.23617  0.18269  0.75903  1
8880     H 1 0.21894  0.16649  0.77723  1
8881     O 1 0.70423  0.32954  0.92307  1
8882     H 1 0.71345  0.33812  0.90809  1
8883     H 1 0.68825  0.33774  0.92405  1
8884     O 1 0.51588  0.37528  0.72787  1
8885     H 1 0.51946  0.38830  0.71439  1
8886     H 1 0.50511  0.36448  0.71698  1
8887     O 1 0.96638  0.82144  0.52108  1
8888     H 1 0.98265  0.82861  0.51771  1
8889     H 1 0.95466  0.83268  0.51241  1
8890     O 1 0.25145  0.82671  0.50551  1
8891     H 1 0.23640  0.83594  0.50925  1
8892     H 1 0.26453  0.83542  0.51568  1
8893     O 1 0.40874  0.36467  0.71362  1
8894     H 1 0.42009  0.37124  0.72808  1
8895     H 1 0.41934  0.35524  0.70079  1
8896     O 1 0.66627  0.39203  0.72611  1
8897     H 1 0.67409  0.40007  0.74255  1
8898     H 1 0.68000  0.38832  0.71302  1
8899     O 1 0.26885  0.20534  0.47126  1
8900     H 1 0.27645  0.22071  0.46651  1
8901     H 1 0.26031  0.20056  0.45350  1
8902     O 1 0.07017  0.55187  0.60517  1
8903     H 1 0.05973  0.55943  0.59047  1
8904     H 1 0.07262  0.53557  0.59813  1
8905     O 1 0.50097  0.93961  0.45372  1
8906     H 1 0.50543  0.92689  0.44017  1
8907     H 1 0.49311  0.93131  0.46995  1
8908     O 1 0.53699  0.54076  0.79320  1
8909     H 1 0.53744  0.55302  0.80828  1
8910     H 1 0.52005  0.54140  0.78567  1
8911     O 1 0.50632  0.33237  0.55710  1
8912     H 1 0.51499  0.31933  0.56691  1
8913     H 1 0.49548  0.32440  0.54314  1
8914     O 1 0.88913  0.78126  0.94046  1
8915     H 1 0.88993  0.79272  0.95642  1
8916     H 1 0.89641  0.76664  0.94836  1
8917     O 1 0.56373  0.91014  0.47391  1
8918     H 1 0.56321  0.89546  0.46246  1
8919     H 1 0.57286  0.90576  0.49142  1
8920     O 1 0.74342  0.63086  0.43868  1
8921     H 1 0.72610  0.63153  0.44487  1
8922     H 1 0.74774  0.61391  0.43974  1
8923     O 1 0.42445  0.17207  0.71097  1
8924     H 1 0.41115  0.17536  0.69713  1
8925     H 1 0.43605  0.18534  0.70852  1
8926     O 1 0.29119  0.00219  0.94198  1
8927     H 1 0.27592  0.00722  0.95162  1
8928     H 1 0.28962  0.00832  0.92223  1
8929     O 1 0.81880  0.96182  0.96454  1
8930     H 1 0.81584  0.95260  0.94689  1
8931     H 1 0.80851  0.95407  0.97922  1
8932     O 1 0.75810  0.17756  0.55858  1
8933     H 1 0.75382  0.17581  0.53811  1
8934     H 1 0.77617  0.17619  0.55909  1
8935     O 1 0.42829  0.33901  0.95067  1
8936     H 1 0.44341  0.32944  0.94934  1
8937     H 1 0.41743  0.33251  0.93566  1
8938     O 1 0.63242  0.97764  0.83891  1
8939     H 1 0.62702  0.96806  0.85546  1
8940     H 1 0.64217  0.96662  0.82708  1
8941     O 1 0.28615  0.72483  0.50714  1
8942     H 1 0.30071  0.73181  0.51650  1
8943     H 1 0.27270  0.72721  0.52105  1
8944     O 1 0.78273  0.39747  0.35039  1
8945     H 1 0.76845  0.39402  0.33802  1
8946     H 1 0.78615  0.38238  0.36028  1
8947     O 1 0.78522  0.34969  0.79120  1
8948     H 1 0.79632  0.33932  0.80226  1
8949     H 1 0.77747  0.33908  0.77703  1
8950     O 1 0.42124  0.57414  0.39177  1
8951     H 1 0.42678  0.56690  0.40993  1
8952     H 1 0.43617  0.58143  0.38363  1
8953     O 1 0.69752  0.61955  0.72519  1
8954     H 1 0.69204  0.60321  0.72906  1
8955     H 1 0.70813  0.62358  0.74165  1
8956     O 1 0.95194  0.78342  0.56696  1
8957     H 1 0.93445  0.78088  0.57160  1
8958     H 1 0.95980  0.76799  0.57073  1
8959     O 1 0.38654  0.24104  0.13670  1
8960     H 1 0.39599  0.25431  0.14493  1
8961     H 1 0.37811  0.23384  0.15329  1
8962     O 1 0.50850  0.03024  0.88810  1
8963     H 1 0.51561  0.04031  0.87291  1
8964     H 1 0.50967  0.03991  0.90568  1
8965     O 1 0.54767  0.61314  0.55185  1
8966     H 1 0.52975  0.61432  0.55468  1
8967     H 1 0.55047  0.61951  0.53240  1
8968     O 1 0.12784  0.54416  0.38222  1
8969     H 1 0.13248  0.53476  0.39923  1
8970     H 1 0.13666  0.53658  0.36616  1
8971     O 1 0.56390  0.30943  0.73167  1
8972     H 1 0.55049  0.29786  0.72911  1
8973     H 1 0.56790  0.30862  0.75230  1
8974     O 1 0.53123  0.14259  0.70141  1
8975     H 1 0.51496  0.14319  0.71073  1
8976     H 1 0.53470  0.15915  0.69603  1
8977     O 1 0.45617  0.23159  0.58887  1
8978     H 1 0.44215  0.22106  0.59307  1
8979     H 1 0.46607  0.22278  0.57471  1
8980     O 1 0.37852  0.99081  0.73050  1
8981     H 1 0.36644  0.99861  0.71785  1
8982     H 1 0.38501  0.00370  0.74262  1
8983     O 1 0.49026  0.04660  0.36223  1
8984     H 1 0.50601  0.04280  0.35280  1
8985     H 1 0.49178  0.06343  0.36766  1
8986     O 1 0.10176  0.18247  0.34651  1
8987     H 1 0.10608  0.18926  0.32767  1
8988     H 1 0.11535  0.18725  0.35927  1
8989     O 1 0.48697  0.56016  0.16202  1
8990     H 1 0.46938  0.56325  0.16555  1
8991     H 1 0.49026  0.56746  0.14316  1
8992     O 1 0.88777  0.52008  0.55011  1
8993     H 1 0.87571  0.51061  0.56099  1
8994     H 1 0.89382  0.50925  0.53507  1
8995     O 1 0.01988  0.66864  0.03695  1
8996     H 1 0.03706  0.66902  0.04369  1
8997     H 1 0.02111  0.66969  0.01586  1
8998     O 1 0.14042  0.22348  0.13562  1
8999     H 1 0.12695  0.23512  0.13423  1
9000     H 1 0.14572  0.22098  0.11559  1
9001     O 1 0.66535  0.26088  0.01255  1
9002     H 1 0.65788  0.24749  0.00211  1
9003     H 1 0.66012  0.27503  0.00174  1
9004     O 1 0.88167  0.40683  0.94488  1
9005     H 1 0.89018  0.39225  0.95100  1
9006     H 1 0.89195  0.41981  0.95242  1
9007     O 1 0.89208  0.50335  0.24511  1
9008     H 1 0.88624  0.50544  0.26500  1
9009     H 1 0.88632  0.51763  0.23494  1
9010     O 1 0.32883  0.82226  0.27872  1
9011     H 1 0.31448  0.81372  0.28650  1
9012     H 1 0.32174  0.83412  0.26556  1
9013     O 1 0.38913  0.71468  0.34495  1
9014     H 1 0.38107  0.70495  0.35981  1
9015     H 1 0.40630  0.70905  0.34467  1
9016     O 1 0.19670  0.71250  0.42199  1
9017     H 1 0.18684  0.69940  0.41399  1
9018     H 1 0.18603  0.71965  0.43677  1
9019     O 1 0.79884  0.33272  0.43288  1
9020     H 1 0.79553  0.34988  0.43374  1
9021     H 1 0.78488  0.32614  0.42197  1
9022     O 1 0.83875  0.51487  0.75311  1
9023     H 1 0.83456  0.52050  0.73367  1
9024     H 1 0.85485  0.50705  0.75082  1
9025     O 1 0.63385  0.17069  0.72787  1
9026     H 1 0.62304  0.16224  0.74144  1
9027     H 1 0.63941  0.15836  0.71434  1
9028     O 1 0.34509  0.96300  0.42063  1
9029     H 1 0.32809  0.96819  0.41684  1
9030     H 1 0.34785  0.96677  0.44105  1
9031     O 1 0.60982  0.45363  0.71330  1
9032     H 1 0.60133  0.45447  0.69462  1
9033     H 1 0.60174  0.46585  0.72514  1
9034     O 1 0.31585  0.30207  0.62612  1
9035     H 1 0.30999  0.29261  0.60969  1
9036     H 1 0.33327  0.29758  0.62830  1
9037     O 1 0.89311  0.11565  0.67286  1
9038     H 1 0.90329  0.12484  0.65933  1
9039     H 1 0.88905  0.10099  0.66237  1
9040     O 1 0.76837  0.91114  0.12611  1
9041     H 1 0.76144  0.89812  0.11454  1
9042     H 1 0.78523  0.90594  0.13066  1
9043     O 1 0.11438  0.85303  0.37921  1
9044     H 1 0.11542  0.83577  0.37617  1
9045     H 1 0.13138  0.85872  0.37664  1
9046     O 1 0.35364  0.36298  0.72182  1
9047     H 1 0.34595  0.37439  0.73511  1
9048     H 1 0.33991  0.35302  0.71509  1
9049     O 1 0.86912  0.55184  0.38133  1
9050     H 1 0.88611  0.54697  0.37689  1
9051     H 1 0.86181  0.55554  0.36247  1
9052     O 1 0.16404  0.68624  0.29303  1
9053     H 1 0.18179  0.68354  0.29023  1
9054     H 1 0.15947  0.69746  0.27770  1
9055     O 1 0.45706  0.72635  0.59820  1
9056     H 1 0.45197  0.73657  0.61432  1
9057     H 1 0.45873  0.73725  0.58177  1
9058     O 1 0.08379  0.82327  0.44578  1
9059     H 1 0.09731  0.81416  0.45457  1
9060     H 1 0.07818  0.81334  0.42963  1
9061     O 1 0.61306  0.35129  0.87991  1
9062     H 1 0.61896  0.35767  0.86143  1
9063     H 1 0.62799  0.34524  0.88943  1
9064     O 1 0.30176  0.07766  0.16579  1
9065     H 1 0.28808  0.07128  0.17735  1
9066     H 1 0.31646  0.07522  0.17783  1
9067     O 1 0.24909  0.71645  0.65628  1
9068     H 1 0.25244  0.72864  0.64162  1
9069     H 1 0.26178  0.71904  0.67108  1
9070     O 1 0.98286  0.71147  0.37237  1
9071     H 1 0.98044  0.70840  0.39303  1
9072     H 1 0.99771  0.72147  0.37148  1
9073     O 1 0.52205  0.95413  0.52869  1
9074     H 1 0.50712  0.96394  0.52699  1
9075     H 1 0.53559  0.96566  0.53042  1
9076     O 1 0.73715  0.69329  0.27137  1
9077     H 1 0.75119  0.69325  0.28477  1
9078     H 1 0.72267  0.69055  0.28367  1
9079     O 1 0.39401  0.46422  0.36051  1
9080     H 1 0.41030  0.46139  0.35186  1
9081     H 1 0.39726  0.47511  0.37663  1
9082     O 1 0.67723  0.59255  0.44340  1
9083     H 1 0.68358  0.60878  0.44087  1
9084     H 1 0.65954  0.59379  0.43899  1
9085     O 1 0.66182  0.47417  0.04826  1
9086     H 1 0.67351  0.48404  0.05917  1
9087     H 1 0.64769  0.48470  0.04462  1
9088     O 1 0.68730  0.53223  0.77296  1
9089     H 1 0.69789  0.54630  0.77086  1
9090     H 1 0.68133  0.53299  0.79294  1
9091     O 1 0.28899  0.17433  0.34793  1
9092     H 1 0.27577  0.18623  0.34922  1
9093     H 1 0.29636  0.17406  0.36728  1
9094     O 1 0.41113  0.45488  0.70872  1
9095     H 1 0.40013  0.44383  0.69852  1
9096     H 1 0.41983  0.46344  0.69332  1
9097     O 1 0.29982  0.22917  0.97449  1
9098     H 1 0.29696  0.24605  0.97014  1
9099     H 1 0.29028  0.22057  0.95981  1
9100     O 1 0.06045  0.80938  0.71154  1
9101     H 1 0.05735  0.82056  0.72740  1
9102     H 1 0.06074  0.79367  0.72080  1
9103     O 1 0.35485  0.52982  0.93979  1
9104     H 1 0.36596  0.53749  0.95371  1
9105     H 1 0.34233  0.54195  0.93551  1
9106     O 1 0.38474  0.17631  0.67651  1
9107     H 1 0.37366  0.17496  0.69319  1
9108     H 1 0.38407  0.19320  0.67118  1
9109     O 1 0.94075  0.26248  0.58368  1
9110     H 1 0.93480  0.26338  0.60366  1
9111     H 1 0.92568  0.26274  0.57191  1
9112     O 1 0.78416  0.77187  0.80971  1
9113     H 1 0.78814  0.76822  0.82989  1
9114     H 1 0.76978  0.78247  0.81082  1
9115     O 1 0.99006  0.10498  0.79594  1
9116     H 1 0.98390  0.08941  0.80230  1
9117     H 1 0.99437  0.11329  0.81388  1
9118     O 1 0.94533  0.82805  0.92967  1
9119     H 1 0.93089  0.81862  0.92387  1
9120     H 1 0.94294  0.84351  0.92022  1
9121     O 1 0.52986  0.83692  0.38065  1
9122     H 1 0.52334  0.84540  0.39753  1
9123     H 1 0.54782  0.83680  0.38355  1
9124     O 1 0.85661  0.03524  0.20098  1
9125     H 1 0.85608  0.05264  0.19922  1
9126     H 1 0.86071  0.02963  0.18150  1
9127     O 1 0.18808  0.85910  0.54776  1
9128     H 1 0.20593  0.86073  0.55089  1
9129     H 1 0.18631  0.84411  0.53709  1
9130     O 1 0.26446  0.55495  0.47922  1
9131     H 1 0.27045  0.54410  0.46417  1
9132     H 1 0.24642  0.55468  0.47720  1
9133     O 1 0.28817  0.99907  0.60106  1
9134     H 1 0.30617  0.99849  0.59859  1
9135     H 1 0.28364  0.98290  0.60706  1
9136     O 1 0.03903  0.14059  0.47594  1
9137     H 1 0.04713  0.12502  0.47433  1
9138     H 1 0.04666  0.15026  0.46072  1
9139     O 1 0.65369  0.68602  0.04755  1
9140     H 1 0.64835  0.70268  0.04631  1
9141     H 1 0.67168  0.68690  0.04991  1
9142     O 1 0.55901  0.56370  0.27475  1
9143     H 1 0.57222  0.55514  0.26463  1
9144     H 1 0.54391  0.55950  0.26419  1
9145     O 1 0.93428  0.52594  0.94423  1
9146     H 1 0.91978  0.53009  0.93255  1
9147     H 1 0.94526  0.51749  0.93084  1
9148     O 1 0.65209  0.76272  0.36852  1
9149     H 1 0.63853  0.76949  0.37992  1
9150     H 1 0.66406  0.77576  0.36670  1
9151     O 1 0.06976  0.44707  0.77910  1
9152     H 1 0.07709  0.45797  0.76493  1
9153     H 1 0.08090  0.43329  0.77932  1
9154     O 1 0.44349  0.15268  0.82955  1
9155     H 1 0.46101  0.15019  0.83407  1
9156     H 1 0.44321  0.15581  0.80872  1
9157     O 1 0.70234  0.34212  0.39993  1
9158     H 1 0.71897  0.34835  0.39613  1
9159     H 1 0.69459  0.35418  0.41230  1
9160     O 1 0.64714  0.10207  0.70727  1
9161     H 1 0.63322  0.10815  0.71865  1
9162     H 1 0.66166  0.11023  0.71520  1
9163     O 1 0.90218  0.69734  0.61194  1
9164     H 1 0.88714  0.70669  0.60853  1
9165     H 1 0.90755  0.70199  0.63136  1
9166     O 1 0.56853  0.32247  0.39888  1
9167     H 1 0.55779  0.30850  0.39677  1
9168     H 1 0.57498  0.32131  0.41862  1
9169     O 1 0.77288  0.82967  0.32361  1
9170     H 1 0.77838  0.81339  0.31943  1
9171     H 1 0.77710  0.83873  0.30618  1
9172     O 1 0.15456  0.38887  0.11415  1
9173     H 1 0.16931  0.38115  0.10617  1
9174     H 1 0.15744  0.38918  0.13506  1
9175     O 1 0.06119  0.71694  0.07034  1
9176     H 1 0.05333  0.73267  0.07090  1
9177     H 1 0.05647  0.70944  0.08865  1
9178     O 1 0.33452  0.97631  0.93749  1
9179     H 1 0.34209  0.97639  0.91825  1
9180     H 1 0.34823  0.97277  0.95067  1
9181     O 1 0.46751  0.64315  0.66858  1
9182     H 1 0.47758  0.65684  0.67447  1
9183     H 1 0.45351  0.64318  0.68203  1
9184     O 1 0.03633  0.92152  0.77005  1
9185     H 1 0.04781  0.93502  0.76905  1
9186     H 1 0.01987  0.92885  0.77000  1
9187     O 1 0.08490  0.73487  0.39360  1
9188     H 1 0.09280  0.73118  0.37507  1
9189     H 1 0.08070  0.71928  0.40179  1
9190     O 1 0.08486  0.95103  0.18243  1
9191     H 1 0.08999  0.95119  0.16211  1
9192     H 1 0.09745  0.96053  0.19241  1
9193     O 1 0.03866  0.84087  0.19651  1
9194     H 1 0.03415  0.82649  0.18571  1
9195     H 1 0.05488  0.84541  0.18881  1
9196     O 1 0.51201  0.88397  0.72081  1
9197     H 1 0.52915  0.87828  0.72119  1
9198     H 1 0.50924  0.88876  0.70070  1
9199     O 1 0.00334  0.41261  0.35193  1
9200     H 1 0.98805  0.41657  0.36225  1
9201     H 1 0.01580  0.42330  0.36022  1
9202     O 1 0.41957  0.64151  0.80115  1
9203     H 1 0.42802  0.63577  0.81855  1
9204     H 1 0.41270  0.65701  0.80675  1
9205     O 1 0.50678  0.11286  0.66691  1
9206     H 1 0.49402  0.12233  0.65718  1
9207     H 1 0.50255  0.11387  0.68747  1
9208     O 1 0.99689  0.96081  0.48493  1
9209     H 1 0.99336  0.97720  0.47888  1
9210     H 1 0.98381  0.95702  0.49885  1
9211     O 1 0.59052  0.62812  0.37220  1
9212     H 1 0.57759  0.61862  0.36283  1
9213     H 1 0.58716  0.62651  0.39292  1
9214     O 1 0.46055  0.87602  0.35062  1
9215     H 1 0.44484  0.88378  0.34579  1
9216     H 1 0.47287  0.88425  0.33871  1
9217     O 1 0.03744  0.62126  0.16663  1
9218     H 1 0.03711  0.61137  0.18408  1
9219     H 1 0.05436  0.62749  0.16580  1
9220     O 1 0.56971  0.87146  0.34223  1
9221     H 1 0.58353  0.86102  0.34748  1
9222     H 1 0.57269  0.87551  0.32193  1
9223     O 1 0.52302  0.48364  0.31934  1
9224     H 1 0.53857  0.47534  0.31517  1
9225     H 1 0.52187  0.49597  0.30440  1
9226     O 1 0.74664  0.44727  0.41353  1
9227     H 1 0.73375  0.43849  0.42395  1
9228     H 1 0.73810  0.46121  0.40559  1
9229     O 1 0.27460  0.27011  0.07241  1
9230     H 1 0.29252  0.26920  0.07544  1
9231     H 1 0.27190  0.26232  0.05372  1
9232     O 1 0.35664  0.91327  0.25434  1
9233     H 1 0.34887  0.89754  0.25580  1
9234     H 1 0.35184  0.92146  0.27218  1
9235     O 1 0.56157  0.73999  0.37245  1
9236     H 1 0.54928  0.73301  0.38551  1
9237     H 1 0.57015  0.72625  0.36406  1
9238     O 1 0.35370  0.10687  0.65115  1
9239     H 1 0.35899  0.09395  0.66399  1
9240     H 1 0.35684  0.10079  0.63163  1
9241     O 1 0.55957  0.94381  0.66708  1
9242     H 1 0.55861  0.94105  0.68796  1
9243     H 1 0.57597  0.93790  0.66158  1
9244     O 1 0.09951  0.99781  0.44347  1
9245     H 1 0.10933  0.00586  0.42859  1
9246     H 1 0.08738  0.00977  0.44961  1
9247     O 1 0.44629  0.28352  0.45899  1
9248     H 1 0.43161  0.29246  0.45293  1
9249     H 1 0.45143  0.29113  0.47708  1
9250     O 1 0.46599  0.48245  0.53319  1
9251     H 1 0.46337  0.48199  0.51224  1
9252     H 1 0.45622  0.49612  0.53979  1
9253     O 1 0.01704  0.55480  0.78340  1
9254     H 1 0.00179  0.56403  0.78098  1
9255     H 1 0.01138  0.53857  0.78755  1
9256     O 1 0.97061  0.29193  0.85067  1
9257     H 1 0.96336  0.27952  0.83842  1
9258     H 1 0.95636  0.29988  0.85953  1
9259     O 1 0.86064  0.96928  0.81867  1
9260     H 1 0.85167  0.98382  0.82391  1
9261     H 1 0.87741  0.97475  0.81407  1
9262     O 1 0.79317  0.35884  0.31412  1
9263     H 1 0.80727  0.34790  0.31317  1
9264     H 1 0.78035  0.34990  0.32446  1
9265     O 1 0.57650  0.42857  0.16498  1
9266     H 1 0.56995  0.44454  0.16889  1
9267     H 1 0.59338  0.43135  0.15804  1
9268     O 1 0.77240  0.17858  0.26794  1
9269     H 1 0.77265  0.19303  0.27984  1
9270     H 1 0.76463  0.18359  0.24979  1
9271     O 1 0.31212  0.59718  0.21001  1
9272     H 1 0.29706  0.60574  0.21560  1
9273     H 1 0.31387  0.58462  0.22459  1
9274     O 1 0.90363  0.60169  0.38648  1
9275     H 1 0.89808  0.61580  0.39714  1
9276     H 1 0.89555  0.60302  0.36759  1
9277     O 1 0.57671  0.24434  0.89755  1
9278     H 1 0.55951  0.23920  0.89510  1
9279     H 1 0.58041  0.24111  0.91791  1
9280     O 1 0.28155  0.68556  0.13041  1
9281     H 1 0.26502  0.69218  0.13374  1
9282     H 1 0.28133  0.68042  0.11016  1
9283     O 1 0.41931  0.95101  0.47529  1
9284     H 1 0.43401  0.94823  0.48721  1
9285     H 1 0.40603  0.94240  0.48523  1
9286     O 1 0.70439  0.39241  0.93109  1
9287     H 1 0.71477  0.38436  0.91673  1
9288     H 1 0.70180  0.40842  0.92317  1
9289     O 1 0.87881  0.33701  0.91795  1
9290     H 1 0.86668  0.32555  0.91057  1
9291     H 1 0.87148  0.35264  0.91394  1
9292     O 1 0.86739  0.99713  0.75121  1
9293     H 1 0.86245  0.00820  0.76654  1
9294     H 1 0.87956  0.98662  0.76037  1
9295     O 1 0.63815  0.73297  0.08212  1
9296     H 1 0.62152  0.73962  0.08454  1
9297     H 1 0.64410  0.73979  0.06389  1
9298     O 1 0.96005  0.46759  0.36719  1
9299     H 1 0.96320  0.45076  0.36292  1
9300     H 1 0.95037  0.47330  0.35067  1
9301     O 1 0.07222  0.50799  0.17807  1
9302     H 1 0.07779  0.49206  0.17230  1
9303     H 1 0.08507  0.51875  0.17080  1
9304     O 1 0.49217  0.62632  0.52142  1
9305     H 1 0.48761  0.62839  0.54177  1
9306     H 1 0.50623  0.63710  0.51858  1
9307     O 1 0.09948  0.09079  0.97224  1
9308     H 1 0.10574  0.08041  0.98763  1
9309     H 1 0.10636  0.10653  0.97672  1
9310     O 1 0.82004  0.57839  0.23971  1
9311     H 1 0.83654  0.58244  0.24696  1
9312     H 1 0.81090  0.57316  0.25687  1
9313     O 1 0.55350  0.46527  0.81207  1
9314     H 1 0.56101  0.45945  0.83000  1
9315     H 1 0.53797  0.45635  0.81042  1
9316     O 1 0.57906  0.30981  0.14358  1
9317     H 1 0.57911  0.30829  0.12249  1
9318     H 1 0.58876  0.32423  0.14741  1
9319     O 1 0.92016  0.55533  0.29319  1
9320     H 1 0.90974  0.54418  0.30403  1
9321     H 1 0.93630  0.54744  0.29204  1
9322     O 1 0.44329  0.44408  0.24638  1
9323     H 1 0.44387  0.46142  0.24382  1
9324     H 1 0.45199  0.43770  0.22948  1
9325     O 1 0.37941  0.64613  0.26996  1
9326     H 1 0.38945  0.65949  0.26298  1
9327     H 1 0.38671  0.63204  0.26079  1
9328     O 1 0.87109  0.21219  0.17629  1
9329     H 1 0.88696  0.21578  0.16701  1
9330     H 1 0.87454  0.19838  0.18862  1
9331     O 1 0.34744  0.77536  0.62546  1
9332     H 1 0.36179  0.78587  0.62315  1
9333     H 1 0.35418  0.75923  0.62344  1
9334     O 1 0.76838  0.23362  0.89453  1
9335     H 1 0.77742  0.22459  0.90927  1
9336     H 1 0.77318  0.25024  0.89784  1
9337     O 1 0.75722  0.64454  0.75912  1
9338     H 1 0.74388  0.64202  0.74511  1
9339     H 1 0.75013  0.65540  0.77349  1
9340     O 1 0.89124  0.51321  0.99087  1
9341     H 1 0.89229  0.53055  0.98859  1
9342     H 1 0.87983  0.51088  0.00708  1
9343     O 1 0.89905  0.62202  0.93829  1
9344     H 1 0.89250  0.63817  0.94080  1
9345     H 1 0.91555  0.62257  0.94704  1
9346     O 1 0.51656  0.84085  0.75747  1
9347     H 1 0.53285  0.83807  0.74881  1
9348     H 1 0.51849  0.83601  0.77769  1
9349     O 1 0.08744  0.60231  0.95834  1
9350     H 1 0.09463  0.58667  0.95408  1
9351     H 1 0.07952  0.60718  0.94022  1
9352     O 1 0.11195  0.15630  0.74883  1
9353     H 1 0.12159  0.14798  0.73401  1
9354     H 1 0.12439  0.16398  0.76112  1
9355     O 1 0.20877  0.14792  0.84945  1
9356     H 1 0.21920  0.13456  0.85558  1
9357     H 1 0.21389  0.15114  0.82951  1
9358     O 1 0.59585  0.13229  0.87862  1
9359     H 1 0.60383  0.14687  0.88563  1
9360     H 1 0.59945  0.12034  0.89348  1
9361     O 1 0.32308  0.55541  0.15888  1
9362     H 1 0.33730  0.55069  0.17071  1
9363     H 1 0.32837  0.57016  0.14935  1
9364     O 1 0.96899  0.51896  0.38621  1
9365     H 1 0.95436  0.51640  0.37410  1
9366     H 1 0.97305  0.53584  0.38356  1
9367     O 1 0.91600  0.99584  0.05989  1
9368     H 1 0.91202  0.99202  0.08003  1
9369     H 1 0.90081  0.99223  0.04919  1
9370     O 1 0.25683  0.46770  0.60898  1
9371     H 1 0.25284  0.46912  0.62957  1
9372     H 1 0.26883  0.45463  0.60801  1
9373     O 1 0.57577  0.56616  0.36742  1
9374     H 1 0.56659  0.58025  0.37386  1
9375     H 1 0.56829  0.55289  0.37808  1
9376     O 1 0.18271  0.82369  0.12092  1
9377     H 1 0.17329  0.81127  0.13096  1
9378     H 1 0.18893  0.81585  0.10344  1
9379     O 1 0.12555  0.85825  0.02003  1
9380     H 1 0.12610  0.86989  0.00426  1
9381     H 1 0.14030  0.84837  0.01713  1
9382     O 1 0.04184  0.98699  0.37666  1
9383     H 1 0.05071  0.99916  0.36556  1
9384     H 1 0.03272  0.97784  0.36209  1
9385     O 1 0.16371  0.77384  0.37450  1
9386     H 1 0.16626  0.78488  0.35836  1
9387     H 1 0.14801  0.77888  0.38315  1
9388     O 1 0.16184  0.05992  0.83198  1
9389     H 1 0.17322  0.05780  0.81569  1
9390     H 1 0.15929  0.07719  0.83314  1
9391     O 1 0.30881  0.06300  0.95035  1
9392     H 1 0.30591  0.06835  0.93048  1
9393     H 1 0.32165  0.07373  0.95770  1
9394     O 1 0.49435  0.96150  0.21489  1
9395     H 1 0.50782  0.94982  0.21479  1
9396     H 1 0.49222  0.96566  0.23531  1
9397     O 1 0.19192  0.57753  0.37482  1
9398     H 1 0.19228  0.56353  0.38749  1
9399     H 1 0.19574  0.59096  0.38761  1
9400     O 1 0.15555  0.00399  0.28996  1
9401     H 1 0.15153  0.99973  0.30995  1
9402     H 1 0.13982  0.00251  0.27956  1
9403     O 1 0.34173  0.71024  0.21298  1
9404     H 1 0.33456  0.69679  0.20238  1
9405     H 1 0.34213  0.70492  0.23315  1
9406     O 1 0.35160  0.49545  0.33817  1
9407     H 1 0.35483  0.49672  0.35895  1
9408     H 1 0.35586  0.51118  0.33044  1
9409     O 1 0.59712  0.94470  0.62429  1
9410     H 1 0.58474  0.95744  0.62518  1
9411     H 1 0.60745  0.94720  0.64143  1
9412     O 1 0.59473  0.27280  0.27244  1
9413     H 1 0.58257  0.28317  0.26302  1
9414     H 1 0.60026  0.26198  0.25712  1
9415     O 1 0.98591  0.43704  0.70063  1
9416     H 1 0.00154  0.42979  0.70681  1
9417     H 1 0.97517  0.43594  0.71764  1
9418     O 1 0.50972  0.96733  0.15853  1
9419     H 1 0.50556  0.96719  0.13791  1
9420     H 1 0.52651  0.96078  0.15943  1
9421     O 1 0.55786  0.37974  0.17079  1
9422     H 1 0.57341  0.37503  0.16152  1
9423     H 1 0.55613  0.39673  0.16627  1
9424     O 1 0.66177  0.44410  0.71592  1
9425     H 1 0.67311  0.44131  0.73209  1
9426     H 1 0.65669  0.46077  0.71805  1
9427     O 1 0.29773  0.91847  0.47239  1
9428     H 1 0.28726  0.90905  0.48537  1
9429     H 1 0.29620  0.93485  0.47953  1
9430     O 1 0.44328  0.50406  0.30407  1
9431     H 1 0.44797  0.50987  0.28486  1
9432     H 1 0.42643  0.49794  0.30159  1
9433     O 1 0.32341  0.65899  0.47192  1
9434     H 1 0.31611  0.64757  0.45835  1
9435     H 1 0.34056  0.66078  0.46541  1
9436     O 1 0.29432  0.73569  0.23442  1
9437     H 1 0.28603  0.72365  0.22252  1
9438     H 1 0.28599  0.75067  0.22952  1
9439     O 1 0.48260  0.11146  0.91078  1
9440     H 1 0.46644  0.11855  0.90653  1
9441     H 1 0.48341  0.09733  0.89836  1
9442     O 1 0.26736  0.83258  0.40574  1
9443     H 1 0.26045  0.83733  0.42446  1
9444     H 1 0.27514  0.81710  0.40941  1
9445     O 1 0.98179  0.22990  0.76156  1
9446     H 1 0.99803  0.23221  0.77054  1
9447     H 1 0.98550  0.22566  0.74148  1
9448     O 1 0.47548  0.87326  0.23262  1
9449     H 1 0.47933  0.88144  0.25078  1
9450     H 1 0.45788  0.87649  0.22938  1
9451     O 1 0.77350  0.67539  0.81244  1
9452     H 1 0.76794  0.68898  0.80083  1
9453     H 1 0.78742  0.66872  0.80154  1
9454     O 1 0.41935  0.89044  0.26229  1
9455     H 1 0.42606  0.87448  0.26586  1
9456     H 1 0.41297  0.88972  0.24248  1
9457     O 1 0.45474  0.41318  0.70014  1
9458     H 1 0.44335  0.40959  0.68424  1
9459     H 1 0.47041  0.40581  0.69434  1
9460     O 1 0.68045  0.67915  0.85946  1
9461     H 1 0.68759  0.66387  0.85347  1
9462     H 1 0.68909  0.69105  0.84769  1
9463     O 1 0.74532  0.65062  0.54929  1
9464     H 1 0.74024  0.63829  0.53551  1
9465     H 1 0.74068  0.66566  0.54000  1
9466     O 1 0.09529  0.89716  0.35561  1
9467     H 1 0.08672  0.90605  0.37085  1
9468     H 1 0.10943  0.88978  0.36540  1
9469     O 1 0.41490  0.26913  0.68815  1
9470     H 1 0.41035  0.25476  0.69896  1
9471     H 1 0.40548  0.28196  0.69741  1
9472     O 1 0.78550  0.90126  0.20301  1
9473     H 1 0.78791  0.88598  0.19315  1
9474     H 1 0.77316  0.89790  0.21798  1
9475     O 1 0.78684  0.73753  0.49371  1
9476     H 1 0.79907  0.72498  0.49014  1
9477     H 1 0.79189  0.75065  0.48104  1
9478     O 1 0.79694  0.57089  0.09949  1
9479     H 1 0.80376  0.55787  0.11116  1
9480     H 1 0.78060  0.57394  0.10787  1
9481     O 1 0.21047  0.65518  0.87811  1
9482     H 1 0.22291  0.65293  0.86295  1
9483     H 1 0.19692  0.66365  0.86850  1
9484     O 1 0.68064  0.25684  0.65059  1
9485     H 1 0.67492  0.27280  0.65605  1
9486     H 1 0.69484  0.25383  0.66323  1
9487     O 1 0.76098  0.69749  0.72830  1
9488     H 1 0.75390  0.69128  0.74629  1
9489     H 1 0.77132  0.71092  0.73442  1
9490     O 1 0.06460  0.66083  0.73218  1
9491     H 1 0.05048  0.65072  0.72706  1
9492     H 1 0.07094  0.66658  0.71360  1
9493     O 1 0.80406  0.66948  0.75465  1
9494     H 1 0.81293  0.67590  0.73789  1
9495     H 1 0.79736  0.68356  0.76445  1
9496     O 1 0.08332  0.31384  0.85233  1
9497     H 1 0.09910  0.31034  0.86186  1
9498     H 1 0.08582  0.30889  0.83223  1
9499     O 1 0.25837  0.36945  0.48390  1
9500     H 1 0.27173  0.37580  0.47182  1
9501     H 1 0.25501  0.35360  0.47589  1
9502     O 1 0.82761  0.59613  0.56138  1
9503     H 1 0.81407  0.58692  0.55280  1
9504     H 1 0.84265  0.58906  0.55325  1
9505     O 1 0.74278  0.55885  0.69057  1
9506     H 1 0.74473  0.54160  0.69293  1
9507     H 1 0.75866  0.56422  0.68267  1
9508     O 1 0.84930  0.67410  0.05330  1
9509     H 1 0.83149  0.67471  0.05721  1
[truncated: 144,968 more chars]
