# Supplementary material for: Geometrically frustrated interactions drive structural complexity in amorphous calcium carbonate
Source: Nat Chem. 2023 Sep 25;16(1):36–41. doi: 10.1038/s41557-023-01339-2 (PMC10774122; doi:10.1038/s41557-023-01339-2)
Supplement: Supplementary file 3 — Atomic coordinates in crystallographic information file format for a representative reverse Monte Carlo model of amorphous calcium carbonate. [file 41557_2023_1339_MOESM3_ESM.cif]

data_ACC_RMC
_cell_length_a       52.768
_cell_length_b       54.8381
_cell_length_c       45.2676
_cell_angle_alpha    90
_cell_angle_beta     90
_cell_angle_gamma    90

_symmetry_space_group_name_H-M    "P 1"
_symmetry_int_tables_number       1

loop_
  _symmetry_equiv_pos_as_xyz
  'x, y, z'

loop_
  _atom_site_label
  _atom_site_occupancy
  _atom_site_fract_x
  _atom_site_fract_y
  _atom_site_fract_z
  _atom_site_thermal_displace_type
  _atom_site_B_iso_or_equiv
  _atom_site_type_symbol
  Ca1      1.0000 0.57413  0.63513  0.47478  Biso   1.000  Ca
  Ca2      1.0000 0.67554  0.59964  0.60477  Biso   1.000  Ca
  Ca3      1.0000 0.62219  0.65045  0.82293  Biso   1.000  Ca
  Ca4      1.0000 0.63702  0.62995  0.97275  Biso   1.000  Ca
  Ca5      1.0000 0.66931  0.58910  0.14012  Biso   1.000  Ca
  Ca6      1.0000 0.53912  0.63285  0.37616  Biso   1.000  Ca
  Ca7      1.0000 0.63090  0.99502  0.52842  Biso   1.000  Ca
  Ca8      1.0000 0.66935  0.05814  0.63505  Biso   1.000  Ca
  Ca9      1.0000 0.55927  0.96069  0.88773  Biso   1.000  Ca
  Ca10     1.0000 0.63005  0.94876  0.00679  Biso   1.000  Ca
  Ca11     1.0000 0.58546  0.97970  0.15079  Biso   1.000  Ca
  Ca12     1.0000 0.54558  0.96197  0.32974  Biso   1.000  Ca
  Ca13     1.0000 0.60755  0.27716  0.49455  Biso   1.000  Ca
  Ca14     1.0000 0.58086  0.27768  0.62543  Biso   1.000  Ca
  Ca15     1.0000 0.56836  0.30430  0.83198  Biso   1.000  Ca
  Ca16     1.0000 0.62251  0.37148  0.03345  Biso   1.000  Ca
  Ca17     1.0000 0.55852  0.32561  0.10458  Biso   1.000  Ca
  Ca18     1.0000 0.59188  0.37746  0.24305  Biso   1.000  Ca
  Ca19     1.0000 0.79452  0.61790  0.44519  Biso   1.000  Ca
  Ca20     1.0000 0.76102  0.61681  0.67844  Biso   1.000  Ca
  Ca21     1.0000 0.77378  0.63940  0.83033  Biso   1.000  Ca
  Ca22     1.0000 0.76276  0.64741  0.95534  Biso   1.000  Ca
  Ca23     1.0000 0.74991  0.67568  0.17245  Biso   1.000  Ca
  Ca24     1.0000 0.78560  0.62095  0.34761  Biso   1.000  Ca
  Ca25     1.0000 0.75472  0.93000  0.46211  Biso   1.000  Ca
  Ca26     1.0000 0.92105  0.92048  0.72487  Biso   1.000  Ca
  Ca27     1.0000 0.85190  0.94878  0.79991  Biso   1.000  Ca
  Ca28     1.0000 0.83326  0.93722  0.06413  Biso   1.000  Ca
  Ca29     1.0000 0.83894  0.99090  0.19063  Biso   1.000  Ca
  Ca30     1.0000 0.77007  0.95707  0.38074  Biso   1.000  Ca
  Ca31     1.0000 0.78465  0.34217  0.51312  Biso   1.000  Ca
  Ca32     1.0000 0.73739  0.29399  0.74251  Biso   1.000  Ca
  Ca33     1.0000 0.74628  0.32076  0.80937  Biso   1.000  Ca
  Ca34     1.0000 0.81724  0.31217  0.98177  Biso   1.000  Ca
  Ca35     1.0000 0.76251  0.32200  0.08362  Biso   1.000  Ca
  Ca36     1.0000 0.87796  0.32689  0.39558  Biso   1.000  Ca
  Ca37     1.0000 0.03597  0.67278  0.51747  Biso   1.000  Ca
  Ca38     1.0000 0.94730  0.65859  0.66493  Biso   1.000  Ca
  Ca39     1.0000 0.02194  0.67745  0.88157  Biso   1.000  Ca
  Ca40     1.0000 0.03939  0.66313  0.02893  Biso   1.000  Ca
  Ca41     1.0000 0.06764  0.63053  0.10278  Biso   1.000  Ca
  Ca42     1.0000 0.06422  0.60247  0.31524  Biso   1.000  Ca
  Ca43     1.0000 0.96610  0.98632  0.48166  Biso   1.000  Ca
  Ca44     1.0000 0.04859  0.00749  0.63921  Biso   1.000  Ca
  Ca45     1.0000 0.96655  0.95208  0.76060  Biso   1.000  Ca
  Ca46     1.0000 0.06667  0.04501  0.00970  Biso   1.000  Ca
  Ca47     1.0000 0.00295  0.93601  0.16572  Biso   1.000  Ca
  Ca48     1.0000 0.01268  0.99223  0.34265  Biso   1.000  Ca
  Ca49     1.0000 0.97813  0.31361  0.49430  Biso   1.000  Ca
  Ca50     1.0000 0.96579  0.34801  0.67064  Biso   1.000  Ca
  Ca51     1.0000 0.98813  0.27892  0.80129  Biso   1.000  Ca
  Ca52     1.0000 0.96952  0.32437  0.05940  Biso   1.000  Ca
  Ca53     1.0000 0.96762  0.28280  0.18313  Biso   1.000  Ca
  Ca54     1.0000 0.95741  0.25276  0.36981  Biso   1.000  Ca
  Ca55     1.0000 0.16186  0.68778  0.46202  Biso   1.000  Ca
  Ca56     1.0000 0.24389  0.61066  0.65500  Biso   1.000  Ca
  Ca57     1.0000 0.19283  0.61444  0.85680  Biso   1.000  Ca
  Ca58     1.0000 0.15094  0.62106  0.98673  Biso   1.000  Ca
  Ca59     1.0000 0.25805  0.62546  0.11293  Biso   1.000  Ca
  Ca60     1.0000 0.13582  0.60322  0.33199  Biso   1.000  Ca
  Ca61     1.0000 0.18820  0.94810  0.47046  Biso   1.000  Ca
  Ca62     1.0000 0.17681  0.03992  0.64818  Biso   1.000  Ca
  Ca63     1.0000 0.18877  0.99797  0.82052  Biso   1.000  Ca
  Ca64     1.0000 0.22372  0.89844  0.04702  Biso   1.000  Ca
  Ca65     1.0000 0.17530  0.95756  0.15330  Biso   1.000  Ca
  Ca66     1.0000 0.21864  0.95550  0.39606  Biso   1.000  Ca
  Ca67     1.0000 0.19785  0.31504  0.50891  Biso   1.000  Ca
  Ca68     1.0000 0.17030  0.31220  0.64413  Biso   1.000  Ca
  Ca69     1.0000 0.14930  0.32166  0.80626  Biso   1.000  Ca
  Ca70     1.0000 0.15200  0.30790  0.94414  Biso   1.000  Ca
  Ca71     1.0000 0.20511  0.30105  0.18742  Biso   1.000  Ca
  Ca72     1.0000 0.19668  0.23184  0.30387  Biso   1.000  Ca
  Ca73     1.0000 0.47161  0.64037  0.51809  Biso   1.000  Ca
  Ca74     1.0000 0.45152  0.60961  0.65357  Biso   1.000  Ca
  Ca75     1.0000 0.41017  0.63756  0.83216  Biso   1.000  Ca
  Ca76     1.0000 0.39058  0.65021  0.01372  Biso   1.000  Ca
  Ca77     1.0000 0.41945  0.57924  0.10856  Biso   1.000  Ca
  Ca78     1.0000 0.39447  0.62619  0.34721  Biso   1.000  Ca
  Ca79     1.0000 0.37325  0.94707  0.46410  Biso   1.000  Ca
  Ca80     1.0000 0.41831  0.97191  0.67889  Biso   1.000  Ca
  Ca81     1.0000 0.42474  0.99141  0.88675  Biso   1.000  Ca
  Ca82     1.0000 0.39958  0.99243  0.99012  Biso   1.000  Ca
  Ca83     1.0000 0.43270  0.97287  0.17459  Biso   1.000  Ca
  Ca84     1.0000 0.33646  0.98144  0.32601  Biso   1.000  Ca
  Ca85     1.0000 0.39598  0.27639  0.47729  Biso   1.000  Ca
  Ca86     1.0000 0.39326  0.28475  0.62673  Biso   1.000  Ca
  Ca87     1.0000 0.38067  0.31857  0.80989  Biso   1.000  Ca
  Ca88     1.0000 0.36342  0.27215  0.94552  Biso   1.000  Ca
  Ca89     1.0000 0.46508  0.32845  0.21182  Biso   1.000  Ca
  Ca90     1.0000 0.38672  0.32111  0.33775  Biso   1.000  Ca
  Ca91     1.0000 0.64676  0.55065  0.53691  Biso   1.000  Ca
  Ca92     1.0000 0.63603  0.50367  0.77978  Biso   1.000  Ca
  Ca93     1.0000 0.68340  0.55284  0.93594  Biso   1.000  Ca
  Ca94     1.0000 0.65030  0.48189  0.08560  Biso   1.000  Ca
  Ca95     1.0000 0.68962  0.57443  0.27417  Biso   1.000  Ca
  Ca96     1.0000 0.70368  0.51184  0.40942  Biso   1.000  Ca
  Ca97     1.0000 0.66183  0.81661  0.64818  Biso   1.000  Ca
  Ca98     1.0000 0.68636  0.91494  0.83178  Biso   1.000  Ca
  Ca99     1.0000 0.64682  0.81656  0.95029  Biso   1.000  Ca
  Ca100    1.0000 0.62943  0.86214  0.02928  Biso   1.000  Ca
  Ca101    1.0000 0.68070  0.84151  0.24814  Biso   1.000  Ca
  Ca102    1.0000 0.67188  0.87247  0.41874  Biso   1.000  Ca
  Ca103    1.0000 0.68480  0.15980  0.62944  Biso   1.000  Ca
  Ca104    1.0000 0.64597  0.13773  0.81075  Biso   1.000  Ca
  Ca105    1.0000 0.68589  0.21348  0.02956  Biso   1.000  Ca
  Ca106    1.0000 0.68950  0.15825  0.13519  Biso   1.000  Ca
  Ca107    1.0000 0.64669  0.15992  0.29942  Biso   1.000  Ca
  Ca108    1.0000 0.64696  0.20821  0.37287  Biso   1.000  Ca
  Ca109    1.0000 0.87833  0.46054  0.59264  Biso   1.000  Ca
  Ca110    1.0000 0.84478  0.51002  0.79387  Biso   1.000  Ca
  Ca111    1.0000 0.89347  0.52839  0.93722  Biso   1.000  Ca
  Ca112    1.0000 0.84441  0.48565  0.09299  Biso   1.000  Ca
  Ca113    1.0000 0.92490  0.50648  0.23453  Biso   1.000  Ca
  Ca114    1.0000 0.86409  0.54045  0.42446  Biso   1.000  Ca
  Ca115    1.0000 0.78188  0.84037  0.71113  Biso   1.000  Ca
  Ca116    1.0000 0.89994  0.88201  0.76906  Biso   1.000  Ca
  Ca117    1.0000 0.91718  0.85600  0.92707  Biso   1.000  Ca
  Ca118    1.0000 0.86630  0.80325  0.10076  Biso   1.000  Ca
  Ca119    1.0000 0.92572  0.83420  0.27582  Biso   1.000  Ca
  Ca120    1.0000 0.76878  0.85474  0.46734  Biso   1.000  Ca
  Ca121    1.0000 0.94348  0.18251  0.54577  Biso   1.000  Ca
  Ca122    1.0000 0.84456  0.25529  0.79691  Biso   1.000  Ca
  Ca123    1.0000 0.82859  0.16908  0.99417  Biso   1.000  Ca
  Ca124    1.0000 0.86436  0.13690  0.07182  Biso   1.000  Ca
  Ca125    1.0000 0.89773  0.15745  0.28076  Biso   1.000  Ca
  Ca126    1.0000 0.84368  0.19745  0.39205  Biso   1.000  Ca
  Ca127    1.0000 0.05711  0.46098  0.57937  Biso   1.000  Ca
  Ca128    1.0000 0.98940  0.53700  0.76776  Biso   1.000  Ca
  Ca129    1.0000 0.04893  0.50733  0.95613  Biso   1.000  Ca
  Ca130    1.0000 0.04638  0.46216  0.13922  Biso   1.000  Ca
  Ca131    1.0000 0.09089  0.56700  0.22181  Biso   1.000  Ca
  Ca132    1.0000 0.10480  0.52198  0.45839  Biso   1.000  Ca
  Ca133    1.0000 0.04314  0.89312  0.66509  Biso   1.000  Ca
  Ca134    1.0000 0.06941  0.89691  0.78614  Biso   1.000  Ca
  Ca135    1.0000 0.07075  0.88841  0.85752  Biso   1.000  Ca
  Ca136    1.0000 0.11903  0.84870  0.07052  Biso   1.000  Ca
  Ca137    1.0000 0.02477  0.84235  0.31386  Biso   1.000  Ca
  Ca138    1.0000 0.05287  0.89176  0.38916  Biso   1.000  Ca
  Ca139    1.0000 0.06156  0.19121  0.64877  Biso   1.000  Ca
  Ca140    1.0000 0.08852  0.20312  0.73231  Biso   1.000  Ca
  Ca141    1.0000 0.05470  0.15425  0.96707  Biso   1.000  Ca
  Ca142    1.0000 0.08959  0.16354  0.11725  Biso   1.000  Ca
  Ca143    1.0000 0.14902  0.18892  0.29284  Biso   1.000  Ca
  Ca144    1.0000 0.03911  0.19013  0.40986  Biso   1.000  Ca
  Ca145    1.0000 0.28532  0.54716  0.57719  Biso   1.000  Ca
  Ca146    1.0000 0.26787  0.51987  0.76614  Biso   1.000  Ca
  Ca147    1.0000 0.29881  0.53991  0.92247  Biso   1.000  Ca
  Ca148    1.0000 0.23903  0.50809  0.07585  Biso   1.000  Ca
  Ca149    1.0000 0.28158  0.56386  0.28423  Biso   1.000  Ca
  Ca150    1.0000 0.24101  0.55848  0.36614  Biso   1.000  Ca
  Ca151    1.0000 0.28292  0.89016  0.58237  Biso   1.000  Ca
  Ca152    1.0000 0.33442  0.92440  0.68819  Biso   1.000  Ca
  Ca153    1.0000 0.24362  0.89667  0.91423  Biso   1.000  Ca
  Ca154    1.0000 0.26557  0.90111  0.11607  Biso   1.000  Ca
  Ca155    1.0000 0.29016  0.84025  0.24029  Biso   1.000  Ca
  Ca156    1.0000 0.30278  0.82287  0.40576  Biso   1.000  Ca
  Ca157    1.0000 0.21979  0.27933  0.56946  Biso   1.000  Ca
  Ca158    1.0000 0.32511  0.17421  0.76502  Biso   1.000  Ca
  Ca159    1.0000 0.26789  0.21846  0.04210  Biso   1.000  Ca
  Ca160    1.0000 0.26020  0.09388  0.05931  Biso   1.000  Ca
  Ca161    1.0000 0.33094  0.17398  0.26787  Biso   1.000  Ca
  Ca162    1.0000 0.27259  0.24424  0.41742  Biso   1.000  Ca
  Ca163    1.0000 0.53079  0.48523  0.55014  Biso   1.000  Ca
  Ca164    1.0000 0.47584  0.46123  0.78429  Biso   1.000  Ca
  Ca165    1.0000 0.49398  0.47090  0.96820  Biso   1.000  Ca
  Ca166    1.0000 0.48207  0.50915  0.12444  Biso   1.000  Ca
  Ca167    1.0000 0.48544  0.55028  0.24484  Biso   1.000  Ca
  Ca168    1.0000 0.55007  0.59170  0.44561  Biso   1.000  Ca
  Ca169    1.0000 0.44936  0.85232  0.63127  Biso   1.000  Ca
  Ca170    1.0000 0.46665  0.86572  0.78820  Biso   1.000  Ca
  Ca171    1.0000 0.49085  0.76972  0.93120  Biso   1.000  Ca
  Ca172    1.0000 0.53252  0.86387  0.03676  Biso   1.000  Ca
  Ca173    1.0000 0.46536  0.78955  0.35242  Biso   1.000  Ca
  Ca174    1.0000 0.43990  0.84761  0.50945  Biso   1.000  Ca
  Ca175    1.0000 0.42329  0.09907  0.65368  Biso   1.000  Ca
  Ca176    1.0000 0.48175  0.14666  0.77644  Biso   1.000  Ca
  Ca177    1.0000 0.50719  0.18981  0.89500  Biso   1.000  Ca
  Ca178    1.0000 0.53275  0.20625  0.13385  Biso   1.000  Ca
  Ca179    1.0000 0.50348  0.17326  0.25928  Biso   1.000  Ca
  Ca180    1.0000 0.42279  0.19097  0.49354  Biso   1.000  Ca
  Ca181    1.0000 0.53914  0.53890  0.50524  Biso   1.000  Ca
  Ca182    1.0000 0.51765  0.53964  0.73661  Biso   1.000  Ca
  Ca183    1.0000 0.55698  0.51807  0.81035  Biso   1.000  Ca
  Ca184    1.0000 0.50384  0.52803  0.04456  Biso   1.000  Ca
  Ca185    1.0000 0.52158  0.47162  0.19276  Biso   1.000  Ca
  Ca186    1.0000 0.54956  0.51997  0.42839  Biso   1.000  Ca
  Ca187    1.0000 0.51926  0.86242  0.53783  Biso   1.000  Ca
  Ca188    1.0000 0.54756  0.79485  0.65487  Biso   1.000  Ca
  Ca189    1.0000 0.50503  0.86465  0.90943  Biso   1.000  Ca
  Ca190    1.0000 0.53359  0.80488  0.00610  Biso   1.000  Ca
  Ca191    1.0000 0.44917  0.80204  0.28183  Biso   1.000  Ca
  Ca192    1.0000 0.49650  0.87993  0.42838  Biso   1.000  Ca
  Ca193    1.0000 0.49378  0.20291  0.58796  Biso   1.000  Ca
  Ca194    1.0000 0.52970  0.19501  0.78635  Biso   1.000  Ca
  Ca195    1.0000 0.52997  0.23914  0.97980  Biso   1.000  Ca
  Ca196    1.0000 0.53857  0.11310  0.04775  Biso   1.000  Ca
  Ca197    1.0000 0.53967  0.15381  0.19336  Biso   1.000  Ca
  Ca198    1.0000 0.53647  0.18112  0.37791  Biso   1.000  Ca
  Ca199    1.0000 0.72379  0.53532  0.55204  Biso   1.000  Ca
  Ca200    1.0000 0.72671  0.47338  0.71290  Biso   1.000  Ca
  Ca201    1.0000 0.74241  0.49863  0.87596  Biso   1.000  Ca
  Ca202    1.0000 0.74345  0.48454  0.03660  Biso   1.000  Ca
  Ca203    1.0000 0.71313  0.52346  0.22096  Biso   1.000  Ca
  Ca204    1.0000 0.72776  0.57501  0.35045  Biso   1.000  Ca
  Ca205    1.0000 0.72606  0.87102  0.58823  Biso   1.000  Ca
  Ca206    1.0000 0.65619  0.86929  0.71904  Biso   1.000  Ca
  Ca207    1.0000 0.71296  0.87699  0.90717  Biso   1.000  Ca
  Ca208    1.0000 0.69348  0.84237  0.09990  Biso   1.000  Ca
  Ca209    1.0000 0.74572  0.80718  0.21972  Biso   1.000  Ca
  Ca210    1.0000 0.72959  0.84377  0.38560  Biso   1.000  Ca
  Ca211    1.0000 0.77681  0.15863  0.56701  Biso   1.000  Ca
  Ca212    1.0000 0.71922  0.23135  0.67963  Biso   1.000  Ca
  Ca213    1.0000 0.74115  0.23476  0.91206  Biso   1.000  Ca
  Ca214    1.0000 0.66705  0.23540  0.11071  Biso   1.000  Ca
  Ca215    1.0000 0.69551  0.25931  0.20640  Biso   1.000  Ca
  Ca216    1.0000 0.72186  0.20389  0.41904  Biso   1.000  Ca
  Ca217    1.0000 0.91888  0.51018  0.60010  Biso   1.000  Ca
  Ca218    1.0000 0.96533  0.58219  0.68543  Biso   1.000  Ca
  Ca219    1.0000 0.89396  0.55633  0.87532  Biso   1.000  Ca
  Ca220    1.0000 0.98681  0.50926  0.99398  Biso   1.000  Ca
  Ca221    1.0000 0.94464  0.51832  0.16722  Biso   1.000  Ca
  Ca222    1.0000 0.93395  0.52309  0.37618  Biso   1.000  Ca
  Ca223    1.0000 0.89911  0.87981  0.63394  Biso   1.000  Ca
  Ca224    1.0000 0.92755  0.84145  0.71616  Biso   1.000  Ca
  Ca225    1.0000 0.94796  0.78274  0.84102  Biso   1.000  Ca
  Ca226    1.0000 0.98245  0.85757  0.05451  Biso   1.000  Ca
  Ca227    1.0000 0.94555  0.83538  0.18994  Biso   1.000  Ca
  Ca228    1.0000 0.91086  0.88819  0.44513  Biso   1.000  Ca
  Ca229    1.0000 0.97604  0.21066  0.60488  Biso   1.000  Ca
  Ca230    1.0000 0.90433  0.19196  0.73390  Biso   1.000  Ca
  Ca231    1.0000 0.95688  0.19179  0.93118  Biso   1.000  Ca
  Ca232    1.0000 0.89727  0.17783  0.12388  Biso   1.000  Ca
  Ca233    1.0000 0.88832  0.21015  0.25431  Biso   1.000  Ca
  Ca234    1.0000 0.94919  0.16212  0.31299  Biso   1.000  Ca
  Ca235    1.0000 0.13747  0.49146  0.52544  Biso   1.000  Ca
  Ca236    1.0000 0.07508  0.53956  0.74649  Biso   1.000  Ca
  Ca237    1.0000 0.05181  0.52417  0.87303  Biso   1.000  Ca
  Ca238    1.0000 0.09643  0.51861  0.06965  Biso   1.000  Ca
  Ca239    1.0000 0.17292  0.51409  0.19909  Biso   1.000  Ca
  Ca240    1.0000 0.11626  0.55079  0.35852  Biso   1.000  Ca
  Ca241    1.0000 0.18069  0.89714  0.53215  Biso   1.000  Ca
  Ca242    1.0000 0.11065  0.86438  0.74544  Biso   1.000  Ca
  Ca243    1.0000 0.12179  0.86956  0.90429  Biso   1.000  Ca
  Ca244    1.0000 0.21295  0.81970  0.04078  Biso   1.000  Ca
  Ca245    1.0000 0.08927  0.84860  0.27250  Biso   1.000  Ca
  Ca246    1.0000 0.10446  0.84163  0.34674  Biso   1.000  Ca
  Ca247    1.0000 0.11519  0.21741  0.57490  Biso   1.000  Ca
  Ca248    1.0000 0.15708  0.23775  0.69342  Biso   1.000  Ca
  Ca249    1.0000 0.18273  0.16753  0.87525  Biso   1.000  Ca
  Ca250    1.0000 0.12544  0.19372  0.03824  Biso   1.000  Ca
  Ca251    1.0000 0.16456  0.16116  0.15200  Biso   1.000  Ca
  Ca252    1.0000 0.18902  0.18253  0.34975  Biso   1.000  Ca
  Ca253    1.0000 0.31235  0.44651  0.53354  Biso   1.000  Ca
  Ca254    1.0000 0.32477  0.51966  0.77554  Biso   1.000  Ca
  Ca255    1.0000 0.28407  0.46090  0.87466  Biso   1.000  Ca
  Ca256    1.0000 0.28880  0.57867  0.01992  Biso   1.000  Ca
  Ca257    1.0000 0.24477  0.49893  0.18879  Biso   1.000  Ca
  Ca258    1.0000 0.34168  0.56778  0.33397  Biso   1.000  Ca
  Ca259    1.0000 0.31736  0.83996  0.52566  Biso   1.000  Ca
  Ca260    1.0000 0.33316  0.81610  0.67500  Biso   1.000  Ca
  Ca261    1.0000 0.30142  0.87607  0.90414  Biso   1.000  Ca
  Ca262    1.0000 0.31043  0.90379  0.07044  Biso   1.000  Ca
  Ca263    1.0000 0.27394  0.75411  0.23668  Biso   1.000  Ca
  Ca264    1.0000 0.35757  0.82437  0.35063  Biso   1.000  Ca
  Ca265    1.0000 0.34456  0.18388  0.58667  Biso   1.000  Ca
  Ca266    1.0000 0.27540  0.19690  0.72284  Biso   1.000  Ca
  Ca267    1.0000 0.30169  0.23502  0.94725  Biso   1.000  Ca
  Ca268    1.0000 0.31493  0.16661  0.08267  Biso   1.000  Ca
  Ca269    1.0000 0.34387  0.17978  0.33695  Biso   1.000  Ca
  Ca270    1.0000 0.35159  0.23031  0.37943  Biso   1.000  Ca
  Ca271    1.0000 0.65450  0.80547  0.47141  Biso   1.000  Ca
  Ca272    1.0000 0.76593  0.74306  0.64964  Biso   1.000  Ca
  Ca273    1.0000 0.65926  0.84153  0.81236  Biso   1.000  Ca
  Ca274    1.0000 0.72418  0.83269  0.00464  Biso   1.000  Ca
  Ca275    1.0000 0.65731  0.79698  0.14613  Biso   1.000  Ca
  Ca276    1.0000 0.77578  0.79391  0.34027  Biso   1.000  Ca
  Ca277    1.0000 0.65685  0.17040  0.44526  Biso   1.000  Ca
  Ca278    1.0000 0.73993  0.16809  0.69576  Biso   1.000  Ca
  Ca279    1.0000 0.73152  0.10748  0.86125  Biso   1.000  Ca
  Ca280    1.0000 0.71516  0.12665  0.04147  Biso   1.000  Ca
  Ca281    1.0000 0.74311  0.17904  0.21694  Biso   1.000  Ca
  Ca282    1.0000 0.74924  0.08773  0.29404  Biso   1.000  Ca
  Ca283    1.0000 0.73831  0.45317  0.50346  Biso   1.000  Ca
  Ca284    1.0000 0.69354  0.41830  0.60698  Biso   1.000  Ca
  Ca285    1.0000 0.67511  0.44077  0.78677  Biso   1.000  Ca
  Ca286    1.0000 0.62335  0.47443  0.92588  Biso   1.000  Ca
  Ca287    1.0000 0.66411  0.46497  0.16645  Biso   1.000  Ca
  Ca288    1.0000 0.66454  0.49827  0.28174  Biso   1.000  Ca
  Ca289    1.0000 0.87278  0.82327  0.47107  Biso   1.000  Ca
  Ca290    1.0000 0.86373  0.77128  0.62537  Biso   1.000  Ca
  Ca291    1.0000 0.86981  0.78477  0.82032  Biso   1.000  Ca
  Ca292    1.0000 0.91100  0.80191  0.97896  Biso   1.000  Ca
  Ca293    1.0000 0.87111  0.81917  0.22179  Biso   1.000  Ca
  Ca294    1.0000 0.86030  0.83008  0.30204  Biso   1.000  Ca
  Ca295    1.0000 0.92235  0.12362  0.51090  Biso   1.000  Ca
  Ca296    1.0000 0.95323  0.12518  0.66799  Biso   1.000  Ca
  Ca297    1.0000 0.92728  0.14919  0.86760  Biso   1.000  Ca
  Ca298    1.0000 0.89672  0.16228  0.00751  Biso   1.000  Ca
  Ca299    1.0000 0.83104  0.12890  0.18884  Biso   1.000  Ca
  Ca300    1.0000 0.90605  0.15978  0.38305  Biso   1.000  Ca
  Ca301    1.0000 0.93092  0.46211  0.52523  Biso   1.000  Ca
  Ca302    1.0000 0.94286  0.46431  0.67950  Biso   1.000  Ca
  Ca303    1.0000 0.83377  0.46122  0.83963  Biso   1.000  Ca
  Ca304    1.0000 0.94069  0.42481  0.06155  Biso   1.000  Ca
  Ca305    1.0000 0.93983  0.42594  0.19138  Biso   1.000  Ca
  Ca306    1.0000 0.86141  0.48098  0.28249  Biso   1.000  Ca
  Ca307    1.0000 0.07249  0.81393  0.48802  Biso   1.000  Ca
  Ca308    1.0000 0.06962  0.75033  0.61211  Biso   1.000  Ca
  Ca309    1.0000 0.07434  0.82086  0.79217  Biso   1.000  Ca
  Ca310    1.0000 0.07142  0.82654  0.98176  Biso   1.000  Ca
  Ca311    1.0000 0.11435  0.80713  0.19290  Biso   1.000  Ca
  Ca312    1.0000 0.13338  0.76831  0.33246  Biso   1.000  Ca
  Ca313    1.0000 0.14490  0.18928  0.50810  Biso   1.000  Ca
  Ca314    1.0000 0.10396  0.10859  0.62297  Biso   1.000  Ca
  Ca315    1.0000 0.05346  0.08484  0.86850  Biso   1.000  Ca
  Ca316    1.0000 0.13158  0.12846  0.99862  Biso   1.000  Ca
  Ca317    1.0000 0.04545  0.16678  0.21499  Biso   1.000  Ca
  Ca318    1.0000 0.09113  0.16159  0.32292  Biso   1.000  Ca
  Ca319    1.0000 0.07722  0.44976  0.49401  Biso   1.000  Ca
  Ca320    1.0000 0.18219  0.46430  0.61700  Biso   1.000  Ca
  Ca321    1.0000 0.11724  0.49597  0.86463  Biso   1.000  Ca
  Ca322    1.0000 0.14550  0.50642  0.99920  Biso   1.000  Ca
  Ca323    1.0000 0.07166  0.45493  0.25123  Biso   1.000  Ca
  Ca324    1.0000 0.12583  0.47101  0.35154  Biso   1.000  Ca
  Ca325    1.0000 0.26551  0.81921  0.49045  Biso   1.000  Ca
  Ca326    1.0000 0.24278  0.81497  0.63136  Biso   1.000  Ca
  Ca327    1.0000 0.30168  0.85705  0.76498  Biso   1.000  Ca
  Ca328    1.0000 0.32556  0.80639  0.00635  Biso   1.000  Ca
  Ca329    1.0000 0.29939  0.81991  0.15934  Biso   1.000  Ca
  Ca330    1.0000 0.29146  0.79852  0.30421  Biso   1.000  Ca
  Ca331    1.0000 0.29941  0.11752  0.54072  Biso   1.000  Ca
  Ca332    1.0000 0.29414  0.13693  0.63243  Biso   1.000  Ca
  Ca333    1.0000 0.31325  0.18675  0.88902  Biso   1.000  Ca
  Ca334    1.0000 0.33062  0.14222  0.01453  Biso   1.000  Ca
  Ca335    1.0000 0.25803  0.13148  0.12696  Biso   1.000  Ca
  Ca336    1.0000 0.36920  0.08101  0.32286  Biso   1.000  Ca
  Ca337    1.0000 0.27644  0.50570  0.46901  Biso   1.000  Ca
  Ca338    1.0000 0.25434  0.46929  0.57380  Biso   1.000  Ca
  Ca339    1.0000 0.22222  0.46077  0.78207  Biso   1.000  Ca
  Ca340    1.0000 0.24959  0.42954  0.00309  Biso   1.000  Ca
  Ca341    1.0000 0.25664  0.45850  0.13061  Biso   1.000  Ca
  Ca342    1.0000 0.36407  0.50261  0.33735  Biso   1.000  Ca
  Ca343    1.0000 0.55407  0.82980  0.46529  Biso   1.000  Ca
  Ca344    1.0000 0.47994  0.79451  0.65013  Biso   1.000  Ca
  Ca345    1.0000 0.50214  0.80304  0.85256  Biso   1.000  Ca
  Ca346    1.0000 0.47245  0.83729  0.97932  Biso   1.000  Ca
  Ca347    1.0000 0.48158  0.84615  0.11894  Biso   1.000  Ca
  Ca348    1.0000 0.50143  0.76344  0.29071  Biso   1.000  Ca
  Ca349    1.0000 0.45827  0.12019  0.49405  Biso   1.000  Ca
  Ca350    1.0000 0.51229  0.14705  0.69517  Biso   1.000  Ca
  Ca351    1.0000 0.42230  0.13414  0.78720  Biso   1.000  Ca
  Ca352    1.0000 0.48375  0.15412  0.99769  Biso   1.000  Ca
  Ca353    1.0000 0.46094  0.17852  0.11670  Biso   1.000  Ca
  Ca354    1.0000 0.48109  0.13483  0.32274  Biso   1.000  Ca
  Ca355    1.0000 0.40604  0.51995  0.49153  Biso   1.000  Ca
  Ca356    1.0000 0.45957  0.48675  0.63873  Biso   1.000  Ca
  Ca357    1.0000 0.51088  0.44102  0.88068  Biso   1.000  Ca
  Ca358    1.0000 0.53661  0.45948  0.04976  Biso   1.000  Ca
  Ca359    1.0000 0.52047  0.44187  0.12773  Biso   1.000  Ca
  Ca360    1.0000 0.48745  0.46600  0.35467  Biso   1.000  Ca
  Ca361    1.0000 0.63552  0.65878  0.63516  Biso   1.000  Ca
  Ca362    1.0000 0.54459  0.67922  0.79044  Biso   1.000  Ca
  Ca363    1.0000 0.55940  0.66847  0.94308  Biso   1.000  Ca
  Ca364    1.0000 0.57053  0.71695  0.09505  Biso   1.000  Ca
  Ca365    1.0000 0.59376  0.63431  0.33142  Biso   1.000  Ca
  Ca366    1.0000 0.57762  0.70356  0.43717  Biso   1.000  Ca
  Ca367    1.0000 0.56347  0.99952  0.61635  Biso   1.000  Ca
  Ca368    1.0000 0.59166  0.06862  0.75793  Biso   1.000  Ca
  Ca369    1.0000 0.59835  0.05655  0.93722  Biso   1.000  Ca
  Ca370    1.0000 0.59882  0.03546  0.08044  Biso   1.000  Ca
  Ca371    1.0000 0.53480  0.99968  0.25874  Biso   1.000  Ca
  Ca372    1.0000 0.57459  0.97633  0.43499  Biso   1.000  Ca
  Ca373    1.0000 0.55204  0.33099  0.58495  Biso   1.000  Ca
  Ca374    1.0000 0.58308  0.35022  0.75986  Biso   1.000  Ca
  Ca375    1.0000 0.57420  0.31280  0.96179  Biso   1.000  Ca
  Ca376    1.0000 0.57897  0.40666  0.11931  Biso   1.000  Ca
  Ca377    1.0000 0.60001  0.35696  0.18115  Biso   1.000  Ca
  Ca378    1.0000 0.58201  0.36133  0.43013  Biso   1.000  Ca
  Ca379    1.0000 0.83631  0.59789  0.61879  Biso   1.000  Ca
  Ca380    1.0000 0.71552  0.71579  0.73059  Biso   1.000  Ca
  Ca381    1.0000 0.80593  0.70165  0.88885  Biso   1.000  Ca
  Ca382    1.0000 0.79927  0.71085  0.03638  Biso   1.000  Ca
  Ca383    1.0000 0.71844  0.63692  0.24318  Biso   1.000  Ca
  Ca384    1.0000 0.78705  0.71031  0.45447  Biso   1.000  Ca
  Ca385    1.0000 0.79407  0.98605  0.65057  Biso   1.000  Ca
  Ca386    1.0000 0.83533  0.02779  0.69333  Biso   1.000  Ca
  Ca387    1.0000 0.72750  0.02162  0.95913  Biso   1.000  Ca
  Ca388    1.0000 0.76352  0.95451  0.10460  Biso   1.000  Ca
  Ca389    1.0000 0.77482  0.02937  0.23738  Biso   1.000  Ca
  Ca390    1.0000 0.69193  0.93448  0.42027  Biso   1.000  Ca
  Ca391    1.0000 0.80859  0.37200  0.60028  Biso   1.000  Ca
  Ca392    1.0000 0.79388  0.38182  0.73453  Biso   1.000  Ca
  Ca393    1.0000 0.75093  0.34665  0.89789  Biso   1.000  Ca
  Ca394    1.0000 0.79654  0.38284  0.08237  Biso   1.000  Ca
  Ca395    1.0000 0.72177  0.34315  0.32604  Biso   1.000  Ca
  Ca396    1.0000 0.67427  0.35566  0.45234  Biso   1.000  Ca
  Ca397    1.0000 0.96889  0.69061  0.59296  Biso   1.000  Ca
  Ca398    1.0000 0.97414  0.64293  0.81740  Biso   1.000  Ca
  Ca399    1.0000 0.97923  0.71284  0.92482  Biso   1.000  Ca
  Ca400    1.0000 0.95811  0.68914  0.05493  Biso   1.000  Ca
  Ca401    1.0000 0.96954  0.65759  0.27299  Biso   1.000  Ca
  Ca402    1.0000 0.97761  0.65375  0.47490  Biso   1.000  Ca
  Ca403    1.0000 0.97880  0.03277  0.62046  Biso   1.000  Ca
  Ca404    1.0000 0.94442  0.05741  0.68420  Biso   1.000  Ca
  Ca405    1.0000 0.02835  0.04754  0.94082  Biso   1.000  Ca
  Ca406    1.0000 0.97966  0.03956  0.07164  Biso   1.000  Ca
  Ca407    1.0000 0.94802  0.07604  0.27296  Biso   1.000  Ca
  Ca408    1.0000 0.99570  0.03314  0.42020  Biso   1.000  Ca
  Ca409    1.0000 0.91341  0.38592  0.66293  Biso   1.000  Ca
  Ca410    1.0000 0.02490  0.41071  0.82511  Biso   1.000  Ca
  Ca411    1.0000 0.99005  0.28456  0.99167  Biso   1.000  Ca
  Ca412    1.0000 0.94221  0.33534  0.15302  Biso   1.000  Ca
  Ca413    1.0000 0.99455  0.30333  0.29447  Biso   1.000  Ca
  Ca414    1.0000 0.97628  0.37257  0.41711  Biso   1.000  Ca
  Ca415    1.0000 0.12929  0.68257  0.66623  Biso   1.000  Ca
  Ca416    1.0000 0.16450  0.65506  0.79310  Biso   1.000  Ca
  Ca417    1.0000 0.17384  0.72850  0.92263  Biso   1.000  Ca
  Ca418    1.0000 0.12106  0.71268  0.09554  Biso   1.000  Ca
  Ca419    1.0000 0.16617  0.66418  0.25387  Biso   1.000  Ca
  Ca420    1.0000 0.21927  0.71460  0.43609  Biso   1.000  Ca
  Ca421    1.0000 0.17724  0.04171  0.51184  Biso   1.000  Ca
  Ca422    1.0000 0.17971  0.10478  0.83427  Biso   1.000  Ca
  Ca423    1.0000 0.21745  0.01030  0.97329  Biso   1.000  Ca
  Ca424    1.0000 0.17740  0.00640  0.11357  Biso   1.000  Ca
  Ca425    1.0000 0.12427  0.00051  0.38268  Biso   1.000  Ca
  Ca426    1.0000 0.17768  0.05965  0.40626  Biso   1.000  Ca
  Ca427    1.0000 0.14384  0.37121  0.63265  Biso   1.000  Ca
  Ca428    1.0000 0.18322  0.36958  0.71769  Biso   1.000  Ca
  Ca429    1.0000 0.26560  0.33814  0.96601  Biso   1.000  Ca
  Ca430    1.0000 0.16911  0.32611  0.10228  Biso   1.000  Ca
  Ca431    1.0000 0.17811  0.30978  0.28461  Biso   1.000  Ca
  Ca432    1.0000 0.16170  0.39921  0.49149  Biso   1.000  Ca
  Ca433    1.0000 0.39411  0.65159  0.68944  Biso   1.000  Ca
  Ca434    1.0000 0.36270  0.69304  0.82279  Biso   1.000  Ca
  Ca435    1.0000 0.37990  0.69018  0.92331  Biso   1.000  Ca
  Ca436    1.0000 0.37912  0.64302  0.12392  Biso   1.000  Ca
  Ca437    1.0000 0.36067  0.68715  0.21906  Biso   1.000  Ca
  Ca438    1.0000 0.40886  0.69733  0.37063  Biso   1.000  Ca
  Ca439    1.0000 0.35852  0.01459  0.57799  Biso   1.000  Ca
  Ca440    1.0000 0.34651  0.98308  0.78260  Biso   1.000  Ca
  Ca441    1.0000 0.38592  0.02759  0.92652  Biso   1.000  Ca
  Ca442    1.0000 0.38386  0.11428  0.12094  Biso   1.000  Ca
  Ca443    1.0000 0.37861  0.03202  0.27263  Biso   1.000  Ca
  Ca444    1.0000 0.38520  0.07973  0.44205  Biso   1.000  Ca
  Ca445    1.0000 0.36403  0.35328  0.56281  Biso   1.000  Ca
  Ca446    1.0000 0.36365  0.35366  0.73864  Biso   1.000  Ca
  Ca447    1.0000 0.42382  0.40488  0.92787  Biso   1.000  Ca
  Ca448    1.0000 0.40441  0.35873  0.09131  Biso   1.000  Ca
  Ca449    1.0000 0.33828  0.38892  0.34789  Biso   1.000  Ca
  Ca450    1.0000 0.37723  0.34980  0.43145  Biso   1.000  Ca
  Ca451    1.0000 0.69095  0.66833  0.52254  Biso   1.000  Ca
  Ca452    1.0000 0.61081  0.69073  0.74196  Biso   1.000  Ca
  Ca453    1.0000 0.57513  0.72869  0.96102  Biso   1.000  Ca
  Ca454    1.0000 0.63246  0.69090  0.09178  Biso   1.000  Ca
  Ca455    1.0000 0.61521  0.68056  0.26647  Biso   1.000  Ca
  Ca456    1.0000 0.60636  0.72602  0.37238  Biso   1.000  Ca
  Ca457    1.0000 0.64428  0.03072  0.44325  Biso   1.000  Ca
  Ca458    1.0000 0.61524  0.07610  0.68476  Biso   1.000  Ca
  Ca459    1.0000 0.55671  0.99618  0.79006  Biso   1.000  Ca
  Ca460    1.0000 0.64983  0.00107  0.06102  Biso   1.000  Ca
  Ca461    1.0000 0.65227  0.98514  0.16431  Biso   1.000  Ca
  Ca462    1.0000 0.56562  0.04880  0.36072  Biso   1.000  Ca
  Ca463    1.0000 0.58872  0.38757  0.56387  Biso   1.000  Ca
  Ca464    1.0000 0.63719  0.30997  0.68667  Biso   1.000  Ca
  Ca465    1.0000 0.62108  0.40538  0.81737  Biso   1.000  Ca
  Ca466    1.0000 0.66113  0.42140  0.08215  Biso   1.000  Ca
  Ca467    1.0000 0.66394  0.33723  0.21465  Biso   1.000  Ca
  Ca468    1.0000 0.60342  0.32265  0.37934  Biso   1.000  Ca
  Ca469    1.0000 0.83869  0.66104  0.50463  Biso   1.000  Ca
  Ca470    1.0000 0.88592  0.70428  0.66567  Biso   1.000  Ca
  Ca471    1.0000 0.85102  0.64188  0.83040  Biso   1.000  Ca
  Ca472    1.0000 0.80848  0.64215  0.99494  Biso   1.000  Ca
  Ca473    1.0000 0.92310  0.67366  0.17907  Biso   1.000  Ca
  Ca474    1.0000 0.84613  0.60543  0.30923  Biso   1.000  Ca
  Ca475    1.0000 0.82230  0.01167  0.54124  Biso   1.000  Ca
  Ca476    1.0000 0.85371  0.93442  0.67287  Biso   1.000  Ca
  Ca477    1.0000 0.86708  0.04528  0.98531  Biso   1.000  Ca
  Ca478    1.0000 0.80012  0.03583  0.06916  Biso   1.000  Ca
  Ca479    1.0000 0.84079  0.98699  0.26172  Biso   1.000  Ca
  Ca480    1.0000 0.75620  0.01854  0.42588  Biso   1.000  Ca
  Ca481    1.0000 0.86265  0.35035  0.48301  Biso   1.000  Ca
  Ca482    1.0000 0.81706  0.33391  0.66062  Biso   1.000  Ca
  Ca483    1.0000 0.81856  0.35945  0.89049  Biso   1.000  Ca
  Ca484    1.0000 0.82153  0.38474  0.95625  Biso   1.000  Ca
  Ca485    1.0000 0.81937  0.34517  0.19267  Biso   1.000  Ca
  Ca486    1.0000 0.81548  0.36008  0.40331  Biso   1.000  Ca
  Ca487    1.0000 0.08652  0.64222  0.58756  Biso   1.000  Ca
  Ca488    1.0000 0.00791  0.70423  0.70515  Biso   1.000  Ca
  Ca489    1.0000 0.06403  0.66767  0.94063  Biso   1.000  Ca
  Ca490    1.0000 0.00170  0.70215  0.11043  Biso   1.000  Ca
  Ca491    1.0000 0.02569  0.68552  0.22813  Biso   1.000  Ca
  Ca492    1.0000 0.00519  0.65232  0.38170  Biso   1.000  Ca
  Ca493    1.0000 0.04842  0.04506  0.48310  Biso   1.000  Ca
  Ca494    1.0000 0.02932  0.98572  0.70508  Biso   1.000  Ca
  Ca495    1.0000 0.02465  0.95979  0.85799  Biso   1.000  Ca
  Ca496    1.0000 0.03670  0.01192  0.06195  Biso   1.000  Ca
  Ca497    1.0000 0.04946  0.00440  0.22438  Biso   1.000  Ca
  Ca498    1.0000 0.05898  0.95985  0.38382  Biso   1.000  Ca
  Ca499    1.0000 0.01028  0.37436  0.58683  Biso   1.000  Ca
  Ca500    1.0000 0.03641  0.31354  0.71500  Biso   1.000  Ca
  Ca501    1.0000 0.00696  0.35508  0.82334  Biso   1.000  Ca
  Ca502    1.0000 0.01506  0.36073  0.01438  Biso   1.000  Ca
  Ca503    1.0000 0.07627  0.34338  0.19395  Biso   1.000  Ca
  Ca504    1.0000 0.03208  0.37397  0.39323  Biso   1.000  Ca
  Ca505    1.0000 0.19778  0.71558  0.57676  Biso   1.000  Ca
  Ca506    1.0000 0.24700  0.65842  0.70411  Biso   1.000  Ca
  Ca507    1.0000 0.21254  0.66514  0.90251  Biso   1.000  Ca
  Ca508    1.0000 0.25314  0.71709  0.04966  Biso   1.000  Ca
  Ca509    1.0000 0.23752  0.67099  0.21314  Biso   1.000  Ca
  Ca510    1.0000 0.25786  0.74376  0.35468  Biso   1.000  Ca
  Ca511    1.0000 0.18727  0.02318  0.57349  Biso   1.000  Ca
  Ca512    1.0000 0.19480  0.03543  0.75188  Biso   1.000  Ca
  Ca513    1.0000 0.23526  0.02279  0.86908  Biso   1.000  Ca
  Ca514    1.0000 0.24458  0.98557  0.05372  Biso   1.000  Ca
  Ca515    1.0000 0.25449  0.01496  0.18140  Biso   1.000  Ca
  Ca516    1.0000 0.21900  0.01275  0.35565  Biso   1.000  Ca
  Ca517    1.0000 0.26453  0.32025  0.50986  Biso   1.000  Ca
  Ca518    1.0000 0.23616  0.31045  0.73229  Biso   1.000  Ca
  Ca519    1.0000 0.24207  0.35296  0.86437  Biso   1.000  Ca
  Ca520    1.0000 0.26940  0.37520  0.04135  Biso   1.000  Ca
  Ca521    1.0000 0.24501  0.31848  0.31981  Biso   1.000  Ca
  Ca522    1.0000 0.22482  0.38769  0.37501  Biso   1.000  Ca
  Ca523    1.0000 0.40344  0.72901  0.53417  Biso   1.000  Ca
  Ca524    1.0000 0.42685  0.70123  0.72368  Biso   1.000  Ca
  Ca525    1.0000 0.43456  0.73664  0.89487  Biso   1.000  Ca
  Ca526    1.0000 0.45721  0.65174  0.02108  Biso   1.000  Ca
  Ca527    1.0000 0.46781  0.75143  0.16112  Biso   1.000  Ca
  Ca528    1.0000 0.45627  0.65415  0.34847  Biso   1.000  Ca
  Ca529    1.0000 0.42656  0.95626  0.53680  Biso   1.000  Ca
  Ca530    1.0000 0.36392  0.03692  0.73606  Biso   1.000  Ca
  Ca531    1.0000 0.36918  0.08674  0.97241  Biso   1.000  Ca
  Ca532    1.0000 0.44006  0.03323  0.04274  Biso   1.000  Ca
  Ca533    1.0000 0.43046  0.04940  0.20777  Biso   1.000  Ca
  Ca534    1.0000 0.43162  0.99259  0.38351  Biso   1.000  Ca
  Ca535    1.0000 0.43192  0.36162  0.56042  Biso   1.000  Ca
  Ca536    1.0000 0.46689  0.37002  0.74332  Biso   1.000  Ca
  Ca537    1.0000 0.42852  0.30137  0.87433  Biso   1.000  Ca
  Ca538    1.0000 0.39108  0.30560  0.02501  Biso   1.000  Ca
  Ca539    1.0000 0.43024  0.38239  0.25308  Biso   1.000  Ca
  Ca540    1.0000 0.45904  0.32322  0.36909  Biso   1.000  Ca
  Ca541    1.0000 0.62294  0.55816  0.71372  Biso   1.000  Ca
  Ca542    1.0000 0.63073  0.48189  0.84852  Biso   1.000  Ca
  Ca543    1.0000 0.63516  0.52890  0.02595  Biso   1.000  Ca
  Ca544    1.0000 0.62107  0.52669  0.14684  Biso   1.000  Ca
  Ca545    1.0000 0.59079  0.52682  0.31199  Biso   1.000  Ca
  Ca546    1.0000 0.60238  0.52106  0.46319  Biso   1.000  Ca
  Ca547    1.0000 0.58769  0.85128  0.66674  Biso   1.000  Ca
  Ca548    1.0000 0.55451  0.83094  0.72546  Biso   1.000  Ca
  Ca549    1.0000 0.57546  0.85118  0.93798  Biso   1.000  Ca
  Ca550    1.0000 0.56681  0.82291  0.19503  Biso   1.000  Ca
  Ca551    1.0000 0.60280  0.83764  0.35400  Biso   1.000  Ca
  Ca552    1.0000 0.62900  0.86261  0.53987  Biso   1.000  Ca
  Ca553    1.0000 0.57702  0.16222  0.68086  Biso   1.000  Ca
  Ca554    1.0000 0.59903  0.20275  0.79723  Biso   1.000  Ca
  Ca555    1.0000 0.55464  0.16799  0.03821  Biso   1.000  Ca
  Ca556    1.0000 0.60074  0.17394  0.17903  Biso   1.000  Ca
  Ca557    1.0000 0.57426  0.19633  0.30428  Biso   1.000  Ca
  Ca558    1.0000 0.59355  0.19747  0.52619  Biso   1.000  Ca
  Ca559    1.0000 0.70329  0.57980  0.68871  Biso   1.000  Ca
  Ca560    1.0000 0.76734  0.54773  0.80258  Biso   1.000  Ca
  Ca561    1.0000 0.74215  0.52620  0.96590  Biso   1.000  Ca
  Ca562    1.0000 0.75141  0.51905  0.15260  Biso   1.000  Ca
  Ca563    1.0000 0.72393  0.46710  0.32905  Biso   1.000  Ca
  Ca564    1.0000 0.88079  0.56179  0.54651  Biso   1.000  Ca
  Ca565    1.0000 0.78878  0.88066  0.65415  Biso   1.000  Ca
  Ca566    1.0000 0.84127  0.87958  0.81267  Biso   1.000  Ca
  Ca567    1.0000 0.82588  0.82637  0.96450  Biso   1.000  Ca
  Ca568    1.0000 0.74083  0.86493  0.15703  Biso   1.000  Ca
  Ca569    1.0000 0.76091  0.86757  0.27635  Biso   1.000  Ca
  Ca570    1.0000 0.71331  0.82540  0.53095  Biso   1.000  Ca
  Ca571    1.0000 0.77567  0.23428  0.72503  Biso   1.000  Ca
  Ca572    1.0000 0.77057  0.20317  0.83510  Biso   1.000  Ca
  Ca573    1.0000 0.76314  0.19558  0.01637  Biso   1.000  Ca
  Ca574    1.0000 0.76071  0.23558  0.19573  Biso   1.000  Ca
  Ca575    1.0000 0.75203  0.17141  0.30564  Biso   1.000  Ca
  Ca576    1.0000 0.81803  0.20921  0.53867  Biso   1.000  Ca
  Ca577    1.0000 0.01912  0.50788  0.67677  Biso   1.000  Ca
  Ca578    1.0000 0.93891  0.50382  0.82362  Biso   1.000  Ca
  Ca579    1.0000 0.99097  0.48015  0.93147  Biso   1.000  Ca
  Ca580    1.0000 0.05421  0.52742  0.16760  Biso   1.000  Ca
  Ca581    1.0000 0.04593  0.52723  0.39615  Biso   1.000  Ca
  Ca582    1.0000 0.96853  0.51542  0.49799  Biso   1.000  Ca
  Ca583    1.0000 0.03331  0.86142  0.71818  Biso   1.000  Ca
  Ca584    1.0000 0.05185  0.81910  0.86681  Biso   1.000  Ca
  Ca585    1.0000 0.04992  0.87067  0.06494  Biso   1.000  Ca
  Ca586    1.0000 0.98358  0.80608  0.22756  Biso   1.000  Ca
  Ca587    1.0000 0.96121  0.87379  0.32293  Biso   1.000  Ca
  Ca588    1.0000 0.93672  0.85198  0.51350  Biso   1.000  Ca
  Ca589    1.0000 0.04828  0.27906  0.61632  Biso   1.000  Ca
  Ca590    1.0000 0.05872  0.14234  0.82586  Biso   1.000  Ca
  Ca591    1.0000 0.99179  0.21482  0.06025  Biso   1.000  Ca
  Ca592    1.0000 0.93718  0.24817  0.09672  Biso   1.000  Ca
  Ca593    1.0000 0.01131  0.20231  0.33357  Biso   1.000  Ca
  Ca594    1.0000 0.99914  0.18689  0.49637  Biso   1.000  Ca
  Ca595    1.0000 0.21858  0.52757  0.72452  Biso   1.000  Ca
  Ca596    1.0000 0.17166  0.53415  0.81088  Biso   1.000  Ca
  Ca597    1.0000 0.19727  0.53526  0.00760  Biso   1.000  Ca
  Ca598    1.0000 0.19293  0.51069  0.13394  Biso   1.000  Ca
  Ca599    1.0000 0.16553  0.56174  0.42434  Biso   1.000  Ca
  Ca600    1.0000 0.16906  0.53327  0.50012  Biso   1.000  Ca
  Ca601    1.0000 0.14418  0.83395  0.67479  Biso   1.000  Ca
  Ca602    1.0000 0.21311  0.85807  0.86560  Biso   1.000  Ca
  Ca603    1.0000 0.15558  0.84855  0.98517  Biso   1.000  Ca
  Ca604    1.0000 0.15453  0.85585  0.16428  Biso   1.000  Ca
  Ca605    1.0000 0.17882  0.82342  0.34842  Biso   1.000  Ca
  Ca606    1.0000 0.17827  0.80334  0.50065  Biso   1.000  Ca
  Ca607    1.0000 0.22794  0.20289  0.67423  Biso   1.000  Ca
  Ca608    1.0000 0.24780  0.20240  0.88582  Biso   1.000  Ca
  Ca609    1.0000 0.22050  0.16899  0.06269  Biso   1.000  Ca
  Ca610    1.0000 0.25061  0.18897  0.15726  Biso   1.000  Ca
  Ca611    1.0000 0.24699  0.17522  0.42892  Biso   1.000  Ca
  Ca612    1.0000 0.19119  0.15892  0.43235  Biso   1.000  Ca
  Ca613    1.0000 0.47493  0.50717  0.55347  Biso   1.000  Ca
  Ca614    1.0000 0.32987  0.49531  0.84203  Biso   1.000  Ca
  Ca615    1.0000 0.43333  0.51497  0.94057  Biso   1.000  Ca
  Ca616    1.0000 0.44968  0.51030  0.20584  Biso   1.000  Ca
  Ca617    1.0000 0.41562  0.53036  0.33819  Biso   1.000  Ca
  Ca618    1.0000 0.41146  0.49989  0.57180  Biso   1.000  Ca
  Ca619    1.0000 0.37119  0.85273  0.65083  Biso   1.000  Ca
  Ca620    1.0000 0.35507  0.87206  0.82821  Biso   1.000  Ca
  Ca621    1.0000 0.40750  0.86928  0.98803  Biso   1.000  Ca
  Ca622    1.0000 0.36671  0.87796  0.12679  Biso   1.000  Ca
  Ca623    1.0000 0.38031  0.86790  0.28919  Biso   1.000  Ca
  Ca624    1.0000 0.37105  0.82802  0.46024  Biso   1.000  Ca
  Ca625    1.0000 0.43205  0.19712  0.71558  Biso   1.000  Ca
  Ca626    1.0000 0.37394  0.19240  0.84301  Biso   1.000  Ca
  Ca627    1.0000 0.37881  0.20067  0.99440  Biso   1.000  Ca
  Ca628    1.0000 0.35155  0.21487  0.18892  Biso   1.000  Ca
  Ca629    1.0000 0.42300  0.21724  0.35899  Biso   1.000  Ca
  Ca630    1.0000 0.38807  0.13262  0.52436  Biso   1.000  Ca
  Ca631    1.0000 0.55586  0.52637  0.66049  Biso   1.000  Ca
  Ca632    1.0000 0.54337  0.59290  0.86912  Biso   1.000  Ca
  Ca633    1.0000 0.55953  0.59965  0.96012  Biso   1.000  Ca
  Ca634    1.0000 0.52298  0.63359  0.01419  Biso   1.000  Ca
  Ca635    1.0000 0.60732  0.56118  0.23147  Biso   1.000  Ca
  Ca636    1.0000 0.63768  0.60289  0.44700  Biso   1.000  Ca
  Ca637    1.0000 0.51053  0.86670  0.61131  Biso   1.000  Ca
  Ca638    1.0000 0.61345  0.92111  0.76689  Biso   1.000  Ca
  Ca639    1.0000 0.61523  0.91730  0.94038  Biso   1.000  Ca
  Ca640    1.0000 0.54769  0.92786  0.13997  Biso   1.000  Ca
  Ca641    1.0000 0.57696  0.91481  0.29975  Biso   1.000  Ca
  Ca642    1.0000 0.57438  0.90512  0.44895  Biso   1.000  Ca
  Ca643    1.0000 0.55811  0.21719  0.61285  Biso   1.000  Ca
  Ca644    1.0000 0.56425  0.25073  0.76759  Biso   1.000  Ca
  Ca645    1.0000 0.60792  0.24123  0.93102  Biso   1.000  Ca
  Ca646    1.0000 0.56966  0.25309  0.11748  Biso   1.000  Ca
  Ca647    1.0000 0.60125  0.24206  0.26602  Biso   1.000  Ca
  Ca648    1.0000 0.53430  0.20798  0.45515  Biso   1.000  Ca
  Ca649    1.0000 0.75299  0.56094  0.63312  Biso   1.000  Ca
  Ca650    1.0000 0.79273  0.60565  0.76512  Biso   1.000  Ca
  Ca651    1.0000 0.75212  0.59381  0.89402  Biso   1.000  Ca
  Ca652    1.0000 0.71407  0.55477  0.08132  Biso   1.000  Ca
  Ca653    1.0000 0.76689  0.54354  0.27252  Biso   1.000  Ca
  Ca654    1.0000 0.75986  0.51669  0.48917  Biso   1.000  Ca
  Ca655    1.0000 0.75181  0.95065  0.70860  Biso   1.000  Ca
  Ca656    1.0000 0.77315  0.83703  0.81546  Biso   1.000  Ca
  Ca657    1.0000 0.78922  0.95741  0.96256  Biso   1.000  Ca
  Ca658    1.0000 0.77196  0.88551  0.10691  Biso   1.000  Ca
  Ca659    1.0000 0.78176  0.92999  0.30693  Biso   1.000  Ca
  Ca660    1.0000 0.78459  0.90326  0.53256  Biso   1.000  Ca
  Ca661    1.0000 0.76018  0.26142  0.60804  Biso   1.000  Ca
  Ca662    1.0000 0.86089  0.30121  0.70916  Biso   1.000  Ca
  Ca663    1.0000 0.79212  0.25359  0.96146  Biso   1.000  Ca
  Ca664    1.0000 0.78783  0.24671  0.10488  Biso   1.000  Ca
  Ca665    1.0000 0.76188  0.24419  0.32580  Biso   1.000  Ca
  Ca666    1.0000 0.75766  0.24829  0.45008  Biso   1.000  Ca
  Ca667    1.0000 0.97661  0.55212  0.59854  Biso   1.000  Ca
  Ca668    1.0000 0.94388  0.60302  0.75724  Biso   1.000  Ca
  Ca669    1.0000 0.95325  0.57983  0.99498  Biso   1.000  Ca
  Ca670    1.0000 0.95813  0.56270  0.13081  Biso   1.000  Ca
  Ca671    1.0000 0.95812  0.55097  0.29281  Biso   1.000  Ca
  Ca672    1.0000 0.92581  0.57419  0.43174  Biso   1.000  Ca
  Ca673    1.0000 0.98785  0.86317  0.60585  Biso   1.000  Ca
  Ca674    1.0000 0.95823  0.85211  0.81339  Biso   1.000  Ca
  Ca675    1.0000 0.86912  0.87493  0.87221  Biso   1.000  Ca
  Ca676    1.0000 0.95287  0.85597  0.12901  Biso   1.000  Ca
  Ca677    1.0000 0.98092  0.94602  0.28749  Biso   1.000  Ca
  Ca678    1.0000 0.92202  0.91701  0.52262  Biso   1.000  Ca
  Ca679    1.0000 0.96377  0.28373  0.62326  Biso   1.000  Ca
  Ca680    1.0000 0.95861  0.20922  0.79669  Biso   1.000  Ca
  Ca681    1.0000 0.00194  0.23705  0.91174  Biso   1.000  Ca
  Ca682    1.0000 0.96007  0.19919  0.15044  Biso   1.000  Ca
  Ca683    1.0000 0.95383  0.21582  0.29099  Biso   1.000  Ca
  Ca684    1.0000 0.92340  0.24782  0.57948  Biso   1.000  Ca
  Ca685    1.0000 0.21281  0.61702  0.57821  Biso   1.000  Ca
  Ca686    1.0000 0.16678  0.58195  0.74940  Biso   1.000  Ca
  Ca687    1.0000 0.12784  0.54059  0.93586  Biso   1.000  Ca
  Ca688    1.0000 0.18141  0.60737  0.08906  Biso   1.000  Ca
  Ca689    1.0000 0.27556  0.56116  0.19938  Biso   1.000  Ca
  Ca690    1.0000 0.16319  0.62488  0.40010  Biso   1.000  Ca
  Ca691    1.0000 0.17610  0.95079  0.61141  Biso   1.000  Ca
  Ca692    1.0000 0.15060  0.83484  0.84045  Biso   1.000  Ca
  Ca693    1.0000 0.19562  0.95141  0.03410  Biso   1.000  Ca
  Ca694    1.0000 0.17565  0.89571  0.09798  Biso   1.000  Ca
  Ca695    1.0000 0.19475  0.94173  0.30489  Biso   1.000  Ca
  Ca696    1.0000 0.19918  0.89498  0.41036  Biso   1.000  Ca
  Ca697    1.0000 0.17166  0.18192  0.61962  Biso   1.000  Ca
  Ca698    1.0000 0.18306  0.16695  0.79496  Biso   1.000  Ca
  Ca699    1.0000 0.20601  0.23816  0.95438  Biso   1.000  Ca
  Ca700    1.0000 0.14977  0.22301  0.10467  Biso   1.000  Ca
  Ca701    1.0000 0.16228  0.23227  0.24362  Biso   1.000  Ca
  Ca702    1.0000 0.11715  0.24206  0.45567  Biso   1.000  Ca
  Ca703    1.0000 0.34981  0.51308  0.61447  Biso   1.000  Ca
  Ca704    1.0000 0.38141  0.55511  0.76537  Biso   1.000  Ca
  Ca705    1.0000 0.34095  0.55711  0.84308  Biso   1.000  Ca
  Ca706    1.0000 0.38766  0.53144  0.15859  Biso   1.000  Ca
  Ca707    1.0000 0.40518  0.61336  0.24699  Biso   1.000  Ca
  Ca708    1.0000 0.35086  0.52035  0.47128  Biso   1.000  Ca
  Ca709    1.0000 0.34142  0.88748  0.57568  Biso   1.000  Ca
  Ca710    1.0000 0.36018  0.92363  0.77164  Biso   1.000  Ca
  Ca711    1.0000 0.36056  0.93036  0.00756  Biso   1.000  Ca
  Ca712    1.0000 0.45232  0.84737  0.20471  Biso   1.000  Ca
  Ca713    1.0000 0.44772  0.91935  0.25082  Biso   1.000  Ca
  Ca714    1.0000 0.36077  0.90797  0.34971  Biso   1.000  Ca
  Ca715    1.0000 0.36709  0.15329  0.64343  Biso   1.000  Ca
  Ca716    1.0000 0.34068  0.22808  0.78195  Biso   1.000  Ca
  Ca717    1.0000 0.43156  0.25216  0.92734  Biso   1.000  Ca
  Ca718    1.0000 0.40013  0.26775  0.08712  Biso   1.000  Ca
  Ca719    1.0000 0.39134  0.28795  0.25499  Biso   1.000  Ca
  Ca720    1.0000 0.42558  0.16669  0.43094  Biso   1.000  Ca
  Ca721    1.0000 0.59407  0.59268  0.63273  Biso   1.000  Ca
  Ca722    1.0000 0.57743  0.58632  0.77397  Biso   1.000  Ca
  Ca723    1.0000 0.62332  0.58648  0.90339  Biso   1.000  Ca
  Ca724    1.0000 0.60581  0.58144  0.08180  Biso   1.000  Ca
  Ca725    1.0000 0.59697  0.48338  0.20348  Biso   1.000  Ca
  Ca726    1.0000 0.66208  0.56113  0.37831  Biso   1.000  Ca
  Ca727    1.0000 0.63956  0.98400  0.63658  Biso   1.000  Ca
  Ca728    1.0000 0.60796  0.93753  0.66953  Biso   1.000  Ca
  Ca729    1.0000 0.63068  0.92010  0.87505  Biso   1.000  Ca
  Ca730    1.0000 0.61296  0.93370  0.10036  Biso   1.000  Ca
  Ca731    1.0000 0.58246  0.88253  0.14614  Biso   1.000  Ca
  Ca732    1.0000 0.62851  0.89637  0.38653  Biso   1.000  Ca
  Ca733    1.0000 0.62263  0.26354  0.56948  Biso   1.000  Ca
  Ca734    1.0000 0.64548  0.24886  0.74868  Biso   1.000  Ca
  Ca735    1.0000 0.63986  0.19454  0.84856  Biso   1.000  Ca
  Ca736    1.0000 0.61325  0.20381  0.05236  Biso   1.000  Ca
  Ca737    1.0000 0.65991  0.20468  0.23128  Biso   1.000  Ca
  Ca738    1.0000 0.57041  0.24593  0.39341  Biso   1.000  Ca
  Ca739    1.0000 0.81939  0.54992  0.52902  Biso   1.000  Ca
  Ca740    1.0000 0.82252  0.51039  0.70947  Biso   1.000  Ca
  Ca741    1.0000 0.81156  0.57192  0.83929  Biso   1.000  Ca
  Ca742    1.0000 0.80729  0.58217  0.06252  Biso   1.000  Ca
  Ca743    1.0000 0.78892  0.50218  0.23280  Biso   1.000  Ca
  Ca744    1.0000 0.82101  0.51487  0.37119  Biso   1.000  Ca
  Ca745    1.0000 0.86822  0.87606  0.56468  Biso   1.000  Ca
  Ca746    1.0000 0.84101  0.88103  0.71716  Biso   1.000  Ca
  Ca747    1.0000 0.81876  0.92102  0.87943  Biso   1.000  Ca
  Ca748    1.0000 0.87641  0.90947  0.12311  Biso   1.000  Ca
  Ca749    1.0000 0.81023  0.92254  0.21613  Biso   1.000  Ca
  Ca750    1.0000 0.85399  0.86861  0.37592  Biso   1.000  Ca
  Ca751    1.0000 0.83542  0.25864  0.59636  Biso   1.000  Ca
  Ca752    1.0000 0.82148  0.19526  0.74425  Biso   1.000  Ca
  Ca753    1.0000 0.84501  0.27988  0.89783  Biso   1.000  Ca
  Ca754    1.0000 0.85435  0.25412  0.11196  Biso   1.000  Ca
  Ca755    1.0000 0.83233  0.19238  0.22631  Biso   1.000  Ca
  Ca756    1.0000 0.79046  0.30751  0.43320  Biso   1.000  Ca
  Ca757    1.0000 0.03787  0.57718  0.58227  Biso   1.000  Ca
  Ca758    1.0000 0.01248  0.60309  0.75728  Biso   1.000  Ca
  Ca759    1.0000 0.03373  0.58307  0.82912  Biso   1.000  Ca
  Ca760    1.0000 0.00618  0.58976  0.09336  Biso   1.000  Ca
  Ca761    1.0000 0.02063  0.60020  0.24365  Biso   1.000  Ca
  Ca762    1.0000 0.00652  0.59958  0.41889  Biso   1.000  Ca
  Ca763    1.0000 0.05553  0.87632  0.55188  Biso   1.000  Ca
  Ca764    1.0000 0.01051  0.92593  0.71386  Biso   1.000  Ca
  Ca765    1.0000 0.99982  0.88931  0.88114  Biso   1.000  Ca
  Ca766    1.0000 0.01689  0.91912  0.05412  Biso   1.000  Ca
  Ca767    1.0000 0.07561  0.94131  0.19120  Biso   1.000  Ca
  Ca768    1.0000 0.99658  0.94812  0.41731  Biso   1.000  Ca
  Ca769    1.0000 0.01772  0.27397  0.54154  Biso   1.000  Ca
  Ca770    1.0000 0.01089  0.22561  0.72961  Biso   1.000  Ca
  Ca771    1.0000 0.08199  0.20435  0.89665  Biso   1.000  Ca
  Ca772    1.0000 0.04522  0.23111  0.00578  Biso   1.000  Ca
  Ca773    1.0000 0.04743  0.22924  0.17082  Biso   1.000  Ca
  Ca774    1.0000 0.00600  0.26501  0.45270  Biso   1.000  Ca
  Ca775    1.0000 0.22876  0.58270  0.52861  Biso   1.000  Ca
  Ca776    1.0000 0.23420  0.58684  0.73836  Biso   1.000  Ca
  Ca777    1.0000 0.19200  0.58067  0.91846  Biso   1.000  Ca
  Ca778    1.0000 0.21560  0.60824  0.03254  Biso   1.000  Ca
  Ca779    1.0000 0.31063  0.62532  0.26095  Biso   1.000  Ca
  Ca780    1.0000 0.22893  0.59725  0.43973  Biso   1.000  Ca
  Ca781    1.0000 0.23676  0.95442  0.67328  Biso   1.000  Ca
  Ca782    1.0000 0.24825  0.89732  0.71239  Biso   1.000  Ca
  Ca783    1.0000 0.18826  0.95903  0.94352  Biso   1.000  Ca
  Ca784    1.0000 0.24744  0.84043  0.99117  Biso   1.000  Ca
  Ca785    1.0000 0.22414  0.84723  0.19336  Biso   1.000  Ca
  Ca786    1.0000 0.25961  0.93568  0.45073  Biso   1.000  Ca
  Ca787    1.0000 0.18606  0.24065  0.62128  Biso   1.000  Ca
  Ca788    1.0000 0.27233  0.24940  0.76214  Biso   1.000  Ca
  Ca789    1.0000 0.22509  0.28661  0.83266  Biso   1.000  Ca
  Ca790    1.0000 0.23130  0.25441  0.08731  Biso   1.000  Ca
  Ca791    1.0000 0.23610  0.23432  0.22419  Biso   1.000  Ca
  Ca792    1.0000 0.17865  0.26817  0.41550  Biso   1.000  Ca
  Ca793    1.0000 0.46022  0.57541  0.49870  Biso   1.000  Ca
  Ca794    1.0000 0.40595  0.55185  0.64969  Biso   1.000  Ca
  Ca795    1.0000 0.44989  0.53500  0.82554  Biso   1.000  Ca
  Ca796    1.0000 0.37075  0.58943  0.04468  Biso   1.000  Ca
  Ca797    1.0000 0.50104  0.63691  0.24133  Biso   1.000  Ca
  Ca798    1.0000 0.43073  0.61240  0.42255  Biso   1.000  Ca
  Ca799    1.0000 0.36264  0.88092  0.49108  Biso   1.000  Ca
  Ca800    1.0000 0.43235  0.87484  0.70522  Biso   1.000  Ca
  Ca801    1.0000 0.40536  0.93134  0.94087  Biso   1.000  Ca
  Ca802    1.0000 0.43909  0.85218  0.06163  Biso   1.000  Ca
  Ca803    1.0000 0.50022  0.87452  0.22090  Biso   1.000  Ca
  Ca804    1.0000 0.44211  0.85211  0.34402  Biso   1.000  Ca
  Ca805    1.0000 0.39798  0.21319  0.64999  Biso   1.000  Ca
  Ca806    1.0000 0.37456  0.28091  0.74294  Biso   1.000  Ca
  Ca807    1.0000 0.44269  0.23157  0.85309  Biso   1.000  Ca
  Ca808    1.0000 0.43532  0.20830  0.05159  Biso   1.000  Ca
  Ca809    1.0000 0.43461  0.22276  0.22026  Biso   1.000  Ca
  Ca810    1.0000 0.39856  0.28092  0.40048  Biso   1.000  Ca
  Ca811    1.0000 0.46502  0.67808  0.64620  Biso   1.000  Ca
  Ca812    1.0000 0.50673  0.72867  0.78790  Biso   1.000  Ca
  Ca813    1.0000 0.48989  0.71210  0.99603  Biso   1.000  Ca
  Ca814    1.0000 0.51147  0.67165  0.16577  Biso   1.000  Ca
  Ca815    1.0000 0.44606  0.73676  0.32469  Biso   1.000  Ca
  Ca816    1.0000 0.47741  0.65719  0.43554  Biso   1.000  Ca
  Ca817    1.0000 0.39619  0.04220  0.64067  Biso   1.000  Ca
  Ca818    1.0000 0.51043  0.01965  0.86302  Biso   1.000  Ca
  Ca819    1.0000 0.48716  0.02428  0.98386  Biso   1.000  Ca
  Ca820    1.0000 0.44485  0.96120  0.08108  Biso   1.000  Ca
  Ca821    1.0000 0.44199  0.00684  0.29668  Biso   1.000  Ca
  Ca822    1.0000 0.44643  0.01084  0.46518  Biso   1.000  Ca
  Ca823    1.0000 0.52782  0.34824  0.71359  Biso   1.000  Ca
  Ca824    1.0000 0.50231  0.32529  0.85495  Biso   1.000  Ca
  Ca825    1.0000 0.48354  0.34420  0.08118  Biso   1.000  Ca
  Ca826    1.0000 0.52878  0.37808  0.19370  Biso   1.000  Ca
  Ca827    1.0000 0.48099  0.35231  0.30148  Biso   1.000  Ca
  Ca828    1.0000 0.50428  0.37720  0.48330  Biso   1.000  Ca
  Ca829    1.0000 0.70933  0.67835  0.67125  Biso   1.000  Ca
  Ca830    1.0000 0.65886  0.71089  0.82213  Biso   1.000  Ca
  Ca831    1.0000 0.67072  0.68747  0.01969  Biso   1.000  Ca
  Ca832    1.0000 0.66230  0.68059  0.18465  Biso   1.000  Ca
  Ca833    1.0000 0.75609  0.65326  0.49351  Biso   1.000  Ca
  Ca834    1.0000 0.76252  0.74452  0.52557  Biso   1.000  Ca
  Ca835    1.0000 0.69415  0.99506  0.60027  Biso   1.000  Ca
  Ca836    1.0000 0.75918  0.03709  0.88944  Biso   1.000  Ca
  Ca837    1.0000 0.64827  0.02472  0.98638  Biso   1.000  Ca
  Ca838    1.0000 0.70766  0.03793  0.20436  Biso   1.000  Ca
  Ca839    1.0000 0.70631  0.97455  0.34694  Biso   1.000  Ca
  Ca840    1.0000 0.72759  0.00880  0.54148  Biso   1.000  Ca
  Ca841    1.0000 0.72683  0.32728  0.61328  Biso   1.000  Ca
  Ca842    1.0000 0.69088  0.35148  0.86550  Biso   1.000  Ca
  Ca843    1.0000 0.68150  0.32185  0.93221  Biso   1.000  Ca
  Ca844    1.0000 0.72519  0.35049  0.17848  Biso   1.000  Ca
  Ca845    1.0000 0.66081  0.32294  0.29571  Biso   1.000  Ca
  Ca846    1.0000 0.71525  0.33756  0.51898  Biso   1.000  Ca
  Ca847    1.0000 0.92409  0.67411  0.72775  Biso   1.000  Ca
  Ca848    1.0000 0.91908  0.62352  0.84855  Biso   1.000  Ca
  Ca849    1.0000 0.89996  0.68506  0.00804  Biso   1.000  Ca
  Ca850    1.0000 0.97004  0.64613  0.13312  Biso   1.000  Ca
  Ca851    1.0000 0.87926  0.76408  0.27713  Biso   1.000  Ca
  Ca852    1.0000 0.90896  0.68812  0.47752  Biso   1.000  Ca
  Ca853    1.0000 0.88061  0.01183  0.65685  Biso   1.000  Ca
  Ca854    1.0000 0.85561  0.99804  0.86488  Biso   1.000  Ca
  Ca855    1.0000 0.90903  0.99179  0.04226  Biso   1.000  Ca
  Ca856    1.0000 0.89841  0.04102  0.18726  Biso   1.000  Ca
  Ca857    1.0000 0.81375  0.02832  0.36829  Biso   1.000  Ca
  Ca858    1.0000 0.88306  0.00406  0.56602  Biso   1.000  Ca
  Ca859    1.0000 0.84938  0.40853  0.64897  Biso   1.000  Ca
  Ca860    1.0000 0.97682  0.36471  0.88912  Biso   1.000  Ca
  Ca861    1.0000 0.88032  0.42132  0.95727  Biso   1.000  Ca
  Ca862    1.0000 0.81590  0.40477  0.14955  Biso   1.000  Ca
  Ca863    1.0000 0.88995  0.38572  0.32634  Biso   1.000  Ca
  Ca864    1.0000 0.89341  0.43183  0.46920  Biso   1.000  Ca
  Ca865    1.0000 0.15701  0.70399  0.73381  Biso   1.000  Ca
  Ca866    1.0000 0.11920  0.73397  0.86968  Biso   1.000  Ca
  Ca867    1.0000 0.19621  0.67674  0.99861  Biso   1.000  Ca
  Ca868    1.0000 0.05101  0.70923  0.15300  Biso   1.000  Ca
  Ca869    1.0000 0.06460  0.66181  0.34908  Biso   1.000  Ca
  Ca870    1.0000 0.13322  0.69385  0.52947  Biso   1.000  Ca
  Ca871    1.0000 0.10516  0.03553  0.69787  Biso   1.000  Ca
  Ca872    1.0000 0.09102  0.02261  0.78627  Biso   1.000  Ca
  Ca873    1.0000 0.13357  0.03421  0.05746  Biso   1.000  Ca
  Ca874    1.0000 0.13319  0.01612  0.16733  Biso   1.000  Ca
  Ca875    1.0000 0.12033  0.08108  0.37589  Biso   1.000  Ca
  Ca876    1.0000 0.10064  0.02169  0.50496  Biso   1.000  Ca
  Ca877    1.0000 0.11998  0.45719  0.70531  Biso   1.000  Ca
  Ca878    1.0000 0.08709  0.32080  0.75455  Biso   1.000  Ca
  Ca879    1.0000 0.05574  0.31435  0.97878  Biso   1.000  Ca
  Ca880    1.0000 0.13365  0.37261  0.16400  Biso   1.000  Ca
  Ca881    1.0000 0.12247  0.36768  0.34253  Biso   1.000  Ca
  Ca882    1.0000 0.01478  0.34620  0.52797  Biso   1.000  Ca
  Ca883    1.0000 0.25670  0.69926  0.63939  Biso   1.000  Ca
  Ca884    1.0000 0.29903  0.66533  0.85915  Biso   1.000  Ca
  Ca885    1.0000 0.33948  0.69552  0.00160  Biso   1.000  Ca
  Ca886    1.0000 0.28395  0.67762  0.09379  Biso   1.000  Ca
  Ca887    1.0000 0.33960  0.70190  0.34053  Biso   1.000  Ca
  Ca888    1.0000 0.33476  0.64927  0.58051  Biso   1.000  Ca
  Ca889    1.0000 0.35725  0.98964  0.65698  Biso   1.000  Ca
  Ca890    1.0000 0.25601  0.99459  0.79230  Biso   1.000  Ca
  Ca891    1.0000 0.16113  0.04067  0.93502  Biso   1.000  Ca
  Ca892    1.0000 0.27622  0.03495  0.09644  Biso   1.000  Ca
  Ca893    1.0000 0.31447  0.03288  0.30695  Biso   1.000  Ca
  Ca894    1.0000 0.25051  0.95295  0.57639  Biso   1.000  Ca
  Ca895    1.0000 0.26595  0.35228  0.65493  Biso   1.000  Ca
  Ca896    1.0000 0.24370  0.42152  0.84797  Biso   1.000  Ca
  Ca897    1.0000 0.29285  0.47403  0.97055  Biso   1.000  Ca
  Ca898    1.0000 0.36577  0.30476  0.13762  Biso   1.000  Ca
  Ca899    1.0000 0.32268  0.33217  0.31343  Biso   1.000  Ca
  Ca900    1.0000 0.19093  0.33629  0.42773  Biso   1.000  Ca
  Ca901    1.0000 0.71386  0.82433  0.69246  Biso   1.000  Ca
  Ca902    1.0000 0.65311  0.77382  0.79715  Biso   1.000  Ca
  Ca903    1.0000 0.66666  0.73121  0.94036  Biso   1.000  Ca
  Ca904    1.0000 0.71139  0.76684  0.10816  Biso   1.000  Ca
  Ca905    1.0000 0.70588  0.72576  0.29295  Biso   1.000  Ca
  Ca906    1.0000 0.69984  0.73960  0.44782  Biso   1.000  Ca
  Ca907    1.0000 0.69421  0.08450  0.56918  Biso   1.000  Ca
  Ca908    1.0000 0.62618  0.09007  0.83883  Biso   1.000  Ca
  Ca909    1.0000 0.66288  0.14552  0.99866  Biso   1.000  Ca
  Ca910    1.0000 0.66977  0.09794  0.13797  Biso   1.000  Ca
  Ca911    1.0000 0.65453  0.03426  0.30128  Biso   1.000  Ca
  Ca912    1.0000 0.70264  0.02405  0.45857  Biso   1.000  Ca
  Ca913    1.0000 0.62717  0.37280  0.61207  Biso   1.000  Ca
  Ca914    1.0000 0.58747  0.40324  0.74194  Biso   1.000  Ca
  Ca915    1.0000 0.74391  0.41159  0.96243  Biso   1.000  Ca
  Ca916    1.0000 0.66467  0.39354  0.21386  Biso   1.000  Ca
  Ca917    1.0000 0.67020  0.43407  0.28244  Biso   1.000  Ca
  Ca918    1.0000 0.63964  0.38632  0.50799  Biso   1.000  Ca
  Ca919    1.0000 0.89666  0.75866  0.56827  Biso   1.000  Ca
  Ca920    1.0000 0.88925  0.72787  0.77432  Biso   1.000  Ca
  Ca921    1.0000 0.84097  0.71335  0.97650  Biso   1.000  Ca
  Ca922    1.0000 0.84652  0.78000  0.02516  Biso   1.000  Ca
  Ca923    1.0000 0.86952  0.69908  0.32395  Biso   1.000  Ca
  Ca924    1.0000 0.85607  0.71487  0.46278  Biso   1.000  Ca
  Ca925    1.0000 0.87748  0.07684  0.64159  Biso   1.000  Ca
  Ca926    1.0000 0.87113  0.13466  0.76097  Biso   1.000  Ca
  Ca927    1.0000 0.83127  0.09281  0.02762  Biso   1.000  Ca
  Ca928    1.0000 0.88189  0.09623  0.11658  Biso   1.000  Ca
  Ca929    1.0000 0.86374  0.05848  0.27444  Biso   1.000  Ca
  Ca930    1.0000 0.85683  0.02605  0.45910  Biso   1.000  Ca
  Ca931    1.0000 0.90119  0.41105  0.58276  Biso   1.000  Ca
  Ca932    1.0000 0.86010  0.42000  0.77473  Biso   1.000  Ca
  Ca933    1.0000 0.84563  0.40981  0.89495  Biso   1.000  Ca
  Ca934    1.0000 0.90100  0.43046  0.11481  Biso   1.000  Ca
  Ca935    1.0000 0.89073  0.38262  0.24472  Biso   1.000  Ca
  Ca936    1.0000 0.82233  0.45040  0.47449  Biso   1.000  Ca
  Ca937    1.0000 0.06288  0.84736  0.61777  Biso   1.000  Ca
  Ca938    1.0000 0.06718  0.74398  0.81536  Biso   1.000  Ca
  Ca939    1.0000 0.04634  0.73428  0.90230  Biso   1.000  Ca
  Ca940    1.0000 0.04839  0.75213  0.10509  Biso   1.000  Ca
  Ca941    1.0000 0.00704  0.73223  0.37491  Biso   1.000  Ca
  Ca942    1.0000 0.08290  0.74634  0.48779  Biso   1.000  Ca
  Ca943    1.0000 0.09520  0.12600  0.53500  Biso   1.000  Ca
  Ca944    1.0000 0.00666  0.05779  0.77389  Biso   1.000  Ca
  Ca945    1.0000 0.09204  0.07943  0.93364  Biso   1.000  Ca
  Ca946    1.0000 0.05129  0.06157  0.15751  Biso   1.000  Ca
  Ca947    1.0000 0.05754  0.04880  0.28050  Biso   1.000  Ca
  Ca948    1.0000 0.03229  0.12592  0.49078  Biso   1.000  Ca
  Ca949    1.0000 0.07614  0.38772  0.66273  Biso   1.000  Ca
  Ca950    1.0000 0.09625  0.40081  0.75055  Biso   1.000  Ca
  Ca951    1.0000 0.07640  0.38094  0.99729  Biso   1.000  Ca
  Ca952    1.0000 0.09019  0.42271  0.10447  Biso   1.000  Ca
  Ca953    1.0000 0.04048  0.40243  0.19035  Biso   1.000  Ca
  Ca954    1.0000 0.04110  0.38476  0.46345  Biso   1.000  Ca
  Ca955    1.0000 0.28883  0.70850  0.57455  Biso   1.000  Ca
  Ca956    1.0000 0.24132  0.67708  0.80705  Biso   1.000  Ca
  Ca957    1.0000 0.26885  0.80087  0.93981  Biso   1.000  Ca
  Ca958    1.0000 0.27482  0.73021  0.15186  Biso   1.000  Ca
  Ca959    1.0000 0.28112  0.68025  0.30047  Biso   1.000  Ca
  Ca960    1.0000 0.26931  0.67846  0.46526  Biso   1.000  Ca
  Ca961    1.0000 0.28388  0.06588  0.60207  Biso   1.000  Ca
  Ca962    1.0000 0.26064  0.07829  0.76884  Biso   1.000  Ca
  Ca963    1.0000 0.25152  0.06676  0.94010  Biso   1.000  Ca
  Ca964    1.0000 0.27630  0.07340  0.14387  Biso   1.000  Ca
  Ca965    1.0000 0.20825  0.03249  0.24328  Biso   1.000  Ca
  Ca966    1.0000 0.25961  0.11743  0.46488  Biso   1.000  Ca
  Ca967    1.0000 0.29159  0.43124  0.59479  Biso   1.000  Ca
  Ca968    1.0000 0.26119  0.35774  0.78519  Biso   1.000  Ca
  Ca969    1.0000 0.34150  0.43336  0.90880  Biso   1.000  Ca
  Ca970    1.0000 0.24676  0.36211  0.13322  Biso   1.000  Ca
  Ca971    1.0000 0.31074  0.45708  0.25780  Biso   1.000  Ca
  Ca972    1.0000 0.26582  0.35088  0.43035  Biso   1.000  Ca
  Ca973    1.0000 0.51216  0.72893  0.61875  Biso   1.000  Ca
  Ca974    1.0000 0.49433  0.78547  0.78699  Biso   1.000  Ca
  Ca975    1.0000 0.44448  0.76617  0.98945  Biso   1.000  Ca
  Ca976    1.0000 0.43431  0.70046  0.12278  Biso   1.000  Ca
  Ca977    1.0000 0.48181  0.75153  0.22830  Biso   1.000  Ca
  Ca978    1.0000 0.48767  0.79695  0.44408  Biso   1.000  Ca
  Ca979    1.0000 0.48954  0.10915  0.58501  Biso   1.000  Ca
  Ca980    1.0000 0.44141  0.03322  0.84790  Biso   1.000  Ca
  Ca981    1.0000 0.44726  0.06926  0.93605  Biso   1.000  Ca
  Ca982    1.0000 0.50244  0.11617  0.11750  Biso   1.000  Ca
  Ca983    1.0000 0.49391  0.11509  0.23054  Biso   1.000  Ca
  Ca984    1.0000 0.49713  0.06313  0.37871  Biso   1.000  Ca
  Ca985    1.0000 0.45731  0.41818  0.60962  Biso   1.000  Ca
  Ca986    1.0000 0.43923  0.39716  0.82730  Biso   1.000  Ca
  Ca987    1.0000 0.48799  0.39351  0.96674  Biso   1.000  Ca
  Ca988    1.0000 0.46203  0.39564  0.13385  Biso   1.000  Ca
  Ca989    1.0000 0.44529  0.42959  0.32204  Biso   1.000  Ca
  Ca990    1.0000 0.53483  0.42026  0.39129  Biso   1.000  Ca
  Ca991    1.0000 0.54956  0.78857  0.56191  Biso   1.000  Ca
  Ca992    1.0000 0.53990  0.68374  0.71892  Biso   1.000  Ca
  Ca993    1.0000 0.51506  0.71032  0.88049  Biso   1.000  Ca
  Ca994    1.0000 0.52302  0.77742  0.08768  Biso   1.000  Ca
  Ca995    1.0000 0.56364  0.71019  0.22797  Biso   1.000  Ca
  Ca996    1.0000 0.52076  0.70926  0.34392  Biso   1.000  Ca
  Ca997    1.0000 0.47128  0.00626  0.55560  Biso   1.000  Ca
  Ca998    1.0000 0.45881  0.08948  0.79839  Biso   1.000  Ca
  Ca999    1.0000 0.51718  0.08184  0.88881  Biso   1.000  Ca
  Ca1000   1.0000 0.54653  0.05600  0.00262  Biso   1.000  Ca
  Ca1001   1.0000 0.59670  0.03983  0.22657  Biso   1.000  Ca
  Ca1002   1.0000 0.49800  0.00348  0.35870  Biso   1.000  Ca
  Ca1003   1.0000 0.53675  0.40646  0.54291  Biso   1.000  Ca
  Ca1004   1.0000 0.52922  0.42695  0.73092  Biso   1.000  Ca
  Ca1005   1.0000 0.57833  0.37469  0.92871  Biso   1.000  Ca
  Ca1006   1.0000 0.46559  0.43773  0.07728  Biso   1.000  Ca
  Ca1007   1.0000 0.52223  0.45155  0.29528  Biso   1.000  Ca
  Ca1008   1.0000 0.55998  0.47915  0.38419  Biso   1.000  Ca
  Ca1009   1.0000 0.70712  0.76259  0.58856  Biso   1.000  Ca
  Ca1010   1.0000 0.76453  0.74395  0.76452  Biso   1.000  Ca
  Ca1011   1.0000 0.69850  0.78049  0.92319  Biso   1.000  Ca
  Ca1012   1.0000 0.73027  0.68932  0.04481  Biso   1.000  Ca
  Ca1013   1.0000 0.81551  0.76657  0.20863  Biso   1.000  Ca
  Ca1014   1.0000 0.68101  0.74280  0.36805  Biso   1.000  Ca
  Ca1015   1.0000 0.74712  0.10272  0.49160  Biso   1.000  Ca
  Ca1016   1.0000 0.80152  0.04265  0.75863  Biso   1.000  Ca
  Ca1017   1.0000 0.68111  0.01790  0.88942  Biso   1.000  Ca
  Ca1018   1.0000 0.72878  0.06228  0.08234  Biso   1.000  Ca
  Ca1019   1.0000 0.67988  0.09134  0.26286  Biso   1.000  Ca
  Ca1020   1.0000 0.72260  0.08527  0.38941  Biso   1.000  Ca
  Ca1021   1.0000 0.75185  0.40873  0.56513  Biso   1.000  Ca
  Ca1022   1.0000 0.74683  0.40919  0.69540  Biso   1.000  Ca
  Ca1023   1.0000 0.68769  0.44660  0.92469  Biso   1.000  Ca
  Ca1024   1.0000 0.72563  0.34182  0.99976  Biso   1.000  Ca
  Ca1025   1.0000 0.73900  0.42816  0.25300  Biso   1.000  Ca
  Ca1026   1.0000 0.74390  0.38699  0.37336  Biso   1.000  Ca
  Ca1027   1.0000 0.98105  0.71950  0.52157  Biso   1.000  Ca
  Ca1028   1.0000 0.93076  0.75021  0.71763  Biso   1.000  Ca
  Ca1029   1.0000 0.92119  0.75475  0.89260  Biso   1.000  Ca
  Ca1030   1.0000 0.91047  0.77657  0.05820  Biso   1.000  Ca
  Ca1031   1.0000 0.92793  0.73424  0.20910  Biso   1.000  Ca
  Ca1032   1.0000 0.94222  0.74578  0.41784  Biso   1.000  Ca
  Ca1033   1.0000 0.90648  0.06781  0.55385  Biso   1.000  Ca
  Ca1034   1.0000 0.93329  0.02914  0.76463  Biso   1.000  Ca
  Ca1035   1.0000 0.92597  0.09175  0.98346  Biso   1.000  Ca
  Ca1036   1.0000 0.93614  0.02711  0.99431  Biso   1.000  Ca
  Ca1037   1.0000 0.94061  0.11918  0.18688  Biso   1.000  Ca
  Ca1038   1.0000 0.90835  0.04015  0.38378  Biso   1.000  Ca
  Ca1039   1.0000 0.95572  0.39398  0.56710  Biso   1.000  Ca
  Ca1040   1.0000 0.93039  0.41406  0.73699  Biso   1.000  Ca
  Ca1041   1.0000 0.90399  0.37726  0.87620  Biso   1.000  Ca
  Ca1042   1.0000 0.90818  0.36618  0.04675  Biso   1.000  Ca
  Ca1043   1.0000 0.95885  0.35797  0.22986  Biso   1.000  Ca
  Ca1044   1.0000 0.93814  0.44152  0.34625  Biso   1.000  Ca
  Ca1045   1.0000 0.06296  0.69254  0.64547  Biso   1.000  Ca
  Ca1046   1.0000 0.11010  0.76342  0.75888  Biso   1.000  Ca
  Ca1047   1.0000 0.11148  0.69872  0.95848  Biso   1.000  Ca
  Ca1048   1.0000 0.20001  0.71787  0.10804  Biso   1.000  Ca
  Ca1049   1.0000 0.07992  0.74843  0.26532  Biso   1.000  Ca
  Ca1050   1.0000 0.14268  0.73657  0.41591  Biso   1.000  Ca
  Ca1051   1.0000 0.12725  0.06530  0.53733  Biso   1.000  Ca
  Ca1052   1.0000 0.06717  0.08483  0.75166  Biso   1.000  Ca
  Ca1053   1.0000 0.13449  0.03759  0.87085  Biso   1.000  Ca
  Ca1054   1.0000 0.09819  0.09605  0.06336  Biso   1.000  Ca
  Ca1055   1.0000 0.16570  0.00176  0.31187  Biso   1.000  Ca
  Ca1056   1.0000 0.13991  0.14873  0.35710  Biso   1.000  Ca
  Ca1057   1.0000 0.14073  0.42332  0.57018  Biso   1.000  Ca
  Ca1058   1.0000 0.16426  0.43438  0.83762  Biso   1.000  Ca
  Ca1059   1.0000 0.12709  0.41722  0.89436  Biso   1.000  Ca
  Ca1060   1.0000 0.13366  0.38035  0.02714  Biso   1.000  Ca
  Ca1061   1.0000 0.12840  0.39137  0.23489  Biso   1.000  Ca
  Ca1062   1.0000 0.11982  0.43452  0.40385  Biso   1.000  Ca
  Ca1063   1.0000 0.35476  0.72663  0.58891  Biso   1.000  Ca
  Ca1064   1.0000 0.35434  0.71630  0.72516  Biso   1.000  Ca
  Ca1065   1.0000 0.31240  0.73676  0.87242  Biso   1.000  Ca
  Ca1066   1.0000 0.39567  0.72302  0.05161  Biso   1.000  Ca
  Ca1067   1.0000 0.38465  0.77582  0.29243  Biso   1.000  Ca
  Ca1068   1.0000 0.27840  0.75441  0.43486  Biso   1.000  Ca
  Ca1069   1.0000 0.31281  0.04437  0.54235  Biso   1.000  Ca
  Ca1070   1.0000 0.30960  0.05800  0.69902  Biso   1.000  Ca
  Ca1071   1.0000 0.33946  0.06191  0.85299  Biso   1.000  Ca
  Ca1072   1.0000 0.33696  0.01071  0.01524  Biso   1.000  Ca
  Ca1073   1.0000 0.30566  0.09910  0.22439  Biso   1.000  Ca
  Ca1074   1.0000 0.34019  0.08922  0.39552  Biso   1.000  Ca
  Ca1075   1.0000 0.28620  0.41563  0.44600  Biso   1.000  Ca
  Ca1076   1.0000 0.32939  0.40064  0.75551  Biso   1.000  Ca
  Ca1077   1.0000 0.36856  0.41098  0.83488  Biso   1.000  Ca
  Ca1078   1.0000 0.30387  0.43917  0.06637  Biso   1.000  Ca
  Ca1079   1.0000 0.37490  0.49067  0.24495  Biso   1.000  Ca
  Ca1080   1.0000 0.34709  0.41888  0.40978  Biso   1.000  Ca
  Ca1081   1.0000 0.49649  0.55657  0.56879  Biso   1.000  Ca
  Ca1082   1.0000 0.46442  0.57386  0.72588  Biso   1.000  Ca
  Ca1083   1.0000 0.48527  0.55044  0.88428  Biso   1.000  Ca
  Ca1084   1.0000 0.45649  0.55303  0.99273  Biso   1.000  Ca
  Ca1085   1.0000 0.52044  0.56052  0.12470  Biso   1.000  Ca
  Ca1086   1.0000 0.47291  0.60248  0.29837  Biso   1.000  Ca
  Ca1087   1.0000 0.52750  0.93515  0.49461  Biso   1.000  Ca
  Ca1088   1.0000 0.50629  0.91445  0.72208  Biso   1.000  Ca
  Ca1089   1.0000 0.53997  0.93084  0.81598  Biso   1.000  Ca
  Ca1090   1.0000 0.49134  0.91440  0.97593  Biso   1.000  Ca
  Ca1091   1.0000 0.48359  0.92786  0.14485  Biso   1.000  Ca
  Ca1092   1.0000 0.37525  0.93488  0.27914  Biso   1.000  Ca
  Ca1093   1.0000 0.51686  0.26292  0.52480  Biso   1.000  Ca
  Ca1094   1.0000 0.49100  0.21573  0.69463  Biso   1.000  Ca
  Ca1095   1.0000 0.47273  0.23026  0.77133  Biso   1.000  Ca
  Ca1096   1.0000 0.46434  0.28190  0.97791  Biso   1.000  Ca
  Ca1097   1.0000 0.53759  0.24754  0.21871  Biso   1.000  Ca
  Ca1098   1.0000 0.50708  0.23618  0.37693  Biso   1.000  Ca
  Ca1099   1.0000 0.68740  0.57243  0.47567  Biso   1.000  Ca
  Ca1100   1.0000 0.63321  0.60996  0.68093  Biso   1.000  Ca
  Ca1101   1.0000 0.69894  0.56522  0.84316  Biso   1.000  Ca
  Ca1102   1.0000 0.68889  0.58494  0.01070  Biso   1.000  Ca
  Ca1103   1.0000 0.75609  0.59999  0.13312  Biso   1.000  Ca
  Ca1104   1.0000 0.64252  0.66511  0.37723  Biso   1.000  Ca
  Ca1105   1.0000 0.72282  0.93166  0.54465  Biso   1.000  Ca
  Ca1106   1.0000 0.71729  0.89795  0.70017  Biso   1.000  Ca
  Ca1107   1.0000 0.75998  0.93599  0.80779  Biso   1.000  Ca
  Ca1108   1.0000 0.67143  0.89893  0.98784  Biso   1.000  Ca
  Ca1109   1.0000 0.74268  0.92428  0.21951  Biso   1.000  Ca
  Ca1110   1.0000 0.64424  0.92454  0.30482  Biso   1.000  Ca
  Ca1111   1.0000 0.70908  0.23794  0.51849  Biso   1.000  Ca
  Ca1112   1.0000 0.67687  0.27858  0.61856  Biso   1.000  Ca
  Ca1113   1.0000 0.70018  0.22943  0.82458  Biso   1.000  Ca
  Ca1114   1.0000 0.73738  0.24866  0.00440  Biso   1.000  Ca
  Ca1115   1.0000 0.64190  0.21072  0.16732  Biso   1.000  Ca
  Ca1116   1.0000 0.63979  0.27495  0.32657  Biso   1.000  Ca
  Ca1117   1.0000 0.95477  0.57057  0.48969  Biso   1.000  Ca
  Ca1118   1.0000 0.91478  0.57880  0.62712  Biso   1.000  Ca
  Ca1119   1.0000 0.94128  0.58815  0.89452  Biso   1.000  Ca
  Ca1120   1.0000 0.85617  0.52912  0.03199  Biso   1.000  Ca
  Ca1121   1.0000 0.90179  0.55074  0.10884  Biso   1.000  Ca
  Ca1122   1.0000 0.89159  0.56976  0.19812  Biso   1.000  Ca
  Ca1123   1.0000 0.81366  0.92383  0.46484  Biso   1.000  Ca
  Ca1124   1.0000 0.95983  0.91453  0.64497  Biso   1.000  Ca
  Ca1125   1.0000 0.89825  0.93937  0.87833  Biso   1.000  Ca
  Ca1126   1.0000 0.87240  0.91675  0.99536  Biso   1.000  Ca
  Ca1127   1.0000 0.90144  0.88594  0.20674  Biso   1.000  Ca
  Ca1128   1.0000 0.92170  0.84934  0.39700  Biso   1.000  Ca
  Ca1129   1.0000 0.90082  0.26768  0.50376  Biso   1.000  Ca
  Ca1130   1.0000 0.75657  0.28635  0.67892  Biso   1.000  Ca
  Ca1131   1.0000 0.88545  0.32434  0.87023  Biso   1.000  Ca
  Ca1132   1.0000 0.88233  0.19806  0.86738  Biso   1.000  Ca
  Ca1133   1.0000 0.85645  0.22229  0.16635  Biso   1.000  Ca
  Ca1134   1.0000 0.84491  0.26033  0.23752  Biso   1.000  Ca
  Ca1135   1.0000 0.06078  0.59055  0.47943  Biso   1.000  Ca
  Ca1136   1.0000 0.07477  0.55057  0.66444  Biso   1.000  Ca
  Ca1137   1.0000 0.11776  0.59516  0.79527  Biso   1.000  Ca
  Ca1138   1.0000 0.05253  0.61076  0.99650  Biso   1.000  Ca
  Ca1139   1.0000 0.14053  0.62698  0.15554  Biso   1.000  Ca
  Ca1140   1.0000 0.15444  0.51510  0.30136  Biso   1.000  Ca
  Ca1141   1.0000 0.13480  0.90275  0.46410  Biso   1.000  Ca
  Ca1142   1.0000 0.14183  0.91976  0.72207  Biso   1.000  Ca
  Ca1143   1.0000 0.11651  0.94108  0.85407  Biso   1.000  Ca
  Ca1144   1.0000 0.12003  0.90990  0.03289  Biso   1.000  Ca
  Ca1145   1.0000 0.13486  0.91860  0.18573  Biso   1.000  Ca
  Ca1146   1.0000 0.05297  0.92120  0.27187  Biso   1.000  Ca
  Ca1147   1.0000 0.06464  0.24338  0.51250  Biso   1.000  Ca
  Ca1148   1.0000 0.09341  0.26636  0.67338  Biso   1.000  Ca
  Ca1149   1.0000 0.04918  0.25126  0.85678  Biso   1.000  Ca
  Ca1150   1.0000 0.12885  0.27424  0.01700  Biso   1.000  Ca
  Ca1151   1.0000 0.10613  0.21650  0.17535  Biso   1.000  Ca
  Ca1152   1.0000 0.15230  0.23727  0.34750  Biso   1.000  Ca
  Ca1153   1.0000 0.30567  0.57579  0.45910  Biso   1.000  Ca
  Ca1154   1.0000 0.29850  0.56422  0.65827  Biso   1.000  Ca
  Ca1155   1.0000 0.25308  0.57137  0.89347  Biso   1.000  Ca
  Ca1156   1.0000 0.36893  0.60689  0.95540  Biso   1.000  Ca
  Ca1157   1.0000 0.32709  0.63990  0.16566  Biso   1.000  Ca
  Ca1158   1.0000 0.21133  0.58420  0.31744  Biso   1.000  Ca
  Ca1159   1.0000 0.30206  0.90211  0.49217  Biso   1.000  Ca
  Ca1160   1.0000 0.26407  0.89945  0.64725  Biso   1.000  Ca
  Ca1161   1.0000 0.29719  0.91878  0.82552  Biso   1.000  Ca
  Ca1162   1.0000 0.30391  0.91840  0.95463  Biso   1.000  Ca
  Ca1163   1.0000 0.25685  0.93531  0.16911  Biso   1.000  Ca
  Ca1164   1.0000 0.24182  0.88809  0.35024  Biso   1.000  Ca
  Ca1165   1.0000 0.35422  0.21340  0.48569  Biso   1.000  Ca
  Ca1166   1.0000 0.32547  0.22548  0.66461  Biso   1.000  Ca
  Ca1167   1.0000 0.31621  0.25353  0.87426  Biso   1.000  Ca
  Ca1168   1.0000 0.21753  0.30052  0.97285  Biso   1.000  Ca
  Ca1169   1.0000 0.25040  0.25366  0.16243  Biso   1.000  Ca
  Ca1170   1.0000 0.26254  0.25759  0.29008  Biso   1.000  Ca
  Ca1171   1.0000 0.70391  0.65904  0.60888  Biso   1.000  Ca
  Ca1172   1.0000 0.69266  0.66823  0.79317  Biso   1.000  Ca
  Ca1173   1.0000 0.62545  0.69521  0.89082  Biso   1.000  Ca
  Ca1174   1.0000 0.69459  0.67514  0.09787  Biso   1.000  Ca
  Ca1175   1.0000 0.66630  0.63805  0.31240  Biso   1.000  Ca
  Ca1176   1.0000 0.69377  0.65424  0.44512  Biso   1.000  Ca
  Ca1177   1.0000 0.68079  0.94949  0.66255  Biso   1.000  Ca
  Ca1178   1.0000 0.66481  0.02600  0.80652  Biso   1.000  Ca
  Ca1179   1.0000 0.67658  0.96042  0.95220  Biso   1.000  Ca
  Ca1180   1.0000 0.67545  0.89060  0.17681  Biso   1.000  Ca
  Ca1181   1.0000 0.69727  0.97033  0.21833  Biso   1.000  Ca
  Ca1182   1.0000 0.62943  0.93242  0.46849  Biso   1.000  Ca
  Ca1183   1.0000 0.65077  0.32683  0.52927  Biso   1.000  Ca
  Ca1184   1.0000 0.67695  0.30900  0.79652  Biso   1.000  Ca
  Ca1185   1.0000 0.63930  0.30169  0.86650  Biso   1.000  Ca
  Ca1186   1.0000 0.65032  0.28211  0.16401  Biso   1.000  Ca
  Ca1187   1.0000 0.73630  0.31159  0.26940  Biso   1.000  Ca
  Ca1188   1.0000 0.67479  0.24731  0.44057  Biso   1.000  Ca
  Ca1189   1.0000 0.90745  0.63134  0.59281  Biso   1.000  Ca
  Ca1190   1.0000 0.86082  0.64370  0.76273  Biso   1.000  Ca
  Ca1191   1.0000 0.78591  0.56527  0.94437  Biso   1.000  Ca
  Ca1192   1.0000 0.84836  0.62292  0.12004  Biso   1.000  Ca
  Ca1193   1.0000 0.79423  0.60481  0.26053  Biso   1.000  Ca
  Ca1194   1.0000 0.87578  0.60994  0.46507  Biso   1.000  Ca
  Ca1195   1.0000 0.91750  0.97708  0.60835  Biso   1.000  Ca
  Ca1196   1.0000 0.90911  0.97393  0.79136  Biso   1.000  Ca
  Ca1197   1.0000 0.85043  0.98469  0.00446  Biso   1.000  Ca
  Ca1198   1.0000 0.88192  0.96934  0.12017  Biso   1.000  Ca
  Ca1199   1.0000 0.85915  0.90193  0.32244  Biso   1.000  Ca
  Ca1200   1.0000 0.87639  0.97406  0.47431  Biso   1.000  Ca
  Ca1201   1.0000 0.88267  0.28036  0.64809  Biso   1.000  Ca
  Ca1202   1.0000 0.81309  0.31814  0.82529  Biso   1.000  Ca
  Ca1203   1.0000 0.91708  0.28896  0.94422  Biso   1.000  Ca
  Ca1204   1.0000 0.88296  0.30341  0.12821  Biso   1.000  Ca
  Ca1205   1.0000 0.88565  0.32550  0.23199  Biso   1.000  Ca
  Ca1206   1.0000 0.93203  0.33104  0.44275  Biso   1.000  Ca
  Ca1207   1.0000 0.97747  0.61916  0.63184  Biso   1.000  Ca
  Ca1208   1.0000 0.05126  0.64481  0.81634  Biso   1.000  Ca
  Ca1209   1.0000 0.99830  0.59673  0.94784  Biso   1.000  Ca
  Ca1210   1.0000 0.08632  0.58037  0.12573  Biso   1.000  Ca
  Ca1211   1.0000 0.06086  0.64314  0.20311  Biso   1.000  Ca
  Ca1212   1.0000 0.03690  0.70732  0.44914  Biso   1.000  Ca
  Ca1213   1.0000 0.09639  0.96540  0.58721  Biso   1.000  Ca
  Ca1214   1.0000 0.07613  0.96894  0.79360  Biso   1.000  Ca
  Ca1215   1.0000 0.08142  0.93468  0.93430  Biso   1.000  Ca
  Ca1216   1.0000 0.08591  0.88517  0.11602  Biso   1.000  Ca
  Ca1217   1.0000 0.11563  0.01871  0.25280  Biso   1.000  Ca
  Ca1218   1.0000 0.05884  0.93092  0.46268  Biso   1.000  Ca
  Ca1219   1.0000 0.06853  0.33945  0.61623  Biso   1.000  Ca
  Ca1220   1.0000 0.05863  0.25906  0.78577  Biso   1.000  Ca
  Ca1221   1.0000 0.09114  0.30183  0.90524  Biso   1.000  Ca
  Ca1222   1.0000 0.99763  0.27876  0.10067  Biso   1.000  Ca
  Ca1223   1.0000 0.11080  0.30537  0.24938  Biso   1.000  Ca
  Ca1224   1.0000 0.06545  0.30014  0.39536  Biso   1.000  Ca
  Ca1225   1.0000 0.27013  0.65633  0.60066  Biso   1.000  Ca
  Ca1226   1.0000 0.29855  0.66353  0.76688  Biso   1.000  Ca
  Ca1227   1.0000 0.26863  0.64516  0.01085  Biso   1.000  Ca
  Ca1228   1.0000 0.31064  0.55421  0.07752  Biso   1.000  Ca
  Ca1229   1.0000 0.25918  0.62865  0.36940  Biso   1.000  Ca
  Ca1230   1.0000 0.24074  0.68652  0.36776  Biso   1.000  Ca
  Ca1231   1.0000 0.29292  0.99378  0.60301  Biso   1.000  Ca
  Ca1232   1.0000 0.21871  0.91179  0.79274  Biso   1.000  Ca
  Ca1233   1.0000 0.28499  0.00310  0.94542  Biso   1.000  Ca
  Ca1234   1.0000 0.28692  0.97533  0.11799  Biso   1.000  Ca
  Ca1235   1.0000 0.34006  0.98937  0.23807  Biso   1.000  Ca
  Ca1236   1.0000 0.28793  0.00383  0.41686  Biso   1.000  Ca
  Ca1237   1.0000 0.31486  0.30697  0.56760  Biso   1.000  Ca
  Ca1238   1.0000 0.28511  0.30212  0.81494  Biso   1.000  Ca
  Ca1239   1.0000 0.29548  0.40306  0.93779  Biso   1.000  Ca
  Ca1240   1.0000 0.22534  0.32750  0.05667  Biso   1.000  Ca
  Ca1241   1.0000 0.26837  0.29915  0.19495  Biso   1.000  Ca
  Ca1242   1.0000 0.30859  0.26450  0.48498  Biso   1.000  Ca
  Ca1243   1.0000 0.49846  0.63143  0.59126  Biso   1.000  Ca
  Ca1244   1.0000 0.51539  0.62016  0.76133  Biso   1.000  Ca
  Ca1245   1.0000 0.46527  0.62956  0.93535  Biso   1.000  Ca
  Ca1246   1.0000 0.46583  0.60902  0.16013  Biso   1.000  Ca
  Ca1247   1.0000 0.43817  0.68534  0.20780  Biso   1.000  Ca
  Ca1248   1.0000 0.45439  0.54334  0.41548  Biso   1.000  Ca
  Ca1249   1.0000 0.44466  0.92175  0.62613  Biso   1.000  Ca
  Ca1250   1.0000 0.42055  0.95994  0.76944  Biso   1.000  Ca
  Ca1251   1.0000 0.49247  0.97929  0.90720  Biso   1.000  Ca
  Ca1252   1.0000 0.52541  0.00177  0.05386  Biso   1.000  Ca
  Ca1253   1.0000 0.42802  0.93643  0.32948  Biso   1.000  Ca
  Ca1254   1.0000 0.42344  0.92085  0.41218  Biso   1.000  Ca
  Ca1255   1.0000 0.42838  0.19561  0.59560  Biso   1.000  Ca
  Ca1256   1.0000 0.45352  0.30539  0.74299  Biso   1.000  Ca
  Ca1257   1.0000 0.46350  0.33575  0.94122  Biso   1.000  Ca
  Ca1258   1.0000 0.48145  0.27907  0.15708  Biso   1.000  Ca
  Ca1259   1.0000 0.44477  0.28067  0.30718  Biso   1.000  Ca
  Ca1260   1.0000 0.46537  0.25419  0.45577  Biso   1.000  Ca
  Ca1261   1.0000 0.52713  0.68694  0.55092  Biso   1.000  Ca
  Ca1262   1.0000 0.46375  0.64578  0.75817  Biso   1.000  Ca
  Ca1263   1.0000 0.51854  0.64698  0.90079  Biso   1.000  Ca
  Ca1264   1.0000 0.52863  0.66001  0.09080  Biso   1.000  Ca
  Ca1265   1.0000 0.53828  0.57561  0.21985  Biso   1.000  Ca
  Ca1266   1.0000 0.52143  0.55545  0.38095  Biso   1.000  Ca
  Ca1267   1.0000 0.56088  0.93741  0.59723  Biso   1.000  Ca
  Ca1268   1.0000 0.47851  0.02849  0.66959  Biso   1.000  Ca
  Ca1269   1.0000 0.57596  0.99616  0.98808  Biso   1.000  Ca
  Ca1270   1.0000 0.54649  0.93196  0.02658  Biso   1.000  Ca
  Ca1271   1.0000 0.53243  0.93156  0.22421  Biso   1.000  Ca
  Ca1272   1.0000 0.52102  0.97284  0.41314  Biso   1.000  Ca
  Ca1273   1.0000 0.47516  0.29388  0.58338  Biso   1.000  Ca
  Ca1274   1.0000 0.55135  0.26874  0.68153  Biso   1.000  Ca
  Ca1275   1.0000 0.54054  0.25229  0.88687  Biso   1.000  Ca
  Ca1276   1.0000 0.49784  0.21073  0.05205  Biso   1.000  Ca
  Ca1277   1.0000 0.53224  0.30460  0.26471  Biso   1.000  Ca
  Ca1278   1.0000 0.52890  0.32901  0.42358  Biso   1.000  Ca
  Ca1279   1.0000 0.73338  0.61593  0.55408  Biso   1.000  Ca
  Ca1280   1.0000 0.71468  0.63786  0.73811  Biso   1.000  Ca
  Ca1281   1.0000 0.71894  0.69078  0.86525  Biso   1.000  Ca
  Ca1282   1.0000 0.73159  0.62041  0.05555  Biso   1.000  Ca
  Ca1283   1.0000 0.71757  0.59101  0.19652  Biso   1.000  Ca
  Ca1284   1.0000 0.78319  0.56482  0.41269  Biso   1.000  Ca
  Ca1285   1.0000 0.75981  0.93601  0.59845  Biso   1.000  Ca
  Ca1286   1.0000 0.69911  0.98922  0.72743  Biso   1.000  Ca
  Ca1287   1.0000 0.73694  0.95577  0.89503  Biso   1.000  Ca
  Ca1288   1.0000 0.75556  0.92458  0.03388  Biso   1.000  Ca
  Ca1289   1.0000 0.75947  0.97855  0.28614  Biso   1.000  Ca
  Ca1290   1.0000 0.69535  0.89165  0.35520  Biso   1.000  Ca
  Ca1291   1.0000 0.74031  0.28613  0.52164  Biso   1.000  Ca
  Ca1292   1.0000 0.67173  0.33682  0.73411  Biso   1.000  Ca
  Ca1293   1.0000 0.74917  0.30316  0.94919  Biso   1.000  Ca
  Ca1294   1.0000 0.72257  0.26878  0.06724  Biso   1.000  Ca
  Ca1295   1.0000 0.76462  0.29849  0.15874  Biso   1.000  Ca
  Ca1296   1.0000 0.67827  0.31249  0.38210  Biso   1.000  Ca
  Ca1297   1.0000 0.99542  0.60972  0.54879  Biso   1.000  Ca
  Ca1298   1.0000 0.86508  0.57082  0.73919  Biso   1.000  Ca
  Ca1299   1.0000 0.87570  0.66686  0.88357  Biso   1.000  Ca
  Ca1300   1.0000 0.91780  0.64626  0.08404  Biso   1.000  Ca
  Ca1301   1.0000 0.89070  0.63825  0.22796  Biso   1.000  Ca
  Ca1302   1.0000 0.88837  0.57229  0.28007  Biso   1.000  Ca
  Ca1303   1.0000 0.93936  0.98485  0.54725  Biso   1.000  Ca
  Ca1304   1.0000 0.88663  0.98380  0.73018  Biso   1.000  Ca
  Ca1305   1.0000 0.97358  0.95572  0.90039  Biso   1.000  Ca
  Ca1306   1.0000 0.97600  0.95656  0.08182  Biso   1.000  Ca
  Ca1307   1.0000 0.90383  0.94947  0.28854  Biso   1.000  Ca
  Ca1308   1.0000 0.89919  0.97403  0.37462  Biso   1.000  Ca
  Ca1309   1.0000 0.91314  0.31858  0.56941  Biso   1.000  Ca
  Ca1310   1.0000 0.92741  0.34831  0.73920  Biso   1.000  Ca
  Ca1311   1.0000 0.93947  0.24634  0.87083  Biso   1.000  Ca
  Ca1312   1.0000 0.93411  0.26906  0.01264  Biso   1.000  Ca
  Ca1313   1.0000 0.96174  0.23676  0.22041  Biso   1.000  Ca
  Ca1314   1.0000 0.94652  0.34041  0.35144  Biso   1.000  Ca
  Ca1315   1.0000 0.14734  0.62354  0.53437  Biso   1.000  Ca
  Ca1316   1.0000 0.13414  0.60719  0.67048  Biso   1.000  Ca
  Ca1317   1.0000 0.13577  0.59697  0.87184  Biso   1.000  Ca
  Ca1318   1.0000 0.11968  0.60565  0.04260  Biso   1.000  Ca
  Ca1319   1.0000 0.16013  0.59200  0.22547  Biso   1.000  Ca
  Ca1320   1.0000 0.10477  0.63715  0.44493  Biso   1.000  Ca
  Ca1321   1.0000 0.11811  0.96436  0.50219  Biso   1.000  Ca
  Ca1322   1.0000 0.13967  0.98520  0.76109  Biso   1.000  Ca
  Ca1323   1.0000 0.12251  0.98826  0.91447  Biso   1.000  Ca
  Ca1324   1.0000 0.13738  0.96056  0.07749  Biso   1.000  Ca
  Ca1325   1.0000 0.16004  0.96542  0.23811  Biso   1.000  Ca
  Ca1326   1.0000 0.14260  0.94136  0.36560  Biso   1.000  Ca
  Ca1327   1.0000 0.15311  0.25930  0.52360  Biso   1.000  Ca
  Ca1328   1.0000 0.19969  0.27080  0.76267  Biso   1.000  Ca
  Ca1329   1.0000 0.12410  0.27071  0.82068  Biso   1.000  Ca
  Ca1330   1.0000 0.10014  0.32662  0.06201  Biso   1.000  Ca
  Ca1331   1.0000 0.13828  0.26323  0.18255  Biso   1.000  Ca
  Ca1332   1.0000 0.11763  0.31539  0.44513  Biso   1.000  Ca
  Ca1333   1.0000 0.38714  0.67831  0.60361  Biso   1.000  Ca
  Ca1334   1.0000 0.34446  0.60828  0.68682  Biso   1.000  Ca
  Ca1335   1.0000 0.30516  0.65668  0.93669  Biso   1.000  Ca
  Ca1336   1.0000 0.33106  0.63876  0.05771  Biso   1.000  Ca
  Ca1337   1.0000 0.34438  0.63346  0.31503  Biso   1.000  Ca
  Ca1338   1.0000 0.33225  0.62110  0.40207  Biso   1.000  Ca
  Ca1339   1.0000 0.31393  0.97211  0.52800  Biso   1.000  Ca
  Ca1340   1.0000 0.30373  0.00086  0.71449  Biso   1.000  Ca
  Ca1341   1.0000 0.34276  0.99241  0.88438  Biso   1.000  Ca
  Ca1342   1.0000 0.35461  0.96028  0.06803  Biso   1.000  Ca
  Ca1343   1.0000 0.33605  0.91670  0.18136  Biso   1.000  Ca
  Ca1344   1.0000 0.30699  0.93070  0.35757  Biso   1.000  Ca
  Ca1345   1.0000 0.36099  0.24572  0.55062  Biso   1.000  Ca
  Ca1346   1.0000 0.29476  0.31428  0.72679  Biso   1.000  Ca
  Ca1347   1.0000 0.29483  0.32485  0.89114  Biso   1.000  Ca
  Ca1348   1.0000 0.34191  0.31630  0.06383  Biso   1.000  Ca
  Ca1349   1.0000 0.31645  0.33244  0.22920  Biso   1.000  Ca
  Ca1350   1.0000 0.34530  0.26695  0.31937  Biso   1.000  Ca
  Ca1351   1.0000 0.61416  0.75915  0.50109  Biso   1.000  Ca
  Ca1352   1.0000 0.64834  0.71485  0.65542  Biso   1.000  Ca
  Ca1353   1.0000 0.58579  0.73918  0.83494  Biso   1.000  Ca
  Ca1354   1.0000 0.56788  0.69522  0.02987  Biso   1.000  Ca
  Ca1355   1.0000 0.62051  0.72217  0.18025  Biso   1.000  Ca
  Ca1356   1.0000 0.63895  0.77337  0.34157  Biso   1.000  Ca
  Ca1357   1.0000 0.58091  0.06632  0.49476  Biso   1.000  Ca
  Ca1358   1.0000 0.54873  0.06119  0.65149  Biso   1.000  Ca
  Ca1359   1.0000 0.56681  0.04604  0.85403  Biso   1.000  Ca
  Ca1360   1.0000 0.65395  0.07694  0.03907  Biso   1.000  Ca
  Ca1361   1.0000 0.63965  0.05764  0.17199  Biso   1.000  Ca
  Ca1362   1.0000 0.62112  0.08775  0.32342  Biso   1.000  Ca
  Ca1363   1.0000 0.59166  0.42748  0.45448  Biso   1.000  Ca
  Ca1364   1.0000 0.57670  0.46559  0.63552  Biso   1.000  Ca
  Ca1365   1.0000 0.55865  0.38783  0.83788  Biso   1.000  Ca
  Ca1366   1.0000 0.57449  0.42338  0.98681  Biso   1.000  Ca
  Ca1367   1.0000 0.65622  0.36277  0.13102  Biso   1.000  Ca
  Ca1368   1.0000 0.63063  0.39665  0.33460  Biso   1.000  Ca
  Ca1369   1.0000 0.83158  0.77236  0.52303  Biso   1.000  Ca
  Ca1370   1.0000 0.84261  0.74593  0.70776  Biso   1.000  Ca
  Ca1371   1.0000 0.84099  0.70574  0.81764  Biso   1.000  Ca
  Ca1372   1.0000 0.75173  0.75258  0.96625  Biso   1.000  Ca
  Ca1373   1.0000 0.80551  0.70480  0.22226  Biso   1.000  Ca
  Ca1374   1.0000 0.81887  0.72600  0.37187  Biso   1.000  Ca
  Ca1375   1.0000 0.76855  0.04677  0.55417  Biso   1.000  Ca
  Ca1376   1.0000 0.74293  0.01926  0.62673  Biso   1.000  Ca
  Ca1377   1.0000 0.84011  0.04925  0.83991  Biso   1.000  Ca
  Ca1378   1.0000 0.71869  0.06241  0.00237  Biso   1.000  Ca
  Ca1379   1.0000 0.76522  0.01995  0.14798  Biso   1.000  Ca
  Ca1380   1.0000 0.83242  0.11784  0.38907  Biso   1.000  Ca
  Ca1381   1.0000 0.81806  0.38699  0.52822  Biso   1.000  Ca
  Ca1382   1.0000 0.78235  0.44090  0.63671  Biso   1.000  Ca
  Ca1383   1.0000 0.77451  0.41659  0.84892  Biso   1.000  Ca
  Ca1384   1.0000 0.86681  0.41678  0.02640  Biso   1.000  Ca
  Ca1385   1.0000 0.75562  0.41655  0.15542  Biso   1.000  Ca
  Ca1386   1.0000 0.84049  0.43835  0.38834  Biso   1.000  Ca
  Ca1387   1.0000 0.99014  0.82761  0.45406  Biso   1.000  Ca
  Ca1388   1.0000 0.98098  0.75688  0.67553  Biso   1.000  Ca
  Ca1389   1.0000 0.94391  0.69968  0.85858  Biso   1.000  Ca
  Ca1390   1.0000 0.02880  0.72790  0.02326  Biso   1.000  Ca
  Ca1391   1.0000 0.03638  0.77249  0.18364  Biso   1.000  Ca
  Ca1392   1.0000 0.94271  0.69681  0.36379  Biso   1.000  Ca
  Ca1393   1.0000 0.96991  0.05937  0.51470  Biso   1.000  Ca
  Ca1394   1.0000 0.02645  0.11984  0.68479  Biso   1.000  Ca
  Ca1395   1.0000 0.95651  0.08657  0.81649  Biso   1.000  Ca
  Ca1396   1.0000 0.97486  0.08581  0.94181  Biso   1.000  Ca
  Ca1397   1.0000 0.98515  0.08414  0.14977  Biso   1.000  Ca
  Ca1398   1.0000 0.07586  0.02818  0.35438  Biso   1.000  Ca
  Ca1399   1.0000 0.99257  0.42006  0.51572  Biso   1.000  Ca
  Ca1400   1.0000 0.04270  0.46945  0.75510  Biso   1.000  Ca
  Ca1401   1.0000 0.06622  0.37394  0.86259  Biso   1.000  Ca
  Ca1402   1.0000 0.96623  0.41153  0.93241  Biso   1.000  Ca
  Ca1403   1.0000 0.03218  0.38490  0.12726  Biso   1.000  Ca
  Ca1404   1.0000 0.05151  0.39762  0.31112  Biso   1.000  Ca
  Ca1405   1.0000 0.25074  0.75406  0.51506  Biso   1.000  Ca
  Ca1406   1.0000 0.24403  0.72469  0.72441  Biso   1.000  Ca
  Ca1407   1.0000 0.17439  0.76959  0.81415  Biso   1.000  Ca
  Ca1408   1.0000 0.16522  0.76412  0.99553  Biso   1.000  Ca
  Ca1409   1.0000 0.22614  0.73934  0.19806  Biso   1.000  Ca
  Ca1410   1.0000 0.18457  0.71920  0.33121  Biso   1.000  Ca
  Ca1411   1.0000 0.24695  0.04299  0.47518  Biso   1.000  Ca
  Ca1412   1.0000 0.23665  0.08608  0.68641  Biso   1.000  Ca
  Ca1413   1.0000 0.25354  0.07626  0.85324  Biso   1.000  Ca
  Ca1414   1.0000 0.15924  0.11496  0.93091  Biso   1.000  Ca
  Ca1415   1.0000 0.23642  0.10238  0.22512  Biso   1.000  Ca
  Ca1416   1.0000 0.21066  0.10286  0.35272  Biso   1.000  Ca
  Ca1417   1.0000 0.24325  0.40290  0.52920  Biso   1.000  Ca
  Ca1418   1.0000 0.27368  0.42410  0.66499  Biso   1.000  Ca
  Ca1419   1.0000 0.18704  0.41227  0.91115  Biso   1.000  Ca
  Ca1420   1.0000 0.18483  0.43111  0.99665  Biso   1.000  Ca
  Ca1421   1.0000 0.18996  0.40322  0.16175  Biso   1.000  Ca
  Ca1422   1.0000 0.16845  0.40005  0.37228  Biso   1.000  Ca
  Ca1423   1.0000 0.46308  0.73450  0.55317  Biso   1.000  Ca
  Ca1424   1.0000 0.37952  0.75603  0.64524  Biso   1.000  Ca
  Ca1425   1.0000 0.40406  0.76799  0.84260  Biso   1.000  Ca
  Ca1426   1.0000 0.39414  0.74733  0.95578  Biso   1.000  Ca
  Ca1427   1.0000 0.35683  0.75064  0.20125  Biso   1.000  Ca
  Ca1428   1.0000 0.33280  0.75408  0.30094  Biso   1.000  Ca
  Ca1429   1.0000 0.42106  0.07626  0.52157  Biso   1.000  Ca
  Ca1430   1.0000 0.35213  0.09225  0.64668  Biso   1.000  Ca
  Ca1431   1.0000 0.40411  0.08430  0.85929  Biso   1.000  Ca
  Ca1432   1.0000 0.44657  0.10124  0.00674  Biso   1.000  Ca
  Ca1433   1.0000 0.48945  0.01613  0.15635  Biso   1.000  Ca
  Ca1434   1.0000 0.45053  0.07537  0.33348  Biso   1.000  Ca
  Ca1435   1.0000 0.38737  0.39692  0.62188  Biso   1.000  Ca
  Ca1436   1.0000 0.41031  0.44065  0.68122  Biso   1.000  Ca
  Ca1437   1.0000 0.35622  0.45166  0.79059  Biso   1.000  Ca
  Ca1438   1.0000 0.37276  0.41966  0.00073  Biso   1.000  Ca
  Ca1439   1.0000 0.39994  0.41540  0.13856  Biso   1.000  Ca
  Ca1440   1.0000 0.42612  0.38059  0.35500  Biso   1.000  Ca
  Ca1441   1.0000 0.58155  0.74114  0.61644  Biso   1.000  Ca
  Ca1442   1.0000 0.53013  0.75938  0.71850  Biso   1.000  Ca
  Ca1443   1.0000 0.56870  0.78827  0.94032  Biso   1.000  Ca
  Ca1444   1.0000 0.56026  0.82300  0.11965  Biso   1.000  Ca
  Ca1445   1.0000 0.56995  0.74142  0.30265  Biso   1.000  Ca
  Ca1446   1.0000 0.54932  0.74935  0.49723  Biso   1.000  Ca
  Ca1447   1.0000 0.56724  0.11897  0.61007  Biso   1.000  Ca
  Ca1448   1.0000 0.57687  0.14519  0.74471  Biso   1.000  Ca
  Ca1449   1.0000 0.54930  0.13785  0.96417  Biso   1.000  Ca
  Ca1450   1.0000 0.57823  0.07367  0.14065  Biso   1.000  Ca
  Ca1451   1.0000 0.57601  0.10450  0.25886  Biso   1.000  Ca
  Ca1452   1.0000 0.54058  0.12569  0.39396  Biso   1.000  Ca
  Ca1453   1.0000 0.51533  0.42830  0.61288  Biso   1.000  Ca
  Ca1454   1.0000 0.57652  0.48436  0.73089  Biso   1.000  Ca
  Ca1455   1.0000 0.54569  0.50398  0.99495  Biso   1.000  Ca
  Ca1456   1.0000 0.57333  0.51244  0.07815  Biso   1.000  Ca
  Ca1457   1.0000 0.57978  0.41971  0.32222  Biso   1.000  Ca
  Ca1458   1.0000 0.51644  0.45937  0.48579  Biso   1.000  Ca
  Ca1459   1.0000 0.79324  0.78327  0.59529  Biso   1.000  Ca
  Ca1460   1.0000 0.76541  0.76478  0.84129  Biso   1.000  Ca
  Ca1461   1.0000 0.76836  0.87966  0.97318  Biso   1.000  Ca
  Ca1462   1.0000 0.79890  0.83416  0.08357  Biso   1.000  Ca
  Ca1463   1.0000 0.79569  0.81014  0.27400  Biso   1.000  Ca
  Ca1464   1.0000 0.74888  0.77638  0.44817  Biso   1.000  Ca
  Ca1465   1.0000 0.78699  0.21023  0.63858  Biso   1.000  Ca
  Ca1466   1.0000 0.79787  0.12664  0.73423  Biso   1.000  Ca
  Ca1467   1.0000 0.77265  0.15910  0.93942  Biso   1.000  Ca
  Ca1468   1.0000 0.78583  0.08443  0.13631  Biso   1.000  Ca
  Ca1469   1.0000 0.74780  0.11195  0.17726  Biso   1.000  Ca
  Ca1470   1.0000 0.75356  0.16921  0.47048  Biso   1.000  Ca
  Ca1471   1.0000 0.74993  0.47433  0.59009  Biso   1.000  Ca
  Ca1472   1.0000 0.78535  0.46271  0.77028  Biso   1.000  Ca
  Ca1473   1.0000 0.81797  0.47237  0.93508  Biso   1.000  Ca
  Ca1474   1.0000 0.73083  0.41207  0.04586  Biso   1.000  Ca
  Ca1475   1.0000 0.78699  0.46750  0.28991  Biso   1.000  Ca
  Ca1476   1.0000 0.76333  0.43280  0.42751  Biso   1.000  Ca
  Ca1477   1.0000 0.97620  0.79814  0.56612  Biso   1.000  Ca
  Ca1478   1.0000 0.96576  0.73178  0.77931  Biso   1.000  Ca
  Ca1479   1.0000 0.97743  0.88438  0.96998  Biso   1.000  Ca
  Ca1480   1.0000 0.95272  0.73909  0.11824  Biso   1.000  Ca
  Ca1481   1.0000 0.95905  0.76759  0.27519  Biso   1.000  Ca
  Ca1482   1.0000 0.00989  0.89199  0.47099  Biso   1.000  Ca
  Ca1483   1.0000 0.95788  0.11406  0.58202  Biso   1.000  Ca
  Ca1484   1.0000 0.94548  0.12209  0.75318  Biso   1.000  Ca
  Ca1485   1.0000 0.98628  0.13757  0.98579  Biso   1.000  Ca
  Ca1486   1.0000 0.01766  0.15013  0.10193  Biso   1.000  Ca
  Ca1487   1.0000 0.92176  0.09575  0.34109  Biso   1.000  Ca
  Ca1488   1.0000 0.96186  0.13973  0.38836  Biso   1.000  Ca
  Ca1489   1.0000 0.99939  0.47498  0.62662  Biso   1.000  Ca
  Ca1490   1.0000 0.94731  0.41105  0.83245  Biso   1.000  Ca
  Ca1491   1.0000 0.94117  0.45819  0.95432  Biso   1.000  Ca
  Ca1492   1.0000 0.98801  0.47166  0.06215  Biso   1.000  Ca
  Ca1493   1.0000 0.00200  0.46544  0.28934  Biso   1.000  Ca
  Ca1494   1.0000 0.99049  0.47507  0.43605  Biso   1.000  Ca
  Ca1495   1.0000 0.14257  0.74694  0.64025  Biso   1.000  Ca
  Ca1496   1.0000 0.25079  0.80644  0.75260  Biso   1.000  Ca
  Ca1497   1.0000 0.16789  0.81334  0.90892  Biso   1.000  Ca
  Ca1498   1.0000 0.16568  0.77010  0.14950  Biso   1.000  Ca
  Ca1499   1.0000 0.16876  0.83080  0.25473  Biso   1.000  Ca
  Ca1500   1.0000 0.19937  0.83448  0.44943  Biso   1.000  Ca
  Ca1501   1.0000 0.17575  0.10918  0.62455  Biso   1.000  Ca
  Ca1502   1.0000 0.26648  0.13268  0.79200  Biso   1.000  Ca
  Ca1503   1.0000 0.15641  0.18002  0.97198  Biso   1.000  Ca
  Ca1504   1.0000 0.17477  0.10135  0.10943  Biso   1.000  Ca
  Ca1505   1.0000 0.14466  0.11342  0.21342  Biso   1.000  Ca
  Ca1506   1.0000 0.14337  0.10283  0.46196  Biso   1.000  Ca
  Ca1507   1.0000 0.18263  0.51790  0.65287  Biso   1.000  Ca
  Ca1508   1.0000 0.16623  0.47274  0.75721  Biso   1.000  Ca
  Ca1509   1.0000 0.19502  0.51452  0.93460  Biso   1.000  Ca
  Ca1510   1.0000 0.14375  0.44267  0.15059  Biso   1.000  Ca
  Ca1511   1.0000 0.12860  0.43218  0.29477  Biso   1.000  Ca
  Ca1512   1.0000 0.22860  0.46810  0.42003  Biso   1.000  Ca
  Ca1513   1.0000 0.29288  0.76899  0.58619  Biso   1.000  Ca
  Ca1514   1.0000 0.35520  0.79454  0.82407  Biso   1.000  Ca
  Ca1515   1.0000 0.31753  0.74875  0.04235  Biso   1.000  Ca
  Ca1516   1.0000 0.37191  0.79056  0.12872  Biso   1.000  Ca
  Ca1517   1.0000 0.35602  0.81905  0.22328  Biso   1.000  Ca
  Ca1518   1.0000 0.37379  0.73874  0.45147  Biso   1.000  Ca
  Ca1519   1.0000 0.32536  0.12547  0.71173  Biso   1.000  Ca
  Ca1520   1.0000 0.33792  0.09252  0.76982  Biso   1.000  Ca
  Ca1521   1.0000 0.30580  0.11788  0.89740  Biso   1.000  Ca
  Ca1522   1.0000 0.38991  0.15427  0.07029  Biso   1.000  Ca
  Ca1523   1.0000 0.38199  0.13007  0.26903  Biso   1.000  Ca
  Ca1524   1.0000 0.40323  0.13650  0.35903  Biso   1.000  Ca
  Ca1525   1.0000 0.34910  0.44805  0.65331  Biso   1.000  Ca
  Ca1526   1.0000 0.39995  0.50074  0.73918  Biso   1.000  Ca
  Ca1527   1.0000 0.40581  0.52174  0.87402  Biso   1.000  Ca
  Ca1528   1.0000 0.35787  0.47735  0.08619  Biso   1.000  Ca
  Ca1529   1.0000 0.36737  0.44200  0.30414  Biso   1.000  Ca
  Ca1530   1.0000 0.38338  0.43916  0.47269  Biso   1.000  Ca
  Ca1531   1.0000 0.60047  0.81537  0.60684  Biso   1.000  Ca
  Ca1532   1.0000 0.63695  0.79231  0.70579  Biso   1.000  Ca
  Ca1533   1.0000 0.56487  0.81592  0.87880  Biso   1.000  Ca
  Ca1534   1.0000 0.63211  0.76019  0.07282  Biso   1.000  Ca
  Ca1535   1.0000 0.57378  0.81045  0.28642  Biso   1.000  Ca
  Ca1536   1.0000 0.61314  0.78752  0.41243  Biso   1.000  Ca
  Ca1537   1.0000 0.61199  0.11448  0.53961  Biso   1.000  Ca
  Ca1538   1.0000 0.64589  0.17256  0.74142  Biso   1.000  Ca
  Ca1539   1.0000 0.67808  0.18554  0.92376  Biso   1.000  Ca
  Ca1540   1.0000 0.59278  0.14516  0.10270  Biso   1.000  Ca
  Ca1541   1.0000 0.65631  0.13088  0.21913  Biso   1.000  Ca
  Ca1542   1.0000 0.64305  0.09933  0.40369  Biso   1.000  Ca
  Ca1543   1.0000 0.63445  0.47217  0.54557  Biso   1.000  Ca
  Ca1544   1.0000 0.67030  0.47643  0.63575  Biso   1.000  Ca
  Ca1545   1.0000 0.58941  0.52250  0.93832  Biso   1.000  Ca
  Ca1546   1.0000 0.63527  0.43564  0.99318  Biso   1.000  Ca
  Ca1547   1.0000 0.61180  0.42594  0.18524  Biso   1.000  Ca
  Ca1548   1.0000 0.63234  0.50175  0.38807  Biso   1.000  Ca
  Ca1549   1.0000 0.82478  0.84086  0.56115  Biso   1.000  Ca
  Ca1550   1.0000 0.80888  0.80258  0.74745  Biso   1.000  Ca
  Ca1551   1.0000 0.81917  0.81216  0.88471  Biso   1.000  Ca
  Ca1552   1.0000 0.84053  0.65137  0.06394  Biso   1.000  Ca
  Ca1553   1.0000 0.80459  0.83216  0.19279  Biso   1.000  Ca
  Ca1554   1.0000 0.85914  0.76548  0.42393  Biso   1.000  Ca
  Ca1555   1.0000 0.85175  0.12111  0.57068  Biso   1.000  Ca
  Ca1556   1.0000 0.84198  0.16296  0.62922  Biso   1.000  Ca
  Ca1557   1.0000 0.89299  0.13368  0.91747  Biso   1.000  Ca
  Ca1558   1.0000 0.75816  0.18795  0.13844  Biso   1.000  Ca
  Ca1559   1.0000 0.81843  0.16148  0.29878  Biso   1.000  Ca
  Ca1560   1.0000 0.76292  0.15398  0.37799  Biso   1.000  Ca
  Ca1561   1.0000 0.82930  0.49049  0.59552  Biso   1.000  Ca
  Ca1562   1.0000 0.77416  0.51389  0.66260  Biso   1.000  Ca
  Ca1563   1.0000 0.83030  0.52256  0.88371  Biso   1.000  Ca
  Ca1564   1.0000 0.78432  0.46669  0.10656  Biso   1.000  Ca
  Ca1565   1.0000 0.81358  0.43739  0.22612  Biso   1.000  Ca
  Ca1566   1.0000 0.80263  0.49054  0.43314  Biso   1.000  Ca
  Ca1567   1.0000 0.04939  0.77631  0.55264  Biso   1.000  Ca
  Ca1568   1.0000 0.03368  0.79305  0.73124  Biso   1.000  Ca
  Ca1569   1.0000 0.98222  0.79533  0.89970  Biso   1.000  Ca
  Ca1570   1.0000 0.97170  0.79688  0.06300  Biso   1.000  Ca
  Ca1571   1.0000 0.05207  0.80521  0.23563  Biso   1.000  Ca
  Ca1572   1.0000 0.97327  0.80682  0.37114  Biso   1.000  Ca
  Ca1573   1.0000 0.02084  0.15214  0.55780  Biso   1.000  Ca
  Ca1574   1.0000 0.00788  0.13587  0.76372  Biso   1.000  Ca
  Ca1575   1.0000 0.00063  0.15199  0.90059  Biso   1.000  Ca
  Ca1576   1.0000 0.03513  0.09092  0.00301  Biso   1.000  Ca
  Ca1577   1.0000 0.99197  0.13198  0.25350  Biso   1.000  Ca
  Ca1578   1.0000 0.06995  0.11563  0.43873  Biso   1.000  Ca
  Ca1579   1.0000 0.03778  0.50961  0.54777  Biso   1.000  Ca
  Ca1580   1.0000 0.98537  0.47116  0.75457  Biso   1.000  Ca
  Ca1581   1.0000 0.06236  0.45034  0.89065  Biso   1.000  Ca
  Ca1582   1.0000 0.04953  0.43603  0.04697  Biso   1.000  Ca
  Ca1583   1.0000 0.06174  0.52534  0.27519  Biso   1.000  Ca
  Ca1584   1.0000 0.06275  0.47107  0.42239  Biso   1.000  Ca
  Ca1585   1.0000 0.22640  0.82539  0.55087  Biso   1.000  Ca
  Ca1586   1.0000 0.31370  0.77274  0.71682  Biso   1.000  Ca
  Ca1587   1.0000 0.23332  0.77075  0.84270  Biso   1.000  Ca
  Ca1588   1.0000 0.24581  0.82578  0.10392  Biso   1.000  Ca
  Ca1589   1.0000 0.24054  0.84266  0.27346  Biso   1.000  Ca
  Ca1590   1.0000 0.19791  0.76510  0.39094  Biso   1.000  Ca
  Ca1591   1.0000 0.21627  0.13958  0.56112  Biso   1.000  Ca
  Ca1592   1.0000 0.22029  0.14238  0.73019  Biso   1.000  Ca
  Ca1593   1.0000 0.26146  0.14389  0.93440  Biso   1.000  Ca
  Ca1594   1.0000 0.17477  0.07971  0.01562  Biso   1.000  Ca
  Ca1595   1.0000 0.24403  0.16160  0.25894  Biso   1.000  Ca
  Ca1596   1.0000 0.29449  0.13481  0.40208  Biso   1.000  Ca
  Ca1597   1.0000 0.18867  0.50039  0.56694  Biso   1.000  Ca
  Ca1598   1.0000 0.26403  0.42912  0.75066  Biso   1.000  Ca
  Ca1599   1.0000 0.22110  0.47951  0.88118  Biso   1.000  Ca
  Ca1600   1.0000 0.15653  0.47422  0.06106  Biso   1.000  Ca
  Ca1601   1.0000 0.23615  0.42991  0.21070  Biso   1.000  Ca
  Ca1602   1.0000 0.25387  0.45958  0.32590  Biso   1.000  Ca
  Ca1603   1.0000 0.43722  0.80142  0.57089  Biso   1.000  Ca
  Ca1604   1.0000 0.43319  0.80357  0.79799  Biso   1.000  Ca
  Ca1605   1.0000 0.45368  0.68941  0.84083  Biso   1.000  Ca
  Ca1606   1.0000 0.45948  0.73978  0.06985  Biso   1.000  Ca
  Ca1607   1.0000 0.42034  0.77333  0.21635  Biso   1.000  Ca
  Ca1608   1.0000 0.41783  0.79908  0.40304  Biso   1.000  Ca
  Ca1609   1.0000 0.36780  0.07848  0.57243  Biso   1.000  Ca
  Ca1610   1.0000 0.39454  0.14465  0.71640  Biso   1.000  Ca
  Ca1611   1.0000 0.44407  0.17800  0.91502  Biso   1.000  Ca
  Ca1612   1.0000 0.50213  0.07156  0.06273  Biso   1.000  Ca
  Ca1613   1.0000 0.43643  0.12752  0.14528  Biso   1.000  Ca
  Ca1614   1.0000 0.46245  0.12652  0.39839  Biso   1.000  Ca
  Ca1615   1.0000 0.42247  0.41048  0.52703  Biso   1.000  Ca
  Ca1616   1.0000 0.45827  0.33127  0.65282  Biso   1.000  Ca
  Ca1617   1.0000 0.42559  0.44691  0.86961  Biso   1.000  Ca
  Ca1618   1.0000 0.41499  0.51629  0.09175  Biso   1.000  Ca
  Ca1619   1.0000 0.46497  0.46356  0.24595  Biso   1.000  Ca
  Ca1620   1.0000 0.42231  0.43632  0.40674  Biso   1.000  Ca
  C1       1.0000 0.64406  0.65042  0.57526  Biso   1.000  C
  C2       1.0000 0.62196  0.60996  0.74020  Biso   1.000  C
  C3       1.0000 0.64792  0.65907  0.92081  Biso   1.000  C
  C4       1.0000 0.63239  0.63918  0.10794  Biso   1.000  C
  C5       1.0000 0.61941  0.61607  0.28204  Biso   1.000  C
  C6       1.0000 0.62316  0.64767  0.43449  Biso   1.000  C
  C7       1.0000 0.64706  0.00824  0.58565  Biso   1.000  C
  C8       1.0000 0.61550  0.97521  0.78184  Biso   1.000  C
  C9       1.0000 0.63162  0.98209  0.95212  Biso   1.000  C
  C10      1.0000 0.62223  0.98686  0.11070  Biso   1.000  C
  C11      1.0000 0.64051  0.98185  0.25709  Biso   1.000  C
  C12      1.0000 0.65170  0.98075  0.44190  Biso   1.000  C
  C13      1.0000 0.61199  0.32005  0.60663  Biso   1.000  C
  C14      1.0000 0.62632  0.30654  0.79458  Biso   1.000  C
  C15      1.0000 0.63348  0.33755  0.94558  Biso   1.000  C
  C16      1.0000 0.62857  0.30532  0.11370  Biso   1.000  C
  C17      1.0000 0.61609  0.31317  0.26124  Biso   1.000  C
  C18      1.0000 0.63282  0.31839  0.42744  Biso   1.000  C
  C19      1.0000 0.84353  0.62994  0.57289  Biso   1.000  C
  C20      1.0000 0.80979  0.66250  0.77654  Biso   1.000  C
  C21      1.0000 0.83814  0.66220  0.93192  Biso   1.000  C
  C22      1.0000 0.84996  0.68084  0.12595  Biso   1.000  C
  C23      1.0000 0.84683  0.68603  0.27055  Biso   1.000  C
  C24      1.0000 0.83447  0.64412  0.41894  Biso   1.000  C
  C25      1.0000 0.84786  0.98771  0.60401  Biso   1.000  C
  C26      1.0000 0.83376  0.98836  0.73365  Biso   1.000  C
  C27      1.0000 0.82102  0.99688  0.93795  Biso   1.000  C
  C28      1.0000 0.83457  0.99642  0.11779  Biso   1.000  C
  C29      1.0000 0.81116  0.98028  0.31194  Biso   1.000  C
  C30      1.0000 0.82784  0.98592  0.46990  Biso   1.000  C
  C31      1.0000 0.80952  0.30792  0.60516  Biso   1.000  C
  C32      1.0000 0.84872  0.32787  0.77618  Biso   1.000  C
  C33      1.0000 0.83663  0.32247  0.92786  Biso   1.000  C
  C34      1.0000 0.84526  0.32806  0.09562  Biso   1.000  C
  C35      1.0000 0.81954  0.30495  0.28846  Biso   1.000  C
  C36      1.0000 0.84182  0.29962  0.42697  Biso   1.000  C
  C37      1.0000 0.02973  0.61871  0.61883  Biso   1.000  C
  C38      1.0000 0.01923  0.65279  0.75777  Biso   1.000  C
  C39      1.0000 0.01361  0.65414  0.96046  Biso   1.000  C
  C40      1.0000 0.04546  0.67585  0.08636  Biso   1.000  C
  C41      1.0000 0.03557  0.63915  0.28112  Biso   1.000  C
  C42      1.0000 0.02139  0.65107  0.44761  Biso   1.000  C
  C43      1.0000 0.03430  0.96739  0.59991  Biso   1.000  C
  C44      1.0000 0.01480  0.97610  0.75950  Biso   1.000  C
  C45      1.0000 0.03737  0.96605  0.92172  Biso   1.000  C
  C46      1.0000 0.03565  0.96694  0.09674  Biso   1.000  C
  C47      1.0000 0.02367  0.96676  0.27132  Biso   1.000  C
  C48      1.0000 0.03715  0.99342  0.45221  Biso   1.000  C
  C49      1.0000 0.02491  0.32659  0.58293  Biso   1.000  C
  C50      1.0000 0.02581  0.31481  0.78691  Biso   1.000  C
  C51      1.0000 0.03249  0.33731  0.92633  Biso   1.000  C
  C52      1.0000 0.03702  0.33520  0.13389  Biso   1.000  C
  C53      1.0000 0.04051  0.34486  0.26297  Biso   1.000  C
  C54      1.0000 0.99843  0.33143  0.43863  Biso   1.000  C
  C55      1.0000 0.21847  0.66246  0.60434  Biso   1.000  C
  C56      1.0000 0.24765  0.63377  0.75529  Biso   1.000  C
  C57      1.0000 0.22877  0.65692  0.95692  Biso   1.000  C
  C58      1.0000 0.21662  0.66314  0.11009  Biso   1.000  C
  C59      1.0000 0.21544  0.62825  0.26324  Biso   1.000  C
  C60      1.0000 0.23975  0.64809  0.42023  Biso   1.000  C
  C61      1.0000 0.20072  0.99326  0.61590  Biso   1.000  C
  C62      1.0000 0.19797  0.96033  0.75796  Biso   1.000  C
  C63      1.0000 0.22168  0.99055  0.91445  Biso   1.000  C
  C64      1.0000 0.22979  0.99129  0.11538  Biso   1.000  C
  C65      1.0000 0.23903  0.97223  0.30987  Biso   1.000  C
  C66      1.0000 0.21841  0.98523  0.45693  Biso   1.000  C
  C67      1.0000 0.22569  0.32721  0.62089  Biso   1.000  C
  C68      1.0000 0.19932  0.32924  0.78406  Biso   1.000  C
  C69      1.0000 0.22700  0.30918  0.91603  Biso   1.000  C
  C70      1.0000 0.23376  0.30487  0.11028  Biso   1.000  C
  C71      1.0000 0.21455  0.31621  0.24320  Biso   1.000  C
  C72      1.0000 0.20625  0.29595  0.37866  Biso   1.000  C
  C73      1.0000 0.43345  0.63045  0.60543  Biso   1.000  C
  C74      1.0000 0.41427  0.65803  0.75846  Biso   1.000  C
  C75      1.0000 0.41941  0.63073  0.96456  Biso   1.000  C
  C76      1.0000 0.42820  0.64901  0.09086  Biso   1.000  C
  C77      1.0000 0.44198  0.63587  0.27815  Biso   1.000  C
  C78      1.0000 0.43337  0.68432  0.45058  Biso   1.000  C
  C79      1.0000 0.41799  0.00522  0.57038  Biso   1.000  C
  C80      1.0000 0.42725  0.99645  0.81275  Biso   1.000  C
  C81      1.0000 0.44794  0.99531  0.96049  Biso   1.000  C
  C82      1.0000 0.41382  0.98929  0.11836  Biso   1.000  C
  C83      1.0000 0.40998  0.96997  0.26559  Biso   1.000  C
  C84      1.0000 0.41141  0.98181  0.44331  Biso   1.000  C
  C85      1.0000 0.41841  0.32771  0.60304  Biso   1.000  C
  C86      1.0000 0.43094  0.34956  0.78083  Biso   1.000  C
  C87      1.0000 0.41146  0.29637  0.95427  Biso   1.000  C
  C88      1.0000 0.42533  0.31150  0.07372  Biso   1.000  C
  C89      1.0000 0.43096  0.33272  0.25956  Biso   1.000  C
  C90      1.0000 0.43688  0.32326  0.44188  Biso   1.000  C
  C91      1.0000 0.57026  0.65133  0.53256  Biso   1.000  C
  C92      1.0000 0.56073  0.64177  0.70736  Biso   1.000  C
  C93      1.0000 0.58161  0.62135  0.88052  Biso   1.000  C
  C94      1.0000 0.57652  0.63839  0.05473  Biso   1.000  C
  C95      1.0000 0.56684  0.62963  0.21153  Biso   1.000  C
  C96      1.0000 0.55671  0.68624  0.37834  Biso   1.000  C
  C97      1.0000 0.57041  0.96814  0.53413  Biso   1.000  C
  C98      1.0000 0.56530  0.98957  0.72374  Biso   1.000  C
  C99      1.0000 0.58476  0.00325  0.90660  Biso   1.000  C
  C100     1.0000 0.56561  0.96638  0.06209  Biso   1.000  C
  C101     1.0000 0.56771  0.99470  0.20434  Biso   1.000  C
  C102     1.0000 0.56603  0.99289  0.37176  Biso   1.000  C
  C103     1.0000 0.57275  0.30017  0.52916  Biso   1.000  C
  C104     1.0000 0.60503  0.31368  0.73321  Biso   1.000  C
  C105     1.0000 0.55722  0.33984  0.87266  Biso   1.000  C
  C106     1.0000 0.56362  0.31879  0.04022  Biso   1.000  C
  C107     1.0000 0.57569  0.32121  0.21065  Biso   1.000  C
  C108     1.0000 0.55709  0.32509  0.32619  Biso   1.000  C
  C109     1.0000 0.79733  0.63900  0.54669  Biso   1.000  C
  C110     1.0000 0.76151  0.68403  0.69096  Biso   1.000  C
  C111     1.0000 0.77709  0.65605  0.89696  Biso   1.000  C
  C112     1.0000 0.77466  0.66487  0.04025  Biso   1.000  C
  C113     1.0000 0.77461  0.66127  0.23904  Biso   1.000  C
  C114     1.0000 0.78848  0.68621  0.40183  Biso   1.000  C
  C115     1.0000 0.78308  0.97004  0.53055  Biso   1.000  C
  C116     1.0000 0.77579  0.00724  0.70352  Biso   1.000  C
  C117     1.0000 0.76511  0.99114  0.86419  Biso   1.000  C
  C118     1.0000 0.78935  0.98428  0.04072  Biso   1.000  C
  C119     1.0000 0.77236  0.96850  0.18641  Biso   1.000  C
  C120     1.0000 0.72684  0.96963  0.40446  Biso   1.000  C
  C121     1.0000 0.78798  0.29983  0.55226  Biso   1.000  C
  C122     1.0000 0.78432  0.32080  0.74529  Biso   1.000  C
  C123     1.0000 0.78310  0.31028  0.88822  Biso   1.000  C
  C124     1.0000 0.80784  0.31490  0.05847  Biso   1.000  C
  C125     1.0000 0.79825  0.32727  0.24310  Biso   1.000  C
  C126     1.0000 0.78468  0.31368  0.36619  Biso   1.000  C
  C127     1.0000 0.96497  0.65191  0.55677  Biso   1.000  C
  C128     1.0000 0.97007  0.65735  0.72352  Biso   1.000  C
  C129     1.0000 0.97918  0.65079  0.88925  Biso   1.000  C
  C130     1.0000 0.97638  0.64309  0.04896  Biso   1.000  C
  C131     1.0000 0.98899  0.63372  0.20860  Biso   1.000  C
  C132     1.0000 0.95412  0.63976  0.35119  Biso   1.000  C
  C133     1.0000 0.98397  0.96206  0.55488  Biso   1.000  C
  C134     1.0000 0.96990  0.95204  0.70273  Biso   1.000  C
  C135     1.0000 0.93274  0.98585  0.91717  Biso   1.000  C
  C136     1.0000 0.98939  0.98518  0.03055  Biso   1.000  C
  C137     1.0000 0.98883  0.99371  0.20036  Biso   1.000  C
  C138     1.0000 0.94982  0.00698  0.39278  Biso   1.000  C
  C139     1.0000 0.95941  0.34790  0.53626  Biso   1.000  C
  C140     1.0000 0.95035  0.30417  0.72226  Biso   1.000  C
  C141     1.0000 0.94882  0.29801  0.88443  Biso   1.000  C
  C142     1.0000 0.01561  0.30231  0.05512  Biso   1.000  C
  C143     1.0000 0.95716  0.30725  0.23256  Biso   1.000  C
  C144     1.0000 0.96127  0.30984  0.39656  Biso   1.000  C
  C145     1.0000 0.18284  0.66242  0.56449  Biso   1.000  C
  C146     1.0000 0.17443  0.66074  0.71943  Biso   1.000  C
  C147     1.0000 0.15502  0.67742  0.86433  Biso   1.000  C
  C148     1.0000 0.15871  0.66275  0.06373  Biso   1.000  C
  C149     1.0000 0.17166  0.65597  0.19485  Biso   1.000  C
  C150     1.0000 0.18231  0.66887  0.38052  Biso   1.000  C
  C151     1.0000 0.15452  0.96354  0.55816  Biso   1.000  C
  C152     1.0000 0.15645  0.01524  0.70000  Biso   1.000  C
  C153     1.0000 0.17000  0.97970  0.87451  Biso   1.000  C
  C154     1.0000 0.18052  0.99894  0.03952  Biso   1.000  C
  C155     1.0000 0.18498  0.00148  0.20158  Biso   1.000  C
  C156     1.0000 0.18030  0.97638  0.36913  Biso   1.000  C
  C157     1.0000 0.20196  0.32592  0.56804  Biso   1.000  C
  C158     1.0000 0.17188  0.32052  0.72320  Biso   1.000  C
  C159     1.0000 0.18056  0.31759  0.86777  Biso   1.000  C
  C160     1.0000 0.16885  0.31441  0.03474  Biso   1.000  C
  C161     1.0000 0.16546  0.32467  0.20813  Biso   1.000  C
  C162     1.0000 0.14421  0.32793  0.37050  Biso   1.000  C
  C163     1.0000 0.38520  0.64843  0.53384  Biso   1.000  C
  C164     1.0000 0.34989  0.65288  0.72286  Biso   1.000  C
  C165     1.0000 0.34782  0.63593  0.85162  Biso   1.000  C
  C166     1.0000 0.35853  0.68113  0.06149  Biso   1.000  C
  C167     1.0000 0.35650  0.63987  0.23820  Biso   1.000  C
  C168     1.0000 0.39101  0.65088  0.39626  Biso   1.000  C
  C169     1.0000 0.37346  0.95942  0.53453  Biso   1.000  C
  C170     1.0000 0.38734  0.98879  0.73215  Biso   1.000  C
  C171     1.0000 0.38212  0.96055  0.87349  Biso   1.000  C
  C172     1.0000 0.38252  0.00980  0.06110  Biso   1.000  C
  C173     1.0000 0.38047  0.96666  0.20840  Biso   1.000  C
  C174     1.0000 0.35805  0.99589  0.41015  Biso   1.000  C
  C175     1.0000 0.37873  0.29570  0.56406  Biso   1.000  C
  C176     1.0000 0.35272  0.31201  0.70643  Biso   1.000  C
  C177     1.0000 0.34833  0.33224  0.90735  Biso   1.000  C
  C178     1.0000 0.36274  0.36213  0.02691  Biso   1.000  C
  C179     1.0000 0.36464  0.32650  0.21931  Biso   1.000  C
  C180     1.0000 0.35101  0.30193  0.40024  Biso   1.000  C
  C181     1.0000 0.50698  0.53084  0.63420  Biso   1.000  C
  C182     1.0000 0.50797  0.50678  0.81573  Biso   1.000  C
  C183     1.0000 0.50824  0.53276  0.96853  Biso   1.000  C
  C184     1.0000 0.49615  0.52943  0.17771  Biso   1.000  C
  C185     1.0000 0.47914  0.54580  0.32152  Biso   1.000  C
  C186     1.0000 0.48174  0.50819  0.49519  Biso   1.000  C
  C187     1.0000 0.48465  0.84826  0.67675  Biso   1.000  C
  C188     1.0000 0.49878  0.88142  0.84803  Biso   1.000  C
  C189     1.0000 0.52324  0.86579  0.97980  Biso   1.000  C
  C190     1.0000 0.53601  0.86004  0.15890  Biso   1.000  C
  C191     1.0000 0.50556  0.87423  0.34340  Biso   1.000  C
  C192     1.0000 0.48327  0.86810  0.49047  Biso   1.000  C
  C193     1.0000 0.52131  0.18810  0.65575  Biso   1.000  C
  C194     1.0000 0.49956  0.21040  0.83896  Biso   1.000  C
  C195     1.0000 0.46171  0.20091  0.98888  Biso   1.000  C
  C196     1.0000 0.48994  0.17724  0.18552  Biso   1.000  C
  C197     1.0000 0.52675  0.20929  0.32375  Biso   1.000  C
  C198     1.0000 0.47298  0.17741  0.48097  Biso   1.000  C
  C199     1.0000 0.70244  0.53131  0.69797  Biso   1.000  C
  C200     1.0000 0.71453  0.52100  0.83053  Biso   1.000  C
  C201     1.0000 0.69830  0.50201  0.98071  Biso   1.000  C
  C202     1.0000 0.70671  0.53390  0.13558  Biso   1.000  C
  C203     1.0000 0.70819  0.52584  0.29730  Biso   1.000  C
  C204     1.0000 0.69337  0.52411  0.50150  Biso   1.000  C
  C205     1.0000 0.70206  0.87934  0.64534  Biso   1.000  C
  C206     1.0000 0.71153  0.86783  0.83249  Biso   1.000  C
  C207     1.0000 0.72000  0.88712  0.01609  Biso   1.000  C
  C208     1.0000 0.69438  0.84353  0.18750  Biso   1.000  C
  C209     1.0000 0.67759  0.86500  0.31076  Biso   1.000  C
  C210     1.0000 0.69064  0.87044  0.52646  Biso   1.000  C
  C211     1.0000 0.67632  0.20287  0.69387  Biso   1.000  C
  C212     1.0000 0.72985  0.17250  0.87887  Biso   1.000  C
  C213     1.0000 0.71782  0.17784  0.99619  Biso   1.000  C
  C214     1.0000 0.71447  0.19452  0.16397  Biso   1.000  C
  C215     1.0000 0.68890  0.19285  0.32988  Biso   1.000  C
  C216     1.0000 0.69772  0.19049  0.50544  Biso   1.000  C
  C217     1.0000 0.87953  0.51853  0.66918  Biso   1.000  C
  C218     1.0000 0.89133  0.53179  0.81737  Biso   1.000  C
  C219     1.0000 0.91483  0.52158  0.99352  Biso   1.000  C
  C220     1.0000 0.86725  0.53111  0.14798  Biso   1.000  C
  C221     1.0000 0.89979  0.52590  0.31978  Biso   1.000  C
  C222     1.0000 0.89632  0.54837  0.47140  Biso   1.000  C
  C223     1.0000 0.89374  0.82928  0.65358  Biso   1.000  C
  C224     1.0000 0.90511  0.88909  0.82820  Biso   1.000  C
  C225     1.0000 0.91338  0.86298  0.98441  Biso   1.000  C
  C226     1.0000 0.89288  0.85208  0.13341  Biso   1.000  C
  C227     1.0000 0.90004  0.87660  0.33642  Biso   1.000  C
  C228     1.0000 0.89486  0.87589  0.50275  Biso   1.000  C
  C229     1.0000 0.90863  0.19828  0.67469  Biso   1.000  C
  C230     1.0000 0.86995  0.19384  0.78123  Biso   1.000  C
  C231     1.0000 0.92080  0.20422  0.02783  Biso   1.000  C
  C232     1.0000 0.89655  0.20071  0.19291  Biso   1.000  C
  C233     1.0000 0.87857  0.19449  0.34235  Biso   1.000  C
  C234     1.0000 0.93764  0.20761  0.48514  Biso   1.000  C
  C235     1.0000 0.12406  0.53584  0.62216  Biso   1.000  C
  C236     1.0000 0.10421  0.53378  0.82236  Biso   1.000  C
  C237     1.0000 0.08942  0.53104  0.97565  Biso   1.000  C
  C238     1.0000 0.12720  0.54735  0.16181  Biso   1.000  C
  C239     1.0000 0.10473  0.54963  0.30217  Biso   1.000  C
  C240     1.0000 0.10475  0.54354  0.51179  Biso   1.000  C
  C241     1.0000 0.08353  0.86691  0.67502  Biso   1.000  C
  C242     1.0000 0.10269  0.86091  0.80864  Biso   1.000  C
  C243     1.0000 0.10553  0.86148  0.97124  Biso   1.000  C
  C244     1.0000 0.10456  0.86734  0.17598  Biso   1.000  C
  C245     1.0000 0.09617  0.88189  0.31455  Biso   1.000  C
  C246     1.0000 0.09486  0.87680  0.49394  Biso   1.000  C
  C247     1.0000 0.11340  0.19752  0.68312  Biso   1.000  C
  C248     1.0000 0.07148  0.21035  0.82409  Biso   1.000  C
  C249     1.0000 0.09365  0.19461  0.98270  Biso   1.000  C
  C250     1.0000 0.11069  0.16877  0.17627  Biso   1.000  C
  C251     1.0000 0.08434  0.20802  0.36014  Biso   1.000  C
  C252     1.0000 0.09381  0.17971  0.50782  Biso   1.000  C
  C253     1.0000 0.30202  0.52021  0.67971  Biso   1.000  C
  C254     1.0000 0.29083  0.53760  0.84711  Biso   1.000  C
  C255     1.0000 0.32763  0.54230  0.97499  Biso   1.000  C
  C256     1.0000 0.31610  0.53824  0.17169  Biso   1.000  C
  C257     1.0000 0.30720  0.53094  0.34838  Biso   1.000  C
  C258     1.0000 0.30224  0.53477  0.50900  Biso   1.000  C
  C259     1.0000 0.32081  0.87785  0.64992  Biso   1.000  C
  C260     1.0000 0.29696  0.86147  0.83981  Biso   1.000  C
  C261     1.0000 0.29445  0.87599  0.99981  Biso   1.000  C
  C262     1.0000 0.32569  0.85943  0.17210  Biso   1.000  C
  C263     1.0000 0.31160  0.86700  0.32478  Biso   1.000  C
  C264     1.0000 0.30482  0.85055  0.46880  Biso   1.000  C
  C265     1.0000 0.30258  0.19296  0.63153  Biso   1.000  C
  C266     1.0000 0.30263  0.16055  0.83752  Biso   1.000  C
  C267     1.0000 0.30176  0.20618  0.99978  Biso   1.000  C
  C268     1.0000 0.31639  0.22722  0.13832  Biso   1.000  C
  C269     1.0000 0.28015  0.18362  0.34007  Biso   1.000  C
  C270     1.0000 0.30656  0.20093  0.51947  Biso   1.000  C
  C271     1.0000 0.53335  0.82001  0.60839  Biso   1.000  C
  C272     1.0000 0.51743  0.84575  0.77325  Biso   1.000  C
  C273     1.0000 0.53104  0.82672  0.94157  Biso   1.000  C
  C274     1.0000 0.51719  0.83030  0.08005  Biso   1.000  C
  C275     1.0000 0.50723  0.80825  0.30968  Biso   1.000  C
  C276     1.0000 0.52549  0.83199  0.39738  Biso   1.000  C
  C277     1.0000 0.52854  0.15179  0.60883  Biso   1.000  C
  C278     1.0000 0.53349  0.12848  0.78209  Biso   1.000  C
  C279     1.0000 0.55063  0.12192  0.90644  Biso   1.000  C
  C280     1.0000 0.53388  0.15350  0.11660  Biso   1.000  C
  C281     1.0000 0.54276  0.14611  0.28146  Biso   1.000  C
  C282     1.0000 0.50528  0.14082  0.43869  Biso   1.000  C
  C283     1.0000 0.51318  0.47637  0.60806  Biso   1.000  C
  C284     1.0000 0.52780  0.48523  0.76196  Biso   1.000  C
  C285     1.0000 0.53273  0.48759  0.90023  Biso   1.000  C
  C286     1.0000 0.53607  0.49112  0.12133  Biso   1.000  C
  C287     1.0000 0.51740  0.50048  0.25217  Biso   1.000  C
  C288     1.0000 0.51084  0.45651  0.42872  Biso   1.000  C
  C289     1.0000 0.71108  0.82672  0.60424  Biso   1.000  C
  C290     1.0000 0.69518  0.84108  0.76582  Biso   1.000  C
  C291     1.0000 0.74113  0.82423  0.92647  Biso   1.000  C
  C292     1.0000 0.75358  0.78898  0.09049  Biso   1.000  C
  C293     1.0000 0.73464  0.80823  0.30350  Biso   1.000  C
  C294     1.0000 0.70069  0.82579  0.43457  Biso   1.000  C
  C295     1.0000 0.73522  0.15047  0.62536  Biso   1.000  C
  C296     1.0000 0.74479  0.13630  0.73928  Biso   1.000  C
  C297     1.0000 0.72975  0.19006  0.93627  Biso   1.000  C
  C298     1.0000 0.73545  0.14572  0.11090  Biso   1.000  C
  C299     1.0000 0.74060  0.13934  0.25916  Biso   1.000  C
  C300     1.0000 0.71894  0.15538  0.42809  Biso   1.000  C
  C301     1.0000 0.69851  0.51186  0.61566  Biso   1.000  C
  C302     1.0000 0.74707  0.49733  0.76883  Biso   1.000  C
  C303     1.0000 0.73175  0.48038  0.94044  Biso   1.000  C
  C304     1.0000 0.71728  0.49162  0.09318  Biso   1.000  C
  C305     1.0000 0.72716  0.48959  0.25918  Biso   1.000  C
  C306     1.0000 0.71604  0.45856  0.44682  Biso   1.000  C
  C307     1.0000 0.91466  0.82665  0.59218  Biso   1.000  C
  C308     1.0000 0.95055  0.79514  0.75837  Biso   1.000  C
  C309     1.0000 0.95262  0.82132  0.93340  Biso   1.000  C
  C310     1.0000 0.92995  0.79858  0.11297  Biso   1.000  C
  C311     1.0000 0.92172  0.79088  0.24993  Biso   1.000  C
  C312     1.0000 0.92570  0.82629  0.44708  Biso   1.000  C
  C313     1.0000 0.89621  0.16574  0.61135  Biso   1.000  C
  C314     1.0000 0.91613  0.15405  0.77845  Biso   1.000  C
  C315     1.0000 0.93788  0.14617  0.95788  Biso   1.000  C
  C316     1.0000 0.93780  0.11406  0.12444  Biso   1.000  C
  C317     1.0000 0.92558  0.12233  0.24998  Biso   1.000  C
  C318     1.0000 0.92237  0.14190  0.43751  Biso   1.000  C
  C319     1.0000 0.94515  0.46250  0.61398  Biso   1.000  C
  C320     1.0000 0.93155  0.49232  0.74035  Biso   1.000  C
  C321     1.0000 0.92189  0.49443  0.91324  Biso   1.000  C
  C322     1.0000 0.91985  0.49410  0.11826  Biso   1.000  C
  C323     1.0000 0.95365  0.49235  0.28247  Biso   1.000  C
  C324     1.0000 0.93213  0.48856  0.46298  Biso   1.000  C
  C325     1.0000 0.13303  0.83199  0.61015  Biso   1.000  C
  C326     1.0000 0.13142  0.81228  0.72923  Biso   1.000  C
  C327     1.0000 0.12363  0.81415  0.95362  Biso   1.000  C
  C328     1.0000 0.13251  0.80138  0.10186  Biso   1.000  C
  C329     1.0000 0.11794  0.79941  0.26622  Biso   1.000  C
  C330     1.0000 0.10349  0.84194  0.42521  Biso   1.000  C
  C331     1.0000 0.11748  0.15853  0.62028  Biso   1.000  C
  C332     1.0000 0.11763  0.16655  0.74912  Biso   1.000  C
  C333     1.0000 0.10852  0.14613  0.95101  Biso   1.000  C
  C334     1.0000 0.12592  0.13089  0.09748  Biso   1.000  C
  C335     1.0000 0.13204  0.12093  0.29596  Biso   1.000  C
  C336     1.0000 0.12946  0.15096  0.44432  Biso   1.000  C
  C337     1.0000 0.13577  0.49224  0.58523  Biso   1.000  C
  C338     1.0000 0.10406  0.50014  0.76814  Biso   1.000  C
  C339     1.0000 0.11087  0.48361  0.94436  Biso   1.000  C
  C340     1.0000 0.14566  0.49841  0.11108  Biso   1.000  C
  C341     1.0000 0.11291  0.47541  0.27852  Biso   1.000  C
  C342     1.0000 0.17086  0.45918  0.45654  Biso   1.000  C
  C343     1.0000 0.29593  0.84392  0.61955  Biso   1.000  C
  C344     1.0000 0.30636  0.81487  0.80003  Biso   1.000  C
  C345     1.0000 0.30587  0.83943  0.94530  Biso   1.000  C
  C346     1.0000 0.33779  0.83719  0.10503  Biso   1.000  C
  C347     1.0000 0.33141  0.82995  0.28371  Biso   1.000  C
  C348     1.0000 0.32860  0.77033  0.46890  Biso   1.000  C
  C349     1.0000 0.32492  0.13600  0.58522  Biso   1.000  C
  C350     1.0000 0.36400  0.14314  0.76891  Biso   1.000  C
  C351     1.0000 0.32468  0.16272  0.94256  Biso   1.000  C
  C352     1.0000 0.33140  0.12719  0.13861  Biso   1.000  C
  C353     1.0000 0.33202  0.12538  0.26273  Biso   1.000  C
  C354     1.0000 0.30145  0.15324  0.46956  Biso   1.000  C
  C355     1.0000 0.28977  0.49828  0.60377  Biso   1.000  C
  C356     1.0000 0.32693  0.48317  0.73275  Biso   1.000  C
  C357     1.0000 0.32939  0.49181  0.90571  Biso   1.000  C
  C358     1.0000 0.31751  0.48060  0.12994  Biso   1.000  C
  C359     1.0000 0.33610  0.49776  0.28066  Biso   1.000  C
  C360     1.0000 0.32583  0.49426  0.42781  Biso   1.000  C
  C361     1.0000 0.66143  0.81489  0.57357  Biso   1.000  C
  C362     1.0000 0.68455  0.78943  0.74897  Biso   1.000  C
  C363     1.0000 0.67447  0.81976  0.90255  Biso   1.000  C
  C364     1.0000 0.66166  0.82533  0.05217  Biso   1.000  C
  C365     1.0000 0.66762  0.78992  0.20501  Biso   1.000  C
  C366     1.0000 0.65478  0.83395  0.37138  Biso   1.000  C
  C367     1.0000 0.67618  0.12985  0.58143  Biso   1.000  C
  C368     1.0000 0.67622  0.15496  0.69487  Biso   1.000  C
  C369     1.0000 0.68720  0.13931  0.88665  Biso   1.000  C
  C370     1.0000 0.69106  0.16976  0.06031  Biso   1.000  C
  C371     1.0000 0.68243  0.16857  0.20202  Biso   1.000  C
  C372     1.0000 0.65685  0.15537  0.37689  Biso   1.000  C
  C373     1.0000 0.68316  0.45920  0.52415  Biso   1.000  C
  C374     1.0000 0.66430  0.50178  0.72370  Biso   1.000  C
  C375     1.0000 0.68625  0.49475  0.88694  Biso   1.000  C
  C376     1.0000 0.67532  0.47904  0.03471  Biso   1.000  C
  C377     1.0000 0.65773  0.50057  0.20806  Biso   1.000  C
  C378     1.0000 0.67964  0.47472  0.35481  Biso   1.000  C
  C379     1.0000 0.86358  0.80609  0.58284  Biso   1.000  C
  C380     1.0000 0.86636  0.82201  0.70902  Biso   1.000  C
  C381     1.0000 0.89300  0.82420  0.86959  Biso   1.000  C
  C382     1.0000 0.88866  0.83075  0.05339  Biso   1.000  C
  C383     1.0000 0.84960  0.86740  0.19285  Biso   1.000  C
  C384     1.0000 0.88212  0.81365  0.39680  Biso   1.000  C
  C385     1.0000 0.88449  0.15715  0.54326  Biso   1.000  C
  C386     1.0000 0.85144  0.15035  0.70531  Biso   1.000  C
  C387     1.0000 0.86929  0.15187  0.85238  Biso   1.000  C
  C388     1.0000 0.85756  0.18875  0.05917  Biso   1.000  C
  C389     1.0000 0.86341  0.13707  0.23450  Biso   1.000  C
  C390     1.0000 0.86420  0.13257  0.43025  Biso   1.000  C
  C391     1.0000 0.86069  0.50283  0.53948  Biso   1.000  C
  C392     1.0000 0.87180  0.51216  0.73599  Biso   1.000  C
  C393     1.0000 0.86049  0.47600  0.89160  Biso   1.000  C
  C394     1.0000 0.86707  0.47008  0.04376  Biso   1.000  C
  C395     1.0000 0.88407  0.49337  0.18821  Biso   1.000  C
  C396     1.0000 0.88454  0.50491  0.39242  Biso   1.000  C
  C397     1.0000 0.07077  0.82636  0.54545  Biso   1.000  C
  C398     1.0000 0.08606  0.81152  0.69946  Biso   1.000  C
  C399     1.0000 0.08275  0.84089  0.91525  Biso   1.000  C
  C400     1.0000 0.06533  0.81574  0.04716  Biso   1.000  C
  C401     1.0000 0.06919  0.81315  0.16862  Biso   1.000  C
  C402     1.0000 0.07231  0.81177  0.39680  Biso   1.000  C
  C403     1.0000 0.08288  0.16609  0.56419  Biso   1.000  C
  C404     1.0000 0.07007  0.13530  0.73856  Biso   1.000  C
  C405     1.0000 0.06020  0.14513  0.88334  Biso   1.000  C
  C406     1.0000 0.07309  0.15118  0.04636  Biso   1.000  C
  C407     1.0000 0.07552  0.13523  0.25389  Biso   1.000  C
  C408     1.0000 0.09370  0.16755  0.40172  Biso   1.000  C
  C409     1.0000 0.08694  0.48423  0.53703  Biso   1.000  C
  C410     1.0000 0.06624  0.49647  0.70485  Biso   1.000  C
  C411     1.0000 0.06981  0.48298  0.83739  Biso   1.000  C
  C412     1.0000 0.05680  0.49539  0.02985  Biso   1.000  C
  C413     1.0000 0.07822  0.48571  0.20361  Biso   1.000  C
  C414     1.0000 0.09302  0.49800  0.38666  Biso   1.000  C
  C415     1.0000 0.27998  0.82098  0.56273  Biso   1.000  C
  C416     1.0000 0.28822  0.82751  0.72171  Biso   1.000  C
  C417     1.0000 0.26890  0.81758  0.86145  Biso   1.000  C
  C418     1.0000 0.28572  0.82323  0.04351  Biso   1.000  C
  C419     1.0000 0.26181  0.80125  0.20019  Biso   1.000  C
  C420     1.0000 0.26921  0.82907  0.34111  Biso   1.000  C
  C421     1.0000 0.25875  0.14579  0.52257  Biso   1.000  C
  C422     1.0000 0.28315  0.15018  0.70548  Biso   1.000  C
  C423     1.0000 0.26422  0.14664  0.87228  Biso   1.000  C
  C424     1.0000 0.27789  0.14379  0.01695  Biso   1.000  C
  C425     1.0000 0.29368  0.15617  0.19031  Biso   1.000  C
  C426     1.0000 0.33149  0.16925  0.40009  Biso   1.000  C
  C427     1.0000 0.25540  0.50825  0.52757  Biso   1.000  C
  C428     1.0000 0.27353  0.47886  0.72786  Biso   1.000  C
  C429     1.0000 0.26442  0.50418  0.90758  Biso   1.000  C
  C430     1.0000 0.28185  0.47955  0.04784  Biso   1.000  C
  C431     1.0000 0.24759  0.47012  0.24941  Biso   1.000  C
  C432     1.0000 0.26063  0.49911  0.39183  Biso   1.000  C
  C433     1.0000 0.48765  0.81565  0.57979  Biso   1.000  C
  C434     1.0000 0.45460  0.82384  0.72138  Biso   1.000  C
  C435     1.0000 0.45855  0.83227  0.84785  Biso   1.000  C
  C436     1.0000 0.45798  0.80428  0.04758  Biso   1.000  C
  C437     1.0000 0.48648  0.81002  0.19760  Biso   1.000  C
  C438     1.0000 0.47091  0.83173  0.38787  Biso   1.000  C
  C439     1.0000 0.46100  0.15263  0.59987  Biso   1.000  C
  C440     1.0000 0.45905  0.14610  0.70492  Biso   1.000  C
  C441     1.0000 0.47713  0.14832  0.88388  Biso   1.000  C
  C442     1.0000 0.49427  0.14996  0.06660  Biso   1.000  C
  C443     1.0000 0.45780  0.17520  0.23131  Biso   1.000  C
  C444     1.0000 0.47259  0.17780  0.37262  Biso   1.000  C
  C445     1.0000 0.47123  0.46123  0.57097  Biso   1.000  C
  C446     1.0000 0.44929  0.46890  0.71404  Biso   1.000  C
  C447     1.0000 0.46507  0.47757  0.91494  Biso   1.000  C
  C448     1.0000 0.48121  0.47325  0.04312  Biso   1.000  C
  C449     1.0000 0.47029  0.46968  0.16861  Biso   1.000  C
  C450     1.0000 0.46271  0.47442  0.41300  Biso   1.000  C
  C451     1.0000 0.57759  0.69151  0.68048  Biso   1.000  C
  C452     1.0000 0.59903  0.68948  0.79939  Biso   1.000  C
  C453     1.0000 0.62534  0.69867  0.98474  Biso   1.000  C
  C454     1.0000 0.58033  0.68844  0.16119  Biso   1.000  C
  C455     1.0000 0.59101  0.69768  0.32094  Biso   1.000  C
  C456     1.0000 0.60666  0.68515  0.48711  Biso   1.000  C
  C457     1.0000 0.61205  0.02198  0.66715  Biso   1.000  C
  C458     1.0000 0.59623  0.03308  0.79772  Biso   1.000  C
  C459     1.0000 0.60636  0.03592  0.02179  Biso   1.000  C
  C460     1.0000 0.60592  0.02952  0.13955  Biso   1.000  C
  C461     1.0000 0.61074  0.03856  0.32898  Biso   1.000  C
  C462     1.0000 0.60304  0.01530  0.47319  Biso   1.000  C
  C463     1.0000 0.61925  0.35743  0.67409  Biso   1.000  C
  C464     1.0000 0.59818  0.35983  0.82047  Biso   1.000  C
  C465     1.0000 0.57560  0.36194  0.99977  Biso   1.000  C
  C466     1.0000 0.59446  0.36139  0.12211  Biso   1.000  C
  C467     1.0000 0.60315  0.36414  0.29925  Biso   1.000  C
  C468     1.0000 0.58590  0.37220  0.49037  Biso   1.000  C
  C469     1.0000 0.78591  0.69743  0.62312  Biso   1.000  C
  C470     1.0000 0.79229  0.68800  0.82434  Biso   1.000  C
  C471     1.0000 0.79390  0.69846  0.95919  Biso   1.000  C
  C472     1.0000 0.78937  0.70653  0.14648  Biso   1.000  C
  C473     1.0000 0.79340  0.66503  0.31618  Biso   1.000  C
  C474     1.0000 0.81851  0.72224  0.51185  Biso   1.000  C
  C475     1.0000 0.79097  0.04982  0.67217  Biso   1.000  C
  C476     1.0000 0.78765  0.04402  0.83535  Biso   1.000  C
  C477     1.0000 0.81395  0.02758  0.01071  Biso   1.000  C
  C478     1.0000 0.81130  0.04490  0.15266  Biso   1.000  C
  C479     1.0000 0.81293  0.03174  0.30940  Biso   1.000  C
  C480     1.0000 0.79577  0.02651  0.49352  Biso   1.000  C
  C481     1.0000 0.79775  0.37841  0.67651  Biso   1.000  C
  C482     1.0000 0.79750  0.36390  0.81385  Biso   1.000  C
  C483     1.0000 0.77091  0.36348  0.00880  Biso   1.000  C
  C484     1.0000 0.77398  0.36754  0.16532  Biso   1.000  C
  C485     1.0000 0.82493  0.36468  0.31874  Biso   1.000  C
  C486     1.0000 0.81381  0.36064  0.46553  Biso   1.000  C
  C487     1.0000 0.00580  0.68559  0.64785  Biso   1.000  C
  C488     1.0000 0.00694  0.68523  0.81234  Biso   1.000  C
  C489     1.0000 0.99160  0.70182  0.00157  Biso   1.000  C
  C490     1.0000 0.98936  0.68372  0.16564  Biso   1.000  C
  C491     1.0000 0.97944  0.67877  0.33032  Biso   1.000  C
  C492     1.0000 0.02682  0.73625  0.49663  Biso   1.000  C
  C493     1.0000 0.99268  0.00922  0.67499  Biso   1.000  C
  C494     1.0000 0.02749  0.03774  0.86335  Biso   1.000  C
  C495     1.0000 0.98517  0.05292  0.99135  Biso   1.000  C
  C496     1.0000 0.99971  0.01951  0.13691  Biso   1.000  C
  C497     1.0000 0.99710  0.04059  0.34293  Biso   1.000  C
  C498     1.0000 0.00342  0.02385  0.50325  Biso   1.000  C
  C499     1.0000 0.01630  0.36122  0.66875  Biso   1.000  C
  C500     1.0000 0.03817  0.37346  0.78370  Biso   1.000  C
  C501     1.0000 0.98370  0.37349  0.96712  Biso   1.000  C
  C502     1.0000 0.99870  0.35509  0.16280  Biso   1.000  C
  C503     1.0000 0.00353  0.39138  0.35126  Biso   1.000  C
  C504     1.0000 0.97515  0.37983  0.47390  Biso   1.000  C
  C505     1.0000 0.20854  0.70902  0.66807  Biso   1.000  C
  C506     1.0000 0.19981  0.71817  0.84269  Biso   1.000  C
  C507     1.0000 0.20260  0.72658  0.00895  Biso   1.000  C
  C508     1.0000 0.20451  0.69135  0.17688  Biso   1.000  C
  C509     1.0000 0.19149  0.67857  0.30219  Biso   1.000  C
  C510     1.0000 0.19049  0.70610  0.50509  Biso   1.000  C
  C511     1.0000 0.22236  0.01753  0.68620  Biso   1.000  C
  C512     1.0000 0.18823  0.04070  0.85666  Biso   1.000  C
  C513     1.0000 0.17782  0.03414  0.99286  Biso   1.000  C
  C514     1.0000 0.21114  0.04048  0.14552  Biso   1.000  C
  C515     1.0000 0.17411  0.05540  0.34458  Biso   1.000  C
  C516     1.0000 0.19822  0.04724  0.46023  Biso   1.000  C
  C517     1.0000 0.18842  0.36775  0.65718  Biso   1.000  C
  C518     1.0000 0.19433  0.38569  0.85486  Biso   1.000  C
  C519     1.0000 0.19115  0.36668  0.04067  Biso   1.000  C
  C520     1.0000 0.19471  0.34498  0.15221  Biso   1.000  C
  C521     1.0000 0.20932  0.35446  0.33211  Biso   1.000  C
  C522     1.0000 0.21052  0.37933  0.49317  Biso   1.000  C
  C523     1.0000 0.38665  0.69338  0.65837  Biso   1.000  C
  C524     1.0000 0.41264  0.70952  0.80268  Biso   1.000  C
  C525     1.0000 0.41591  0.68932  0.96298  Biso   1.000  C
  C526     1.0000 0.39626  0.68539  0.16300  Biso   1.000  C
  C527     1.0000 0.38321  0.67042  0.31401  Biso   1.000  C
  C528     1.0000 0.38461  0.70230  0.49199  Biso   1.000  C
  C529     1.0000 0.40570  0.03516  0.70423  Biso   1.000  C
  C530     1.0000 0.40916  0.04842  0.80159  Biso   1.000  C
  C531     1.0000 0.42053  0.04072  0.98994  Biso   1.000  C
  C532     1.0000 0.43031  0.04570  0.14824  Biso   1.000  C
  C533     1.0000 0.39883  0.02846  0.34242  Biso   1.000  C
  C534     1.0000 0.40730  0.04379  0.48279  Biso   1.000  C
  C535     1.0000 0.41141  0.33563  0.68705  Biso   1.000  C
  C536     1.0000 0.39016  0.38715  0.78292  Biso   1.000  C
  C537     1.0000 0.41890  0.36499  0.96404  Biso   1.000  C
  C538     1.0000 0.40722  0.36070  0.14991  Biso   1.000  C
  C539     1.0000 0.39223  0.35607  0.28985  Biso   1.000  C
  C540     1.0000 0.39211  0.33913  0.48963  Biso   1.000  C
  C541     1.0000 0.63876  0.54586  0.61719  Biso   1.000  C
  C542     1.0000 0.59735  0.53689  0.77546  Biso   1.000  C
  C543     1.0000 0.63847  0.52473  0.96804  Biso   1.000  C
  C544     1.0000 0.65402  0.54802  0.10407  Biso   1.000  C
  C545     1.0000 0.64928  0.57247  0.31745  Biso   1.000  C
  C546     1.0000 0.64970  0.52800  0.44371  Biso   1.000  C
  C547     1.0000 0.60856  0.88060  0.59319  Biso   1.000  C
  C548     1.0000 0.61641  0.84517  0.76728  Biso   1.000  C
  C549     1.0000 0.62721  0.86918  0.94315  Biso   1.000  C
  C550     1.0000 0.63548  0.87471  0.11941  Biso   1.000  C
  C551     1.0000 0.61410  0.87136  0.29541  Biso   1.000  C
  C552     1.0000 0.65213  0.85178  0.48669  Biso   1.000  C
  C553     1.0000 0.65073  0.21632  0.61792  Biso   1.000  C
  C554     1.0000 0.64818  0.20358  0.78644  Biso   1.000  C
  C555     1.0000 0.63907  0.20629  0.94960  Biso   1.000  C
  C556     1.0000 0.63251  0.19470  0.11361  Biso   1.000  C
  C557     1.0000 0.64961  0.21669  0.30810  Biso   1.000  C
  C558     1.0000 0.61415  0.19150  0.46852  Biso   1.000  C
  C559     1.0000 0.81408  0.54974  0.61323  Biso   1.000  C
  C560     1.0000 0.81509  0.55060  0.77933  Biso   1.000  C
  C561     1.0000 0.82172  0.52364  0.94723  Biso   1.000  C
  C562     1.0000 0.82880  0.53357  0.10760  Biso   1.000  C
  C563     1.0000 0.81983  0.54706  0.26756  Biso   1.000  C
  C564     1.0000 0.82953  0.56786  0.45777  Biso   1.000  C
  C565     1.0000 0.83608  0.87643  0.61519  Biso   1.000  C
  C566     1.0000 0.82034  0.86182  0.76395  Biso   1.000  C
  C567     1.0000 0.84358  0.88093  0.92358  Biso   1.000  C
  C568     1.0000 0.82645  0.88010  0.13423  Biso   1.000  C
  C569     1.0000 0.82993  0.87972  0.27169  Biso   1.000  C
  C570     1.0000 0.84140  0.87116  0.43846  Biso   1.000  C
  C571     1.0000 0.82365  0.20155  0.68489  Biso   1.000  C
  C572     1.0000 0.83145  0.16246  0.78913  Biso   1.000  C
  C573     1.0000 0.83704  0.22216  0.93637  Biso   1.000  C
  C574     1.0000 0.81987  0.18406  0.10776  Biso   1.000  C
  C575     1.0000 0.81141  0.19541  0.33825  Biso   1.000  C
  C576     1.0000 0.81270  0.20509  0.45292  Biso   1.000  C
  C577     1.0000 0.01042  0.55018  0.64231  Biso   1.000  C
  C578     1.0000 0.03547  0.55798  0.77339  Biso   1.000  C
  C579     1.0000 0.02266  0.54970  0.91430  Biso   1.000  C
  C580     1.0000 0.02790  0.54782  0.11672  Biso   1.000  C
  C581     1.0000 0.01514  0.52770  0.31618  Biso   1.000  C
  C582     1.0000 0.01966  0.51418  0.45678  Biso   1.000  C
  C583     1.0000 0.01341  0.90367  0.59088  Biso   1.000  C
  C584     1.0000 0.01876  0.85875  0.80453  Biso   1.000  C
  C585     1.0000 0.04150  0.88333  0.94491  Biso   1.000  C
  C586     1.0000 0.02333  0.90072  0.11997  Biso   1.000  C
  C587     1.0000 0.02125  0.89720  0.31034  Biso   1.000  C
  C588     1.0000 0.03889  0.85417  0.44278  Biso   1.000  C
  C589     1.0000 0.04334  0.19533  0.59381  Biso   1.000  C
  C590     1.0000 0.02760  0.22142  0.78465  Biso   1.000  C
  C591     1.0000 0.03452  0.19820  0.95947  Biso   1.000  C
  C592     1.0000 0.02568  0.22419  0.10053  Biso   1.000  C
  C593     1.0000 0.04960  0.21324  0.29119  Biso   1.000  C
  C594     1.0000 0.01027  0.21595  0.44992  Biso   1.000  C
  C595     1.0000 0.18206  0.57764  0.62699  Biso   1.000  C
  C596     1.0000 0.22497  0.53805  0.79072  Biso   1.000  C
  C597     1.0000 0.24555  0.54933  0.96778  Biso   1.000  C
  C598     1.0000 0.22569  0.55904  0.10490  Biso   1.000  C
  C599     1.0000 0.21889  0.52099  0.30944  Biso   1.000  C
  C600     1.0000 0.22024  0.53367  0.45310  Biso   1.000  C
  C601     1.0000 0.21929  0.87005  0.63301  Biso   1.000  C
  C602     1.0000 0.23500  0.86043  0.75841  Biso   1.000  C
  C603     1.0000 0.20556  0.84937  0.96221  Biso   1.000  C
  C604     1.0000 0.21657  0.87666  0.12356  Biso   1.000  C
  C605     1.0000 0.21308  0.87739  0.29598  Biso   1.000  C
  C606     1.0000 0.24669  0.88466  0.44561  Biso   1.000  C
  C607     1.0000 0.22939  0.21502  0.61414  Biso   1.000  C
  C608     1.0000 0.23901  0.20966  0.79169  Biso   1.000  C
  C609     1.0000 0.24967  0.18458  0.96329  Biso   1.000  C
  C610     1.0000 0.23036  0.20433  0.10244  Biso   1.000  C
  C611     1.0000 0.23696  0.20384  0.29479  Biso   1.000  C
  C612     1.0000 0.21468  0.20579  0.46175  Biso   1.000  C
  C613     1.0000 0.45910  0.55231  0.63013  Biso   1.000  C
  C614     1.0000 0.43324  0.55565  0.77761  Biso   1.000  C
  C615     1.0000 0.42019  0.56202  0.93768  Biso   1.000  C
  C616     1.0000 0.43433  0.54839  0.15575  Biso   1.000  C
  C617     1.0000 0.43276  0.57213  0.30969  Biso   1.000  C
  C618     1.0000 0.41366  0.55461  0.45311  Biso   1.000  C
  C619     1.0000 0.40944  0.87896  0.61509  Biso   1.000  C
  C620     1.0000 0.40986  0.87192  0.77909  Biso   1.000  C
  C621     1.0000 0.41826  0.87931  0.93315  Biso   1.000  C
  C622     1.0000 0.42259  0.86722  0.11396  Biso   1.000  C
  C623     1.0000 0.45345  0.86582  0.27280  Biso   1.000  C
  C624     1.0000 0.40970  0.86285  0.45192  Biso   1.000  C
  C625     1.0000 0.46348  0.20115  0.64780  Biso   1.000  C
  C626     1.0000 0.41808  0.22730  0.78446  Biso   1.000  C
  C627     1.0000 0.39524  0.20698  0.93472  Biso   1.000  C
  C628     1.0000 0.45297  0.23036  0.10394  Biso   1.000  C
  C629     1.0000 0.45229  0.20426  0.27666  Biso   1.000  C
  C630     1.0000 0.45266  0.20632  0.43552  Biso   1.000  C
  C631     1.0000 0.54927  0.52494  0.58041  Biso   1.000  C
  C632     1.0000 0.57201  0.54603  0.70949  Biso   1.000  C
  C633     1.0000 0.57418  0.50564  0.86687  Biso   1.000  C
  C634     1.0000 0.56180  0.56532  0.04699  Biso   1.000  C
  C635     1.0000 0.56569  0.51502  0.23029  Biso   1.000  C
  C636     1.0000 0.58317  0.57555  0.40472  Biso   1.000  C
  C637     1.0000 0.56862  0.86175  0.56654  Biso   1.000  C
  C638     1.0000 0.58179  0.88217  0.72050  Biso   1.000  C
  C639     1.0000 0.57388  0.88797  0.89586  Biso   1.000  C
  C640     1.0000 0.58186  0.87494  0.07182  Biso   1.000  C
  C641     1.0000 0.55775  0.88241  0.21179  Biso   1.000  C
  C642     1.0000 0.56994  0.88797  0.38216  Biso   1.000  C
  C643     1.0000 0.56880  0.17764  0.57892  Biso   1.000  C
  C644     1.0000 0.54222  0.21046  0.71266  Biso   1.000  C
  C645     1.0000 0.59285  0.21694  0.86722  Biso   1.000  C
  C646     1.0000 0.56342  0.20384  0.07880  Biso   1.000  C
  C647     1.0000 0.57664  0.20995  0.21067  Biso   1.000  C
  C648     1.0000 0.60269  0.20863  0.40580  Biso   1.000  C
  C649     1.0000 0.77480  0.52402  0.57299  Biso   1.000  C
  C650     1.0000 0.77096  0.55562  0.72735  Biso   1.000  C
  C651     1.0000 0.77902  0.53555  0.89506  Biso   1.000  C
  C652     1.0000 0.77213  0.52418  0.06471  Biso   1.000  C
  C653     1.0000 0.75552  0.55886  0.20428  Biso   1.000  C
  C654     1.0000 0.76876  0.50539  0.38332  Biso   1.000  C
  C655     1.0000 0.76378  0.85715  0.54980  Biso   1.000  C
  C656     1.0000 0.75674  0.87960  0.73824  Biso   1.000  C
  C657     1.0000 0.77958  0.88300  0.91275  Biso   1.000  C
  C658     1.0000 0.77737  0.86031  0.03930  Biso   1.000  C
  C659     1.0000 0.78094  0.86680  0.22191  Biso   1.000  C
  C660     1.0000 0.78671  0.83676  0.39610  Biso   1.000  C
  C661     1.0000 0.74973  0.21582  0.57297  Biso   1.000  C
  C662     1.0000 0.74715  0.20016  0.75683  Biso   1.000  C
  C663     1.0000 0.78917  0.22986  0.89937  Biso   1.000  C
  C664     1.0000 0.75873  0.21691  0.06928  Biso   1.000  C
  C665     1.0000 0.77559  0.20063  0.26643  Biso   1.000  C
  C666     1.0000 0.78238  0.19378  0.40194  Biso   1.000  C
  C667     1.0000 0.98372  0.50483  0.56760  Biso   1.000  C
  C668     1.0000 0.97672  0.53624  0.70933  Biso   1.000  C
  C669     1.0000 0.94349  0.53600  0.88066  Biso   1.000  C
  C670     1.0000 0.99633  0.54159  0.04554  Biso   1.000  C
  C671     1.0000 0.97750  0.51178  0.22604  Biso   1.000  C
  C672     1.0000 0.98259  0.51509  0.39686  Biso   1.000  C
  C673     1.0000 0.97067  0.88492  0.54707  Biso   1.000  C
  C674     1.0000 0.97672  0.87856  0.72330  Biso   1.000  C
  C675     1.0000 0.95775  0.86380  0.87185  Biso   1.000  C
  C676     1.0000 0.01030  0.83678  0.09818  Biso   1.000  C
  C677     1.0000 0.99006  0.87385  0.26247  Biso   1.000  C
  C678     1.0000 0.97432  0.85627  0.38281  Biso   1.000  C
  C679     1.0000 0.98285  0.23282  0.54567  Biso   1.000  C
  C680     1.0000 0.95537  0.20415  0.71935  Biso   1.000  C
  C681     1.0000 0.02979  0.20727  0.88069  Biso   1.000  C
  C682     1.0000 0.94206  0.19767  0.09671  Biso   1.000  C
  C683     1.0000 0.95963  0.18669  0.23091  Biso   1.000  C
  C684     1.0000 0.97680  0.19506  0.40409  Biso   1.000  C
  C685     1.0000 0.16861  0.54979  0.55420  Biso   1.000  C
  C686     1.0000 0.16622  0.53346  0.74892  Biso   1.000  C
  C687     1.0000 0.16448  0.51063  0.87502  Biso   1.000  C
  C688     1.0000 0.16452  0.52753  0.05296  Biso   1.000  C
  C689     1.0000 0.17156  0.55148  0.25621  Biso   1.000  C
  C690     1.0000 0.13913  0.52122  0.39735  Biso   1.000  C
  C691     1.0000 0.17053  0.87154  0.58109  Biso   1.000  C
  C692     1.0000 0.17315  0.87088  0.71614  Biso   1.000  C
  C693     1.0000 0.17630  0.86310  0.90949  Biso   1.000  C
  C694     1.0000 0.16618  0.86679  0.04370  Biso   1.000  C
  C695     1.0000 0.16129  0.88408  0.23091  Biso   1.000  C
  C696     1.0000 0.15498  0.87276  0.39195  Biso   1.000  C
  C697     1.0000 0.17983  0.22496  0.56104  Biso   1.000  C
  C698     1.0000 0.18653  0.22293  0.76081  Biso   1.000  C
  C699     1.0000 0.17337  0.23721  0.89075  Biso   1.000  C
  C700     1.0000 0.18924  0.19177  0.01513  Biso   1.000  C
  C701     1.0000 0.19451  0.19439  0.24427  Biso   1.000  C
  C702     1.0000 0.15939  0.20828  0.40633  Biso   1.000  C
  C703     1.0000 0.35641  0.51785  0.54550  Biso   1.000  C
  C704     1.0000 0.33521  0.56538  0.71754  Biso   1.000  C
  C705     1.0000 0.35977  0.53246  0.89292  Biso   1.000  C
  C706     1.0000 0.35785  0.53863  0.06496  Biso   1.000  C
  C707     1.0000 0.38086  0.53670  0.23265  Biso   1.000  C
  C708     1.0000 0.37724  0.52502  0.39582  Biso   1.000  C
  C709     1.0000 0.39388  0.88845  0.53713  Biso   1.000  C
  C710     1.0000 0.36123  0.88293  0.70702  Biso   1.000  C
  C711     1.0000 0.37146  0.88001  0.88665  Biso   1.000  C
  C712     1.0000 0.36823  0.84783  0.05530  Biso   1.000  C
  C713     1.0000 0.34696  0.87127  0.23771  Biso   1.000  C
  C714     1.0000 0.37567  0.86837  0.39146  Biso   1.000  C
  C715     1.0000 0.38529  0.19582  0.55389  Biso   1.000  C
  C716     1.0000 0.37879  0.21032  0.71228  Biso   1.000  C
  C717     1.0000 0.35627  0.21208  0.89454  Biso   1.000  C
  C718     1.0000 0.35326  0.22087  0.06428  Biso   1.000  C
  C719     1.0000 0.38965  0.20838  0.24411  Biso   1.000  C
  C720     1.0000 0.39046  0.18434  0.38650  Biso   1.000  C
  C721     1.0000 0.58928  0.54849  0.50900  Biso   1.000  C
  C722     1.0000 0.57222  0.59357  0.70568  Biso   1.000  C
  C723     1.0000 0.60658  0.57779  0.83285  Biso   1.000  C
  C724     1.0000 0.62062  0.57854  0.02572  Biso   1.000  C
  C725     1.0000 0.60786  0.57699  0.17284  Biso   1.000  C
  C726     1.0000 0.58693  0.58423  0.34586  Biso   1.000  C
  C727     1.0000 0.59894  0.92525  0.55752  Biso   1.000  C
  C728     1.0000 0.57476  0.89907  0.65360  Biso   1.000  C
  C729     1.0000 0.59168  0.93359  0.83262  Biso   1.000  C
  C730     1.0000 0.58858  0.91535  0.99700  Biso   1.000  C
  C731     1.0000 0.62829  0.91969  0.16468  Biso   1.000  C
  C732     1.0000 0.60849  0.94095  0.34285  Biso   1.000  C
  C733     1.0000 0.56414  0.24305  0.51664  Biso   1.000  C
  C734     1.0000 0.60263  0.24273  0.71036  Biso   1.000  C
  C735     1.0000 0.63750  0.24041  0.83331  Biso   1.000  C
  C736     1.0000 0.57229  0.26542  0.96620  Biso   1.000  C
  C737     1.0000 0.59930  0.26775  0.16420  Biso   1.000  C
  C738     1.0000 0.59261  0.27587  0.35436  Biso   1.000  C
  C739     1.0000 0.78634  0.57649  0.49540  Biso   1.000  C
  C740     1.0000 0.81280  0.55491  0.69320  Biso   1.000  C
  C741     1.0000 0.76323  0.58861  0.83206  Biso   1.000  C
  C742     1.0000 0.82820  0.59755  0.01191  Biso   1.000  C
  C743     1.0000 0.79242  0.59046  0.18740  Biso   1.000  C
  C744     1.0000 0.82106  0.56897  0.33552  Biso   1.000  C
  C745     1.0000 0.83383  0.91214  0.51936  Biso   1.000  C
  C746     1.0000 0.80338  0.92439  0.67786  Biso   1.000  C
  C747     1.0000 0.77659  0.89154  0.84222  Biso   1.000  C
  C748     1.0000 0.81073  0.88906  0.00998  Biso   1.000  C
  C749     1.0000 0.82275  0.94009  0.14910  Biso   1.000  C
  C750     1.0000 0.80211  0.89818  0.35040  Biso   1.000  C
  C751     1.0000 0.77585  0.25234  0.51172  Biso   1.000  C
  C752     1.0000 0.80574  0.24727  0.67932  Biso   1.000  C
  C753     1.0000 0.79746  0.26207  0.84603  Biso   1.000  C
  C754     1.0000 0.80547  0.23766  0.02351  Biso   1.000  C
  C755     1.0000 0.80629  0.25389  0.17318  Biso   1.000  C
  C756     1.0000 0.80722  0.25509  0.38244  Biso   1.000  C
  C757     1.0000 0.99126  0.55012  0.53668  Biso   1.000  C
  C758     1.0000 0.01715  0.61274  0.69542  Biso   1.000  C
  C759     1.0000 0.99541  0.58810  0.88911  Biso   1.000  C
  C760     1.0000 0.99997  0.60354  0.01987  Biso   1.000  C
  C761     1.0000 0.01343  0.57832  0.17059  Biso   1.000  C
  C762     1.0000 0.97122  0.58516  0.34978  Biso   1.000  C
  C763     1.0000 0.98930  0.93766  0.47656  Biso   1.000  C
  C764     1.0000 0.00175  0.94448  0.65443  Biso   1.000  C
  C765     1.0000 0.97978  0.91730  0.83671  Biso   1.000  C
  C766     1.0000 0.00901  0.93436  0.98493  Biso   1.000  C
  C767     1.0000 0.98555  0.89371  0.18995  Biso   1.000  C
  C768     1.0000 0.00104  0.93485  0.34184  Biso   1.000  C
  C769     1.0000 0.95196  0.26868  0.50941  Biso   1.000  C
  C770     1.0000 0.01033  0.26409  0.65487  Biso   1.000  C
  C771     1.0000 0.99859  0.27380  0.86423  Biso   1.000  C
  C772     1.0000 0.99004  0.23287  0.99822  Biso   1.000  C
  C773     1.0000 0.99692  0.24652  0.16894  Biso   1.000  C
  C774     1.0000 0.99880  0.25128  0.33426  Biso   1.000  C
  C775     1.0000 0.18782  0.60225  0.50135  Biso   1.000  C
  C776     1.0000 0.20143  0.56526  0.68149  Biso   1.000  C
  C777     1.0000 0.19433  0.56283  0.85840  Biso   1.000  C
  C778     1.0000 0.19411  0.58903  0.97514  Biso   1.000  C
  C779     1.0000 0.21202  0.56211  0.16731  Biso   1.000  C
  C780     1.0000 0.17512  0.55875  0.34668  Biso   1.000  C
  C781     1.0000 0.21823  0.93216  0.53138  Biso   1.000  C
  C782     1.0000 0.20134  0.92112  0.67390  Biso   1.000  C
  C783     1.0000 0.18091  0.94124  0.81432  Biso   1.000  C
  C784     1.0000 0.19059  0.89876  0.99002  Biso   1.000  C
  C785     1.0000 0.20421  0.91654  0.17637  Biso   1.000  C
  C786     1.0000 0.20007  0.92003  0.35617  Biso   1.000  C
  C787     1.0000 0.21978  0.25097  0.51370  Biso   1.000  C
  C788     1.0000 0.21229  0.26960  0.70429  Biso   1.000  C
  C789     1.0000 0.17699  0.24633  0.82557  Biso   1.000  C
  C790     1.0000 0.20298  0.27507  0.02320  Biso   1.000  C
  C791     1.0000 0.19481  0.25198  0.15686  Biso   1.000  C
  C792     1.0000 0.21841  0.23820  0.35559  Biso   1.000  C
  C793     1.0000 0.37972  0.57053  0.51996  Biso   1.000  C
  C794     1.0000 0.39670  0.60868  0.66375  Biso   1.000  C
  C795     1.0000 0.39112  0.56609  0.84106  Biso   1.000  C
  C796     1.0000 0.41841  0.58763  0.99734  Biso   1.000  C
  C797     1.0000 0.40430  0.61496  0.16973  Biso   1.000  C
  C798     1.0000 0.40635  0.57446  0.37970  Biso   1.000  C
  C799     1.0000 0.44073  0.91247  0.51865  Biso   1.000  C
  C800     1.0000 0.39695  0.91185  0.66180  Biso   1.000  C
  C801     1.0000 0.41442  0.93206  0.82196  Biso   1.000  C
  C802     1.0000 0.41198  0.91587  0.01675  Biso   1.000  C
  C803     1.0000 0.39116  0.91771  0.16793  Biso   1.000  C
  C804     1.0000 0.38689  0.94497  0.37573  Biso   1.000  C
  C805     1.0000 0.40535  0.23749  0.51900  Biso   1.000  C
  C806     1.0000 0.41956  0.26062  0.67000  Biso   1.000  C
  C807     1.0000 0.38339  0.25870  0.83827  Biso   1.000  C
  C808     1.0000 0.37765  0.24849  0.99727  Biso   1.000  C
  C809     1.0000 0.36893  0.24856  0.15063  Biso   1.000  C
  C810     1.0000 0.40692  0.24140  0.31314  Biso   1.000  C
  C811     1.0000 0.53962  0.67958  0.62363  Biso   1.000  C
  C812     1.0000 0.56020  0.72408  0.77271  Biso   1.000  C
  C813     1.0000 0.52286  0.70595  0.94152  Biso   1.000  C
  C814     1.0000 0.52140  0.71201  0.10392  Biso   1.000  C
  C815     1.0000 0.54586  0.68994  0.28328  Biso   1.000  C
  C816     1.0000 0.52653  0.71593  0.45893  Biso   1.000  C
  C817     1.0000 0.54457  0.03293  0.57220  Biso   1.000  C
  C818     1.0000 0.52248  0.06687  0.79723  Biso   1.000  C
  C819     1.0000 0.53558  0.02910  0.95414  Biso   1.000  C
  C820     1.0000 0.53821  0.01614  0.10819  Biso   1.000  C
  C821     1.0000 0.53347  0.04448  0.31622  Biso   1.000  C
  C822     1.0000 0.52233  0.03633  0.44790  Biso   1.000  C
  C823     1.0000 0.55476  0.38826  0.61169  Biso   1.000  C
  C824     1.0000 0.54323  0.38760  0.77776  Biso   1.000  C
  C825     1.0000 0.52954  0.35478  0.93738  Biso   1.000  C
  C826     1.0000 0.51581  0.39784  0.09739  Biso   1.000  C
  C827     1.0000 0.54649  0.40517  0.26956  Biso   1.000  C
  C828     1.0000 0.53712  0.38390  0.43923  Biso   1.000  C
  C829     1.0000 0.73201  0.71817  0.60978  Biso   1.000  C
  C830     1.0000 0.75159  0.70809  0.79910  Biso   1.000  C
  C831     1.0000 0.73855  0.69037  0.95049  Biso   1.000  C
  C832     1.0000 0.71508  0.71057  0.13878  Biso   1.000  C
  C833     1.0000 0.74563  0.69887  0.30252  Biso   1.000  C
  C834     1.0000 0.73339  0.70204  0.44928  Biso   1.000  C
  C835     1.0000 0.72624  0.06324  0.60938  Biso   1.000  C
  C836     1.0000 0.74810  0.02504  0.80302  Biso   1.000  C
  C837     1.0000 0.72044  0.05829  0.92226  Biso   1.000  C
  C838     1.0000 0.70358  0.02322  0.13137  Biso   1.000  C
  C839     1.0000 0.72949  0.03472  0.29397  Biso   1.000  C
  C840     1.0000 0.74138  0.06550  0.44016  Biso   1.000  C
  C841     1.0000 0.74174  0.37153  0.63165  Biso   1.000  C
  C842     1.0000 0.74253  0.38925  0.79174  Biso   1.000  C
  C843     1.0000 0.72557  0.36624  0.94133  Biso   1.000  C
  C844     1.0000 0.72396  0.37378  0.11877  Biso   1.000  C
  C845     1.0000 0.72963  0.37796  0.27822  Biso   1.000  C
  C846     1.0000 0.73756  0.37411  0.46554  Biso   1.000  C
  C847     1.0000 0.94648  0.72074  0.66862  Biso   1.000  C
  C848     1.0000 0.94272  0.69145  0.79406  Biso   1.000  C
  C849     1.0000 0.92193  0.71257  0.93969  Biso   1.000  C
  C850     1.0000 0.93362  0.68163  0.12350  Biso   1.000  C
  C851     1.0000 0.92797  0.72706  0.27998  Biso   1.000  C
  C852     1.0000 0.96194  0.70150  0.46737  Biso   1.000  C
  C853     1.0000 0.91673  0.03665  0.62480  Biso   1.000  C
  C854     1.0000 0.93913  0.04579  0.85349  Biso   1.000  C
  C855     1.0000 0.93782  0.03496  0.93741  Biso   1.000  C
  C856     1.0000 0.94457  0.03033  0.12463  Biso   1.000  C
  C857     1.0000 0.94180  0.02351  0.26515  Biso   1.000  C
  C858     1.0000 0.94264  0.04003  0.46527  Biso   1.000  C
  C859     1.0000 0.90038  0.36806  0.60714  Biso   1.000  C
  C860     1.0000 0.92842  0.37304  0.79699  Biso   1.000  C
  C861     1.0000 0.92497  0.37041  0.97095  Biso   1.000  C
  C862     1.0000 0.92486  0.38362  0.14759  Biso   1.000  C
  C863     1.0000 0.93460  0.38612  0.29245  Biso   1.000  C
  C864     1.0000 0.91396  0.38180  0.42803  Biso   1.000  C
  C865     1.0000 0.10805  0.71972  0.61321  Biso   1.000  C
  C866     1.0000 0.14125  0.71947  0.78507  Biso   1.000  C
  C867     1.0000 0.16440  0.71024  0.97477  Biso   1.000  C
  C868     1.0000 0.15462  0.70757  0.13721  Biso   1.000  C
  C869     1.0000 0.12302  0.72487  0.28831  Biso   1.000  C
  C870     1.0000 0.12406  0.69204  0.39584  Biso   1.000  C
  C871     1.0000 0.12896  0.03801  0.61288  Biso   1.000  C
  C872     1.0000 0.12505  0.07816  0.75904  Biso   1.000  C
  C873     1.0000 0.12456  0.02308  0.97716  Biso   1.000  C
  C874     1.0000 0.12220  0.05761  0.11952  Biso   1.000  C
  C875     1.0000 0.15306  0.05970  0.28658  Biso   1.000  C
  C876     1.0000 0.12129  0.04752  0.41813  Biso   1.000  C
  C877     1.0000 0.11095  0.39057  0.59435  Biso   1.000  C
  C878     1.0000 0.16358  0.38310  0.78806  Biso   1.000  C
  C879     1.0000 0.12555  0.40007  0.95797  Biso   1.000  C
  C880     1.0000 0.12757  0.36499  0.10124  Biso   1.000  C
  C881     1.0000 0.14496  0.36463  0.28468  Biso   1.000  C
  C882     1.0000 0.14325  0.36027  0.46582  Biso   1.000  C
  C883     1.0000 0.32615  0.71279  0.63328  Biso   1.000  C
  C884     1.0000 0.32492  0.71637  0.79491  Biso   1.000  C
  C885     1.0000 0.32355  0.70433  0.91383  Biso   1.000  C
  C886     1.0000 0.34532  0.69821  0.11535  Biso   1.000  C
  C887     1.0000 0.32748  0.70232  0.27701  Biso   1.000  C
  C888     1.0000 0.32490  0.69896  0.43550  Biso   1.000  C
  C889     1.0000 0.33605  0.05415  0.61493  Biso   1.000  C
  C890     1.0000 0.32973  0.03007  0.80001  Biso   1.000  C
  C891     1.0000 0.30820  0.04485  0.95522  Biso   1.000  C
  C892     1.0000 0.34189  0.05535  0.09947  Biso   1.000  C
  C893     1.0000 0.32579  0.05014  0.25203  Biso   1.000  C
  C894     1.0000 0.34876  0.04499  0.43973  Biso   1.000  C
  C895     1.0000 0.30488  0.37143  0.61577  Biso   1.000  C
  C896     1.0000 0.32410  0.35277  0.79671  Biso   1.000  C
  C897     1.0000 0.34297  0.38318  0.95452  Biso   1.000  C
  C898     1.0000 0.34588  0.38071  0.14111  Biso   1.000  C
  C899     1.0000 0.32783  0.36783  0.27597  Biso   1.000  C
  C900     1.0000 0.32702  0.36712  0.44181  Biso   1.000  C
  C901     1.0000 0.67678  0.70661  0.57680  Biso   1.000  C
  C902     1.0000 0.66469  0.71444  0.71754  Biso   1.000  C
  C903     1.0000 0.68127  0.72603  0.88379  Biso   1.000  C
  C904     1.0000 0.67317  0.72018  0.06945  Biso   1.000  C
  C905     1.0000 0.67583  0.69160  0.26069  Biso   1.000  C
  C906     1.0000 0.67046  0.70101  0.40222  Biso   1.000  C
  C907     1.0000 0.67202  0.03680  0.54043  Biso   1.000  C
  C908     1.0000 0.66781  0.02412  0.74317  Biso   1.000  C
  C909     1.0000 0.65101  0.05176  0.91078  Biso   1.000  C
  C910     1.0000 0.65675  0.04381  0.10500  Biso   1.000  C
  C911     1.0000 0.66185  0.01916  0.21083  Biso   1.000  C
  C912     1.0000 0.67335  0.04039  0.39081  Biso   1.000  C
  C913     1.0000 0.68259  0.36463  0.55808  Biso   1.000  C
  C914     1.0000 0.67756  0.38279  0.74913  Biso   1.000  C
  C915     1.0000 0.68160  0.38344  0.91292  Biso   1.000  C
  C916     1.0000 0.70145  0.37058  0.06374  Biso   1.000  C
  C917     1.0000 0.67146  0.37086  0.28286  Biso   1.000  C
  C918     1.0000 0.67532  0.36601  0.38007  Biso   1.000  C
  C919     1.0000 0.88512  0.69090  0.55168  Biso   1.000  C
  C920     1.0000 0.87366  0.68352  0.72468  Biso   1.000  C
  C921     1.0000 0.88127  0.72551  0.91117  Biso   1.000  C
  C922     1.0000 0.88896  0.69886  0.07923  Biso   1.000  C
  C923     1.0000 0.87997  0.69686  0.18324  Biso   1.000  C
  C924     1.0000 0.87894  0.68946  0.38219  Biso   1.000  C
  C925     1.0000 0.85901  0.05206  0.56644  Biso   1.000  C
  C926     1.0000 0.87649  0.03742  0.72474  Biso   1.000  C
  C927     1.0000 0.85429  0.03376  0.91216  Biso   1.000  C
  C928     1.0000 0.86980  0.01892  0.06748  Biso   1.000  C
  C929     1.0000 0.89381  0.02424  0.24478  Biso   1.000  C
  C930     1.0000 0.85456  0.99883  0.40606  Biso   1.000  C
  C931     1.0000 0.86508  0.33860  0.56564  Biso   1.000  C
  C932     1.0000 0.85559  0.36129  0.71653  Biso   1.000  C
  C933     1.0000 0.87754  0.36435  0.92750  Biso   1.000  C
  C934     1.0000 0.86041  0.37457  0.07507  Biso   1.000  C
  C935     1.0000 0.86723  0.37516  0.18597  Biso   1.000  C
  C936     1.0000 0.84764  0.39153  0.37807  Biso   1.000  C
  C937     1.0000 0.03326  0.65860  0.58076  Biso   1.000  C
  C938     1.0000 0.07688  0.71747  0.74180  Biso   1.000  C
  C939     1.0000 0.08241  0.68932  0.87256  Biso   1.000  C
  C940     1.0000 0.09178  0.70240  0.04943  Biso   1.000  C
  C941     1.0000 0.07446  0.71702  0.20621  Biso   1.000  C
  C942     1.0000 0.05513  0.70375  0.39086  Biso   1.000  C
  C943     1.0000 0.08128  0.06281  0.56202  Biso   1.000  C
  C944     1.0000 0.05137  0.04574  0.72364  Biso   1.000  C
  C945     1.0000 0.07372  0.03518  0.90211  Biso   1.000  C
  C946     1.0000 0.06693  0.04836  0.09306  Biso   1.000  C
  C947     1.0000 0.07112  0.06300  0.22548  Biso   1.000  C
  C948     1.0000 0.05490  0.04482  0.40521  Biso   1.000  C
  C949     1.0000 0.07332  0.36793  0.54888  Biso   1.000  C
  C950     1.0000 0.05469  0.36411  0.70893  Biso   1.000  C
  C951     1.0000 0.07278  0.36870  0.92500  Biso   1.000  C
  C952     1.0000 0.06771  0.38721  0.05911  Biso   1.000  C
  C953     1.0000 0.09265  0.35981  0.27033  Biso   1.000  C
  C954     1.0000 0.08129  0.35056  0.36638  Biso   1.000  C
  C955     1.0000 0.25226  0.68730  0.52906  Biso   1.000  C
  C956     1.0000 0.28968  0.68960  0.69012  Biso   1.000  C
  C957     1.0000 0.25863  0.69448  0.89920  Biso   1.000  C
  C958     1.0000 0.29424  0.72406  0.09299  Biso   1.000  C
  C959     1.0000 0.26780  0.70576  0.25014  Biso   1.000  C
  C960     1.0000 0.29868  0.68732  0.37635  Biso   1.000  C
  C961     1.0000 0.25636  0.03765  0.54048  Biso   1.000  C
  C962     1.0000 0.26098  0.04635  0.70071  Biso   1.000  C
  C963     1.0000 0.29064  0.03267  0.87313  Biso   1.000  C
  C964     1.0000 0.24674  0.03666  0.04788  Biso   1.000  C
  C965     1.0000 0.26607  0.06552  0.20045  Biso   1.000  C
  C966     1.0000 0.29444  0.04195  0.37481  Biso   1.000  C
  C967     1.0000 0.27382  0.35902  0.55276  Biso   1.000  C
  C968     1.0000 0.27304  0.38792  0.71203  Biso   1.000  C
  C969     1.0000 0.25487  0.37485  0.92682  Biso   1.000  C
  C970     1.0000 0.31776  0.38702  0.08193  Biso   1.000  C
  C971     1.0000 0.24999  0.38676  0.23837  Biso   1.000  C
  C972     1.0000 0.29532  0.37890  0.39502  Biso   1.000  C
  C973     1.0000 0.48239  0.70313  0.51635  Biso   1.000  C
  C974     1.0000 0.47625  0.69956  0.72932  Biso   1.000  C
  C975     1.0000 0.46127  0.68968  0.91333  Biso   1.000  C
  C976     1.0000 0.48535  0.67790  0.06143  Biso   1.000  C
  C977     1.0000 0.49230  0.68629  0.24036  Biso   1.000  C
  C978     1.0000 0.49368  0.69080  0.39944  Biso   1.000  C
  C979     1.0000 0.46503  0.05429  0.57373  Biso   1.000  C
  C980     1.0000 0.46154  0.04157  0.74335  Biso   1.000  C
  C981     1.0000 0.47017  0.07318  0.87264  Biso   1.000  C
  C982     1.0000 0.46430  0.03934  0.09821  Biso   1.000  C
  C983     1.0000 0.50174  0.04849  0.19963  Biso   1.000  C
  C984     1.0000 0.47061  0.02921  0.41839  Biso   1.000  C
  C985     1.0000 0.47937  0.34481  0.53261  Biso   1.000  C
  C986     1.0000 0.50937  0.39630  0.68530  Biso   1.000  C
  C987     1.0000 0.47009  0.37574  0.89723  Biso   1.000  C
  C988     1.0000 0.45333  0.38303  0.07234  Biso   1.000  C
  C989     1.0000 0.46829  0.37780  0.19852  Biso   1.000  C
  C990     1.0000 0.47933  0.38544  0.39609  Biso   1.000  C
  C991     1.0000 0.69238  0.77651  0.49355  Biso   1.000  C
  C992     1.0000 0.72221  0.75007  0.68535  Biso   1.000  C
  C993     1.0000 0.71469  0.76882  0.87006  Biso   1.000  C
  C994     1.0000 0.69688  0.77798  0.02149  Biso   1.000  C
  C995     1.0000 0.68833  0.72477  0.18801  Biso   1.000  C
  C996     1.0000 0.68924  0.78650  0.32907  Biso   1.000  C
  C997     1.0000 0.68498  0.10602  0.51562  Biso   1.000  C
  C998     1.0000 0.67477  0.09560  0.68090  Biso   1.000  C
  C999     1.0000 0.71199  0.04469  0.85433  Biso   1.000  C
  C1000    1.0000 0.67924  0.09594  0.97152  Biso   1.000  C
  C1001    1.0000 0.69382  0.08847  0.19447  Biso   1.000  C
  C1002    1.0000 0.69826  0.07414  0.32119  Biso   1.000  C
  C1003    1.0000 0.68379  0.41168  0.49926  Biso   1.000  C
  C1004    1.0000 0.68429  0.40569  0.68238  Biso   1.000  C
  C1005    1.0000 0.68061  0.40406  0.84062  Biso   1.000  C
  C1006    1.0000 0.68414  0.41620  0.02616  Biso   1.000  C
  C1007    1.0000 0.71271  0.43562  0.19316  Biso   1.000  C
  C1008    1.0000 0.69276  0.40684  0.34809  Biso   1.000  C
  C1009    1.0000 0.87834  0.77674  0.50140  Biso   1.000  C
  C1010    1.0000 0.89216  0.76377  0.67966  Biso   1.000  C
  C1011    1.0000 0.89522  0.74286  0.84351  Biso   1.000  C
  C1012    1.0000 0.89545  0.75034  0.98981  Biso   1.000  C
  C1013    1.0000 0.90452  0.75089  0.14442  Biso   1.000  C
  C1014    1.0000 0.91930  0.75454  0.35735  Biso   1.000  C
  C1015    1.0000 0.88370  0.07854  0.47568  Biso   1.000  C
  C1016    1.0000 0.91456  0.11771  0.70680  Biso   1.000  C
  C1017    1.0000 0.88897  0.07347  0.86254  Biso   1.000  C
  C1018    1.0000 0.88884  0.06467  0.03166  Biso   1.000  C
  C1019    1.0000 0.89250  0.09876  0.17544  Biso   1.000  C
  C1020    1.0000 0.86422  0.07371  0.36518  Biso   1.000  C
  C1021    1.0000 0.87195  0.39252  0.52131  Biso   1.000  C
  C1022    1.0000 0.87204  0.41552  0.70232  Biso   1.000  C
  C1023    1.0000 0.90291  0.43047  0.85837  Biso   1.000  C
  C1024    1.0000 0.92663  0.40982  0.00598  Biso   1.000  C
  C1025    1.0000 0.87436  0.43121  0.21207  Biso   1.000  C
  C1026    1.0000 0.87946  0.44781  0.34852  Biso   1.000  C
  C1027    1.0000 0.09834  0.75155  0.55282  Biso   1.000  C
  C1028    1.0000 0.07736  0.76567  0.68160  Biso   1.000  C
  C1029    1.0000 0.07548  0.77918  0.88821  Biso   1.000  C
  C1030    1.0000 0.11467  0.77393  0.98672  Biso   1.000  C
  C1031    1.0000 0.10916  0.75757  0.20091  Biso   1.000  C
  C1032    1.0000 0.09380  0.72686  0.33982  Biso   1.000  C
  C1033    1.0000 0.09208  0.06658  0.47307  Biso   1.000  C
  C1034    1.0000 0.12401  0.07544  0.66043  Biso   1.000  C
  C1035    1.0000 0.10773  0.10148  0.83374  Biso   1.000  C
  C1036    1.0000 0.12098  0.08145  0.00827  Biso   1.000  C
  C1037    1.0000 0.09799  0.09478  0.17570  Biso   1.000  C
  C1038    1.0000 0.09253  0.07444  0.31027  Biso   1.000  C
  C1039    1.0000 0.08641  0.40396  0.51283  Biso   1.000  C
  C1040    1.0000 0.10607  0.44211  0.63364  Biso   1.000  C
  C1041    1.0000 0.12112  0.40651  0.81859  Biso   1.000  C
  C1042    1.0000 0.08265  0.43408  0.99127  Biso   1.000  C
  C1043    1.0000 0.09129  0.40656  0.17852  Biso   1.000  C
  C1044    1.0000 0.09424  0.39975  0.37626  Biso   1.000  C
  C1045    1.0000 0.30288  0.72591  0.47620  Biso   1.000  C
  C1046    1.0000 0.29333  0.76314  0.65762  Biso   1.000  C
  C1047    1.0000 0.31536  0.76519  0.81134  Biso   1.000  C
  C1048    1.0000 0.32281  0.73936  0.98085  Biso   1.000  C
  C1049    1.0000 0.31430  0.75941  0.17408  Biso   1.000  C
  C1050    1.0000 0.31097  0.73664  0.36921  Biso   1.000  C
  C1051    1.0000 0.29675  0.07669  0.49686  Biso   1.000  C
  C1052    1.0000 0.28975  0.10088  0.66967  Biso   1.000  C
  C1053    1.0000 0.30655  0.09912  0.83106  Biso   1.000  C
  C1054    1.0000 0.31569  0.09354  0.98630  Biso   1.000  C
  C1055    1.0000 0.32639  0.08462  0.16743  Biso   1.000  C
  C1056    1.0000 0.27036  0.11605  0.33554  Biso   1.000  C
  C1057    1.0000 0.26196  0.44955  0.48270  Biso   1.000  C
  C1058    1.0000 0.31832  0.42646  0.69228  Biso   1.000  C
  C1059    1.0000 0.30813  0.42584  0.82469  Biso   1.000  C
  C1060    1.0000 0.30047  0.40851  0.01255  Biso   1.000  C
  C1061    1.0000 0.29773  0.40491  0.13385  Biso   1.000  C
  C1062    1.0000 0.30168  0.41727  0.31900  Biso   1.000  C
  C1063    1.0000 0.48537  0.76113  0.48593  Biso   1.000  C
  C1064    1.0000 0.49918  0.74867  0.66873  Biso   1.000  C
  C1065    1.0000 0.48075  0.74562  0.87245  Biso   1.000  C
  C1066    1.0000 0.50638  0.75629  0.03714  Biso   1.000  C
  C1067    1.0000 0.53402  0.73421  0.17451  Biso   1.000  C
  C1068    1.0000 0.49074  0.75403  0.38547  Biso   1.000  C
  C1069    1.0000 0.48751  0.07694  0.50126  Biso   1.000  C
  C1070    1.0000 0.52022  0.06762  0.70579  Biso   1.000  C
  C1071    1.0000 0.49744  0.11314  0.83923  Biso   1.000  C
  C1072    1.0000 0.49987  0.08638  0.98928  Biso   1.000  C
  C1073    1.0000 0.48116  0.07879  0.15556  Biso   1.000  C
  C1074    1.0000 0.51509  0.09500  0.33459  Biso   1.000  C
  C1075    1.0000 0.48325  0.41849  0.49897  Biso   1.000  C
  C1076    1.0000 0.46502  0.43491  0.66392  Biso   1.000  C
  C1077    1.0000 0.50407  0.38078  0.83072  Biso   1.000  C
  C1078    1.0000 0.50420  0.42019  0.01699  Biso   1.000  C
  C1079    1.0000 0.49994  0.42136  0.21622  Biso   1.000  C
  C1080    1.0000 0.49844  0.40064  0.32715  Biso   1.000  C
  C1081    1.0000 0.53098  0.59314  0.56437  Biso   1.000  C
  C1082    1.0000 0.53397  0.57394  0.79870  Biso   1.000  C
  C1083    1.0000 0.49695  0.59121  0.93722  Biso   1.000  C
  C1084    1.0000 0.52714  0.61207  0.08533  Biso   1.000  C
  C1085    1.0000 0.52775  0.58558  0.28086  Biso   1.000  C
  C1086    1.0000 0.48803  0.60713  0.45626  Biso   1.000  C
  C1087    1.0000 0.51061  0.91836  0.60209  Biso   1.000  C
  C1088    1.0000 0.49842  0.90930  0.78128  Biso   1.000  C
  C1089    1.0000 0.53822  0.93235  0.92998  Biso   1.000  C
  C1090    1.0000 0.51009  0.95046  0.10345  Biso   1.000  C
  C1091    1.0000 0.50362  0.93754  0.27971  Biso   1.000  C
  C1092    1.0000 0.53360  0.92242  0.42225  Biso   1.000  C
  C1093    1.0000 0.51926  0.25426  0.63684  Biso   1.000  C
  C1094    1.0000 0.51336  0.25930  0.78316  Biso   1.000  C
  C1095    1.0000 0.51453  0.28838  0.94025  Biso   1.000  C
  C1096    1.0000 0.51977  0.26204  0.11978  Biso   1.000  C
  C1097    1.0000 0.50367  0.25899  0.26700  Biso   1.000  C
  C1098    1.0000 0.55318  0.26807  0.45763  Biso   1.000  C
  C1099    1.0000 0.74147  0.61726  0.61101  Biso   1.000  C
  C1100    1.0000 0.72185  0.58259  0.77043  Biso   1.000  C
  C1101    1.0000 0.71463  0.59851  0.93932  Biso   1.000  C
  C1102    1.0000 0.72516  0.63376  0.11288  Biso   1.000  C
  C1103    1.0000 0.73697  0.57964  0.25693  Biso   1.000  C
  C1104    1.0000 0.73061  0.58757  0.45050  Biso   1.000  C
  C1105    1.0000 0.69223  0.92311  0.61333  Biso   1.000  C
  C1106    1.0000 0.72166  0.93700  0.76664  Biso   1.000  C
  C1107    1.0000 0.72220  0.91670  0.93962  Biso   1.000  C
  C1108    1.0000 0.72466  0.91967  0.11041  Biso   1.000  C
  C1109    1.0000 0.70391  0.93650  0.28220  Biso   1.000  C
  C1110    1.0000 0.71639  0.89690  0.45075  Biso   1.000  C
  C1111    1.0000 0.71591  0.26247  0.58121  Biso   1.000  C
  C1112    1.0000 0.70152  0.26091  0.75939  Biso   1.000  C
  C1113    1.0000 0.70229  0.27559  0.93358  Biso   1.000  C
  C1114    1.0000 0.72809  0.26964  0.12870  Biso   1.000  C
  C1115    1.0000 0.73079  0.25727  0.26342  Biso   1.000  C
  C1116    1.0000 0.71204  0.28355  0.41093  Biso   1.000  C
  C1117    1.0000 0.94654  0.60026  0.56737  Biso   1.000  C
  C1118    1.0000 0.89704  0.58677  0.80397  Biso   1.000  C
  C1119    1.0000 0.89671  0.61569  0.91855  Biso   1.000  C
  C1120    1.0000 0.93768  0.58409  0.06709  Biso   1.000  C
  C1121    1.0000 0.92957  0.61381  0.24832  Biso   1.000  C
  C1122    1.0000 0.92318  0.61777  0.40462  Biso   1.000  C
  C1123    1.0000 0.92726  0.92717  0.58841  Biso   1.000  C
  C1124    1.0000 0.92825  0.92553  0.79304  Biso   1.000  C
  C1125    1.0000 0.91584  0.91035  0.92195  Biso   1.000  C
  C1126    1.0000 0.94015  0.93476  0.11837  Biso   1.000  C
  C1127    1.0000 0.93992  0.91244  0.28573  Biso   1.000  C
  C1128    1.0000 0.89306  0.93354  0.42838  Biso   1.000  C
  C1129    1.0000 0.92500  0.31090  0.64234  Biso   1.000  C
  C1130    1.0000 0.93776  0.29693  0.78657  Biso   1.000  C
  C1131    1.0000 0.94403  0.24829  0.95007  Biso   1.000  C
  C1132    1.0000 0.90381  0.22510  0.14388  Biso   1.000  C
  C1133    1.0000 0.91363  0.25746  0.27963  Biso   1.000  C
  C1134    1.0000 0.92543  0.25776  0.43442  Biso   1.000  C
  C1135    1.0000 0.14718  0.62034  0.61220  Biso   1.000  C
  C1136    1.0000 0.14512  0.62539  0.74875  Biso   1.000  C
  C1137    1.0000 0.12567  0.59461  0.93700  Biso   1.000  C
  C1138    1.0000 0.11939  0.62494  0.09843  Biso   1.000  C
  C1139    1.0000 0.12401  0.60466  0.27180  Biso   1.000  C
  C1140    1.0000 0.11416  0.57863  0.44208  Biso   1.000  C
  C1141    1.0000 0.13250  0.91123  0.54699  Biso   1.000  C
  C1142    1.0000 0.12637  0.92320  0.77752  Biso   1.000  C
  C1143    1.0000 0.15010  0.92866  0.92237  Biso   1.000  C
  C1144    1.0000 0.13293  0.91064  0.12475  Biso   1.000  C
  C1145    1.0000 0.12414  0.89792  0.26878  Biso   1.000  C
  C1146    1.0000 0.10526  0.93766  0.42939  Biso   1.000  C
  C1147    1.0000 0.13663  0.26645  0.61965  Biso   1.000  C
  C1148    1.0000 0.11837  0.23742  0.77555  Biso   1.000  C
  C1149    1.0000 0.13518  0.26087  0.94165  Biso   1.000  C
  C1150    1.0000 0.11273  0.26326  0.12680  Biso   1.000  C
  C1151    1.0000 0.11500  0.24165  0.27417  Biso   1.000  C
  C1152    1.0000 0.10905  0.27075  0.38800  Biso   1.000  C
  C1153    1.0000 0.31678  0.58984  0.59380  Biso   1.000  C
  C1154    1.0000 0.33627  0.57734  0.78607  Biso   1.000  C
  C1155    1.0000 0.32133  0.59373  0.95650  Biso   1.000  C
  C1156    1.0000 0.36015  0.59258  0.11018  Biso   1.000  C
  C1157    1.0000 0.33437  0.56397  0.27078  Biso   1.000  C
  C1158    1.0000 0.34526  0.57548  0.42348  Biso   1.000  C
  C1159    1.0000 0.31908  0.94717  0.60150  Biso   1.000  C
  C1160    1.0000 0.31157  0.94512  0.75848  Biso   1.000  C
  C1161    1.0000 0.31869  0.95334  0.91808  Biso   1.000  C
  C1162    1.0000 0.32762  0.94489  0.11552  Biso   1.000  C
  C1163    1.0000 0.30335  0.92333  0.24691  Biso   1.000  C
  C1164    1.0000 0.31196  0.93595  0.44220  Biso   1.000  C
  C1165    1.0000 0.32491  0.25544  0.59637  Biso   1.000  C
  C1166    1.0000 0.31587  0.27242  0.75771  Biso   1.000  C
  C1167    1.0000 0.29754  0.28940  0.93228  Biso   1.000  C
  C1168    1.0000 0.32930  0.27356  0.11237  Biso   1.000  C
  C1169    1.0000 0.31125  0.26900  0.26178  Biso   1.000  C
  C1170    1.0000 0.32676  0.23004  0.43648  Biso   1.000  C
  C1171    1.0000 0.64480  0.60231  0.55281  Biso   1.000  C
  C1172    1.0000 0.67771  0.60807  0.75890  Biso   1.000  C
  C1173    1.0000 0.68262  0.59980  0.88858  Biso   1.000  C
  C1174    1.0000 0.67710  0.60701  0.06659  Biso   1.000  C
  C1175    1.0000 0.65594  0.60243  0.22897  Biso   1.000  C
  C1176    1.0000 0.68974  0.61892  0.37622  Biso   1.000  C
  C1177    1.0000 0.67220  0.94911  0.56927  Biso   1.000  C
  C1178    1.0000 0.65936  0.92603  0.70991  Biso   1.000  C
  C1179    1.0000 0.67399  0.93030  0.90143  Biso   1.000  C
  C1180    1.0000 0.68339  0.94743  0.05111  Biso   1.000  C
  C1181    1.0000 0.67314  0.92697  0.22307  Biso   1.000  C
  C1182    1.0000 0.67140  0.93856  0.35030  Biso   1.000  C
  C1183    1.0000 0.65536  0.23757  0.51325  Biso   1.000  C
  C1184    1.0000 0.67466  0.26406  0.70306  Biso   1.000  C
  C1185    1.0000 0.68003  0.26441  0.87142  Biso   1.000  C
  C1186    1.0000 0.66546  0.25374  0.04878  Biso   1.000  C
  C1187    1.0000 0.62945  0.25941  0.21670  Biso   1.000  C
  C1188    1.0000 0.65029  0.25723  0.38124  Biso   1.000  C
  C1189    1.0000 0.85467  0.60142  0.52487  Biso   1.000  C
  C1190    1.0000 0.83226  0.61530  0.72148  Biso   1.000  C
  C1191    1.0000 0.85937  0.61290  0.87916  Biso   1.000  C
  C1192    1.0000 0.89205  0.60484  0.06230  Biso   1.000  C
  C1193    1.0000 0.84775  0.61631  0.20789  Biso   1.000  C
  C1194    1.0000 0.87704  0.62771  0.38793  Biso   1.000  C
  C1195    1.0000 0.88580  0.95237  0.52649  Biso   1.000  C
  C1196    1.0000 0.86835  0.93522  0.74793  Biso   1.000  C
  C1197    1.0000 0.85659  0.94096  0.91197  Biso   1.000  C
  C1198    1.0000 0.88838  0.94218  0.07011  Biso   1.000  C
  C1199    1.0000 0.86922  0.91824  0.24880  Biso   1.000  C
  C1200    1.0000 0.86896  0.93324  0.37533  Biso   1.000  C
  C1201    1.0000 0.87066  0.28392  0.56779  Biso   1.000  C
  C1202    1.0000 0.88274  0.24024  0.73741  Biso   1.000  C
  C1203    1.0000 0.89175  0.25000  0.90337  Biso   1.000  C
  C1204    1.0000 0.87517  0.26728  0.02710  Biso   1.000  C
  C1205    1.0000 0.89344  0.25620  0.22678  Biso   1.000  C
  C1206    1.0000 0.88590  0.25517  0.38785  Biso   1.000  C
  C1207    1.0000 0.08637  0.59465  0.57017  Biso   1.000  C
  C1208    1.0000 0.06987  0.61382  0.70001  Biso   1.000  C
  C1209    1.0000 0.06049  0.57936  0.89798  Biso   1.000  C
  C1210    1.0000 0.05791  0.58783  0.06715  Biso   1.000  C
  C1211    1.0000 0.07636  0.60975  0.24540  Biso   1.000  C
  C1212    1.0000 0.06169  0.60313  0.40621  Biso   1.000  C
  C1213    1.0000 0.06934  0.94188  0.53831  Biso   1.000  C
  C1214    1.0000 0.07376  0.95253  0.71714  Biso   1.000  C
  C1215    1.0000 0.03119  0.91543  0.83247  Biso   1.000  C
  C1216    1.0000 0.07650  0.92611  0.07971  Biso   1.000  C
  C1217    1.0000 0.09080  0.96551  0.24061  Biso   1.000  C
  C1218    1.0000 0.10089  0.91556  0.36406  Biso   1.000  C
  C1219    1.0000 0.07378  0.25336  0.56826  Biso   1.000  C
  C1220    1.0000 0.06473  0.26693  0.72837  Biso   1.000  C
  C1221    1.0000 0.11017  0.25090  0.87633  Biso   1.000  C
  C1222    1.0000 0.06548  0.24829  0.05714  Biso   1.000  C
  C1223    1.0000 0.07509  0.24379  0.22058  Biso   1.000  C
  C1224    1.0000 0.04419  0.25254  0.39416  Biso   1.000  C
  C1225    1.0000 0.28795  0.58881  0.54267  Biso   1.000  C
  C1226    1.0000 0.28679  0.61698  0.71289  Biso   1.000  C
  C1227    1.0000 0.24509  0.60005  0.84013  Biso   1.000  C
  C1228    1.0000 0.26269  0.59532  0.06864  Biso   1.000  C
  C1229    1.0000 0.26301  0.61684  0.21216  Biso   1.000  C
  C1230    1.0000 0.29245  0.58419  0.38135  Biso   1.000  C
  C1231    1.0000 0.27046  0.92689  0.53411  Biso   1.000  C
  C1232    1.0000 0.26130  0.93838  0.74676  Biso   1.000  C
  C1233    1.0000 0.27455  0.93337  0.88617  Biso   1.000  C
  C1234    1.0000 0.28101  0.95410  0.03922  Biso   1.000  C
  C1235    1.0000 0.24811  0.92031  0.23927  Biso   1.000  C
  C1236    1.0000 0.25756  0.92594  0.38052  Biso   1.000  C
  C1237    1.0000 0.27644  0.24978  0.55092  Biso   1.000  C
  C1238    1.0000 0.26957  0.25130  0.69810  Biso   1.000  C
  C1239    1.0000 0.26616  0.28945  0.86892  Biso   1.000  C
  C1240    1.0000 0.26136  0.27304  0.02512  Biso   1.000  C
  C1241    1.0000 0.28845  0.22213  0.21109  Biso   1.000  C
  C1242    1.0000 0.27847  0.29967  0.38864  Biso   1.000  C
  C1243    1.0000 0.46079  0.59885  0.57147  Biso   1.000  C
  C1244    1.0000 0.42519  0.60683  0.73565  Biso   1.000  C
  C1245    1.0000 0.45575  0.59345  0.89841  Biso   1.000  C
  C1246    1.0000 0.49088  0.59800  0.03379  Biso   1.000  C
  C1247    1.0000 0.47963  0.59807  0.21878  Biso   1.000  C
  C1248    1.0000 0.45334  0.60443  0.37219  Biso   1.000  C
  C1249    1.0000 0.49772  0.94693  0.54525  Biso   1.000  C
  C1250    1.0000 0.46681  0.97666  0.74222  Biso   1.000  C
  C1251    1.0000 0.46303  0.93930  0.87413  Biso   1.000  C
  C1252    1.0000 0.46168  0.91416  0.06154  Biso   1.000  C
  C1253    1.0000 0.47041  0.91138  0.20069  Biso   1.000  C
  C1254    1.0000 0.48960  0.92751  0.33775  Biso   1.000  C
  C1255    1.0000 0.45398  0.27111  0.53181  Biso   1.000  C
  C1256    1.0000 0.47055  0.25830  0.71599  Biso   1.000  C
  C1257    1.0000 0.47812  0.26678  0.88546  Biso   1.000  C
  C1258    1.0000 0.47811  0.25726  0.02656  Biso   1.000  C
  C1259    1.0000 0.46617  0.27591  0.22617  Biso   1.000  C
  C1260    1.0000 0.49077  0.28163  0.40831  Biso   1.000  C
  C1261    1.0000 0.49896  0.65458  0.67662  Biso   1.000  C
  C1262    1.0000 0.52035  0.62848  0.82292  Biso   1.000  C
  C1263    1.0000 0.50234  0.65664  0.96725  Biso   1.000  C
  C1264    1.0000 0.51294  0.62772  0.13696  Biso   1.000  C
  C1265    1.0000 0.50280  0.65160  0.31650  Biso   1.000  C
  C1266    1.0000 0.52991  0.66794  0.46490  Biso   1.000  C
  C1267    1.0000 0.49190  0.94694  0.67140  Biso   1.000  C
  C1268    1.0000 0.50461  0.95619  0.84186  Biso   1.000  C
  C1269    1.0000 0.51444  0.96955  0.96159  Biso   1.000  C
  C1270    1.0000 0.51495  0.96399  0.16658  Biso   1.000  C
  C1271    1.0000 0.49433  0.99466  0.29676  Biso   1.000  C
  C1272    1.0000 0.50100  0.97363  0.46701  Biso   1.000  C
  C1273    1.0000 0.48814  0.28525  0.66632  Biso   1.000  C
  C1274    1.0000 0.47386  0.27946  0.81343  Biso   1.000  C
  C1275    1.0000 0.52331  0.30440  0.00820  Biso   1.000  C
  C1276    1.0000 0.51780  0.30145  0.18997  Biso   1.000  C
  C1277    1.0000 0.50216  0.31711  0.33580  Biso   1.000  C
  C1278    1.0000 0.49598  0.30656  0.48529  Biso   1.000  C
  C1279    1.0000 0.70781  0.63038  0.66203  Biso   1.000  C
  C1280    1.0000 0.71013  0.63143  0.85357  Biso   1.000  C
  C1281    1.0000 0.69951  0.65222  0.99000  Biso   1.000  C
  C1282    1.0000 0.69270  0.64347  0.17343  Biso   1.000  C
  C1283    1.0000 0.72715  0.64054  0.34299  Biso   1.000  C
  C1284    1.0000 0.70820  0.61290  0.49695  Biso   1.000  C
  C1285    1.0000 0.71509  0.98494  0.66810  Biso   1.000  C
  C1286    1.0000 0.71161  0.95817  0.82657  Biso   1.000  C
  C1287    1.0000 0.70967  0.97257  0.99879  Biso   1.000  C
  C1288    1.0000 0.71228  0.95966  0.16301  Biso   1.000  C
  C1289    1.0000 0.71068  0.98504  0.27380  Biso   1.000  C
  C1290    1.0000 0.67565  0.98902  0.49660  Biso   1.000  C
  C1291    1.0000 0.70432  0.31460  0.66245  Biso   1.000  C
  C1292    1.0000 0.70258  0.30557  0.84687  Biso   1.000  C
  C1293    1.0000 0.69131  0.29445  0.01077  Biso   1.000  C
  C1294    1.0000 0.69024  0.32405  0.14493  Biso   1.000  C
  C1295    1.0000 0.69299  0.28417  0.33319  Biso   1.000  C
  C1296    1.0000 0.68599  0.30896  0.45683  Biso   1.000  C
  C1297    1.0000 0.87743  0.62689  0.65273  Biso   1.000  C
  C1298    1.0000 0.91013  0.64041  0.79509  Biso   1.000  C
  C1299    1.0000 0.87926  0.64138  0.99636  Biso   1.000  C
  C1300    1.0000 0.88472  0.62733  0.16868  Biso   1.000  C
  C1301    1.0000 0.91328  0.65280  0.31320  Biso   1.000  C
  C1302    1.0000 0.92466  0.63433  0.50913  Biso   1.000  C
  C1303    1.0000 0.89991  0.96005  0.66593  Biso   1.000  C
  C1304    1.0000 0.93599  0.97127  0.85566  Biso   1.000  C
  C1305    1.0000 0.90218  0.96600  0.98614  Biso   1.000  C
  C1306    1.0000 0.90589  0.99522  0.17515  Biso   1.000  C
  C1307    1.0000 0.88119  0.99838  0.30404  Biso   1.000  C
  C1308    1.0000 0.92268  0.95477  0.48226  Biso   1.000  C
  C1309    1.0000 0.89672  0.33576  0.68591  Biso   1.000  C
  C1310    1.0000 0.89094  0.32343  0.81146  Biso   1.000  C
  C1311    1.0000 0.87623  0.32766  0.99345  Biso   1.000  C
  C1312    1.0000 0.90229  0.29869  0.18502  Biso   1.000  C
  C1313    1.0000 0.93051  0.30148  0.31845  Biso   1.000  C
  C1314    1.0000 0.91432  0.32022  0.49572  Biso   1.000  C
  C1315    1.0000 0.09873  0.64665  0.64774  Biso   1.000  C
  C1316    1.0000 0.11186  0.65707  0.80667  Biso   1.000  C
  C1317    1.0000 0.12188  0.66794  0.01858  Biso   1.000  C
  C1318    1.0000 0.10693  0.66952  0.15542  Biso   1.000  C
  C1319    1.0000 0.10537  0.64588  0.31655  Biso   1.000  C
  C1320    1.0000 0.09755  0.63697  0.50764  Biso   1.000  C
  C1321    1.0000 0.08893  0.97921  0.66648  Biso   1.000  C
  C1322    1.0000 0.13390  0.98094  0.82283  Biso   1.000  C
  C1323    1.0000 0.09824  0.97038  0.98023  Biso   1.000  C
  C1324    1.0000 0.12516  0.97398  0.19812  Biso   1.000  C
  C1325    1.0000 0.06493  0.95842  0.31679  Biso   1.000  C
  C1326    1.0000 0.05043  0.98427  0.50992  Biso   1.000  C
  C1327    1.0000 0.07212  0.30883  0.66686  Biso   1.000  C
  C1328    1.0000 0.10396  0.35922  0.81502  Biso   1.000  C
  C1329    1.0000 0.10801  0.31629  0.98571  Biso   1.000  C
  C1330    1.0000 0.12573  0.31255  0.16369  Biso   1.000  C
  C1331    1.0000 0.11166  0.30448  0.31846  Biso   1.000  C
  C1332    1.0000 0.10555  0.30545  0.50078  Biso   1.000  C
  C1333    1.0000 0.32896  0.65296  0.66320  Biso   1.000  C
  C1334    1.0000 0.29257  0.62979  0.80987  Biso   1.000  C
  C1335    1.0000 0.31465  0.63340  0.99519  Biso   1.000  C
  C1336    1.0000 0.27337  0.68212  0.17243  Biso   1.000  C
  C1337    1.0000 0.30133  0.64549  0.34688  Biso   1.000  C
  C1338    1.0000 0.30910  0.64244  0.44823  Biso   1.000  C
  C1339    1.0000 0.28491  0.97684  0.66303  Biso   1.000  C
  C1340    1.0000 0.32239  0.97511  0.83334  Biso   1.000  C
  C1341    1.0000 0.31725  0.96601  0.99563  Biso   1.000  C
  C1342    1.0000 0.29916  0.96227  0.17492  Biso   1.000  C
  C1343    1.0000 0.29284  0.98959  0.29843  Biso   1.000  C
  C1344    1.0000 0.27519  0.97678  0.48857  Biso   1.000  C
  C1345    1.0000 0.32153  0.29212  0.65891  Biso   1.000  C
  C1346    1.0000 0.32632  0.30123  0.84694  Biso   1.000  C
  C1347    1.0000 0.31958  0.33343  0.96043  Biso   1.000  C
  C1348    1.0000 0.32606  0.28186  0.19722  Biso   1.000  C
  C1349    1.0000 0.28901  0.28741  0.33279  Biso   1.000  C
  C1350    1.0000 0.34201  0.29848  0.50786  Biso   1.000  C
  C1351    1.0000 0.63489  0.75580  0.62049  Biso   1.000  C
  C1352    1.0000 0.59293  0.76422  0.78424  Biso   1.000  C
  C1353    1.0000 0.63163  0.76940  0.94282  Biso   1.000  C
  C1354    1.0000 0.62830  0.75193  0.13599  Biso   1.000  C
  C1355    1.0000 0.61733  0.75229  0.26917  Biso   1.000  C
  C1356    1.0000 0.63179  0.72715  0.42737  Biso   1.000  C
  C1357    1.0000 0.62249  0.07804  0.58689  Biso   1.000  C
  C1358    1.0000 0.63857  0.06853  0.73610  Biso   1.000  C
  C1359    1.0000 0.61755  0.10276  0.92480  Biso   1.000  C
  C1360    1.0000 0.62526  0.10941  0.11102  Biso   1.000  C
  C1361    1.0000 0.63056  0.06192  0.25955  Biso   1.000  C
  C1362    1.0000 0.62929  0.07493  0.46304  Biso   1.000  C
  C1363    1.0000 0.64389  0.42964  0.59250  Biso   1.000  C
  C1364    1.0000 0.63939  0.42481  0.74134  Biso   1.000  C
  C1365    1.0000 0.57432  0.45701  0.92628  Biso   1.000  C
  C1366    1.0000 0.62359  0.44257  0.10953  Biso   1.000  C
  C1367    1.0000 0.61858  0.44826  0.28133  Biso   1.000  C
  C1368    1.0000 0.63825  0.39631  0.40868  Biso   1.000  C
  C1369    1.0000 0.83308  0.73612  0.57928  Biso   1.000  C
  C1370    1.0000 0.84079  0.77066  0.77491  Biso   1.000  C
  C1371    1.0000 0.84451  0.76574  0.92523  Biso   1.000  C
  C1372    1.0000 0.84306  0.75558  0.08950  Biso   1.000  C
  C1373    1.0000 0.78447  0.75180  0.25781  Biso   1.000  C
  C1374    1.0000 0.79967  0.76462  0.45901  Biso   1.000  C
  C1375    1.0000 0.81451  0.08147  0.62209  Biso   1.000  C
  C1376    1.0000 0.82884  0.09239  0.80040  Biso   1.000  C
  C1377    1.0000 0.82385  0.08411  0.95468  Biso   1.000  C
  C1378    1.0000 0.83984  0.07666  0.08199  Biso   1.000  C
  C1379    1.0000 0.81620  0.07902  0.28515  Biso   1.000  C
  C1380    1.0000 0.83969  0.07411  0.44902  Biso   1.000  C
  C1381    1.0000 0.82711  0.41929  0.59829  Biso   1.000  C
  C1382    1.0000 0.80618  0.41937  0.78001  Biso   1.000  C
  C1383    1.0000 0.76954  0.45616  0.91567  Biso   1.000  C
  C1384    1.0000 0.84248  0.42522  0.09168  Biso   1.000  C
  C1385    1.0000 0.85328  0.41892  0.26221  Biso   1.000  C
  C1386    1.0000 0.78209  0.42809  0.49435  Biso   1.000  C
  C1387    1.0000 0.99738  0.75824  0.61565  Biso   1.000  C
  C1388    1.0000 0.03205  0.75183  0.76633  Biso   1.000  C
  C1389    1.0000 0.02020  0.74625  0.94987  Biso   1.000  C
  C1390    1.0000 0.00569  0.76027  0.13670  Biso   1.000  C
  C1391    1.0000 0.01049  0.75457  0.26150  Biso   1.000  C
  C1392    1.0000 0.04127  0.78276  0.43491  Biso   1.000  C
  C1393    1.0000 0.05983  0.09040  0.60930  Biso   1.000  C
  C1394    1.0000 0.02566  0.09622  0.80497  Biso   1.000  C
  C1395    1.0000 0.02942  0.11261  0.95087  Biso   1.000  C
  C1396    1.0000 0.00550  0.10080  0.10013  Biso   1.000  C
  C1397    1.0000 0.00384  0.08271  0.28822  Biso   1.000  C
  C1398    1.0000 0.01845  0.08297  0.45974  Biso   1.000  C
  C1399    1.0000 0.04561  0.42652  0.62270  Biso   1.000  C
  C1400    1.0000 0.99936  0.42408  0.76040  Biso   1.000  C
  C1401    1.0000 0.03184  0.41177  0.94899  Biso   1.000  C
  C1402    1.0000 0.00309  0.40587  0.08839  Biso   1.000  C
  C1403    1.0000 0.03041  0.42362  0.26898  Biso   1.000  C
  C1404    1.0000 0.03409  0.43186  0.42360  Biso   1.000  C
  C1405    1.0000 0.21551  0.74872  0.62769  Biso   1.000  C
  C1406    1.0000 0.20712  0.73757  0.78605  Biso   1.000  C
  C1407    1.0000 0.20959  0.76037  0.94281  Biso   1.000  C
  C1408    1.0000 0.22797  0.76465  0.08376  Biso   1.000  C
  C1409    1.0000 0.24842  0.74984  0.29869  Biso   1.000  C
  C1410    1.0000 0.21667  0.75463  0.46964  Biso   1.000  C
  C1411    1.0000 0.23277  0.07124  0.61960  Biso   1.000  C
  C1412    1.0000 0.19719  0.08135  0.77346  Biso   1.000  C
  C1413    1.0000 0.20413  0.10658  0.89241  Biso   1.000  C
  C1414    1.0000 0.22588  0.09258  0.11798  Biso   1.000  C
  C1415    1.0000 0.22128  0.07048  0.28576  Biso   1.000  C
  C1416    1.0000 0.21834  0.10308  0.43335  Biso   1.000  C
  C1417    1.0000 0.22666  0.42675  0.59205  Biso   1.000  C
  C1418    1.0000 0.21336  0.39016  0.78741  Biso   1.000  C
  C1419    1.0000 0.24665  0.45491  0.92028  Biso   1.000  C
  C1420    1.0000 0.19658  0.45891  0.10960  Biso   1.000  C
  C1421    1.0000 0.21063  0.40794  0.29857  Biso   1.000  C
  C1422    1.0000 0.22535  0.41637  0.44889  Biso   1.000  C
  C1423    1.0000 0.42346  0.77006  0.61933  Biso   1.000  C
  C1424    1.0000 0.44483  0.75090  0.77949  Biso   1.000  C
  C1425    1.0000 0.44111  0.78619  0.93239  Biso   1.000  C
  C1426    1.0000 0.44222  0.79021  0.10855  Biso   1.000  C
  C1427    1.0000 0.43758  0.75432  0.26562  Biso   1.000  C
  C1428    1.0000 0.43435  0.76206  0.44505  Biso   1.000  C
  C1429    1.0000 0.42741  0.10282  0.58065  Biso   1.000  C
  C1430    1.0000 0.43600  0.09540  0.74709  Biso   1.000  C
  C1431    1.0000 0.41202  0.10750  0.93016  Biso   1.000  C
  C1432    1.0000 0.42603  0.10270  0.09408  Biso   1.000  C
  C1433    1.0000 0.42735  0.10714  0.27377  Biso   1.000  C
  C1434    1.0000 0.44840  0.07906  0.41475  Biso   1.000  C
  C1435    1.0000 0.40352  0.44366  0.59480  Biso   1.000  C
  C1436    1.0000 0.42770  0.41898  0.76124  Biso   1.000  C
  C1437    1.0000 0.43104  0.45882  0.97251  Biso   1.000  C
  C1438    1.0000 0.41330  0.41781  0.08269  Biso   1.000  C
  C1439    1.0000 0.40875  0.43813  0.26547  Biso   1.000  C
  C1440    1.0000 0.43937  0.39594  0.44872  Biso   1.000  C
  C1441    1.0000 0.56709  0.72728  0.54890  Biso   1.000  C
  C1442    1.0000 0.58830  0.74457  0.69935  Biso   1.000  C
  C1443    1.0000 0.54477  0.75019  0.88471  Biso   1.000  C
  C1444    1.0000 0.55774  0.74799  0.03367  Biso   1.000  C
  C1445    1.0000 0.59447  0.76196  0.19159  Biso   1.000  C
  C1446    1.0000 0.56467  0.74897  0.38580  Biso   1.000  C
  C1447    1.0000 0.56377  0.09491  0.54454  Biso   1.000  C
  C1448    1.0000 0.57167  0.11107  0.69988  Biso   1.000  C
  C1449    1.0000 0.57412  0.09709  0.85924  Biso   1.000  C
  C1450    1.0000 0.56357  0.07297  0.06019  Biso   1.000  C
  C1451    1.0000 0.54789  0.09723  0.18644  Biso   1.000  C
  C1452    1.0000 0.59502  0.09679  0.37425  Biso   1.000  C
  C1453    1.0000 0.56235  0.44749  0.54600  Biso   1.000  C
  C1454    1.0000 0.56352  0.41901  0.66389  Biso   1.000  C
  C1455    1.0000 0.58662  0.43927  0.86902  Biso   1.000  C
  C1456    1.0000 0.55917  0.41583  0.06463  Biso   1.000  C
  C1457    1.0000 0.57214  0.43478  0.22270  Biso   1.000  C
  C1458    1.0000 0.58841  0.43318  0.38025  Biso   1.000  C
  C1459    1.0000 0.77417  0.74015  0.58636  Biso   1.000  C
  C1460    1.0000 0.73901  0.78827  0.74073  Biso   1.000  C
  C1461    1.0000 0.78890  0.75245  0.89799  Biso   1.000  C
  C1462    1.0000 0.80322  0.77401  0.05539  Biso   1.000  C
  C1463    1.0000 0.75594  0.74775  0.20630  Biso   1.000  C
  C1464    1.0000 0.76566  0.75986  0.39389  Biso   1.000  C
  C1465    1.0000 0.77912  0.09432  0.55733  Biso   1.000  C
  C1466    1.0000 0.76352  0.07317  0.74174  Biso   1.000  C
  C1467    1.0000 0.77468  0.09873  0.88712  Biso   1.000  C
  C1468    1.0000 0.76499  0.09206  0.06345  Biso   1.000  C
  C1469    1.0000 0.79302  0.08380  0.19708  Biso   1.000  C
  C1470    1.0000 0.78027  0.10633  0.38955  Biso   1.000  C
  C1471    1.0000 0.78495  0.44305  0.55091  Biso   1.000  C
  C1472    1.0000 0.78098  0.44416  0.71604  Biso   1.000  C
  C1473    1.0000 0.73761  0.41041  0.88711  Biso   1.000  C
  C1474    1.0000 0.79582  0.44284  0.04616  Biso   1.000  C
  C1475    1.0000 0.78430  0.38383  0.22677  Biso   1.000  C
  C1476    1.0000 0.76547  0.43556  0.35950  Biso   1.000  C
  C1477    1.0000 0.95270  0.75513  0.55160  Biso   1.000  C
  C1478    1.0000 0.98601  0.76278  0.73772  Biso   1.000  C
  C1479    1.0000 0.98348  0.74722  0.88386  Biso   1.000  C
  C1480    1.0000 0.00709  0.75929  0.06076  Biso   1.000  C
  C1481    1.0000 0.97320  0.76230  0.20209  Biso   1.000  C
  C1482    1.0000 0.98210  0.77501  0.42028  Biso   1.000  C
  C1483    1.0000 0.96902  0.14480  0.51567  Biso   1.000  C
  C1484    1.0000 0.98631  0.09732  0.74051  Biso   1.000  C
  C1485    1.0000 0.95337  0.10614  0.88825  Biso   1.000  C
  C1486    1.0000 0.96138  0.09370  0.05171  Biso   1.000  C
  C1487    1.0000 0.98220  0.07315  0.22794  Biso   1.000  C
  C1488    1.0000 0.95292  0.08291  0.40868  Biso   1.000  C
  C1489    1.0000 0.96517  0.44117  0.56735  Biso   1.000  C
  C1490    1.0000 0.98355  0.40340  0.70629  Biso   1.000  C
  C1491    1.0000 0.96590  0.45701  0.88159  Biso   1.000  C
  C1492    1.0000 0.98186  0.41416  0.01483  Biso   1.000  C
  C1493    1.0000 0.99241  0.43254  0.22918  Biso   1.000  C
  C1494    1.0000 0.98202  0.43496  0.39927  Biso   1.000  C
  C1495    1.0000 0.18072  0.77587  0.57157  Biso   1.000  C
  C1496    1.0000 0.17698  0.76256  0.73337  Biso   1.000  C
  C1497    1.0000 0.18004  0.76231  0.88106  Biso   1.000  C
  C1498    1.0000 0.17450  0.77683  0.07240  Biso   1.000  C
  C1499    1.0000 0.15310  0.77419  0.21819  Biso   1.000  C
  C1500    1.0000 0.14974  0.78695  0.38963  Biso   1.000  C
  C1501    1.0000 0.19826  0.09087  0.56337  Biso   1.000  C
  C1502    1.0000 0.17061  0.10027  0.71105  Biso   1.000  C
  C1503    1.0000 0.14693  0.08594  0.87882  Biso   1.000  C
  C1504    1.0000 0.19107  0.12892  0.04175  Biso   1.000  C
  C1505    1.0000 0.18081  0.07481  0.19486  Biso   1.000  C
  C1506    1.0000 0.16842  0.10785  0.39322  Biso   1.000  C
  C1507    1.0000 0.18295  0.44679  0.53950  Biso   1.000  C
  C1508    1.0000 0.17402  0.43297  0.72139  Biso   1.000  C
  C1509    1.0000 0.17532  0.45855  0.90534  Biso   1.000  C
  C1510    1.0000 0.15537  0.42157  0.04800  Biso   1.000  C
  C1511    1.0000 0.19744  0.42719  0.24613  Biso   1.000  C
  C1512    1.0000 0.18955  0.43981  0.40301  Biso   1.000  C
  C1513    1.0000 0.37877  0.78294  0.55655  Biso   1.000  C
  C1514    1.0000 0.36136  0.77550  0.75868  Biso   1.000  C
  C1515    1.0000 0.35455  0.76450  0.88954  Biso   1.000  C
  C1516    1.0000 0.36563  0.76717  0.05201  Biso   1.000  C
  C1517    1.0000 0.40261  0.75864  0.15546  Biso   1.000  C
  C1518    1.0000 0.35779  0.77335  0.41319  Biso   1.000  C
  C1519    1.0000 0.34913  0.09527  0.51670  Biso   1.000  C
  C1520    1.0000 0.37453  0.09714  0.70470  Biso   1.000  C
  C1521    1.0000 0.35839  0.11729  0.89884  Biso   1.000  C
  C1522    1.0000 0.34909  0.09966  0.03920  Biso   1.000  C
  C1523    1.0000 0.38000  0.11033  0.19152  Biso   1.000  C
  C1524    1.0000 0.40134  0.08642  0.38495  Biso   1.000  C
  C1525    1.0000 0.36735  0.45394  0.55005  Biso   1.000  C
  C1526    1.0000 0.37510  0.45076  0.72499  Biso   1.000  C
  C1527    1.0000 0.39232  0.46769  0.90831  Biso   1.000  C
  C1528    1.0000 0.35506  0.43273  0.05766  Biso   1.000  C
  C1529    1.0000 0.34900  0.40959  0.22316  Biso   1.000  C
  C1530    1.0000 0.36506  0.46044  0.37847  Biso   1.000  C
  C1531    1.0000 0.60361  0.78463  0.65500  Biso   1.000  C
  C1532    1.0000 0.58156  0.81493  0.81860  Biso   1.000  C
  C1533    1.0000 0.61998  0.80809  0.99812  Biso   1.000  C
  C1534    1.0000 0.61136  0.82617  0.15521  Biso   1.000  C
  C1535    1.0000 0.57251  0.78683  0.34952  Biso   1.000  C
  C1536    1.0000 0.58865  0.80611  0.50129  Biso   1.000  C
  C1537    1.0000 0.63604  0.13182  0.67269  Biso   1.000  C
  C1538    1.0000 0.59924  0.14351  0.82787  Biso   1.000  C
  C1539    1.0000 0.59868  0.14552  0.98565  Biso   1.000  C
  C1540    1.0000 0.59800  0.12605  0.18082  Biso   1.000  C
  C1541    1.0000 0.60295  0.14325  0.32801  Biso   1.000  C
  C1542    1.0000 0.56422  0.15522  0.47719  Biso   1.000  C
  C1543    1.0000 0.61704  0.44422  0.66186  Biso   1.000  C
  C1544    1.0000 0.60767  0.45831  0.79021  Biso   1.000  C
  C1545    1.0000 0.58752  0.47216  0.98637  Biso   1.000  C
  C1546    1.0000 0.60681  0.48143  0.13992  Biso   1.000  C
  C1547    1.0000 0.57513  0.48157  0.31078  Biso   1.000  C
  C1548    1.0000 0.61776  0.48163  0.49064  Biso   1.000  C
  C1549    1.0000 0.81061  0.78488  0.67517  Biso   1.000  C
  C1550    1.0000 0.80760  0.79591  0.83085  Biso   1.000  C
  C1551    1.0000 0.78594  0.80644  0.00596  Biso   1.000  C
  C1552    1.0000 0.83925  0.80800  0.15908  Biso   1.000  C
  C1553    1.0000 0.81289  0.83305  0.34308  Biso   1.000  C
  C1554    1.0000 0.76931  0.80289  0.49862  Biso   1.000  C
  C1555    1.0000 0.78840  0.15985  0.67330  Biso   1.000  C
  C1556    1.0000 0.80610  0.12215  0.84293  Biso   1.000  C
  C1557    1.0000 0.80005  0.12670  0.00169  Biso   1.000  C
  C1558    1.0000 0.78117  0.14609  0.16731  Biso   1.000  C
  C1559    1.0000 0.79563  0.12738  0.33302  Biso   1.000  C
  C1560    1.0000 0.81915  0.16215  0.53088  Biso   1.000  C
  C1561    1.0000 0.83377  0.48072  0.65538  Biso   1.000  C
  C1562    1.0000 0.76588  0.47008  0.83039  Biso   1.000  C
  C1563    1.0000 0.84497  0.47569  0.98991  Biso   1.000  C
  C1564    1.0000 0.81491  0.46572  0.16983  Biso   1.000  C
  C1565    1.0000 0.83637  0.47442  0.33154  Biso   1.000  C
  C1566    1.0000 0.81116  0.50192  0.52081  Biso   1.000  C
  C1567    1.0000 0.96956  0.80507  0.70048  Biso   1.000  C
  C1568    1.0000 0.02375  0.78867  0.83554  Biso   1.000  C
  C1569    1.0000 0.01377  0.78635  0.01023  Biso   1.000  C
  C1570    1.0000 0.97955  0.80321  0.16714  Biso   1.000  C
  C1571    1.0000 0.98202  0.81180  0.31280  Biso   1.000  C
  C1572    1.0000 0.00985  0.79484  0.49733  Biso   1.000  C
  C1573    1.0000 0.00458  0.13614  0.63045  Biso   1.000  C
  C1574    1.0000 0.98517  0.13169  0.82020  Biso   1.000  C
  C1575    1.0000 0.01813  0.13089  0.02959  Biso   1.000  C
  C1576    1.0000 0.00632  0.11859  0.19076  Biso   1.000  C
  C1577    1.0000 0.02885  0.14984  0.32838  Biso   1.000  C
  C1578    1.0000 0.98583  0.13237  0.45661  Biso   1.000  C
  C1579    1.0000 0.00378  0.45424  0.69759  Biso   1.000  C
  C1580    1.0000 0.99981  0.47473  0.83794  Biso   1.000  C
  C1581    1.0000 0.01332  0.46472  0.98394  Biso   1.000  C
  C1582    1.0000 0.98421  0.48505  0.16102  Biso   1.000  C
  C1583    1.0000 0.98707  0.47900  0.35885  Biso   1.000  C
  C1584    1.0000 0.01382  0.47951  0.49798  Biso   1.000  C
  C1585    1.0000 0.21868  0.81289  0.68676  Biso   1.000  C
  C1586    1.0000 0.21602  0.81418  0.81869  Biso   1.000  C
  C1587    1.0000 0.19085  0.80594  0.97817  Biso   1.000  C
  C1588    1.0000 0.20085  0.81606  0.13093  Biso   1.000  C
  C1589    1.0000 0.21910  0.80308  0.32248  Biso   1.000  C
  C1590    1.0000 0.22175  0.84792  0.49831  Biso   1.000  C
  C1591    1.0000 0.18724  0.15317  0.66259  Biso   1.000  C
  C1592    1.0000 0.22222  0.13291  0.82657  Biso   1.000  C
  C1593    1.0000 0.20874  0.13348  0.98075  Biso   1.000  C
  C1594    1.0000 0.21489  0.15363  0.17572  Biso   1.000  C
  C1595    1.0000 0.18732  0.13419  0.31433  Biso   1.000  C
  C1596    1.0000 0.20180  0.11523  0.50145  Biso   1.000  C
  C1597    1.0000 0.23435  0.47650  0.65121  Biso   1.000  C
  C1598    1.0000 0.19538  0.48119  0.82501  Biso   1.000  C
  C1599    1.0000 0.21333  0.47496  0.00754  Biso   1.000  C
  C1600    1.0000 0.19874  0.46273  0.19075  Biso   1.000  C
  C1601    1.0000 0.20180  0.47668  0.31457  Biso   1.000  C
  C1602    1.0000 0.21060  0.48695  0.51688  Biso   1.000  C
  C1603    1.0000 0.41838  0.81104  0.65044  Biso   1.000  C
  C1604    1.0000 0.38975  0.83572  0.82937  Biso   1.000  C
  C1605    1.0000 0.41518  0.82308  0.99887  Biso   1.000  C
  C1606    1.0000 0.39600  0.82543  0.17000  Biso   1.000  C
  C1607    1.0000 0.39684  0.82095  0.31468  Biso   1.000  C
  C1608    1.0000 0.40969  0.79208  0.47997  Biso   1.000  C
  C1609    1.0000 0.42219  0.15203  0.66414  Biso   1.000  C
  C1610    1.0000 0.39947  0.13286  0.85835  Biso   1.000  C
  C1611    1.0000 0.40612  0.14401  0.99539  Biso   1.000  C
  C1612    1.0000 0.40700  0.16568  0.15992  Biso   1.000  C
  C1613    1.0000 0.40777  0.16468  0.31182  Biso   1.000  C
  C1614    1.0000 0.41094  0.12256  0.46631  Biso   1.000  C
  C1615    1.0000 0.41593  0.48725  0.66856  Biso   1.000  C
  C1616    1.0000 0.40054  0.48760  0.82785  Biso   1.000  C
  C1617    1.0000 0.44450  0.50055  0.99681  Biso   1.000  C
  C1618    1.0000 0.38531  0.48941  0.18848  Biso   1.000  C
  C1619    1.0000 0.42959  0.47195  0.35378  Biso   1.000  C
  C1620    1.0000 0.41039  0.46486  0.51732  Biso   1.000  C
  O1       1.0000 0.63502  0.64814  0.54797  Biso   1.000  O
  O2       1.0000 0.61369  0.58759  0.74485  Biso   1.000  O
  O3       1.0000 0.64291  0.65428  0.89334  Biso   1.000  O
  O4       1.0000 0.61333  0.64943  0.09336  Biso   1.000  O
  O5       1.0000 0.60911  0.63683  0.27441  Biso   1.000  O
  O6       1.0000 0.60171  0.65696  0.44086  Biso   1.000  O
  O7       1.0000 0.62381  0.01315  0.57599  Biso   1.000  O
  O8       1.0000 0.62529  0.98872  0.76049  Biso   1.000  O
  O9       1.0000 0.60975  0.99341  0.95279  Biso   1.000  O
  O10      1.0000 0.64777  0.97480  0.11114  Biso   1.000  O
  O11      1.0000 0.61869  0.98915  0.25241  Biso   1.000  O
  O12      1.0000 0.63634  0.98826  0.46151  Biso   1.000  O
  O13      1.0000 0.61307  0.29880  0.59261  Biso   1.000  O
  O14      1.0000 0.61014  0.31685  0.77912  Biso   1.000  O
  O15      1.0000 0.60963  0.33997  0.94027  Biso   1.000  O
  O16      1.0000 0.64341  0.29821  0.09359  Biso   1.000  O
  O17      1.0000 0.60635  0.29758  0.24296  Biso   1.000  O
  O18      1.0000 0.62235  0.33931  0.42664  Biso   1.000  O
  O19      1.0000 0.85162  0.64301  0.54966  Biso   1.000  O
  O20      1.0000 0.79060  0.64643  0.78556  Biso   1.000  O
  O21      1.0000 0.83131  0.66673  0.90425  Biso   1.000  O
  O22      1.0000 0.83033  0.69171  0.11519  Biso   1.000  O
  O23      1.0000 0.85767  0.67733  0.24501  Biso   1.000  O
  O24      1.0000 0.84280  0.66580  0.43005  Biso   1.000  O
  O25      1.0000 0.84415  0.98256  0.57419  Biso   1.000  O
  O26      1.0000 0.82301  0.00783  0.74251  Biso   1.000  O
  O27      1.0000 0.83610  0.98301  0.95706  Biso   1.000  O
  O28      1.0000 0.81448  0.00869  0.10829  Biso   1.000  O
  O29      1.0000 0.80913  0.95494  0.31477  Biso   1.000  O
  O30      1.0000 0.81863  0.00027  0.45038  Biso   1.000  O
  O31      1.0000 0.80614  0.32947  0.61101  Biso   1.000  O
  O32      1.0000 0.83973  0.34819  0.78303  Biso   1.000  O
  O33      1.0000 0.81721  0.33536  0.93740  Biso   1.000  O
  O34      1.0000 0.84013  0.30484  0.10231  Biso   1.000  O
  O35      1.0000 0.81750  0.33020  0.28426  Biso   1.000  O
  O36      1.0000 0.86601  0.29799  0.43042  Biso   1.000  O
  O37      1.0000 0.01000  0.61157  0.59953  Biso   1.000  O
  O38      1.0000 0.02081  0.67498  0.74585  Biso   1.000  O
  O39      1.0000 0.01887  0.67771  0.95168  Biso   1.000  O
  O40      1.0000 0.02589  0.68807  0.07272  Biso   1.000  O
  O41      1.0000 0.00863  0.63336  0.28669  Biso   1.000  O
  O42      1.0000 0.02483  0.63352  0.42627  Biso   1.000  O
  O43      1.0000 0.02789  0.97025  0.62602  Biso   1.000  O
  O44      1.0000 0.00939  0.99881  0.74711  Biso   1.000  O
  O45      1.0000 0.03904  0.94336  0.91626  Biso   1.000  O
  O46      1.0000 0.01932  0.96013  0.07206  Biso   1.000  O
  O47      1.0000 0.04522  0.97520  0.26280  Biso   1.000  O
  O48      1.0000 0.02438  0.01285  0.45680  Biso   1.000  O
  O49      1.0000 0.04283  0.34314  0.57173  Biso   1.000  O
  O50      1.0000 0.03909  0.31900  0.76218  Biso   1.000  O
  O51      1.0000 0.01141  0.33935  0.90892  Biso   1.000  O
  O52      1.0000 0.02760  0.31664  0.15241  Biso   1.000  O
  O53      1.0000 0.02877  0.32488  0.26829  Biso   1.000  O
  O54      1.0000 0.01611  0.34952  0.43203  Biso   1.000  O
  O55      1.0000 0.22457  0.68155  0.61618  Biso   1.000  O
  O56      1.0000 0.23047  0.63102  0.73386  Biso   1.000  O
  O57      1.0000 0.22170  0.67845  0.95267  Biso   1.000  O
  O58      1.0000 0.19588  0.66837  0.12059  Biso   1.000  O
  O59      1.0000 0.19256  0.62791  0.25417  Biso   1.000  O
  O60      1.0000 0.21902  0.63419  0.42245  Biso   1.000  O
  O61      1.0000 0.20996  0.97276  0.63462  Biso   1.000  O
  O62      1.0000 0.21849  0.94863  0.76815  Biso   1.000  O
  O63      1.0000 0.19879  0.99644  0.92331  Biso   1.000  O
  O64      1.0000 0.22827  0.00992  0.09065  Biso   1.000  O
  O65      1.0000 0.24593  0.94694  0.30699  Biso   1.000  O
  O66      1.0000 0.22697  0.00297  0.44178  Biso   1.000  O
  O67      1.0000 0.22810  0.34611  0.60123  Biso   1.000  O
  O68      1.0000 0.18669  0.34881  0.79232  Biso   1.000  O
  O69      1.0000 0.21567  0.32791  0.89912  Biso   1.000  O
  O70      1.0000 0.25727  0.29990  0.09630  Biso   1.000  O
  O71      1.0000 0.22045  0.31736  0.27034  Biso   1.000  O
  O72      1.0000 0.18200  0.29937  0.38297  Biso   1.000  O
  O73      1.0000 0.42930  0.60796  0.61047  Biso   1.000  O
  O74      1.0000 0.42681  0.65757  0.73453  Biso   1.000  O
  O75      1.0000 0.41248  0.60405  0.96185  Biso   1.000  O
  O76      1.0000 0.41606  0.66851  0.08874  Biso   1.000  O
  O77      1.0000 0.46116  0.62185  0.26072  Biso   1.000  O
  O78      1.0000 0.44047  0.67730  0.42421  Biso   1.000  O
  O79      1.0000 0.39945  0.01749  0.55936  Biso   1.000  O
  O80      1.0000 0.43814  0.97439  0.81405  Biso   1.000  O
  O81      1.0000 0.42939  0.98838  0.94564  Biso   1.000  O
  O82      1.0000 0.39183  0.98159  0.13370  Biso   1.000  O
  O83      1.0000 0.41083  0.99514  0.25981  Biso   1.000  O
  O84      1.0000 0.40765  0.00571  0.43307  Biso   1.000  O
  O85      1.0000 0.40712  0.35096  0.60297  Biso   1.000  O
  O86      1.0000 0.42979  0.34512  0.74808  Biso   1.000  O
  O87      1.0000 0.39279  0.30633  0.93590  Biso   1.000  O
  O88      1.0000 0.43866  0.33215  0.07652  Biso   1.000  O
  O89      1.0000 0.41392  0.34319  0.24447  Biso   1.000  O
  O90      1.0000 0.45718  0.31739  0.42162  Biso   1.000  O
  O91      1.0000 0.58962  0.63232  0.52808  Biso   1.000  O
  O92      1.0000 0.56349  0.63287  0.68265  Biso   1.000  O
  O93      1.0000 0.58608  0.59935  0.88310  Biso   1.000  O
  O94      1.0000 0.58782  0.66262  0.05550  Biso   1.000  O
  O95      1.0000 0.56640  0.63599  0.18108  Biso   1.000  O
  O96      1.0000 0.54663  0.67394  0.35542  Biso   1.000  O
  O97      1.0000 0.59656  0.96469  0.53075  Biso   1.000  O
  O98      1.0000 0.54406  0.97685  0.71182  Biso   1.000  O
  O99      1.0000 0.60221  0.01770  0.91546  Biso   1.000  O
  O100     1.0000 0.56681  0.97099  0.03331  Biso   1.000  O
  O101     1.0000 0.56184  0.97530  0.22242  Biso   1.000  O
  O102     1.0000 0.57779  0.01212  0.38909  Biso   1.000  O
  O103     1.0000 0.59262  0.28791  0.54029  Biso   1.000  O
  O104     1.0000 0.61565  0.33486  0.72354  Biso   1.000  O
  O105     1.0000 0.55870  0.34436  0.84220  Biso   1.000  O
  O106     1.0000 0.56695  0.30126  0.06030  Biso   1.000  O
  O107     1.0000 0.58865  0.33510  0.22586  Biso   1.000  O
  O108     1.0000 0.54060  0.31525  0.34454  Biso   1.000  O
  O109     1.0000 0.80750  0.61978  0.53783  Biso   1.000  O
  O110     1.0000 0.76174  0.69193  0.71753  Biso   1.000  O
  O111     1.0000 0.79280  0.66390  0.91624  Biso   1.000  O
  O112     1.0000 0.79912  0.65653  0.04239  Biso   1.000  O
  O113     1.0000 0.77822  0.65953  0.21049  Biso   1.000  O
  O114     1.0000 0.80263  0.68220  0.42475  Biso   1.000  O
  O115     1.0000 0.80998  0.97407  0.52330  Biso   1.000  O
  O116     1.0000 0.79509  0.02134  0.71457  Biso   1.000  O
  O117     1.0000 0.77938  0.00786  0.85248  Biso   1.000  O
  O118     1.0000 0.80806  0.99438  0.04931  Biso   1.000  O
  O119     1.0000 0.76905  0.98098  0.15895  Biso   1.000  O
  O120     1.0000 0.74186  0.98524  0.39374  Biso   1.000  O
  O121     1.0000 0.79041  0.32547  0.55954  Biso   1.000  O
  O122     1.0000 0.80026  0.33678  0.74626  Biso   1.000  O
  O123     1.0000 0.80138  0.30257  0.90522  Biso   1.000  O
  O124     1.0000 0.82853  0.30733  0.04738  Biso   1.000  O
  O125     1.0000 0.80871  0.34839  0.24061  Biso   1.000  O
  O126     1.0000 0.79250  0.33549  0.36652  Biso   1.000  O
  O127     1.0000 0.94393  0.66361  0.55495  Biso   1.000  O
  O128     1.0000 0.98397  0.65550  0.69856  Biso   1.000  O
  O129     1.0000 0.99589  0.64698  0.87381  Biso   1.000  O
  O130     1.0000 0.99356  0.66187  0.04320  Biso   1.000  O
  O131     1.0000 0.96948  0.64260  0.22525  Biso   1.000  O
  O132     1.0000 0.95852  0.64145  0.32377  Biso   1.000  O
  O133     1.0000 0.98593  0.98401  0.55430  Biso   1.000  O
  O134     1.0000 0.96424  0.95708  0.66716  Biso   1.000  O
  O135     1.0000 0.91119  0.99540  0.91654  Biso   1.000  O
  O136     1.0000 0.99479  0.00344  0.05005  Biso   1.000  O
  O137     1.0000 0.99244  0.97836  0.17920  Biso   1.000  O
  O138     1.0000 0.95041  0.02989  0.40274  Biso   1.000  O
  O139     1.0000 0.94136  0.36532  0.52745  Biso   1.000  O
  O140     1.0000 0.92712  0.30677  0.71440  Biso   1.000  O
  O141     1.0000 0.96388  0.30133  0.86531  Biso   1.000  O
  O142     1.0000 0.01484  0.32780  0.04797  Biso   1.000  O
  O143     1.0000 0.97080  0.31875  0.25540  Biso   1.000  O
  O144     1.0000 0.96795  0.33141  0.39691  Biso   1.000  O
  O145     1.0000 0.15894  0.66159  0.55272  Biso   1.000  O
  O146     1.0000 0.18011  0.67788  0.69847  Biso   1.000  O
  O147     1.0000 0.14165  0.69864  0.85649  Biso   1.000  O
  O148     1.0000 0.16984  0.67093  0.04093  Biso   1.000  O
  O149     1.0000 0.19330  0.65543  0.21021  Biso   1.000  O
  O150     1.0000 0.20619  0.66357  0.38374  Biso   1.000  O
  O151     1.0000 0.14050  0.97602  0.58102  Biso   1.000  O
  O152     1.0000 0.14836  0.03911  0.70618  Biso   1.000  O
  O153     1.0000 0.16697  0.00316  0.86844  Biso   1.000  O
  O154     1.0000 0.18802  0.00362  0.01135  Biso   1.000  O
  O155     1.0000 0.20827  0.00992  0.19894  Biso   1.000  O
  O156     1.0000 0.16634  0.99377  0.36177  Biso   1.000  O
  O157     1.0000 0.19315  0.35078  0.57155  Biso   1.000  O
  O158     1.0000 0.16307  0.31110  0.69932  Biso   1.000  O
  O159     1.0000 0.15926  0.31186  0.85474  Biso   1.000  O
  O160     1.0000 0.16451  0.29865  0.01647  Biso   1.000  O
  O161     1.0000 0.18483  0.34025  0.20136  Biso   1.000  O
  O162     1.0000 0.13677  0.33088  0.39817  Biso   1.000  O
  O163     1.0000 0.37135  0.66450  0.55357  Biso   1.000  O
  O164     1.0000 0.36023  0.67250  0.72188  Biso   1.000  O
  O165     1.0000 0.34074  0.65496  0.86629  Biso   1.000  O
  O166     1.0000 0.35843  0.66731  0.08663  Biso   1.000  O
  O167     1.0000 0.37613  0.64457  0.22665  Biso   1.000  O
  O168     1.0000 0.41317  0.65740  0.38606  Biso   1.000  O
  O169     1.0000 0.38663  0.96288  0.51094  Biso   1.000  O
  O170     1.0000 0.39890  0.00759  0.74808  Biso   1.000  O
  O171     1.0000 0.38463  0.98114  0.86083  Biso   1.000  O
  O172     1.0000 0.39675  0.02772  0.06334  Biso   1.000  O
  O173     1.0000 0.40197  0.95400  0.20286  Biso   1.000  O
  O174     1.0000 0.36865  0.97305  0.41468  Biso   1.000  O
  O175     1.0000 0.38778  0.31855  0.56503  Biso   1.000  O
  O176     1.0000 0.37468  0.31675  0.71422  Biso   1.000  O
  O177     1.0000 0.36825  0.34508  0.91416  Biso   1.000  O
  O178     1.0000 0.37410  0.37115  0.05007  Biso   1.000  O
  O179     1.0000 0.35531  0.30574  0.22748  Biso   1.000  O
  O180     1.0000 0.36535  0.31147  0.38391  Biso   1.000  O
  O181     1.0000 0.51648  0.53752  0.60975  Biso   1.000  O
  O182     1.0000 0.49192  0.49622  0.79489  Biso   1.000  O
  O183     1.0000 0.51228  0.50959  0.95325  Biso   1.000  O
  O184     1.0000 0.49213  0.50739  0.17837  Biso   1.000  O
  O185     1.0000 0.50338  0.54827  0.33445  Biso   1.000  O
  O186     1.0000 0.49882  0.51569  0.51377  Biso   1.000  O
  O187     1.0000 0.49925  0.84809  0.69804  Biso   1.000  O
  O188     1.0000 0.49045  0.86413  0.83284  Biso   1.000  O
  O189     1.0000 0.51503  0.84435  0.99138  Biso   1.000  O
  O190     1.0000 0.53127  0.85114  0.19099  Biso   1.000  O
  O191     1.0000 0.52613  0.87322  0.32704  Biso   1.000  O
  O192     1.0000 0.50055  0.85537  0.47306  Biso   1.000  O
  O193     1.0000 0.50007  0.17263  0.65824  Biso   1.000  O
  O194     1.0000 0.50387  0.22221  0.81344  Biso   1.000  O
  O195     1.0000 0.45808  0.19156  0.96172  Biso   1.000  O
  O196     1.0000 0.46835  0.17970  0.16983  Biso   1.000  O
  O197     1.0000 0.50392  0.21180  0.33488  Biso   1.000  O
  O198     1.0000 0.45527  0.17093  0.46516  Biso   1.000  O
  O199     1.0000 0.68910  0.54103  0.67227  Biso   1.000  O
  O200     1.0000 0.72194  0.49546  0.83397  Biso   1.000  O
  O201     1.0000 0.69943  0.52243  0.96735  Biso   1.000  O
  O202     1.0000 0.72627  0.54963  0.13143  Biso   1.000  O
  O203     1.0000 0.71561  0.50246  0.30318  Biso   1.000  O
  O204     1.0000 0.70961  0.54318  0.50129  Biso   1.000  O
  O205     1.0000 0.68723  0.86899  0.62501  Biso   1.000  O
  O206     1.0000 0.68735  0.87145  0.82969  Biso   1.000  O
  O207     1.0000 0.74518  0.88945  0.00939  Biso   1.000  O
  O208     1.0000 0.70010  0.84967  0.15518  Biso   1.000  O
  O209     1.0000 0.66348  0.86777  0.33484  Biso   1.000  O
  O210     1.0000 0.67085  0.85571  0.53387  Biso   1.000  O
  O211     1.0000 0.67194  0.21016  0.66882  Biso   1.000  O
  O212     1.0000 0.74087  0.14949  0.87450  Biso   1.000  O
  O213     1.0000 0.70452  0.15794  0.99074  Biso   1.000  O
  O214     1.0000 0.72261  0.17296  0.16542  Biso   1.000  O
  O215     1.0000 0.68329  0.17599  0.30991  Biso   1.000  O
  O216     1.0000 0.72021  0.17745  0.49861  Biso   1.000  O
  O217     1.0000 0.88278  0.49634  0.66048  Biso   1.000  O
  O218     1.0000 0.91273  0.53988  0.82668  Biso   1.000  O
  O219     1.0000 0.94386  0.51399  0.00129  Biso   1.000  O
  O220     1.0000 0.86757  0.51195  0.12896  Biso   1.000  O
  O221     1.0000 0.89282  0.49896  0.31294  Biso   1.000  O
  O222     1.0000 0.87955  0.53012  0.47772  Biso   1.000  O
  O223     1.0000 0.90011  0.80621  0.65372  Biso   1.000  O
  O224     1.0000 0.88744  0.88040  0.82217  Biso   1.000  O
  O225     1.0000 0.93197  0.87543  0.97359  Biso   1.000  O
  O226     1.0000 0.91380  0.83900  0.13421  Biso   1.000  O
  O227     1.0000 0.87840  0.86484  0.33035  Biso   1.000  O
  O228     1.0000 0.89024  0.89677  0.48711  Biso   1.000  O
  O229     1.0000 0.88538  0.20037  0.68132  Biso   1.000  O
  O230     1.0000 0.86914  0.18697  0.80892  Biso   1.000  O
  O231     1.0000 0.93395  0.18645  0.01802  Biso   1.000  O
  O232     1.0000 0.91496  0.21179  0.21151  Biso   1.000  O
  O233     1.0000 0.86789  0.17669  0.35835  Biso   1.000  O
  O234     1.0000 0.93365  0.18083  0.49505  Biso   1.000  O
  O235     1.0000 0.10418  0.52701  0.63663  Biso   1.000  O
  O236     1.0000 0.12724  0.52410  0.82169  Biso   1.000  O
  O237     1.0000 0.08476  0.53030  0.94701  Biso   1.000  O
  O238     1.0000 0.14798  0.54782  0.17923  Biso   1.000  O
  O239     1.0000 0.09837  0.53017  0.31747  Biso   1.000  O
  O240     1.0000 0.12404  0.53131  0.50478  Biso   1.000  O
  O241     1.0000 0.08478  0.88433  0.65412  Biso   1.000  O
  O242     1.0000 0.11119  0.88197  0.79509  Biso   1.000  O
  O243     1.0000 0.11296  0.83763  0.98088  Biso   1.000  O
  O244     1.0000 0.11255  0.85003  0.19245  Biso   1.000  O
  O245     1.0000 0.09047  0.90490  0.29625  Biso   1.000  O
  O246     1.0000 0.08892  0.89823  0.47961  Biso   1.000  O
  O247     1.0000 0.13664  0.18310  0.68781  Biso   1.000  O
  O248     1.0000 0.06263  0.21197  0.84843  Biso   1.000  O
  O249     1.0000 0.08060  0.19850  0.00467  Biso   1.000  O
  O250     1.0000 0.09754  0.14624  0.16745  Biso   1.000  O
  O251     1.0000 0.06500  0.19138  0.36597  Biso   1.000  O
  O252     1.0000 0.10757  0.17338  0.48428  Biso   1.000  O
  O253     1.0000 0.31400  0.50154  0.67978  Biso   1.000  O
  O254     1.0000 0.26516  0.53593  0.84062  Biso   1.000  O
  O255     1.0000 0.33651  0.53569  0.94905  Biso   1.000  O
  O256     1.0000 0.33423  0.52294  0.16075  Biso   1.000  O
  O257     1.0000 0.32112  0.51891  0.32955  Biso   1.000  O
  O258     1.0000 0.31184  0.54371  0.53657  Biso   1.000  O
  O259     1.0000 0.33448  0.88890  0.62984  Biso   1.000  O
  O260     1.0000 0.32064  0.85473  0.85062  Biso   1.000  O
  O261     1.0000 0.31104  0.87864  0.97934  Biso   1.000  O
  O262     1.0000 0.31895  0.87699  0.19018  Biso   1.000  O
  O263     1.0000 0.28724  0.86766  0.32300  Biso   1.000  O
  O264     1.0000 0.28877  0.85980  0.49085  Biso   1.000  O
  O265     1.0000 0.31113  0.20517  0.61070  Biso   1.000  O
  O266     1.0000 0.28912  0.14120  0.83226  Biso   1.000  O
  O267     1.0000 0.30175  0.19397  0.02374  Biso   1.000  O
  O268     1.0000 0.33643  0.23636  0.14630  Biso   1.000  O
  O269     1.0000 0.27751  0.19335  0.31286  Biso   1.000  O
  O270     1.0000 0.31476  0.19541  0.54678  Biso   1.000  O
  O271     1.0000 0.52574  0.83474  0.58036  Biso   1.000  O
  O272     1.0000 0.49554  0.83584  0.78272  Biso   1.000  O
  O273     1.0000 0.50905  0.83248  0.94807  Biso   1.000  O
  O274     1.0000 0.52626  0.82404  0.05333  Biso   1.000  O
  O275     1.0000 0.51135  0.83169  0.32074  Biso   1.000  O
  O276     1.0000 0.52010  0.84242  0.37003  Biso   1.000  O
  O277     1.0000 0.54649  0.15188  0.63533  Biso   1.000  O
  O278     1.0000 0.52121  0.11016  0.77123  Biso   1.000  O
  O279     1.0000 0.56495  0.13826  0.91283  Biso   1.000  O
  O280     1.0000 0.51444  0.16335  0.13462  Biso   1.000  O
  O281     1.0000 0.51964  0.13915  0.27726  Biso   1.000  O
  O282     1.0000 0.48665  0.13901  0.45724  Biso   1.000  O
  O283     1.0000 0.53723  0.46768  0.60816  Biso   1.000  O
  O284     1.0000 0.50313  0.48751  0.75311  Biso   1.000  O
  O285     1.0000 0.51394  0.48757  0.88175  Biso   1.000  O
  O286     1.0000 0.54500  0.51164  0.11878  Biso   1.000  O
  O287     1.0000 0.52736  0.47969  0.25593  Biso   1.000  O
  O288     1.0000 0.50611  0.47708  0.44087  Biso   1.000  O
  O289     1.0000 0.69947  0.83525  0.57987  Biso   1.000  O
  O290     1.0000 0.66874  0.84349  0.76020  Biso   1.000  O
  O291     1.0000 0.75548  0.80675  0.91311  Biso   1.000  O
  O292     1.0000 0.75442  0.77306  0.10872  Biso   1.000  O
  O293     1.0000 0.73211  0.83514  0.30049  Biso   1.000  O
  O294     1.0000 0.70078  0.81527  0.46333  Biso   1.000  O
  O295     1.0000 0.72004  0.12949  0.62475  Biso   1.000  O
  O296     1.0000 0.75561  0.13543  0.76405  Biso   1.000  O
  O297     1.0000 0.75269  0.19571  0.93279  Biso   1.000  O
  O298     1.0000 0.72817  0.17052  0.10804  Biso   1.000  O
  O299     1.0000 0.71991  0.13712  0.24488  Biso   1.000  O
  O300     1.0000 0.72236  0.16104  0.40286  Biso   1.000  O
  O301     1.0000 0.67541  0.51375  0.60723  Biso   1.000  O
  O302     1.0000 0.74254  0.47709  0.77456  Biso   1.000  O
  O303     1.0000 0.71675  0.49832  0.93387  Biso   1.000  O
  O304     1.0000 0.69111  0.49272  0.08454  Biso   1.000  O
  O305     1.0000 0.70318  0.48689  0.25425  Biso   1.000  O
  O306     1.0000 0.71739  0.43409  0.44343  Biso   1.000  O
  O307     1.0000 0.93306  0.83675  0.58252  Biso   1.000  O
  O308     1.0000 0.93139  0.81120  0.75194  Biso   1.000  O
  O309     1.0000 0.94870  0.82364  0.90627  Biso   1.000  O
  O310     1.0000 0.90749  0.79344  0.10308  Biso   1.000  O
  O311     1.0000 0.90055  0.80267  0.26099  Biso   1.000  O
  O312     1.0000 0.92812  0.80383  0.45965  Biso   1.000  O
  O313     1.0000 0.87514  0.18127  0.60609  Biso   1.000  O
  O314     1.0000 0.91040  0.15122  0.74997  Biso   1.000  O
  O315     1.0000 0.95662  0.16027  0.96956  Biso   1.000  O
  O316     1.0000 0.92624  0.09480  0.11322  Biso   1.000  O
  O317     1.0000 0.93977  0.10596  0.24153  Biso   1.000  O
  O318     1.0000 0.91548  0.12084  0.42571  Biso   1.000  O
  O319     1.0000 0.92227  0.46505  0.61099  Biso   1.000  O
  O320     1.0000 0.94871  0.47776  0.72930  Biso   1.000  O
  O321     1.0000 0.91978  0.46953  0.91423  Biso   1.000  O
  O322     1.0000 0.90799  0.50996  0.13503  Biso   1.000  O
  O323     1.0000 0.93147  0.50352  0.28430  Biso   1.000  O
  O324     1.0000 0.91256  0.50450  0.45808  Biso   1.000  O
  O325     1.0000 0.11910  0.84814  0.59869  Biso   1.000  O
  O326     1.0000 0.11505  0.79315  0.72435  Biso   1.000  O
  O327     1.0000 0.09871  0.80655  0.94823  Biso   1.000  O
  O328     1.0000 0.12920  0.78502  0.12265  Biso   1.000  O
  O329     1.0000 0.12313  0.82331  0.25674  Biso   1.000  O
  O330     1.0000 0.09561  0.82375  0.44735  Biso   1.000  O
  O331     1.0000 0.09322  0.15041  0.60763  Biso   1.000  O
  O332     1.0000 0.09734  0.17331  0.76823  Biso   1.000  O
  O333     1.0000 0.09426  0.16356  0.93672  Biso   1.000  O
  O334     1.0000 0.13369  0.15326  0.10300  Biso   1.000  O
  O335     1.0000 0.14884  0.12154  0.26834  Biso   1.000  O
  O336     1.0000 0.11155  0.13462  0.45424  Biso   1.000  O
  O337     1.0000 0.11840  0.49432  0.60555  Biso   1.000  O
  O338     1.0000 0.08211  0.49299  0.75569  Biso   1.000  O
  O339     1.0000 0.08918  0.48342  0.95021  Biso   1.000  O
  O340     1.0000 0.12342  0.49184  0.09494  Biso   1.000  O
  O341     1.0000 0.11528  0.46032  0.25802  Biso   1.000  O
  O342     1.0000 0.15234  0.46450  0.44261  Biso   1.000  O
  O343     1.0000 0.30355  0.83999  0.58908  Biso   1.000  O
  O344     1.0000 0.33059  0.82958  0.80073  Biso   1.000  O
  O345     1.0000 0.30189  0.82484  0.96793  Biso   1.000  O
  O346     1.0000 0.32760  0.86192  0.10177  Biso   1.000  O
  O347     1.0000 0.32836  0.81833  0.25925  Biso   1.000  O
  O348     1.0000 0.30661  0.77777  0.45734  Biso   1.000  O
  O349     1.0000 0.33647  0.14350  0.61263  Biso   1.000  O
  O350     1.0000 0.36426  0.16312  0.75136  Biso   1.000  O
  O351     1.0000 0.30381  0.15749  0.92857  Biso   1.000  O
  O352     1.0000 0.33971  0.10695  0.14427  Biso   1.000  O
  O353     1.0000 0.33815  0.13563  0.28463  Biso   1.000  O
  O354     1.0000 0.28416  0.15120  0.44998  Biso   1.000  O
  O355     1.0000 0.29599  0.47808  0.58051  Biso   1.000  O
  O356     1.0000 0.32650  0.50751  0.72249  Biso   1.000  O
  O357     1.0000 0.31515  0.47140  0.90818  Biso   1.000  O
  O358     1.0000 0.31318  0.50366  0.11941  Biso   1.000  O
  O359     1.0000 0.31231  0.50152  0.27764  Biso   1.000  O
  O360     1.0000 0.34010  0.51134  0.42099  Biso   1.000  O
  O361     1.0000 0.66873  0.80369  0.59522  Biso   1.000  O
  O362     1.0000 0.68505  0.79552  0.71908  Biso   1.000  O
  O363     1.0000 0.66274  0.79760  0.89950  Biso   1.000  O
  O364     1.0000 0.67808  0.80841  0.05739  Biso   1.000  O
  O365     1.0000 0.64647  0.80016  0.19980  Biso   1.000  O
  O366     1.0000 0.64398  0.85410  0.37523  Biso   1.000  O
  O367     1.0000 0.67303  0.15571  0.57986  Biso   1.000  O
  O368     1.0000 0.66426  0.17270  0.68764  Biso   1.000  O
  O369     1.0000 0.70219  0.13889  0.91136  Biso   1.000  O
  O370     1.0000 0.68110  0.17098  0.03458  Biso   1.000  O
  O371     1.0000 0.68733  0.19166  0.19009  Biso   1.000  O
  O372     1.0000 0.63761  0.13992  0.38558  Biso   1.000  O
  O373     1.0000 0.66106  0.45185  0.51649  Biso   1.000  O
  O374     1.0000 0.68548  0.49523  0.72439  Biso   1.000  O
  O375     1.0000 0.68296  0.50285  0.85993  Biso   1.000  O
  O376     1.0000 0.69877  0.47829  0.03455  Biso   1.000  O
  O377     1.0000 0.67818  0.50408  0.19061  Biso   1.000  O
  O378     1.0000 0.69116  0.45661  0.36703  Biso   1.000  O
  O379     1.0000 0.86820  0.81204  0.61181  Biso   1.000  O
  O380     1.0000 0.86438  0.84782  0.70523  Biso   1.000  O
  O381     1.0000 0.90229  0.80044  0.88086  Biso   1.000  O
  O382     1.0000 0.89684  0.85014  0.03789  Biso   1.000  O
  O383     1.0000 0.84134  0.84938  0.17372  Biso   1.000  O
  O384     1.0000 0.87510  0.83625  0.39981  Biso   1.000  O
  O385     1.0000 0.89969  0.17237  0.53532  Biso   1.000  O
  O386     1.0000 0.87397  0.15765  0.71686  Biso   1.000  O
  O387     1.0000 0.88961  0.15978  0.84885  Biso   1.000  O
  O388     1.0000 0.87595  0.17769  0.07767  Biso   1.000  O
  O389     1.0000 0.85621  0.15561  0.21654  Biso   1.000  O
  O390     1.0000 0.88759  0.14794  0.42921  Biso   1.000  O
  O391     1.0000 0.85772  0.50623  0.51154  Biso   1.000  O
  O392     1.0000 0.85843  0.53056  0.74722  Biso   1.000  O
  O393     1.0000 0.85891  0.49257  0.87312  Biso   1.000  O
  O394     1.0000 0.87982  0.45961  0.02297  Biso   1.000  O
  O395     1.0000 0.90493  0.50269  0.18909  Biso   1.000  O
  O396     1.0000 0.86899  0.51646  0.37630  Biso   1.000  O
  O397     1.0000 0.05271  0.83478  0.52625  Biso   1.000  O
  O398     1.0000 0.10513  0.81461  0.67765  Biso   1.000  O
  O399     1.0000 0.07281  0.85814  0.89827  Biso   1.000  O
  O400     1.0000 0.08793  0.82342  0.05185  Biso   1.000  O
  O401     1.0000 0.08487  0.82991  0.16440  Biso   1.000  O
  O402     1.0000 0.07246  0.81825  0.36757  Biso   1.000  O
  O403     1.0000 0.07984  0.18976  0.57708  Biso   1.000  O
  O404     1.0000 0.07569  0.16037  0.72625  Biso   1.000  O
  O405     1.0000 0.06913  0.16331  0.86910  Biso   1.000  O
  O406     1.0000 0.07726  0.17106  0.06593  Biso   1.000  O
  O407     1.0000 0.07958  0.14547  0.22664  Biso   1.000  O
  O408     1.0000 0.10329  0.17151  0.37601  Biso   1.000  O
  O409     1.0000 0.10420  0.47098  0.55048  Biso   1.000  O
  O410     1.0000 0.07806  0.50823  0.68434  Biso   1.000  O
  O411     1.0000 0.09201  0.47178  0.83777  Biso   1.000  O
  O412     1.0000 0.04268  0.49231  0.00547  Biso   1.000  O
  O413     1.0000 0.09610  0.46877  0.21146  Biso   1.000  O
  O414     1.0000 0.10506  0.51027  0.36667  Biso   1.000  O
  O415     1.0000 0.27287  0.83544  0.53864  Biso   1.000  O
  O416     1.0000 0.28413  0.80448  0.71553  Biso   1.000  O
  O417     1.0000 0.26204  0.82352  0.83417  Biso   1.000  O
  O418     1.0000 0.30767  0.82955  0.05889  Biso   1.000  O
  O419     1.0000 0.25964  0.81920  0.18631  Biso   1.000  O
  O420     1.0000 0.28506  0.84472  0.36117  Biso   1.000  O
  O421     1.0000 0.25716  0.15965  0.49607  Biso   1.000  O
  O422     1.0000 0.28631  0.13357  0.68499  Biso   1.000  O
  O423     1.0000 0.26072  0.12548  0.88076  Biso   1.000  O
  O424     1.0000 0.28940  0.14515  0.99096  Biso   1.000  O
  O425     1.0000 0.30953  0.17156  0.18821  Biso   1.000  O
  O426     1.0000 0.34484  0.18867  0.39084  Biso   1.000  O
  O427     1.0000 0.23627  0.50550  0.54631  Biso   1.000  O
  O428     1.0000 0.28147  0.49851  0.71908  Biso   1.000  O
  O429     1.0000 0.24386  0.50017  0.91853  Biso   1.000  O
  O430     1.0000 0.27921  0.45896  0.02676  Biso   1.000  O
  O431     1.0000 0.27208  0.47441  0.24240  Biso   1.000  O
  O432     1.0000 0.28116  0.51068  0.37937  Biso   1.000  O
  O433     1.0000 0.50590  0.79870  0.58088  Biso   1.000  O
  O434     1.0000 0.46536  0.83838  0.74226  Biso   1.000  O
  O435     1.0000 0.46829  0.82545  0.87513  Biso   1.000  O
  O436     1.0000 0.43766  0.81300  0.05593  Biso   1.000  O
  O437     1.0000 0.47051  0.81833  0.17437  Biso   1.000  O
  O438     1.0000 0.47737  0.82979  0.35955  Biso   1.000  O
  O439     1.0000 0.47209  0.16238  0.57876  Biso   1.000  O
  O440     1.0000 0.43623  0.13315  0.69887  Biso   1.000  O
  O441     1.0000 0.47248  0.16793  0.87012  Biso   1.000  O
  O442     1.0000 0.48870  0.15108  0.09518  Biso   1.000  O
  O443     1.0000 0.46007  0.15343  0.24511  Biso   1.000  O
  O444     1.0000 0.49313  0.19270  0.38173  Biso   1.000  O
  O445     1.0000 0.49364  0.46643  0.56153  Biso   1.000  O
  O446     1.0000 0.44048  0.45033  0.73035  Biso   1.000  O
  O447     1.0000 0.45763  0.48126  0.94056  Biso   1.000  O
  O448     1.0000 0.46600  0.45436  0.02903  Biso   1.000  O
  O449     1.0000 0.48274  0.45874  0.14498  Biso   1.000  O
  O450     1.0000 0.46356  0.48528  0.38817  Biso   1.000  O
  O451     1.0000 0.56560  0.67280  0.67588  Biso   1.000  O
  O452     1.0000 0.60062  0.66888  0.78183  Biso   1.000  O
  O453     1.0000 0.60167  0.70147  0.99164  Biso   1.000  O
  O454     1.0000 0.59351  0.67017  0.16139  Biso   1.000  O
  O455     1.0000 0.61015  0.70682  0.30651  Biso   1.000  O
  O456     1.0000 0.60636  0.66258  0.49454  Biso   1.000  O
  O457     1.0000 0.60541  0.03397  0.68808  Biso   1.000  O
  O458     1.0000 0.59419  0.02029  0.77019  Biso   1.000  O
  O459     1.0000 0.60624  0.02128  0.00138  Biso   1.000  O
  O460     1.0000 0.61641  0.01682  0.16370  Biso   1.000  O
  O461     1.0000 0.61185  0.04762  0.30137  Biso   1.000  O
  O462     1.0000 0.60114  0.02601  0.44796  Biso   1.000  O
  O463     1.0000 0.63969  0.34889  0.66781  Biso   1.000  O
  O464     1.0000 0.59483  0.33775  0.81297  Biso   1.000  O
  O465     1.0000 0.59347  0.34798  0.98639  Biso   1.000  O
  O466     1.0000 0.57201  0.36656  0.10783  Biso   1.000  O
  O467     1.0000 0.62003  0.37860  0.28590  Biso   1.000  O
  O468     1.0000 0.57338  0.35093  0.48231  Biso   1.000  O
  O469     1.0000 0.76453  0.70475  0.60881  Biso   1.000  O
  O470     1.0000 0.80747  0.67156  0.83775  Biso   1.000  O
  O471     1.0000 0.77018  0.69062  0.94847  Biso   1.000  O
  O472     1.0000 0.76958  0.71989  0.14071  Biso   1.000  O
  O473     1.0000 0.80400  0.68184  0.30174  Biso   1.000  O
  O474     1.0000 0.83043  0.70105  0.52558  Biso   1.000  O
  O475     1.0000 0.80028  0.03208  0.66034  Biso   1.000  O
  O476     1.0000 0.80031  0.04364  0.80869  Biso   1.000  O
  O477     1.0000 0.82245  0.01334  0.98966  Biso   1.000  O
  O478     1.0000 0.81753  0.05595  0.12400  Biso   1.000  O
  O479     1.0000 0.82976  0.02004  0.29356  Biso   1.000  O
  O480     1.0000 0.81837  0.03060  0.49197  Biso   1.000  O
  O481     1.0000 0.79357  0.37309  0.64885  Biso   1.000  O
  O482     1.0000 0.81752  0.36106  0.82890  Biso   1.000  O
  O483     1.0000 0.78538  0.36432  0.03418  Biso   1.000  O
  O484     1.0000 0.77197  0.34350  0.16700  Biso   1.000  O
  O485     1.0000 0.82651  0.35174  0.34212  Biso   1.000  O
  O486     1.0000 0.80948  0.33833  0.46474  Biso   1.000  O
  O487     1.0000 0.02398  0.67112  0.65764  Biso   1.000  O
  O488     1.0000 0.01399  0.66359  0.79616  Biso   1.000  O
  O489     1.0000 0.00923  0.68650  0.00669  Biso   1.000  O
  O490     1.0000 0.99105  0.66417  0.18229  Biso   1.000  O
  O491     1.0000 0.99346  0.66007  0.33190  Biso   1.000  O
  O492     1.0000 0.01185  0.74984  0.51276  Biso   1.000  O
  O493     1.0000 0.00927  0.00351  0.65413  Biso   1.000  O
  O494     1.0000 0.00512  0.03178  0.84549  Biso   1.000  O
  O495     1.0000 0.96546  0.06279  0.00018  Biso   1.000  O
  O496     1.0000 0.98957  0.01219  0.11186  Biso   1.000  O
  O497     1.0000 0.98698  0.02924  0.32180  Biso   1.000  O
  O498     1.0000 0.00263  0.04067  0.48010  Biso   1.000  O
  O499     1.0000 0.01698  0.34259  0.65225  Biso   1.000  O
  O500     1.0000 0.04291  0.37491  0.81446  Biso   1.000  O
  O501     1.0000 0.97283  0.36116  0.98738  Biso   1.000  O
  O502     1.0000 0.97806  0.35384  0.18159  Biso   1.000  O
  O503     1.0000 0.02482  0.38177  0.34511  Biso   1.000  O
  O504     1.0000 0.98059  0.35994  0.49246  Biso   1.000  O
  O505     1.0000 0.19711  0.69177  0.65454  Biso   1.000  O
  O506     1.0000 0.21413  0.73843  0.85589  Biso   1.000  O
  O507     1.0000 0.21962  0.71317  0.00102  Biso   1.000  O
  O508     1.0000 0.21889  0.66954  0.16665  Biso   1.000  O
  O509     1.0000 0.20631  0.68470  0.32776  Biso   1.000  O
  O510     1.0000 0.17849  0.68936  0.51892  Biso   1.000  O
  O511     1.0000 0.23340  0.99446  0.69144  Biso   1.000  O
  O512     1.0000 0.16929  0.03623  0.83327  Biso   1.000  O
  O513     1.0000 0.17547  0.01878  0.97273  Biso   1.000  O
  O514     1.0000 0.20266  0.01943  0.15079  Biso   1.000  O
  O515     1.0000 0.19178  0.06655  0.33000  Biso   1.000  O
  O516     1.0000 0.20473  0.02967  0.48019  Biso   1.000  O
  O517     1.0000 0.18710  0.34638  0.67036  Biso   1.000  O
  O518     1.0000 0.19697  0.37176  0.83238  Biso   1.000  O
  O519     1.0000 0.18410  0.35297  0.06403  Biso   1.000  O
  O520     1.0000 0.18932  0.31933  0.14695  Biso   1.000  O
  O521     1.0000 0.20250  0.33735  0.31418  Biso   1.000  O
  O522     1.0000 0.20242  0.38809  0.51621  Biso   1.000  O
  O523     1.0000 0.38138  0.69537  0.68733  Biso   1.000  O
  O524     1.0000 0.43689  0.71552  0.80212  Biso   1.000  O
  O525     1.0000 0.41168  0.71177  0.95452  Biso   1.000  O
  O526     1.0000 0.40549  0.67173  0.14411  Biso   1.000  O
  O527     1.0000 0.35800  0.67449  0.30394  Biso   1.000  O
  O528     1.0000 0.36209  0.70486  0.48004  Biso   1.000  O
  O529     1.0000 0.41603  0.04318  0.73130  Biso   1.000  O
  O530     1.0000 0.40007  0.05145  0.82725  Biso   1.000  O
  O531     1.0000 0.40449  0.04016  0.01513  Biso   1.000  O
  O532     1.0000 0.42054  0.04149  0.12147  Biso   1.000  O
  O533     1.0000 0.39000  0.00771  0.35620  Biso   1.000  O
  O534     1.0000 0.40364  0.02055  0.47918  Biso   1.000  O
  O535     1.0000 0.41568  0.34725  0.66400  Biso   1.000  O
  O536     1.0000 0.39852  0.37288  0.75804  Biso   1.000  O
  O537     1.0000 0.41232  0.34102  0.95358  Biso   1.000  O
  O538     1.0000 0.40773  0.36724  0.17702  Biso   1.000  O
  O539     1.0000 0.38987  0.33294  0.28305  Biso   1.000  O
  O540     1.0000 0.40466  0.35829  0.47531  Biso   1.000  O
  O541     1.0000 0.61440  0.54924  0.62718  Biso   1.000  O
  O542     1.0000 0.58575  0.54990  0.79586  Biso   1.000  O
  O543     1.0000 0.65896  0.53511  0.97654  Biso   1.000  O
  O544     1.0000 0.63641  0.56091  0.11758  Biso   1.000  O
  O545     1.0000 0.62649  0.57108  0.30893  Biso   1.000  O
  O546     1.0000 0.64516  0.51618  0.46735  Biso   1.000  O
  O547     1.0000 0.61916  0.89211  0.61790  Biso   1.000  O
  O548     1.0000 0.59125  0.84285  0.75615  Biso   1.000  O
  O549     1.0000 0.62813  0.87961  0.91785  Biso   1.000  O
  O550     1.0000 0.65465  0.86077  0.11373  Biso   1.000  O
  O551     1.0000 0.58720  0.87542  0.28355  Biso   1.000  O
  O552     1.0000 0.64819  0.87311  0.49539  Biso   1.000  O
  O553     1.0000 0.65651  0.22213  0.58842  Biso   1.000  O
  O554     1.0000 0.66991  0.20238  0.76459  Biso   1.000  O
  O555     1.0000 0.61675  0.21199  0.96562  Biso   1.000  O
  O556     1.0000 0.62674  0.21578  0.11429  Biso   1.000  O
  O557     1.0000 0.63258  0.21365  0.32516  Biso   1.000  O
  O558     1.0000 0.59365  0.18511  0.45758  Biso   1.000  O
  O559     1.0000 0.79457  0.53658  0.62690  Biso   1.000  O
  O560     1.0000 0.84026  0.56102  0.77399  Biso   1.000  O
  O561     1.0000 0.79599  0.52254  0.95250  Biso   1.000  O
  O562     1.0000 0.81113  0.54912  0.10223  Biso   1.000  O
  O563     1.0000 0.80611  0.56470  0.25451  Biso   1.000  O
  O564     1.0000 0.80389  0.57676  0.45838  Biso   1.000  O
  O565     1.0000 0.82086  0.87020  0.59243  Biso   1.000  O
  O566     1.0000 0.82359  0.88537  0.76255  Biso   1.000  O
  O567     1.0000 0.83665  0.86382  0.94067  Biso   1.000  O
  O568     1.0000 0.81308  0.86050  0.12119  Biso   1.000  O
  O569     1.0000 0.85110  0.87334  0.28657  Biso   1.000  O
  O570     1.0000 0.83847  0.89129  0.44973  Biso   1.000  O
  O571     1.0000 0.84462  0.19436  0.69792  Biso   1.000  O
  O572     1.0000 0.82064  0.18095  0.79737  Biso   1.000  O
  O573     1.0000 0.83151  0.23491  0.96005  Biso   1.000  O
  O574     1.0000 0.79502  0.17930  0.10674  Biso   1.000  O
  O575     1.0000 0.82609  0.17669  0.34731  Biso   1.000  O
  O576     1.0000 0.79603  0.22166  0.43902  Biso   1.000  O
  O577     1.0000 0.02930  0.54848  0.66549  Biso   1.000  O
  O578     1.0000 0.03185  0.54721  0.74225  Biso   1.000  O
  O579     1.0000 0.02529  0.57404  0.92636  Biso   1.000  O
  O580     1.0000 0.04852  0.55109  0.12784  Biso   1.000  O
  O581     1.0000 0.99584  0.54046  0.31172  Biso   1.000  O
  O582     1.0000 0.99652  0.51749  0.45975  Biso   1.000  O
  O583     1.0000 0.01433  0.92753  0.58551  Biso   1.000  O
  O584     1.0000 0.02033  0.87678  0.78680  Biso   1.000  O
  O585     1.0000 0.02092  0.88925  0.96058  Biso   1.000  O
  O586     1.0000 0.01008  0.89723  0.14127  Biso   1.000  O
  O587     1.0000 0.01227  0.91498  0.29652  Biso   1.000  O
  O588     1.0000 0.02152  0.84650  0.42687  Biso   1.000  O
  O589     1.0000 0.03344  0.20920  0.61319  Biso   1.000  O
  O590     1.0000 0.03138  0.23136  0.81378  Biso   1.000  O
  O591     1.0000 0.01828  0.21503  0.95421  Biso   1.000  O
  O592     1.0000 0.02311  0.24440  0.08187  Biso   1.000  O
  O593     1.0000 0.02583  0.22209  0.28836  Biso   1.000  O
  O594     1.0000 0.99832  0.22490  0.47136  Biso   1.000  O
  O595     1.0000 0.16711  0.57704  0.65119  Biso   1.000  O
  O596     1.0000 0.20938  0.55230  0.80568  Biso   1.000  O
  O597     1.0000 0.22149  0.55921  0.96608  Biso   1.000  O
  O598     1.0000 0.24708  0.56670  0.11404  Biso   1.000  O
  O599     1.0000 0.19364  0.52375  0.32066  Biso   1.000  O
  O600     1.0000 0.20294  0.51600  0.46518  Biso   1.000  O
  O601     1.0000 0.19843  0.87979  0.63176  Biso   1.000  O
  O602     1.0000 0.25755  0.86690  0.76429  Biso   1.000  O
  O603     1.0000 0.20356  0.85119  0.98982  Biso   1.000  O
  O604     1.0000 0.22796  0.85442  0.13806  Biso   1.000  O
  O605     1.0000 0.22040  0.86490  0.31769  Biso   1.000  O
  O606     1.0000 0.25367  0.88165  0.41867  Biso   1.000  O
  O607     1.0000 0.24980  0.21138  0.62394  Biso   1.000  O
  O608     1.0000 0.26258  0.20790  0.80122  Biso   1.000  O
  O609     1.0000 0.24064  0.20878  0.97415  Biso   1.000  O
  O610     1.0000 0.23894  0.22000  0.12006  Biso   1.000  O
  O611     1.0000 0.24012  0.17992  0.30805  Biso   1.000  O
  O612     1.0000 0.20333  0.20292  0.43559  Biso   1.000  O
  O613     1.0000 0.44510  0.57191  0.63016  Biso   1.000  O
  O614     1.0000 0.42482  0.56919  0.75365  Biso   1.000  O
  O615     1.0000 0.43656  0.56744  0.95514  Biso   1.000  O
  O616     1.0000 0.44835  0.56952  0.15570  Biso   1.000  O
  O617     1.0000 0.45146  0.57656  0.33312  Biso   1.000  O
  O618     1.0000 0.41939  0.53133  0.44020  Biso   1.000  O
  O619     1.0000 0.38682  0.88928  0.60695  Biso   1.000  O
  O620     1.0000 0.41496  0.89085  0.79189  Biso   1.000  O
  O621     1.0000 0.43463  0.88857  0.95036  Biso   1.000  O
  O622     1.0000 0.44275  0.88053  0.10096  Biso   1.000  O
  O623     1.0000 0.45863  0.88653  0.28895  Biso   1.000  O
  O624     1.0000 0.38708  0.87136  0.45282  Biso   1.000  O
  O625     1.0000 0.48243  0.21534  0.63889  Biso   1.000  O
  O626     1.0000 0.41982  0.24697  0.80340  Biso   1.000  O
  O627     1.0000 0.37029  0.20506  0.94153  Biso   1.000  O
  O628     1.0000 0.44642  0.25405  0.10113  Biso   1.000  O
  O629     1.0000 0.45166  0.22671  0.26944  Biso   1.000  O
  O630     1.0000 0.47481  0.19256  0.43219  Biso   1.000  O
  O631     1.0000 0.55165  0.50285  0.58833  Biso   1.000  O
  O632     1.0000 0.58700  0.54569  0.68601  Biso   1.000  O
  O633     1.0000 0.58784  0.50235  0.84386  Biso   1.000  O
  O634     1.0000 0.56155  0.58411  0.06580  Biso   1.000  O
  O635     1.0000 0.58790  0.52462  0.21536  Biso   1.000  O
  O636     1.0000 0.58015  0.59604  0.38581  Biso   1.000  O
  O637     1.0000 0.58792  0.85455  0.55097  Biso   1.000  O
  O638     1.0000 0.57779  0.88731  0.69159  Biso   1.000  O
  O639     1.0000 0.59916  0.89591  0.89721  Biso   1.000  O
  O640     1.0000 0.57210  0.88739  0.05002  Biso   1.000  O
  O641     1.0000 0.57470  0.86908  0.19461  Biso   1.000  O
  O642     1.0000 0.57147  0.90834  0.39575  Biso   1.000  O
  O643     1.0000 0.54872  0.17736  0.59475  Biso   1.000  O
  O644     1.0000 0.56417  0.20245  0.71802  Biso   1.000  O
  O645     1.0000 0.61382  0.22084  0.88199  Biso   1.000  O
  O646     1.0000 0.57753  0.22583  0.07199  Biso   1.000  O
  O647     1.0000 0.57472  0.22427  0.23425  Biso   1.000  O
  O648     1.0000 0.61557  0.18539  0.40697  Biso   1.000  O
  O649     1.0000 0.78440  0.53692  0.54784  Biso   1.000  O
  O650     1.0000 0.77094  0.57975  0.72526  Biso   1.000  O
  O651     1.0000 0.75715  0.54040  0.91096  Biso   1.000  O
  O652     1.0000 0.78100  0.50454  0.07694  Biso   1.000  O
  O653     1.0000 0.77175  0.54507  0.21812  Biso   1.000  O
  O654     1.0000 0.74477  0.49973  0.38804  Biso   1.000  O
  O655     1.0000 0.78389  0.86455  0.56458  Biso   1.000  O
  O656     1.0000 0.77374  0.89727  0.73012  Biso   1.000  O
  O657     1.0000 0.75601  0.87658  0.91849  Biso   1.000  O
  O658     1.0000 0.76582  0.87544  0.05440  Biso   1.000  O
  O659     1.0000 0.78954  0.88647  0.23790  Biso   1.000  O
  O660     1.0000 0.79555  0.82584  0.42074  Biso   1.000  O
  O661     1.0000 0.75199  0.20512  0.59811  Biso   1.000  O
  O662     1.0000 0.74033  0.17675  0.75596  Biso   1.000  O
  O663     1.0000 0.78630  0.22392  0.92700  Biso   1.000  O
  O664     1.0000 0.77965  0.20527  0.06223  Biso   1.000  O
  O665     1.0000 0.78623  0.18099  0.27235  Biso   1.000  O
  O666     1.0000 0.79938  0.17844  0.38965  Biso   1.000  O
  O667     1.0000 0.00422  0.50353  0.58690  Biso   1.000  O
  O668     1.0000 0.96719  0.51942  0.72898  Biso   1.000  O
  O669     1.0000 0.92555  0.53989  0.90001  Biso   1.000  O
  O670     1.0000 0.01310  0.52317  0.04908  Biso   1.000  O
  O671     1.0000 0.97544  0.52429  0.20437  Biso   1.000  O
  O672     1.0000 0.00596  0.51163  0.40691  Biso   1.000  O
  O673     1.0000 0.98487  0.86665  0.55559  Biso   1.000  O
  O674     1.0000 0.95983  0.86597  0.73377  Biso   1.000  O
  O675     1.0000 0.97417  0.85538  0.89093  Biso   1.000  O
  O676     1.0000 0.99053  0.84515  0.11460  Biso   1.000  O
  O677     1.0000 0.99321  0.85702  0.28154  Biso   1.000  O
  O678     1.0000 0.97879  0.84755  0.40923  Biso   1.000  O
  O679     1.0000 0.00675  0.23062  0.55452  Biso   1.000  O
  O680     1.0000 0.95270  0.18719  0.74329  Biso   1.000  O
  O681     1.0000 0.04309  0.21962  0.90130  Biso   1.000  O
  O682     1.0000 0.96030  0.21260  0.09948  Biso   1.000  O
  O683     1.0000 0.97588  0.17011  0.23767  Biso   1.000  O
  O684     1.0000 0.97652  0.21686  0.41968  Biso   1.000  O
  O685     1.0000 0.18866  0.56066  0.53749  Biso   1.000  O
  O686     1.0000 0.15099  0.54618  0.73309  Biso   1.000  O
  O687     1.0000 0.15823  0.50318  0.84814  Biso   1.000  O
  O688     1.0000 0.16995  0.55225  0.04497  Biso   1.000  O
  O689     1.0000 0.16670  0.57058  0.26858  Biso   1.000  O
  O690     1.0000 0.12053  0.53380  0.40647  Biso   1.000  O
  O691     1.0000 0.18996  0.88969  0.58531  Biso   1.000  O
  O692     1.0000 0.19432  0.86340  0.72538  Biso   1.000  O
  O693     1.0000 0.20118  0.86819  0.91499  Biso   1.000  O
  O694     1.0000 0.17697  0.87526  0.02087  Biso   1.000  O
  O695     1.0000 0.18158  0.89632  0.22237  Biso   1.000  O
  O696     1.0000 0.15592  0.89021  0.37412  Biso   1.000  O
  O697     1.0000 0.18970  0.24609  0.55585  Biso   1.000  O
  O698     1.0000 0.18856  0.23525  0.78668  Biso   1.000  O
  O699     1.0000 0.18019  0.25958  0.87889  Biso   1.000  O
  O700     1.0000 0.18866  0.20379  0.98475  Biso   1.000  O
  O701     1.0000 0.18805  0.20287  0.27077  Biso   1.000  O
  O702     1.0000 0.16723  0.18740  0.40419  Biso   1.000  O
  O703     1.0000 0.33987  0.51044  0.56582  Biso   1.000  O
  O704     1.0000 0.35504  0.57784  0.71637  Biso   1.000  O
  O705     1.0000 0.34201  0.54862  0.89888  Biso   1.000  O
  O706     1.0000 0.35673  0.55240  0.08730  Biso   1.000  O
  O707     1.0000 0.39597  0.53307  0.21122  Biso   1.000  O
  O708     1.0000 0.39869  0.53239  0.38939  Biso   1.000  O
  O709     1.0000 0.37344  0.90130  0.53591  Biso   1.000  O
  O710     1.0000 0.37261  0.86487  0.71370  Biso   1.000  O
  O711     1.0000 0.38274  0.89396  0.86689  Biso   1.000  O
  O712     1.0000 0.37433  0.85622  0.08464  Biso   1.000  O
  O713     1.0000 0.34565  0.88706  0.26491  Biso   1.000  O
  O714     1.0000 0.37574  0.84760  0.41058  Biso   1.000  O
  O715     1.0000 0.39582  0.21571  0.56691  Biso   1.000  O
  O716     1.0000 0.39590  0.22560  0.70219  Biso   1.000  O
  O717     1.0000 0.33609  0.22288  0.91424  Biso   1.000  O
  O718     1.0000 0.33348  0.20612  0.06995  Biso   1.000  O
  O719     1.0000 0.41020  0.21705  0.26085  Biso   1.000  O
  O720     1.0000 0.38814  0.18831  0.35521  Biso   1.000  O
  O721     1.0000 0.61098  0.53257  0.51430  Biso   1.000  O
  O722     1.0000 0.59528  0.59078  0.69634  Biso   1.000  O
  O723     1.0000 0.62261  0.57856  0.85360  Biso   1.000  O
  O724     1.0000 0.63999  0.58364  0.04330  Biso   1.000  O
  O725     1.0000 0.62475  0.58824  0.15635  Biso   1.000  O
  O726     1.0000 0.58439  0.56004  0.34459  Biso   1.000  O
  O727     1.0000 0.60541  0.93083  0.58968  Biso   1.000  O
  O728     1.0000 0.56643  0.92300  0.66299  Biso   1.000  O
  O729     1.0000 0.60223  0.91062  0.83291  Biso   1.000  O
  O730     1.0000 0.56970  0.90082  0.99861  Biso   1.000  O
  O731     1.0000 0.65329  0.92874  0.15632  Biso   1.000  O
  O732     1.0000 0.58743  0.94984  0.33030  Biso   1.000  O
  O733     1.0000 0.54706  0.23453  0.49796  Biso   1.000  O
  O734     1.0000 0.59196  0.25307  0.68757  Biso   1.000  O
  O735     1.0000 0.61471  0.22741  0.83399  Biso   1.000  O
  O736     1.0000 0.54955  0.28050  0.97305  Biso   1.000  O
  O737     1.0000 0.60305  0.28937  0.15224  Biso   1.000  O
  O738     1.0000 0.60683  0.25937  0.36316  Biso   1.000  O
  O739     1.0000 0.78341  0.55327  0.49974  Biso   1.000  O
  O740     1.0000 0.81341  0.53665  0.67139  Biso   1.000  O
  O741     1.0000 0.74965  0.60526  0.83887  Biso   1.000  O
  O742     1.0000 0.83690  0.61652  0.02600  Biso   1.000  O
  O743     1.0000 0.78852  0.61880  0.19675  Biso   1.000  O
  O744     1.0000 0.80887  0.54953  0.34489  Biso   1.000  O
  O745     1.0000 0.84984  0.90624  0.49635  Biso   1.000  O
  O746     1.0000 0.77657  0.91983  0.68199  Biso   1.000  O
  O747     1.0000 0.76498  0.91407  0.85036  Biso   1.000  O
  O748     1.0000 0.78996  0.89722  0.02041  Biso   1.000  O
  O749     1.0000 0.83972  0.92875  0.13322  Biso   1.000  O
  O750     1.0000 0.80567  0.89435  0.37709  Biso   1.000  O
  O751     1.0000 0.75453  0.24675  0.51895  Biso   1.000  O
  O752     1.0000 0.80721  0.24442  0.65257  Biso   1.000  O
  O753     1.0000 0.77751  0.27107  0.86176  Biso   1.000  O
  O754     1.0000 0.81081  0.22265  0.04446  Biso   1.000  O
  O755     1.0000 0.78306  0.25338  0.15616  Biso   1.000  O
  O756     1.0000 0.82435  0.23773  0.39428  Biso   1.000  O
  O757     1.0000 0.00065  0.54679  0.50935  Biso   1.000  O
  O758     1.0000 0.02260  0.62875  0.71731  Biso   1.000  O
  O759     1.0000 0.00812  0.60693  0.89321  Biso   1.000  O
  O760     1.0000 0.98640  0.59946  0.04315  Biso   1.000  O
  O761     1.0000 0.01889  0.55659  0.17892  Biso   1.000  O
  O762     1.0000 0.96667  0.56302  0.34225  Biso   1.000  O
  O763     1.0000 0.98344  0.92297  0.49522  Biso   1.000  O
  O764     1.0000 0.01156  0.92406  0.66281  Biso   1.000  O
  O765     1.0000 0.95581  0.91455  0.83584  Biso   1.000  O
  O766     1.0000 0.02677  0.92577  0.96300  Biso   1.000  O
  O767     1.0000 0.97219  0.89700  0.21165  Biso   1.000  O
  O768     1.0000 0.98636  0.91601  0.34689  Biso   1.000  O
  O769     1.0000 0.94601  0.25097  0.48612  Biso   1.000  O
  O770     1.0000 0.02490  0.25077  0.63261  Biso   1.000  O
  O771     1.0000 0.98240  0.26547  0.88342  Biso   1.000  O
  O772     1.0000 0.98519  0.24161  0.97090  Biso   1.000  O
  O773     1.0000 0.01056  0.24775  0.13949  Biso   1.000  O
  O774     1.0000 0.98373  0.23392  0.33757  Biso   1.000  O
  O775     1.0000 0.19272  0.61951  0.51530  Biso   1.000  O
  O776     1.0000 0.19151  0.56495  0.70804  Biso   1.000  O
  O777     1.0000 0.19749  0.54027  0.85151  Biso   1.000  O
  O778     1.0000 0.20236  0.57746  0.00304  Biso   1.000  O
  O779     1.0000 0.23593  0.56529  0.17879  Biso   1.000  O
  O780     1.0000 0.19840  0.54865  0.35371  Biso   1.000  O
  O781     1.0000 0.19527  0.93856  0.52462  Biso   1.000  O
  O782     1.0000 0.18421  0.91179  0.65883  Biso   1.000  O
  O783     1.0000 0.17876  0.92962  0.78696  Biso   1.000  O
  O784     1.0000 0.17765  0.88635  0.97035  Biso   1.000  O
  O785     1.0000 0.21597  0.89644  0.18151  Biso   1.000  O
  O786     1.0000 0.19614  0.89673  0.34610  Biso   1.000  O
  O787     1.0000 0.19101  0.24272  0.50726  Biso   1.000  O
  O788     1.0000 0.18786  0.27613  0.70921  Biso   1.000  O
  O789     1.0000 0.15904  0.22881  0.82909  Biso   1.000  O
  O790     1.0000 0.20106  0.25944  0.04818  Biso   1.000  O
  O791     1.0000 0.20286  0.23511  0.17301  Biso   1.000  O
  O792     1.0000 0.21762  0.21650  0.36548  Biso   1.000  O
  O793     1.0000 0.39694  0.58276  0.53690  Biso   1.000  O
  O794     1.0000 0.39558  0.63097  0.64626  Biso   1.000  O
  O795     1.0000 0.38155  0.55291  0.81886  Biso   1.000  O
  O796     1.0000 0.40036  0.60285  0.00459  Biso   1.000  O
  O797     1.0000 0.39036  0.60071  0.15303  Biso   1.000  O
  O798     1.0000 0.42030  0.57227  0.35888  Biso   1.000  O
  O799     1.0000 0.41705  0.92063  0.51699  Biso   1.000  O
  O800     1.0000 0.39920  0.89327  0.67963  Biso   1.000  O
  O801     1.0000 0.43444  0.92565  0.80527  Biso   1.000  O
  O802     1.0000 0.40102  0.93789  0.03022  Biso   1.000  O
  O803     1.0000 0.37814  0.89707  0.17505  Biso   1.000  O
  O804     1.0000 0.37236  0.95150  0.35498  Biso   1.000  O
  O805     1.0000 0.42822  0.24038  0.50466  Biso   1.000  O
  O806     1.0000 0.39595  0.25637  0.66730  Biso   1.000  O
  O807     1.0000 0.35904  0.26365  0.85506  Biso   1.000  O
  O808     1.0000 0.35726  0.23862  0.98447  Biso   1.000  O
  O809     1.0000 0.37285  0.26464  0.13056  Biso   1.000  O
  O810     1.0000 0.38879  0.22351  0.31841  Biso   1.000  O
  O811     1.0000 0.56050  0.68498  0.62890  Biso   1.000  O
  O812     1.0000 0.54174  0.73674  0.76394  Biso   1.000  O
  O813     1.0000 0.50325  0.69865  0.92924  Biso   1.000  O
  O814     1.0000 0.52751  0.73545  0.10836  Biso   1.000  O
  O815     1.0000 0.53766  0.67825  0.30888  Biso   1.000  O
  O816     1.0000 0.50593  0.72634  0.46381  Biso   1.000  O
  O817     1.0000 0.52931  0.01809  0.58853  Biso   1.000  O
  O818     1.0000 0.54226  0.07094  0.81486  Biso   1.000  O
  O819     1.0000 0.51917  0.05299  0.96403  Biso   1.000  O
  O820     1.0000 0.51230  0.02139  0.10783  Biso   1.000  O
  O821     1.0000 0.52709  0.05835  0.33613  Biso   1.000  O
  O822     1.0000 0.51294  0.05605  0.45921  Biso   1.000  O
  O823     1.0000 0.55550  0.40892  0.59458  Biso   1.000  O
  O824     1.0000 0.52493  0.39261  0.76227  Biso   1.000  O
  O825     1.0000 0.50633  0.35552  0.94597  Biso   1.000  O
  O826     1.0000 0.49872  0.41489  0.09520  Biso   1.000  O
  O827     1.0000 0.54412  0.38754  0.29308  Biso   1.000  O
  O828     1.0000 0.51495  0.39142  0.43723  Biso   1.000  O
  O829     1.0000 0.72729  0.73706  0.62668  Biso   1.000  O
  O830     1.0000 0.74272  0.69227  0.81841  Biso   1.000  O
  O831     1.0000 0.73307  0.71359  0.94937  Biso   1.000  O
  O832     1.0000 0.69055  0.70061  0.14520  Biso   1.000  O
  O833     1.0000 0.74667  0.71815  0.31343  Biso   1.000  O
  O834     1.0000 0.73971  0.72417  0.43842  Biso   1.000  O
  O835     1.0000 0.70862  0.04725  0.60620  Biso   1.000  O
  O836     1.0000 0.76973  0.02294  0.78771  Biso   1.000  O
  O837     1.0000 0.70871  0.06187  0.94623  Biso   1.000  O
  O838     1.0000 0.70824  0.04126  0.15040  Biso   1.000  O
  O839     1.0000 0.72716  0.02993  0.32313  Biso   1.000  O
  O840     1.0000 0.73497  0.08950  0.44102  Biso   1.000  O
  O841     1.0000 0.71557  0.36852  0.62167  Biso   1.000  O
  O842     1.0000 0.72864  0.40234  0.77126  Biso   1.000  O
  O843     1.0000 0.73082  0.37854  0.92163  Biso   1.000  O
  O844     1.0000 0.70022  0.37537  0.13988  Biso   1.000  O
  O845     1.0000 0.74821  0.38912  0.26405  Biso   1.000  O
  O846     1.0000 0.73505  0.39460  0.44712  Biso   1.000  O
  O847     1.0000 0.94379  0.74058  0.65489  Biso   1.000  O
  O848     1.0000 0.92596  0.70901  0.79637  Biso   1.000  O
  O849     1.0000 0.91187  0.69495  0.95855  Biso   1.000  O
  O850     1.0000 0.93360  0.70230  0.13850  Biso   1.000  O
  O851     1.0000 0.92021  0.74622  0.29404  Biso   1.000  O
  O852     1.0000 0.94821  0.71758  0.45642  Biso   1.000  O
  O853     1.0000 0.90998  0.04291  0.65017  Biso   1.000  O
  O854     1.0000 0.92201  0.05984  0.86674  Biso   1.000  O
  O855     1.0000 0.94886  0.01410  0.94726  Biso   1.000  O
  O856     1.0000 0.95608  0.05102  0.11638  Biso   1.000  O
  O857     1.0000 0.91834  0.02204  0.27759  Biso   1.000  O
  O858     1.0000 0.93611  0.05575  0.48503  Biso   1.000  O
  O859     1.0000 0.89951  0.35407  0.63339  Biso   1.000  O
  O860     1.0000 0.94622  0.35211  0.79006  Biso   1.000  O
  O861     1.0000 0.92697  0.35951  0.99736  Biso   1.000  O
  O862     1.0000 0.91894  0.40604  0.14873  Biso   1.000  O
  O863     1.0000 0.95515  0.39015  0.27843  Biso   1.000  O
  O864     1.0000 0.91633  0.39479  0.45191  Biso   1.000  O
  O865     1.0000 0.11305  0.74237  0.60427  Biso   1.000  O
  O866     1.0000 0.14350  0.73919  0.79800  Biso   1.000  O
  O867     1.0000 0.15016  0.73056  0.97105  Biso   1.000  O
  O868     1.0000 0.15895  0.72892  0.12887  Biso   1.000  O
  O869     1.0000 0.12374  0.74823  0.28587  Biso   1.000  O
  O870     1.0000 0.12684  0.68144  0.42362  Biso   1.000  O
  O871     1.0000 0.13014  0.03142  0.64152  Biso   1.000  O
  O872     1.0000 0.14053  0.06058  0.76756  Biso   1.000  O
  O873     1.0000 0.12390  0.01385  0.00724  Biso   1.000  O
  O874     1.0000 0.13553  0.05418  0.14400  Biso   1.000  O
  O875     1.0000 0.16060  0.04205  0.30523  Biso   1.000  O
  O876     1.0000 0.10313  0.03746  0.43347  Biso   1.000  O
  O877     1.0000 0.09496  0.37285  0.60795  Biso   1.000  O
  O878     1.0000 0.16252  0.38665  0.75827  Biso   1.000  O
  O879     1.0000 0.11329  0.40082  0.98313  Biso   1.000  O
  O880     1.0000 0.13488  0.38368  0.11472  Biso   1.000  O
  O881     1.0000 0.12305  0.37483  0.28151  Biso   1.000  O
  O882     1.0000 0.13071  0.36680  0.49056  Biso   1.000  O
  O883     1.0000 0.30220  0.71428  0.62668  Biso   1.000  O
  O884     1.0000 0.32881  0.72989  0.76966  Biso   1.000  O
  O885     1.0000 0.34623  0.72048  0.90661  Biso   1.000  O
  O886     1.0000 0.32763  0.68597  0.09921  Biso   1.000  O
  O887     1.0000 0.35351  0.70415  0.27119  Biso   1.000  O
  O888     1.0000 0.29826  0.70338  0.43567  Biso   1.000  O
  O889     1.0000 0.32960  0.05976  0.58713  Biso   1.000  O
  O890     1.0000 0.31713  0.04901  0.80746  Biso   1.000  O
  O891     1.0000 0.28817  0.05436  0.96619  Biso   1.000  O
  O892     1.0000 0.34494  0.07588  0.11470  Biso   1.000  O
  O893     1.0000 0.32232  0.06560  0.27238  Biso   1.000  O
  O894     1.0000 0.37101  0.03823  0.44708  Biso   1.000  O
  O895     1.0000 0.30968  0.39236  0.60367  Biso   1.000  O
  O896     1.0000 0.32404  0.36443  0.82034  Biso   1.000  O
  O897     1.0000 0.36444  0.39575  0.95737  Biso   1.000  O
  O898     1.0000 0.34585  0.39671  0.12070  Biso   1.000  O
  O899     1.0000 0.34694  0.35018  0.27787  Biso   1.000  O
  O900     1.0000 0.30391  0.37631  0.44586  Biso   1.000  O
  O901     1.0000 0.68800  0.72309  0.60038  Biso   1.000  O
  O902     1.0000 0.67954  0.70378  0.69842  Biso   1.000  O
  O903     1.0000 0.65543  0.72605  0.88919  Biso   1.000  O
  O904     1.0000 0.69008  0.70492  0.06185  Biso   1.000  O
  O905     1.0000 0.69605  0.68521  0.27478  Biso   1.000  O
  O906     1.0000 0.68875  0.71889  0.40659  Biso   1.000  O
  O907     1.0000 0.67302  0.01523  0.53378  Biso   1.000  O
  O908     1.0000 0.67773  0.04444  0.74763  Biso   1.000  O
  O909     1.0000 0.66700  0.04033  0.93022  Biso   1.000  O
  O910     1.0000 0.66345  0.05407  0.12793  Biso   1.000  O
  O911     1.0000 0.66729  0.04319  0.21373  Biso   1.000  O
  O912     1.0000 0.68810  0.03518  0.37005  Biso   1.000  O
  O913     1.0000 0.69581  0.38105  0.57509  Biso   1.000  O
  O914     1.0000 0.69728  0.37694  0.72713  Biso   1.000  O
  O915     1.0000 0.68948  0.40605  0.91240  Biso   1.000  O
  O916     1.0000 0.69417  0.39300  0.06896  Biso   1.000  O
  O917     1.0000 0.66028  0.36225  0.25982  Biso   1.000  O
  O918     1.0000 0.68223  0.35167  0.35052  Biso   1.000  O
  O919     1.0000 0.86514  0.70537  0.56420  Biso   1.000  O
  O920     1.0000 0.88501  0.69995  0.73893  Biso   1.000  O
  O921     1.0000 0.87826  0.72713  0.94292  Biso   1.000  O
  O922     1.0000 0.88179  0.72178  0.07924  Biso   1.000  O
  O923     1.0000 0.89635  0.70698  0.16687  Biso   1.000  O
  O924     1.0000 0.89804  0.69840  0.36763  Biso   1.000  O
  O925     1.0000 0.86812  0.06778  0.58638  Biso   1.000  O
  O926     1.0000 0.85533  0.04960  0.73425  Biso   1.000  O
  O927     1.0000 0.83790  0.03851  0.88894  Biso   1.000  O
  O928     1.0000 0.88486  0.00922  0.08314  Biso   1.000  O
  O929     1.0000 0.90233  0.04821  0.24931  Biso   1.000  O
  O930     1.0000 0.85661  0.97934  0.42995  Biso   1.000  O
  O931     1.0000 0.84526  0.34682  0.58470  Biso   1.000  O
  O932     1.0000 0.85114  0.34491  0.69813  Biso   1.000  O
  O933     1.0000 0.88431  0.38741  0.92517  Biso   1.000  O
  O934     1.0000 0.83750  0.36768  0.07123  Biso   1.000  O
  O935     1.0000 0.87153  0.37418  0.15619  Biso   1.000  O
  O936     1.0000 0.86220  0.40631  0.36633  Biso   1.000  O
  O937     1.0000 0.03154  0.65931  0.60814  Biso   1.000  O
  O938     1.0000 0.05443  0.71945  0.72952  Biso   1.000  O
  O939     1.0000 0.10490  0.68080  0.86693  Biso   1.000  O
  O940     1.0000 0.10538  0.72032  0.04531  Biso   1.000  O
  O941     1.0000 0.06788  0.74055  0.19040  Biso   1.000  O
  O942     1.0000 0.06101  0.72026  0.40893  Biso   1.000  O
  O943     1.0000 0.09828  0.04606  0.56727  Biso   1.000  O
  O944     1.0000 0.06951  0.05870  0.71296  Biso   1.000  O
  O945     1.0000 0.08896  0.02820  0.92905  Biso   1.000  O
  O946     1.0000 0.07496  0.06992  0.09224  Biso   1.000  O
  O947     1.0000 0.08134  0.04455  0.23847  Biso   1.000  O
  O948     1.0000 0.07700  0.05471  0.39576  Biso   1.000  O
  O949     1.0000 0.08708  0.34990  0.55769  Biso   1.000  O
  O950     1.0000 0.06952  0.38271  0.71454  Biso   1.000  O
  O951     1.0000 0.07524  0.34537  0.91545  Biso   1.000  O
  O952     1.0000 0.06152  0.39135  0.08722  Biso   1.000  O
  O953     1.0000 0.08650  0.36933  0.29961  Biso   1.000  O
  O954     1.0000 0.10062  0.33530  0.36481  Biso   1.000  O
  O955     1.0000 0.26611  0.67585  0.55450  Biso   1.000  O
  O956     1.0000 0.27201  0.70707  0.68851  Biso   1.000  O
  O957     1.0000 0.28169  0.70136  0.88435  Biso   1.000  O
  O958     1.0000 0.26948  0.73203  0.09837  Biso   1.000  O
  O959     1.0000 0.26883  0.68075  0.24738  Biso   1.000  O
  O960     1.0000 0.32143  0.68225  0.38085  Biso   1.000  O
  O961     1.0000 0.26496  0.02464  0.51452  Biso   1.000  O
  O962     1.0000 0.27067  0.05517  0.67643  Biso   1.000  O
  O963     1.0000 0.27287  0.04726  0.88626  Biso   1.000  O
  O964     1.0000 0.26792  0.02647  0.04440  Biso   1.000  O
  O965     1.0000 0.29136  0.06535  0.19014  Biso   1.000  O
  O966     1.0000 0.28521  0.06437  0.38608  Biso   1.000  O
  O967     1.0000 0.25832  0.35948  0.53525  Biso   1.000  O
  O968     1.0000 0.27732  0.37988  0.73874  Biso   1.000  O
  O969     1.0000 0.25203  0.35186  0.91972  Biso   1.000  O
  O970     1.0000 0.33678  0.39266  0.06505  Biso   1.000  O
  O971     1.0000 0.25896  0.36725  0.24970  Biso   1.000  O
  O972     1.0000 0.31053  0.39619  0.39094  Biso   1.000  O
  O973     1.0000 0.48496  0.69533  0.54308  Biso   1.000  O
  O974     1.0000 0.49791  0.70538  0.71265  Biso   1.000  O
  O975     1.0000 0.46804  0.67161  0.92627  Biso   1.000  O
  O976     1.0000 0.48767  0.67547  0.09127  Biso   1.000  O
  O977     1.0000 0.49237  0.71030  0.24341  Biso   1.000  O
  O978     1.0000 0.49017  0.69943  0.42303  Biso   1.000  O
  O979     1.0000 0.45221  0.04595  0.55080  Biso   1.000  O
  O980     1.0000 0.46726  0.05085  0.71534  Biso   1.000  O
  O981     1.0000 0.48810  0.05635  0.86417  Biso   1.000  O
  O982     1.0000 0.45730  0.06212  0.10571  Biso   1.000  O
  O983     1.0000 0.51659  0.04425  0.17801  Biso   1.000  O
  O984     1.0000 0.49459  0.02909  0.40826  Biso   1.000  O
  O985     1.0000 0.47583  0.36436  0.54314  Biso   1.000  O
  O986     1.0000 0.52325  0.41179  0.66991  Biso   1.000  O
  O987     1.0000 0.49527  0.37285  0.89442  Biso   1.000  O
  O988     1.0000 0.47821  0.39398  0.06660  Biso   1.000  O
  O989     1.0000 0.48794  0.36544  0.20293  Biso   1.000  O
  O990     1.0000 0.49053  0.40832  0.40098  Biso   1.000  O
  O991     1.0000 0.67591  0.76455  0.47899  Biso   1.000  O
  O992     1.0000 0.72663  0.72901  0.67627  Biso   1.000  O
  O993     1.0000 0.72593  0.75353  0.85668  Biso   1.000  O
  O994     1.0000 0.67659  0.78597  0.00931  Biso   1.000  O
  O995     1.0000 0.66465  0.72476  0.17210  Biso   1.000  O
  O996     1.0000 0.69052  0.80798  0.31921  Biso   1.000  O
  O997     1.0000 0.66241  0.09816  0.51472  Biso   1.000  O
  O998     1.0000 0.66866  0.11334  0.69801  Biso   1.000  O
  O999     1.0000 0.68625  0.04497  0.84753  Biso   1.000  O
  O1000    1.0000 0.68061  0.08591  0.99825  Biso   1.000  O
  O1001    1.0000 0.70773  0.08244  0.21850  Biso   1.000  O
  O1002    1.0000 0.69564  0.07661  0.34815  Biso   1.000  O
  O1003    1.0000 0.68042  0.39179  0.48462  Biso   1.000  O
  O1004    1.0000 0.66815  0.39103  0.69167  Biso   1.000  O
  O1005    1.0000 0.69504  0.39671  0.86296  Biso   1.000  O
  O1006    1.0000 0.65775  0.41377  0.02840  Biso   1.000  O
  O1007    1.0000 0.73567  0.43397  0.20332  Biso   1.000  O
  O1008    1.0000 0.69292  0.38789  0.33185  Biso   1.000  O
  O1009    1.0000 0.87306  0.76777  0.52536  Biso   1.000  O
  O1010    1.0000 0.88776  0.73916  0.69792  Biso   1.000  O
  O1011    1.0000 0.87464  0.73887  0.82498  Biso   1.000  O
  O1012    1.0000 0.90447  0.72502  0.99044  Biso   1.000  O
  O1013    1.0000 0.88739  0.73672  0.13048  Biso   1.000  O
  O1014    1.0000 0.92046  0.73428  0.37086  Biso   1.000  O
  O1015    1.0000 0.88398  0.05883  0.45995  Biso   1.000  O
  O1016    1.0000 0.92762  0.09785  0.69586  Biso   1.000  O
  O1017    1.0000 0.88390  0.06348  0.83721  Biso   1.000  O
  O1018    1.0000 0.86262  0.06228  0.03572  Biso   1.000  O
  O1019    1.0000 0.86621  0.09618  0.16990  Biso   1.000  O
  O1020    1.0000 0.84382  0.08660  0.35164  Biso   1.000  O
  O1021    1.0000 0.87245  0.39350  0.54933  Biso   1.000  O
  O1022    1.0000 0.85249  0.39828  0.70428  Biso   1.000  O
  O1023    1.0000 0.88756  0.42862  0.88046  Biso   1.000  O
  O1024    1.0000 0.91860  0.43097  0.01793  Biso   1.000  O
  O1025    1.0000 0.88987  0.42750  0.19049  Biso   1.000  O
  O1026    1.0000 0.86122  0.43783  0.33401  Biso   1.000  O
  O1027    1.0000 0.12367  0.75092  0.55822  Biso   1.000  O
  O1028    1.0000 0.06537  0.75434  0.70534  Biso   1.000  O
  O1029    1.0000 0.08644  0.75773  0.90084  Biso   1.000  O
  O1030    1.0000 0.12552  0.75734  0.00473  Biso   1.000  O
  O1031    1.0000 0.10617  0.77333  0.22377  Biso   1.000  O
  O1032    1.0000 0.10792  0.70658  0.34262  Biso   1.000  O
  O1033    1.0000 0.11390  0.06839  0.46755  Biso   1.000  O
  O1034    1.0000 0.10639  0.06141  0.65147  Biso   1.000  O
  O1035    1.0000 0.12192  0.08399  0.82434  Biso   1.000  O
  O1036    1.0000 0.11884  0.05829  0.01347  Biso   1.000  O
  O1037    1.0000 0.08441  0.09277  0.15055  Biso   1.000  O
  O1038    1.0000 0.09806  0.05199  0.30437  Biso   1.000  O
  O1039    1.0000 0.09481  0.38218  0.51930  Biso   1.000  O
  O1040    1.0000 0.09185  0.42390  0.63933  Biso   1.000  O
  O1041    1.0000 0.11111  0.39083  0.79677  Biso   1.000  O
  O1042    1.0000 0.08451  0.42286  0.01795  Biso   1.000  O
  O1043    1.0000 0.08221  0.38629  0.19230  Biso   1.000  O
  O1044    1.0000 0.08528  0.40734  0.40003  Biso   1.000  O
  O1045    1.0000 0.31512  0.70474  0.48660  Biso   1.000  O
  O1046    1.0000 0.30990  0.76383  0.63457  Biso   1.000  O
  O1047    1.0000 0.30326  0.74785  0.80297  Biso   1.000  O
  O1048    1.0000 0.30566  0.72167  0.98747  Biso   1.000  O
  O1049    1.0000 0.29923  0.75195  0.19209  Biso   1.000  O
  O1050    1.0000 0.29685  0.75342  0.38397  Biso   1.000  O
  O1051    1.0000 0.27868  0.06762  0.51316  Biso   1.000  O
  O1052    1.0000 0.31364  0.10487  0.66712  Biso   1.000  O
  O1053    1.0000 0.29210  0.09829  0.81218  Biso   1.000  O
  O1054    1.0000 0.32896  0.06970  0.99639  Biso   1.000  O
  O1055    1.0000 0.32436  0.06101  0.15454  Biso   1.000  O
  O1056    1.0000 0.27520  0.09533  0.35120  Biso   1.000  O
  O1057    1.0000 0.26077  0.46707  0.46966  Biso   1.000  O
  O1058    1.0000 0.31824  0.41516  0.66899  Biso   1.000  O
  O1059    1.0000 0.32577  0.40824  0.83343  Biso   1.000  O
  O1060    1.0000 0.31068  0.39180  0.02599  Biso   1.000  O
  O1061    1.0000 0.31474  0.40409  0.15345  Biso   1.000  O
  O1062    1.0000 0.32812  0.41772  0.31007  Biso   1.000  O
  O1063    1.0000 0.48677  0.74406  0.50798  Biso   1.000  O
  O1064    1.0000 0.47964  0.75624  0.68005  Biso   1.000  O
  O1065    1.0000 0.46389  0.73861  0.85194  Biso   1.000  O
  O1066    1.0000 0.50194  0.74513  0.05969  Biso   1.000  O
  O1067    1.0000 0.51338  0.74684  0.18490  Biso   1.000  O
  O1068    1.0000 0.49988  0.73132  0.38394  Biso   1.000  O
  O1069    1.0000 0.46534  0.07713  0.51768  Biso   1.000  O
  O1070    1.0000 0.51748  0.04925  0.69153  Biso   1.000  O
  O1071    1.0000 0.51718  0.09955  0.84379  Biso   1.000  O
  O1072    1.0000 0.48182  0.07547  0.97321  Biso   1.000  O
  O1073    1.0000 0.47765  0.05462  0.15503  Biso   1.000  O
  O1074    1.0000 0.52918  0.09674  0.35580  Biso   1.000  O
  O1075    1.0000 0.50342  0.42459  0.51058  Biso   1.000  O
  O1076    1.0000 0.46265  0.43151  0.69286  Biso   1.000  O
  O1077    1.0000 0.51411  0.39340  0.81477  Biso   1.000  O
  O1078    1.0000 0.49560  0.43341  0.99343  Biso   1.000  O
  O1079    1.0000 0.49468  0.40196  0.23186  Biso   1.000  O
  O1080    1.0000 0.48695  0.41684  0.34360  Biso   1.000  O
  O1081    1.0000 0.50674  0.59596  0.56426  Biso   1.000  O
  O1082    1.0000 0.51580  0.56264  0.78413  Biso   1.000  O
  O1083    1.0000 0.50208  0.57345  0.92055  Biso   1.000  O
  O1084    1.0000 0.51793  0.62685  0.06553  Biso   1.000  O
  O1085    1.0000 0.55159  0.58110  0.29403  Biso   1.000  O
  O1086    1.0000 0.50613  0.59759  0.43855  Biso   1.000  O
  O1087    1.0000 0.48555  0.91664  0.60174  Biso   1.000  O
  O1088    1.0000 0.48299  0.90285  0.80425  Biso   1.000  O
  O1089    1.0000 0.53321  0.91640  0.94972  Biso   1.000  O
  O1090    1.0000 0.48752  0.95831  0.10191  Biso   1.000  O
  O1091    1.0000 0.51680  0.91815  0.27430  Biso   1.000  O
  O1092    1.0000 0.53700  0.93322  0.39656  Biso   1.000  O
  O1093    1.0000 0.50047  0.25336  0.61391  Biso   1.000  O
  O1094    1.0000 0.49069  0.26842  0.78023  Biso   1.000  O
  O1095    1.0000 0.50750  0.27169  0.95969  Biso   1.000  O
  O1096    1.0000 0.49675  0.25425  0.11746  Biso   1.000  O
  O1097    1.0000 0.50649  0.27434  0.24456  Biso   1.000  O
  O1098    1.0000 0.53083  0.27914  0.44808  Biso   1.000  O
  O1099    1.0000 0.71515  0.61609  0.60137  Biso   1.000  O
  O1100    1.0000 0.73262  0.57079  0.79411  Biso   1.000  O
  O1101    1.0000 0.72388  0.61872  0.92848  Biso   1.000  O
  O1102    1.0000 0.70678  0.63525  0.09178  Biso   1.000  O
  O1103    1.0000 0.73647  0.56315  0.23525  Biso   1.000  O
  O1104    1.0000 0.71281  0.58807  0.43272  Biso   1.000  O
  O1105    1.0000 0.71054  0.93946  0.62718  Biso   1.000  O
  O1106    1.0000 0.74155  0.92252  0.75946  Biso   1.000  O
  O1107    1.0000 0.73096  0.91615  0.91167  Biso   1.000  O
  O1108    1.0000 0.73857  0.92381  0.08445  Biso   1.000  O
  O1109    1.0000 0.68351  0.92567  0.28896  Biso   1.000  O
  O1110    1.0000 0.70499  0.91560  0.46854  Biso   1.000  O
  O1111    1.0000 0.72078  0.28273  0.59701  Biso   1.000  O
  O1112    1.0000 0.68560  0.24376  0.77484  Biso   1.000  O
  O1113    1.0000 0.68688  0.28258  0.95651  Biso   1.000  O
  O1114    1.0000 0.70943  0.25364  0.11472  Biso   1.000  O
  O1115    1.0000 0.72128  0.24776  0.28879  Biso   1.000  O
  O1116    1.0000 0.72213  0.27986  0.43929  Biso   1.000  O
  O1117    1.0000 0.92785  0.59607  0.58428  Biso   1.000  O
  O1118    1.0000 0.91083  0.60563  0.79228  Biso   1.000  O
  O1119    1.0000 0.89972  0.59235  0.90805  Biso   1.000  O
  O1120    1.0000 0.93101  0.57459  0.09220  Biso   1.000  O
  O1121    1.0000 0.93397  0.62381  0.21970  Biso   1.000  O
  O1122    1.0000 0.92024  0.64094  0.38861  Biso   1.000  O
  O1123    1.0000 0.91873  0.90878  0.57047  Biso   1.000  O
  O1124    1.0000 0.94376  0.91623  0.77295  Biso   1.000  O
  O1125    1.0000 0.93127  0.92836  0.91625  Biso   1.000  O
  O1126    1.0000 0.92609  0.95450  0.12027  Biso   1.000  O
  O1127    1.0000 0.94582  0.92590  0.25847  Biso   1.000  O
  O1128    1.0000 0.87639  0.91770  0.43733  Biso   1.000  O
  O1129    1.0000 0.90527  0.30994  0.62111  Biso   1.000  O
  O1130    1.0000 0.92866  0.29088  0.75994  Biso   1.000  O
  O1131    1.0000 0.95361  0.26854  0.96337  Biso   1.000  O
  O1132    1.0000 0.88510  0.22949  0.12568  Biso   1.000  O
  O1133    1.0000 0.91823  0.27557  0.26290  Biso   1.000  O
  O1134    1.0000 0.90517  0.26678  0.44964  Biso   1.000  O
  O1135    1.0000 0.13919  0.63428  0.59254  Biso   1.000  O
  O1136    1.0000 0.13793  0.61309  0.72559  Biso   1.000  O
  O1137    1.0000 0.13053  0.62093  0.94477  Biso   1.000  O
  O1138    1.0000 0.10829  0.64092  0.07781  Biso   1.000  O
  O1139    1.0000 0.10740  0.60910  0.29144  Biso   1.000  O
  O1140    1.0000 0.09999  0.59524  0.45122  Biso   1.000  O
  O1141    1.0000 0.14346  0.90667  0.57472  Biso   1.000  O
  O1142    1.0000 0.10748  0.91557  0.75840  Biso   1.000  O
  O1143    1.0000 0.14113  0.94984  0.93616  Biso   1.000  O
  O1144    1.0000 0.13645  0.92053  0.09692  Biso   1.000  O
  O1145    1.0000 0.11972  0.87703  0.25293  Biso   1.000  O
  O1146    1.0000 0.08746  0.95742  0.42965  Biso   1.000  O
  O1147    1.0000 0.13424  0.24614  0.60867  Biso   1.000  O
  O1148    1.0000 0.11035  0.21403  0.77651  Biso   1.000  O
  O1149    1.0000 0.13380  0.23653  0.94383  Biso   1.000  O
  O1150    1.0000 0.10371  0.28548  0.11620  Biso   1.000  O
  O1151    1.0000 0.11197  0.26343  0.27269  Biso   1.000  O
  O1152    1.0000 0.11738  0.28946  0.40226  Biso   1.000  O
  O1153    1.0000 0.31845  0.61179  0.57909  Biso   1.000  O
  O1154    1.0000 0.34132  0.55582  0.78894  Biso   1.000  O
  O1155    1.0000 0.32213  0.61433  0.94801  Biso   1.000  O
  O1156    1.0000 0.35510  0.61629  0.09651  Biso   1.000  O
  O1157    1.0000 0.32515  0.54898  0.29225  Biso   1.000  O
  O1158    1.0000 0.34825  0.55991  0.44593  Biso   1.000  O
  O1159    1.0000 0.31015  0.95666  0.62584  Biso   1.000  O
  O1160    1.0000 0.29348  0.93561  0.77842  Biso   1.000  O
  O1161    1.0000 0.30658  0.97744  0.90814  Biso   1.000  O
  O1162    1.0000 0.31613  0.94361  0.08994  Biso   1.000  O
  O1163    1.0000 0.30040  0.94933  0.24198  Biso   1.000  O
  O1164    1.0000 0.30043  0.91468  0.44081  Biso   1.000  O
  O1165    1.0000 0.31919  0.24211  0.61521  Biso   1.000  O
  O1166    1.0000 0.29930  0.28594  0.76917  Biso   1.000  O
  O1167    1.0000 0.28158  0.30761  0.93526  Biso   1.000  O
  O1168    1.0000 0.34923  0.28115  0.09486  Biso   1.000  O
  O1169    1.0000 0.30877  0.25269  0.24223  Biso   1.000  O
  O1170    1.0000 0.31595  0.22482  0.46030  Biso   1.000  O
  O1171    1.0000 0.62511  0.61036  0.54151  Biso   1.000  O
  O1172    1.0000 0.67983  0.63071  0.76988  Biso   1.000  O
  O1173    1.0000 0.70565  0.59418  0.88490  Biso   1.000  O
  O1174    1.0000 0.66272  0.61301  0.04064  Biso   1.000  O
  O1175    1.0000 0.67600  0.60907  0.21661  Biso   1.000  O
  O1176    1.0000 0.69281  0.59391  0.37129  Biso   1.000  O
  O1177    1.0000 0.67548  0.95888  0.54559  Biso   1.000  O
  O1178    1.0000 0.68183  0.92102  0.70039  Biso   1.000  O
  O1179    1.0000 0.69623  0.93976  0.90910  Biso   1.000  O
  O1180    1.0000 0.70548  0.94133  0.05570  Biso   1.000  O
  O1181    1.0000 0.69000  0.93118  0.20423  Biso   1.000  O
  O1182    1.0000 0.67147  0.95337  0.32836  Biso   1.000  O
  O1183    1.0000 0.66793  0.25656  0.50047  Biso   1.000  O
  O1184    1.0000 0.69939  0.26631  0.69672  Biso   1.000  O
  O1185    1.0000 0.67985  0.26621  0.84169  Biso   1.000  O
  O1186    1.0000 0.68724  0.25650  0.04178  Biso   1.000  O
  O1187    1.0000 0.61495  0.27386  0.19980  Biso   1.000  O
  O1188    1.0000 0.65813  0.24629  0.35634  Biso   1.000  O
  O1189    1.0000 0.87666  0.60504  0.53822  Biso   1.000  O
  O1190    1.0000 0.82230  0.63293  0.74073  Biso   1.000  O
  O1191    1.0000 0.87579  0.61194  0.85778  Biso   1.000  O
  O1192    1.0000 0.90631  0.58558  0.05610  Biso   1.000  O
  O1193    1.0000 0.85129  0.63891  0.20732  Biso   1.000  O
  O1194    1.0000 0.88305  0.63680  0.35707  Biso   1.000  O
  O1195    1.0000 0.90436  0.95341  0.54193  Biso   1.000  O
  O1196    1.0000 0.86327  0.94689  0.71875  Biso   1.000  O
  O1197    1.0000 0.87505  0.95233  0.92329  Biso   1.000  O
  O1198    1.0000 0.89126  0.96459  0.07300  Biso   1.000  O
  O1199    1.0000 0.85982  0.92018  0.21879  Biso   1.000  O
  O1200    1.0000 0.85844  0.95457  0.38577  Biso   1.000  O
  O1201    1.0000 0.84715  0.27682  0.54797  Biso   1.000  O
  O1202    1.0000 0.90797  0.23807  0.74122  Biso   1.000  O
  O1203    1.0000 0.89376  0.22747  0.90020  Biso   1.000  O
  O1204    1.0000 0.89118  0.28627  0.02991  Biso   1.000  O
  O1205    1.0000 0.87593  0.24733  0.20280  Biso   1.000  O
  O1206    1.0000 0.90925  0.25466  0.37219  Biso   1.000  O
  O1207    1.0000 0.10888  0.60607  0.57834  Biso   1.000  O
  O1208    1.0000 0.09514  0.61221  0.69992  Biso   1.000  O
  O1209    1.0000 0.04112  0.57700  0.87987  Biso   1.000  O
  O1210    1.0000 0.07533  0.60440  0.06756  Biso   1.000  O
  O1211    1.0000 0.06593  0.59512  0.26386  Biso   1.000  O
  O1212    1.0000 0.08110  0.59418  0.39273  Biso   1.000  O
  O1213    1.0000 0.08005  0.93385  0.56226  Biso   1.000  O
  O1214    1.0000 0.04930  0.94960  0.70805  Biso   1.000  O
  O1215    1.0000 0.01725  0.93586  0.81834  Biso   1.000  O
  O1216    1.0000 0.08868  0.93336  0.10406  Biso   1.000  O
  O1217    1.0000 0.11468  0.95846  0.23195  Biso   1.000  O
  O1218    1.0000 0.09783  0.93965  0.36801  Biso   1.000  O
  O1219    1.0000 0.09341  0.25711  0.58797  Biso   1.000  O
  O1220    1.0000 0.06222  0.28496  0.74361  Biso   1.000  O
  O1221    1.0000 0.10518  0.24121  0.90300  Biso   1.000  O
  O1222    1.0000 0.07778  0.23163  0.04425  Biso   1.000  O
  O1223    1.0000 0.07505  0.25792  0.24056  Biso   1.000  O
  O1224    1.0000 0.04194  0.26008  0.42098  Biso   1.000  O
  O1225    1.0000 0.31349  0.58455  0.54212  Biso   1.000  O
  O1226    1.0000 0.27375  0.60654  0.69036  Biso   1.000  O
  O1227    1.0000 0.25393  0.57911  0.83342  Biso   1.000  O
  O1228    1.0000 0.27907  0.58579  0.08615  Biso   1.000  O
  O1229    1.0000 0.24630  0.62888  0.19445  Biso   1.000  O
  O1230    1.0000 0.30583  0.58440  0.35864  Biso   1.000  O
  O1231    1.0000 0.28382  0.94587  0.53993  Biso   1.000  O
  O1232    1.0000 0.26470  0.95953  0.76322  Biso   1.000  O
  O1233    1.0000 0.28609  0.91738  0.90270  Biso   1.000  O
  O1234    1.0000 0.29255  0.93209  0.03041  Biso   1.000  O
  O1235    1.0000 0.25934  0.91472  0.21565  Biso   1.000  O
  O1236    1.0000 0.26320  0.92357  0.34823  Biso   1.000  O
  O1237    1.0000 0.28856  0.26719  0.53062  Biso   1.000  O
  O1238    1.0000 0.25967  0.27292  0.71535  Biso   1.000  O
  O1239    1.0000 0.24892  0.26644  0.86532  Biso   1.000  O
  O1240    1.0000 0.24646  0.27943  0.04912  Biso   1.000  O
  O1241    1.0000 0.31196  0.22219  0.21179  Biso   1.000  O
  O1242    1.0000 0.28375  0.32246  0.39853  Biso   1.000  O
  O1243    1.0000 0.46802  0.61551  0.55890  Biso   1.000  O
  O1244    1.0000 0.44653  0.60893  0.74897  Biso   1.000  O
  O1245    1.0000 0.48170  0.60370  0.90162  Biso   1.000  O
  O1246    1.0000 0.48020  0.61815  0.04621  Biso   1.000  O
  O1247    1.0000 0.46416  0.61668  0.21352  Biso   1.000  O
  O1248    1.0000 0.47243  0.60631  0.35314  Biso   1.000  O
  O1249    1.0000 0.47755  0.96220  0.53657  Biso   1.000  O
  O1250    1.0000 0.48567  0.96366  0.73236  Biso   1.000  O
  O1251    1.0000 0.48552  0.93664  0.88431  Biso   1.000  O
  O1252    1.0000 0.46427  0.89125  0.05633  Biso   1.000  O
  O1253    1.0000 0.45951  0.89281  0.21099  Biso   1.000  O
  O1254    1.0000 0.49642  0.90806  0.32074  Biso   1.000  O
  O1255    1.0000 0.47547  0.26704  0.54085  Biso   1.000  O
  O1256    1.0000 0.45523  0.27576  0.70372  Biso   1.000  O
  O1257    1.0000 0.45432  0.26718  0.87358  Biso   1.000  O
  O1258    1.0000 0.49432  0.26265  0.00650  Biso   1.000  O
  O1259    1.0000 0.46966  0.28779  0.20421  Biso   1.000  O
  O1260    1.0000 0.48851  0.28913  0.43404  Biso   1.000  O
  O1261    1.0000 0.52416  0.65676  0.67632  Biso   1.000  O
  O1262    1.0000 0.54281  0.64032  0.81547  Biso   1.000  O
  O1263    1.0000 0.49652  0.62944  0.97412  Biso   1.000  O
  O1264    1.0000 0.51989  0.60197  0.13859  Biso   1.000  O
  O1265    1.0000 0.48691  0.64412  0.29333  Biso   1.000  O
  O1266    1.0000 0.55443  0.67427  0.45990  Biso   1.000  O
  O1267    1.0000 0.50976  0.96515  0.68263  Biso   1.000  O
  O1268    1.0000 0.49660  0.94377  0.81907  Biso   1.000  O
  O1269    1.0000 0.53913  0.97231  0.96628  Biso   1.000  O
  O1270    1.0000 0.50769  0.95135  0.18954  Biso   1.000  O
  O1271    1.0000 0.51721  0.99251  0.30970  Biso   1.000  O
  O1272    1.0000 0.48761  0.98261  0.44472  Biso   1.000  O
  O1273    1.0000 0.47560  0.26827  0.65279  Biso   1.000  O
  O1274    1.0000 0.45600  0.28896  0.79106  Biso   1.000  O
  O1275    1.0000 0.53111  0.28679  0.02289  Biso   1.000  O
  O1276    1.0000 0.51945  0.27749  0.18762  Biso   1.000  O
  O1277    1.0000 0.49973  0.33877  0.35002  Biso   1.000  O
  O1278    1.0000 0.49888  0.30008  0.51193  Biso   1.000  O
  O1279    1.0000 0.70024  0.61070  0.64784  Biso   1.000  O
  O1280    1.0000 0.70800  0.60881  0.83430  Biso   1.000  O
  O1281    1.0000 0.67562  0.64656  0.99191  Biso   1.000  O
  O1282    1.0000 0.69412  0.61946  0.16923  Biso   1.000  O
  O1283    1.0000 0.74991  0.65112  0.33552  Biso   1.000  O
  O1284    1.0000 0.69700  0.60149  0.51416  Biso   1.000  O
  O1285    1.0000 0.73374  0.98921  0.68678  Biso   1.000  O
  O1286    1.0000 0.72635  0.96932  0.80438  Biso   1.000  O
  O1287    1.0000 0.68890  0.95811  0.00384  Biso   1.000  O
  O1288    1.0000 0.68526  0.95841  0.16505  Biso   1.000  O
  O1289    1.0000 0.72890  0.98255  0.24834  Biso   1.000  O
  O1290    1.0000 0.66100  0.96848  0.49579  Biso   1.000  O
  O1291    1.0000 0.71816  0.29994  0.64754  Biso   1.000  O
  O1292    1.0000 0.71369  0.29208  0.82212  Biso   1.000  O
  O1293    1.0000 0.69300  0.31468  0.99606  Biso   1.000  O
  O1294    1.0000 0.67729  0.30592  0.13139  Biso   1.000  O
  O1295    1.0000 0.67950  0.28109  0.30862  Biso   1.000  O
  O1296    1.0000 0.68255  0.28309  0.45997  Biso   1.000  O
  O1297    1.0000 0.86055  0.60926  0.65618  Biso   1.000  O
  O1298    1.0000 0.93299  0.63914  0.80503  Biso   1.000  O
  O1299    1.0000 0.86643  0.65355  0.01900  Biso   1.000  O
  O1300    1.0000 0.87660  0.60134  0.17065  Biso   1.000  O
  O1301    1.0000 0.91403  0.62806  0.31358  Biso   1.000  O
  O1302    1.0000 0.93938  0.65068  0.50346  Biso   1.000  O
  O1303    1.0000 0.89975  0.93623  0.66779  Biso   1.000  O
  O1304    1.0000 0.94276  0.94807  0.86056  Biso   1.000  O
  O1305    1.0000 0.88580  0.95920  0.00829  Biso   1.000  O
  O1306    1.0000 0.88121  0.00432  0.17711  Biso   1.000  O
  O1307    1.0000 0.88005  0.99083  0.32982  Biso   1.000  O
  O1308    1.0000 0.94482  0.94633  0.49468  Biso   1.000  O
  O1309    1.0000 0.92081  0.34194  0.67852  Biso   1.000  O
  O1310    1.0000 0.87185  0.33406  0.81952  Biso   1.000  O
  O1311    1.0000 0.89148  0.30711  0.98719  Biso   1.000  O
  O1312    1.0000 0.89430  0.32388  0.17582  Biso   1.000  O
  O1313    1.0000 0.95385  0.29996  0.31405  Biso   1.000  O
  O1314    1.0000 0.93554  0.33211  0.49252  Biso   1.000  O
  O1315    1.0000 0.07383  0.64917  0.63875  Biso   1.000  O
  O1316    1.0000 0.10173  0.67274  0.78566  Biso   1.000  O
  O1317    1.0000 0.11257  0.66642  0.99328  Biso   1.000  O
  O1318    1.0000 0.12032  0.66064  0.12723  Biso   1.000  O
  O1319    1.0000 0.09766  0.66874  0.31731  Biso   1.000  O
  O1320    1.0000 0.07851  0.63275  0.48901  Biso   1.000  O
  O1321    1.0000 0.09717  0.96929  0.64156  Biso   1.000  O
  O1322    1.0000 0.11396  0.98892  0.80527  Biso   1.000  O
  O1323    1.0000 0.10288  0.96618  0.95379  Biso   1.000  O
  O1324    1.0000 0.14366  0.95871  0.18957  Biso   1.000  O
  O1325    1.0000 0.07628  0.97228  0.29748  Biso   1.000  O
  O1326    1.0000 0.04424  0.96292  0.49398  Biso   1.000  O
  O1327    1.0000 0.05128  0.31436  0.65757  Biso   1.000  O
  O1328    1.0000 0.08178  0.36717  0.81485  Biso   1.000  O
  O1329    1.0000 0.13305  0.31632  0.99086  Biso   1.000  O
  O1330    1.0000 0.11211  0.29266  0.17021  Biso   1.000  O
  O1331    1.0000 0.12864  0.28519  0.31933  Biso   1.000  O
  O1332    1.0000 0.10631  0.32834  0.49348  Biso   1.000  O
  O1333    1.0000 0.34933  0.66510  0.67482  Biso   1.000  O
  O1334    1.0000 0.27408  0.64856  0.80911  Biso   1.000  O
  O1335    1.0000 0.30350  0.62277  0.01344  Biso   1.000  O
  O1336    1.0000 0.26114  0.69837  0.18501  Biso   1.000  O
  O1337    1.0000 0.31447  0.66197  0.33362  Biso   1.000  O
  O1338    1.0000 0.30670  0.61947  0.44670  Biso   1.000  O
  O1339    1.0000 0.27106  0.97033  0.63994  Biso   1.000  O
  O1340    1.0000 0.34694  0.97507  0.83415  Biso   1.000  O
  O1341    1.0000 0.30880  0.98716  0.99078  Biso   1.000  O
  O1342    1.0000 0.29529  0.94137  0.18805  Biso   1.000  O
  O1343    1.0000 0.31200  0.99472  0.28180  Biso   1.000  O
  O1344    1.0000 0.25009  0.97910  0.49312  Biso   1.000  O
  O1345    1.0000 0.31961  0.30806  0.64017  Biso   1.000  O
  O1346    1.0000 0.33190  0.29633  0.87509  Biso   1.000  O
  O1347    1.0000 0.30551  0.31833  0.97617  Biso   1.000  O
  O1348    1.0000 0.31082  0.29200  0.21460  Biso   1.000  O
  O1349    1.0000 0.28923  0.30123  0.30750  Biso   1.000  O
  O1350    1.0000 0.34912  0.28213  0.48796  Biso   1.000  O
  O1351    1.0000 0.62033  0.74690  0.63795  Biso   1.000  O
  O1352    1.0000 0.58317  0.78016  0.76746  Biso   1.000  O
  O1353    1.0000 0.61407  0.78489  0.94816  Biso   1.000  O
  O1354    1.0000 0.63347  0.76431  0.16590  Biso   1.000  O
  O1355    1.0000 0.63316  0.75736  0.29020  Biso   1.000  O
  O1356    1.0000 0.62016  0.70430  0.41786  Biso   1.000  O
  O1357    1.0000 0.60223  0.09399  0.58437  Biso   1.000  O
  O1358    1.0000 0.64109  0.04947  0.71611  Biso   1.000  O
  O1359    1.0000 0.62707  0.12062  0.91365  Biso   1.000  O
  O1360    1.0000 0.64332  0.09625  0.09493  Biso   1.000  O
  O1361    1.0000 0.61051  0.07407  0.24697  Biso   1.000  O
  O1362    1.0000 0.61476  0.09302  0.47882  Biso   1.000  O
  O1363    1.0000 0.65757  0.43557  0.56490  Biso   1.000  O
  O1364    1.0000 0.64041  0.41934  0.77182  Biso   1.000  O
  O1365    1.0000 0.56493  0.44275  0.94473  Biso   1.000  O
  O1366    1.0000 0.61736  0.41889  0.09683  Biso   1.000  O
  O1367    1.0000 0.59395  0.44976  0.27426  Biso   1.000  O
  O1368    1.0000 0.61467  0.39275  0.41141  Biso   1.000  O
  O1369    1.0000 0.82251  0.75687  0.57477  Biso   1.000  O
  O1370    1.0000 0.85121  0.75318  0.79038  Biso   1.000  O
  O1371    1.0000 0.86342  0.77787  0.93179  Biso   1.000  O
  O1372    1.0000 0.85191  0.74954  0.06516  Biso   1.000  O
  O1373    1.0000 0.76961  0.74503  0.28196  Biso   1.000  O
  O1374    1.0000 0.78142  0.75030  0.47454  Biso   1.000  O
  O1375    1.0000 0.82834  0.06789  0.60648  Biso   1.000  O
  O1376    1.0000 0.83074  0.11747  0.78821  Biso   1.000  O
  O1377    1.0000 0.82014  0.07054  0.92702  Biso   1.000  O
  O1378    1.0000 0.85525  0.09435  0.07571  Biso   1.000  O
  O1379    1.0000 0.82149  0.07142  0.25888  Biso   1.000  O
  O1380    1.0000 0.83662  0.06628  0.47450  Biso   1.000  O
  O1381    1.0000 0.84139  0.43922  0.60601  Biso   1.000  O
  O1382    1.0000 0.78083  0.41813  0.78217  Biso   1.000  O
  O1383    1.0000 0.77368  0.47812  0.92055  Biso   1.000  O
  O1384    1.0000 0.83199  0.44535  0.10233  Biso   1.000  O
  O1385    1.0000 0.84162  0.40509  0.24652  Biso   1.000  O
  O1386    1.0000 0.80214  0.41454  0.48543  Biso   1.000  O
  O1387    1.0000 0.98461  0.75983  0.59285  Biso   1.000  O
  O1388    1.0000 0.02589  0.75311  0.73762  Biso   1.000  O
  O1389    1.0000 0.01897  0.76489  0.92791  Biso   1.000  O
  O1390    1.0000 0.02016  0.77962  0.12973  Biso   1.000  O
  O1391    1.0000 0.99774  0.77448  0.25498  Biso   1.000  O
  O1392    1.0000 0.01843  0.78952  0.42712  Biso   1.000  O
  O1393    1.0000 0.03669  0.08331  0.60008  Biso   1.000  O
  O1394    1.0000 0.02994  0.09889  0.77665  Biso   1.000  O
  O1395    1.0000 0.01923  0.09331  0.93998  Biso   1.000  O
  O1396    1.0000 0.99937  0.07167  0.09742  Biso   1.000  O
  O1397    1.0000 0.99369  0.10308  0.28892  Biso   1.000  O
  O1398    1.0000 0.01049  0.07702  0.49153  Biso   1.000  O
  O1399    1.0000 0.03119  0.44452  0.61721  Biso   1.000  O
  O1400    1.0000 0.01275  0.44205  0.73776  Biso   1.000  O
  O1401    1.0000 0.01838  0.42719  0.96471  Biso   1.000  O
  O1402    1.0000 0.00410  0.38301  0.08767  Biso   1.000  O
  O1403    1.0000 0.02967  0.44381  0.25319  Biso   1.000  O
  O1404    1.0000 0.03207  0.44787  0.44559  Biso   1.000  O
  O1405    1.0000 0.21826  0.75138  0.59617  Biso   1.000  O
  O1406    1.0000 0.21622  0.75913  0.79648  Biso   1.000  O
  O1407    1.0000 0.19547  0.74932  0.96058  Biso   1.000  O
  O1408    1.0000 0.20364  0.75709  0.08364  Biso   1.000  O
  O1409    1.0000 0.24026  0.75152  0.27145  Biso   1.000  O
  O1410    1.0000 0.20813  0.76906  0.49182  Biso   1.000  O
  O1411    1.0000 0.21563  0.08910  0.61996  Biso   1.000  O
  O1412    1.0000 0.18853  0.07127  0.80197  Biso   1.000  O
  O1413    1.0000 0.19756  0.12872  0.90161  Biso   1.000  O
  O1414    1.0000 0.21667  0.11376  0.11930  Biso   1.000  O
  O1415    1.0000 0.23669  0.07475  0.26191  Biso   1.000  O
  O1416    1.0000 0.19366  0.09103  0.43294  Biso   1.000  O
  O1417    1.0000 0.20682  0.41955  0.60724  Biso   1.000  O
  O1418    1.0000 0.21919  0.36909  0.78824  Biso   1.000  O
  O1419    1.0000 0.22474  0.46307  0.92967  Biso   1.000  O
  O1420    1.0000 0.19533  0.46781  0.08264  Biso   1.000  O
  O1421    1.0000 0.18929  0.41886  0.29068  Biso   1.000  O
  O1422    1.0000 0.24438  0.43188  0.44495  Biso   1.000  O
  O1423    1.0000 0.40478  0.78145  0.60791  Biso   1.000  O
  O1424    1.0000 0.46670  0.75004  0.79377  Biso   1.000  O
  O1425    1.0000 0.45533  0.79256  0.91058  Biso   1.000  O
  O1426    1.0000 0.45512  0.81003  0.12004  Biso   1.000  O
  O1427    1.0000 0.45873  0.75900  0.27773  Biso   1.000  O
  O1428    1.0000 0.43102  0.75085  0.47163  Biso   1.000  O
  O1429    1.0000 0.42694  0.11437  0.60463  Biso   1.000  O
  O1430    1.0000 0.41849  0.11297  0.74256  Biso   1.000  O
  O1431    1.0000 0.38734  0.11830  0.94103  Biso   1.000  O
  O1432    1.0000 0.41837  0.08443  0.11231  Biso   1.000  O
  O1433    1.0000 0.41552  0.10578  0.24708  Biso   1.000  O
  O1434    1.0000 0.42582  0.06720  0.42926  Biso   1.000  O
  O1435    1.0000 0.40112  0.42601  0.57103  Biso   1.000  O
  O1436    1.0000 0.40942  0.41615  0.73700  Biso   1.000  O
  O1437    1.0000 0.45322  0.45472  0.97926  Biso   1.000  O
  O1438    1.0000 0.39145  0.41642  0.08610  Biso   1.000  O
  O1439    1.0000 0.39628  0.41704  0.27688  Biso   1.000  O
  O1440    1.0000 0.42627  0.37884  0.43651  Biso   1.000  O
  O1441    1.0000 0.57731  0.74815  0.54320  Biso   1.000  O
  O1442    1.0000 0.58348  0.74884  0.66773  Biso   1.000  O
  O1443    1.0000 0.52221  0.75000  0.89880  Biso   1.000  O
  O1444    1.0000 0.56651  0.73779  0.01015  Biso   1.000  O
  O1445    1.0000 0.60897  0.77868  0.19879  Biso   1.000  O
  O1446    1.0000 0.57599  0.73714  0.40796  Biso   1.000  O
  O1447    1.0000 0.57080  0.11143  0.55960  Biso   1.000  O
  O1448    1.0000 0.59322  0.12091  0.71086  Biso   1.000  O
  O1449    1.0000 0.56134  0.08478  0.87877  Biso   1.000  O
  O1450    1.0000 0.56866  0.08686  0.03544  Biso   1.000  O
  O1451    1.0000 0.52739  0.11184  0.18987  Biso   1.000  O
  O1452    1.0000 0.61237  0.11457  0.36817  Biso   1.000  O
  O1453    1.0000 0.57285  0.47079  0.55275  Biso   1.000  O
  O1454    1.0000 0.55320  0.43268  0.64489  Biso   1.000  O
  O1455    1.0000 0.60767  0.43166  0.85855  Biso   1.000  O
  O1456    1.0000 0.55811  0.42423  0.03501  Biso   1.000  O
  O1457    1.0000 0.59215  0.44460  0.22853  Biso   1.000  O
  O1458    1.0000 0.60734  0.41545  0.37319  Biso   1.000  O
  O1459    1.0000 0.79160  0.74042  0.60614  Biso   1.000  O
  O1460    1.0000 0.73189  0.78751  0.71123  Biso   1.000  O
  O1461    1.0000 0.77815  0.73580  0.88108  Biso   1.000  O
  O1462    1.0000 0.81593  0.79777  0.05344  Biso   1.000  O
  O1463    1.0000 0.74558  0.76570  0.22229  Biso   1.000  O
  O1464    1.0000 0.75515  0.74953  0.36572  Biso   1.000  O
  O1465    1.0000 0.78883  0.07789  0.57759  Biso   1.000  O
  O1466    1.0000 0.77027  0.05875  0.72107  Biso   1.000  O
  O1467    1.0000 0.76981  0.11905  0.87703  Biso   1.000  O
  O1468    1.0000 0.78536  0.09054  0.04649  Biso   1.000  O
  O1469    1.0000 0.81223  0.08383  0.17955  Biso   1.000  O
  O1470    1.0000 0.79249  0.12216  0.37425  Biso   1.000  O
  O1471    1.0000 0.79581  0.42613  0.53534  Biso   1.000  O
  O1472    1.0000 0.80210  0.44801  0.69979  Biso   1.000  O
  O1473    1.0000 0.73182  0.41745  0.91473  Biso   1.000  O
  O1474    1.0000 0.80798  0.44602  0.01902  Biso   1.000  O
  O1475    1.0000 0.80995  0.38415  0.22004  Biso   1.000  O
  O1476    1.0000 0.75030  0.42961  0.38114  Biso   1.000  O
  O1477    1.0000 0.94221  0.77069  0.56946  Biso   1.000  O
  O1478    1.0000 0.99043  0.78274  0.72062  Biso   1.000  O
  O1479    1.0000 0.00355  0.73785  0.89025  Biso   1.000  O
  O1480    1.0000 0.00555  0.74676  0.08857  Biso   1.000  O
  O1481    1.0000 0.96023  0.76567  0.22485  Biso   1.000  O
  O1482    1.0000 0.98874  0.76898  0.39673  Biso   1.000  O
  O1483    1.0000 0.95569  0.14305  0.49028  Biso   1.000  O
  O1484    1.0000 0.00968  0.10744  0.72724  Biso   1.000  O
  O1485    1.0000 0.95284  0.08781  0.87067  Biso   1.000  O
  O1486    1.0000 0.98039  0.07996  0.04982  Biso   1.000  O
  O1487    1.0000 0.00374  0.06743  0.21309  Biso   1.000  O
  O1488    1.0000 0.94562  0.08825  0.43700  Biso   1.000  O
  O1489    1.0000 0.94239  0.43409  0.57351  Biso   1.000  O
  O1490    1.0000 0.98468  0.41597  0.68191  Biso   1.000  O
  O1491    1.0000 0.96930  0.44005  0.86064  Biso   1.000  O
  O1492    1.0000 0.97915  0.41780  0.98749  Biso   1.000  O
  O1493    1.0000 0.98498  0.43753  0.25452  Biso   1.000  O
  O1494    1.0000 0.00848  0.44838  0.40449  Biso   1.000  O
  O1495    1.0000 0.17631  0.80088  0.55477  Biso   1.000  O
  O1496    1.0000 0.18898  0.77184  0.75812  Biso   1.000  O
  O1497    1.0000 0.19262  0.77474  0.86087  Biso   1.000  O
  O1498    1.0000 0.16453  0.76695  0.04550  Biso   1.000  O
  O1499    1.0000 0.17650  0.79075  0.21695  Biso   1.000  O
  O1500    1.0000 0.16038  0.78524  0.36504  Biso   1.000  O
  O1501    1.0000 0.22201  0.09316  0.56095  Biso   1.000  O
  O1502    1.0000 0.18938  0.10840  0.72192  Biso   1.000  O
  O1503    1.0000 0.15412  0.10862  0.88216  Biso   1.000  O
  O1504    1.0000 0.20746  0.14252  0.02667  Biso   1.000  O
  O1505    1.0000 0.15843  0.07785  0.18093  Biso   1.000  O
  O1506    1.0000 0.16739  0.10518  0.36404  Biso   1.000  O
  O1507    1.0000 0.18893  0.42810  0.52202  Biso   1.000  O
  O1508    1.0000 0.17678  0.45547  0.70705  Biso   1.000  O
  O1509    1.0000 0.18796  0.44894  0.88451  Biso   1.000  O
  O1510    1.0000 0.17703  0.43521  0.05185  Biso   1.000  O
  O1511    1.0000 0.21353  0.44133  0.25665  Biso   1.000  O
  O1512    1.0000 0.16399  0.44665  0.39192  Biso   1.000  O
  O1513    1.0000 0.37916  0.76283  0.57201  Biso   1.000  O
  O1514    1.0000 0.38172  0.77100  0.74570  Biso   1.000  O
  O1515    1.0000 0.35600  0.75080  0.86563  Biso   1.000  O
  O1516    1.0000 0.35071  0.77913  0.03795  Biso   1.000  O
  O1517    1.0000 0.42157  0.74150  0.16593  Biso   1.000  O
  O1518    1.0000 0.34687  0.75118  0.41627  Biso   1.000  O
  O1519    1.0000 0.34007  0.10469  0.49252  Biso   1.000  O
  O1520    1.0000 0.39992  0.09769  0.70326  Biso   1.000  O
  O1521    1.0000 0.37829  0.10377  0.89327  Biso   1.000  O
  O1522    1.0000 0.35720  0.08915  0.06599  Biso   1.000  O
  O1523    1.0000 0.36372  0.12593  0.18367  Biso   1.000  O
  O1524    1.0000 0.38946  0.06557  0.39221  Biso   1.000  O
  O1525    1.0000 0.38719  0.46147  0.56765  Biso   1.000  O
  O1526    1.0000 0.39964  0.45961  0.72611  Biso   1.000  O
  O1527    1.0000 0.41175  0.47779  0.92022  Biso   1.000  O
  O1528    1.0000 0.33916  0.42363  0.03887  Biso   1.000  O
  O1529    1.0000 0.33858  0.42257  0.24410  Biso   1.000  O
  O1530    1.0000 0.38174  0.44186  0.38523  Biso   1.000  O
  O1531    1.0000 0.58966  0.78152  0.63138  Biso   1.000  O
  O1532    1.0000 0.58515  0.81274  0.79048  Biso   1.000  O
  O1533    1.0000 0.63757  0.79525  0.99006  Biso   1.000  O
  O1534    1.0000 0.62882  0.82850  0.13662  Biso   1.000  O
  O1535    1.0000 0.57077  0.78184  0.32257  Biso   1.000  O
  O1536    1.0000 0.61312  0.80647  0.49307  Biso   1.000  O
  O1537    1.0000 0.65479  0.13315  0.65674  Biso   1.000  O
  O1538    1.0000 0.57570  0.14696  0.83768  Biso   1.000  O
  O1539    1.0000 0.62088  0.14228  0.99141  Biso   1.000  O
  O1540    1.0000 0.58694  0.11336  0.16164  Biso   1.000  O
  O1541    1.0000 0.58330  0.13077  0.33975  Biso   1.000  O
  O1542    1.0000 0.56529  0.13231  0.47053  Biso   1.000  O
  O1543    1.0000 0.63303  0.44511  0.68117  Biso   1.000  O
  O1544    1.0000 0.63069  0.45722  0.77961  Biso   1.000  O
  O1545    1.0000 0.56420  0.46490  0.99426  Biso   1.000  O
  O1546    1.0000 0.58334  0.48950  0.12452  Biso   1.000  O
  O1547    1.0000 0.58282  0.49041  0.28753  Biso   1.000  O
  O1548    1.0000 0.60911  0.47373  0.46925  Biso   1.000  O
  O1549    1.0000 0.79204  0.77935  0.65899  Biso   1.000  O
  O1550    1.0000 0.79946  0.77738  0.81287  Biso   1.000  O
  O1551    1.0000 0.76127  0.81070  0.99915  Biso   1.000  O
  O1552    1.0000 0.83337  0.82027  0.13521  Biso   1.000  O
  O1553    1.0000 0.81863  0.83077  0.31331  Biso   1.000  O
  O1554    1.0000 0.75713  0.81840  0.51563  Biso   1.000  O
  O1555    1.0000 0.81063  0.16757  0.66578  Biso   1.000  O
  O1556    1.0000 0.80268  0.10225  0.85960  Biso   1.000  O
  O1557    1.0000 0.79592  0.14243  0.98109  Biso   1.000  O
  O1558    1.0000 0.75915  0.15258  0.17439  Biso   1.000  O
  O1559    1.0000 0.77978  0.10841  0.33031  Biso   1.000  O
  O1560    1.0000 0.81978  0.14510  0.55232  Biso   1.000  O
  O1561    1.0000 0.81189  0.47293  0.64338  Biso   1.000  O
  O1562    1.0000 0.76287  0.49238  0.81686  Biso   1.000  O
  O1563    1.0000 0.82328  0.48442  0.98455  Biso   1.000  O
  O1564    1.0000 0.80253  0.47863  0.15008  Biso   1.000  O
  O1565    1.0000 0.82909  0.45916  0.31041  Biso   1.000  O
  O1566    1.0000 0.82125  0.50874  0.54773  Biso   1.000  O
  O1567    1.0000 0.94908  0.79180  0.71196  Biso   1.000  O
  O1568    1.0000 0.00552  0.78227  0.81767  Biso   1.000  O
  O1569    1.0000 0.03112  0.77309  0.02098  Biso   1.000  O
  O1570    1.0000 0.96992  0.82030  0.14800  Biso   1.000  O
  O1571    1.0000 0.99648  0.80870  0.29286  Biso   1.000  O
  O1572    1.0000 0.00679  0.77704  0.47772  Biso   1.000  O
  O1573    1.0000 0.02145  0.12096  0.62877  Biso   1.000  O
  O1574    1.0000 0.00678  0.14292  0.81664  Biso   1.000  O
  O1575    1.0000 0.99682  0.11912  0.03248  Biso   1.000  O
  O1576    1.0000 0.02190  0.09971  0.18061  Biso   1.000  O
  O1577    1.0000 0.02948  0.12304  0.31382  Biso   1.000  O
  O1578    1.0000 0.96233  0.13043  0.44226  Biso   1.000  O
  O1579    1.0000 0.97926  0.45015  0.70453  Biso   1.000  O
  O1580    1.0000 0.97177  0.47772  0.83278  Biso   1.000  O
  O1581    1.0000 0.02239  0.45025  0.00654  Biso   1.000  O
  O1582    1.0000 0.96718  0.48250  0.18136  Biso   1.000  O
  O1583    1.0000 0.98653  0.46301  0.33828  Biso   1.000  O
  O1584    1.0000 0.99004  0.47673  0.48762  Biso   1.000  O
  O1585    1.0000 0.21402  0.79233  0.66902  Biso   1.000  O
  O1586    1.0000 0.18908  0.80973  0.82185  Biso   1.000  O
  O1587    1.0000 0.18304  0.79319  0.95522  Biso   1.000  O
  O1588    1.0000 0.19125  0.79657  0.12319  Biso   1.000  O
  O1589    1.0000 0.22483  0.81031  0.34770  Biso   1.000  O
  O1590    1.0000 0.21807  0.82513  0.49665  Biso   1.000  O
  O1591    1.0000 0.19490  0.13878  0.68440  Biso   1.000  O
  O1592    1.0000 0.22607  0.10909  0.81877  Biso   1.000  O
  O1593    1.0000 0.19660  0.11172  0.99076  Biso   1.000  O
  O1594    1.0000 0.22694  0.15058  0.14989  Biso   1.000  O
  O1595    1.0000 0.18678  0.11043  0.31115  Biso   1.000  O
  O1596    1.0000 0.18845  0.11007  0.47690  Biso   1.000  O
  O1597    1.0000 0.25138  0.46026  0.64807  Biso   1.000  O
  O1598    1.0000 0.18123  0.48889  0.80269  Biso   1.000  O
  O1599    1.0000 0.21730  0.45900  0.98640  Biso   1.000  O
  O1600    1.0000 0.20630  0.44161  0.17619  Biso   1.000  O
  O1601    1.0000 0.19810  0.45396  0.31825  Biso   1.000  O
  O1602    1.0000 0.21059  0.47095  0.54081  Biso   1.000  O
  O1603    1.0000 0.40703  0.79327  0.65729  Biso   1.000  O
  O1604    1.0000 0.39884  0.81410  0.83496  Biso   1.000  O
  O1605    1.0000 0.41514  0.80081  0.00698  Biso   1.000  O
  O1606    1.0000 0.41724  0.82317  0.14811  Biso   1.000  O
  O1607    1.0000 0.41521  0.80350  0.31258  Biso   1.000  O
  O1608    1.0000 0.39151  0.77286  0.47735  Biso   1.000  O
  O1609    1.0000 0.40086  0.13827  0.66531  Biso   1.000  O
  O1610    1.0000 0.41688  0.12018  0.87498  Biso   1.000  O
  O1611    1.0000 0.41556  0.13065  0.01567  Biso   1.000  O
  O1612    1.0000 0.43179  0.16843  0.15650  Biso   1.000  O
  O1613    1.0000 0.40962  0.14090  0.30612  Biso   1.000  O
  O1614    1.0000 0.40986  0.14570  0.47137  Biso   1.000  O
  O1615    1.0000 0.42928  0.50773  0.66604  Biso   1.000  O
  O1616    1.0000 0.42385  0.49362  0.83543  Biso   1.000  O
  O1617    1.0000 0.46644  0.50267  0.98674  Biso   1.000  O
  O1618    1.0000 0.36092  0.50060  0.17915  Biso   1.000  O
  O1619    1.0000 0.40487  0.46623  0.35209  Biso   1.000  O
  O1620    1.0000 0.42810  0.44991  0.51001  Biso   1.000  O
  O1621    1.0000 0.64350  0.63099  0.59335  Biso   1.000  O
  O1622    1.0000 0.64469  0.61652  0.74394  Biso   1.000  O
  O1623    1.0000 0.66316  0.64563  0.93694  Biso   1.000  O
  O1624    1.0000 0.63029  0.61582  0.11351  Biso   1.000  O
  O1625    1.0000 0.62933  0.61515  0.30813  Biso   1.000  O
  O1626    1.0000 0.64622  0.65978  0.44638  Biso   1.000  O
  O1627    1.0000 0.65837  0.98773  0.57404  Biso   1.000  O
  O1628    1.0000 0.63041  0.95521  0.78923  Biso   1.000  O
  O1629    1.0000 0.63206  0.95840  0.95255  Biso   1.000  O
  O1630    1.0000 0.61969  0.01014  0.11503  Biso   1.000  O
  O1631    1.0000 0.64423  0.96309  0.27968  Biso   1.000  O
  O1632    1.0000 0.65224  0.95543  0.43258  Biso   1.000  O
  O1633    1.0000 0.62986  0.32574  0.62739  Biso   1.000  O
  O1634    1.0000 0.63313  0.31704  0.81796  Biso   1.000  O
  O1635    1.0000 0.64053  0.32191  0.96074  Biso   1.000  O
  O1636    1.0000 0.59978  0.30660  0.10819  Biso   1.000  O
  O1637    1.0000 0.62266  0.30324  0.28934  Biso   1.000  O
  O1638    1.0000 0.61919  0.29896  0.42193  Biso   1.000  O
  O1639    1.0000 0.83381  0.64061  0.59836  Biso   1.000  O
  O1640    1.0000 0.83138  0.66657  0.79284  Biso   1.000  O
  O1641    1.0000 0.82089  0.66727  0.95633  Biso   1.000  O
  O1642    1.0000 0.86074  0.66041  0.10880  Biso   1.000  O
  O1643    1.0000 0.84698  0.67299  0.29348  Biso   1.000  O
  O1644    1.0000 0.81358  0.64421  0.40550  Biso   1.000  O
  O1645    1.0000 0.83224  0.97836  0.62386  Biso   1.000  O
  O1646    1.0000 0.84328  0.97244  0.75352  Biso   1.000  O
  O1647    1.0000 0.82670  0.02026  0.93337  Biso   1.000  O
  O1648    1.0000 0.83303  0.97181  0.12087  Biso   1.000  O
  O1649    1.0000 0.80134  0.99025  0.28620  Biso   1.000  O
  O1650    1.0000 0.83039  0.96280  0.46208  Biso   1.000  O
  O1651    1.0000 0.82715  0.30287  0.58730  Biso   1.000  O
  O1652    1.0000 0.85406  0.32233  0.74854  Biso   1.000  O
  O1653    1.0000 0.84539  0.30198  0.94330  Biso   1.000  O
  O1654    1.0000 0.85759  0.33333  0.07199  Biso   1.000  O
  O1655    1.0000 0.82465  0.29549  0.31228  Biso   1.000  O
  O1656    1.0000 0.83360  0.32171  0.41917  Biso   1.000  O
  O1657    1.0000 0.05158  0.62435  0.60741  Biso   1.000  O
  O1658    1.0000 0.99629  0.64013  0.76097  Biso   1.000  O
  O1659    1.0000 0.02665  0.64587  0.98323  Biso   1.000  O
  O1660    1.0000 0.04790  0.67766  0.11754  Biso   1.000  O
  O1661    1.0000 0.04877  0.64759  0.30047  Biso   1.000  O
  O1662    1.0000 0.02440  0.64560  0.47578  Biso   1.000  O
  O1663    1.0000 0.02295  0.97716  0.58085  Biso   1.000  O
  O1664    1.0000 0.02154  0.95917  0.74260  Biso   1.000  O
  O1665    1.0000 0.04490  0.97343  0.94971  Biso   1.000  O
  O1666    1.0000 0.03284  0.99243  0.10724  Biso   1.000  O
  O1667    1.0000 0.02059  0.96394  0.30196  Biso   1.000  O
  O1668    1.0000 0.02473  0.97199  0.45301  Biso   1.000  O
  O1669    1.0000 0.02942  0.31875  0.61268  Biso   1.000  O
  O1670    1.0000 0.99953  0.31968  0.78742  Biso   1.000  O
  O1671    1.0000 0.03566  0.35323  0.94772  Biso   1.000  O
  O1672    1.0000 0.05471  0.35028  0.14582  Biso   1.000  O
  O1673    1.0000 0.04661  0.36097  0.28373  Biso   1.000  O
  O1674    1.0000 0.97854  0.33622  0.44898  Biso   1.000  O
  O1675    1.0000 0.20209  0.64761  0.61372  Biso   1.000  O
  O1676    1.0000 0.24919  0.61541  0.77659  Biso   1.000  O
  O1677    1.0000 0.22746  0.64771  0.98423  Biso   1.000  O
  O1678    1.0000 0.21968  0.64689  0.08997  Biso   1.000  O
  O1679    1.0000 0.22064  0.62540  0.29041  Biso   1.000  O
  O1680    1.0000 0.26195  0.63947  0.41922  Biso   1.000  O
  O1681    1.0000 0.17513  0.99595  0.61146  Biso   1.000  O
  O1682    1.0000 0.18191  0.97152  0.77731  Biso   1.000  O
  O1683    1.0000 0.22742  0.97022  0.91228  Biso   1.000  O
  O1684    1.0000 0.20882  0.97585  0.12267  Biso   1.000  O
  O1685    1.0000 0.22032  0.98144  0.29518  Biso   1.000  O
  O1686    1.0000 0.19628  0.99010  0.47296  Biso   1.000  O
  O1687    1.0000 0.22409  0.33247  0.64860  Biso   1.000  O
  O1688    1.0000 0.18712  0.30429  0.79051  Biso   1.000  O
  O1689    1.0000 0.24023  0.31421  0.93669  Biso   1.000  O
  O1690    1.0000 0.22984  0.32554  0.12609  Biso   1.000  O
  O1691    1.0000 0.19000  0.31217  0.23606  Biso   1.000  O
  O1692    1.0000 0.21848  0.27878  0.39357  Biso   1.000  O
  O1693    1.0000 0.45702  0.64036  0.61733  Biso   1.000  O
  O1694    1.0000 0.42259  0.64797  0.78135  Biso   1.000  O
  O1695    1.0000 0.42604  0.63982  0.99037  Biso   1.000  O
  O1696    1.0000 0.42114  0.63307  0.11282  Biso   1.000  O
  O1697    1.0000 0.44127  0.63403  0.30425  Biso   1.000  O
  O1698    1.0000 0.41017  0.67766  0.46076  Biso   1.000  O
  O1699    1.0000 0.41517  0.98157  0.57699  Biso   1.000  O
  O1700    1.0000 0.41233  0.00186  0.83410  Biso   1.000  O
  O1701    1.0000 0.44516  0.00467  0.98925  Biso   1.000  O
  O1702    1.0000 0.41404  0.99130  0.08806  Biso   1.000  O
  O1703    1.0000 0.40743  0.96343  0.29332  Biso   1.000  O
  O1704    1.0000 0.40812  0.97702  0.47235  Biso   1.000  O
  O1705    1.0000 0.42129  0.31676  0.62882  Biso   1.000  O
  O1706    1.0000 0.44763  0.36584  0.79186  Biso   1.000  O
  O1707    1.0000 0.40865  0.27265  0.96588  Biso   1.000  O
  O1708    1.0000 0.43657  0.28922  0.07932  Biso   1.000  O
  O1709    1.0000 0.42659  0.30971  0.26935  Biso   1.000  O
  O1710    1.0000 0.42972  0.30518  0.46593  Biso   1.000  O
  O1711    1.0000 0.56226  0.66341  0.50914  Biso   1.000  O
  O1712    1.0000 0.53657  0.63900  0.72143  Biso   1.000  O
  O1713    1.0000 0.59483  0.63562  0.85939  Biso   1.000  O
  O1714    1.0000 0.55228  0.63706  0.05088  Biso   1.000  O
  O1715    1.0000 0.59067  0.62664  0.22444  Biso   1.000  O
  O1716    1.0000 0.55710  0.70795  0.37695  Biso   1.000  O
  O1717    1.0000 0.56131  0.99061  0.53338  Biso   1.000  O
  O1718    1.0000 0.58200  0.97858  0.74639  Biso   1.000  O
  O1719    1.0000 0.57308  0.98627  0.92851  Biso   1.000  O
  O1720    1.0000 0.57530  0.94711  0.07003  Biso   1.000  O
  O1721    1.0000 0.58907  0.00501  0.20707  Biso   1.000  O
  O1722    1.0000 0.54253  0.99171  0.37149  Biso   1.000  O
  O1723    1.0000 0.55333  0.30348  0.54688  Biso   1.000  O
  O1724    1.0000 0.58377  0.31211  0.74006  Biso   1.000  O
  O1725    1.0000 0.57551  0.34261  0.88805  Biso   1.000  O
  O1726    1.0000 0.57697  0.31877  0.01492  Biso   1.000  O
  O1727    1.0000 0.55242  0.31996  0.21773  Biso   1.000  O
  O1728    1.0000 0.58215  0.32555  0.33290  Biso   1.000  O
  O1729    1.0000 0.77046  0.63845  0.54488  Biso   1.000  O
  O1730    1.0000 0.76365  0.69959  0.66735  Biso   1.000  O
  O1731    1.0000 0.77649  0.66754  0.87107  Biso   1.000  O
  O1732    1.0000 0.76722  0.68475  0.02295  Biso   1.000  O
  O1733    1.0000 0.78950  0.67756  0.25477  Biso   1.000  O
  O1734    1.0000 0.78415  0.70902  0.39116  Biso   1.000  O
  O1735    1.0000 0.76544  0.98723  0.52485  Biso   1.000  O
  O1736    1.0000 0.76671  0.01416  0.67610  Biso   1.000  O
  O1737    1.0000 0.75254  0.99502  0.89100  Biso   1.000  O
  O1738    1.0000 0.78306  0.98307  0.01003  Biso   1.000  O
  O1739    1.0000 0.74971  0.96352  0.20383  Biso   1.000  O
  O1740    1.0000 0.73744  0.94945  0.41737  Biso   1.000  O
  O1741    1.0000 0.76942  0.28619  0.56193  Biso   1.000  O
  O1742    1.0000 0.78215  0.30552  0.72024  Biso   1.000  O
  O1743    1.0000 0.75723  0.30363  0.89295  Biso   1.000  O
  O1744    1.0000 0.78661  0.30541  0.04711  Biso   1.000  O
  O1745    1.0000 0.78042  0.32642  0.26330  Biso   1.000  O
  O1746    1.0000 0.79193  0.29827  0.34525  Biso   1.000  O
  O1747    1.0000 0.97476  0.64858  0.58229  Biso   1.000  O
  O1748    1.0000 0.97478  0.67718  0.74366  Biso   1.000  O
  O1749    1.0000 0.98432  0.66563  0.91191  Biso   1.000  O
  O1750    1.0000 0.96343  0.64272  0.07614  Biso   1.000  O
  O1751    1.0000 0.98585  0.62556  0.18290  Biso   1.000  O
  O1752    1.0000 0.94395  0.61911  0.36081  Biso   1.000  O
  O1753    1.0000 0.98297  0.95080  0.57702  Biso   1.000  O
  O1754    1.0000 0.96257  0.92952  0.71325  Biso   1.000  O
  O1755    1.0000 0.95155  0.99563  0.90115  Biso   1.000  O
  O1756    1.0000 0.97692  0.98988  0.00647  Biso   1.000  O
  O1757    1.0000 0.97370  0.98869  0.22232  Biso   1.000  O
  O1758    1.0000 0.96904  0.99949  0.37463  Biso   1.000  O
  O1759    1.0000 0.97770  0.35627  0.55570  Biso   1.000  O
  O1760    1.0000 0.95879  0.31820  0.74509  Biso   1.000  O
  O1761    1.0000 0.95545  0.28719  0.91291  Biso   1.000  O
  O1762    1.0000 0.03198  0.29389  0.07173  Biso   1.000  O
  O1763    1.0000 0.95278  0.28541  0.23140  Biso   1.000  O
  O1764    1.0000 0.96339  0.29686  0.42376  Biso   1.000  O
  O1765    1.0000 0.18861  0.67692  0.58682  Biso   1.000  O
  O1766    1.0000 0.17802  0.66560  0.74697  Biso   1.000  O
  O1767    1.0000 0.14673  0.66403  0.88920  Biso   1.000  O
  O1768    1.0000 0.17501  0.65384  0.08714  Biso   1.000  O
  O1769    1.0000 0.15224  0.65263  0.20851  Biso   1.000  O
  O1770    1.0000 0.17354  0.67882  0.35596  Biso   1.000  O
  O1771    1.0000 0.15972  0.94031  0.55980  Biso   1.000  O
  O1772    1.0000 0.17523  0.00506  0.71620  Biso   1.000  O
  O1773    1.0000 0.16622  0.97328  0.89959  Biso   1.000  O
  O1774    1.0000 0.15522  0.00052  0.04726  Biso   1.000  O
  O1775    1.0000 0.17347  0.00871  0.22386  Biso   1.000  O
  O1776    1.0000 0.17622  0.96430  0.39504  Biso   1.000  O
  O1777    1.0000 0.19416  0.31046  0.58656  Biso   1.000  O
  O1778    1.0000 0.15895  0.33793  0.73611  Biso   1.000  O
  O1779    1.0000 0.18851  0.34084  0.86000  Biso   1.000  O
  O1780    1.0000 0.15864  0.33574  0.03013  Biso   1.000  O
  O1781    1.0000 0.14986  0.32742  0.23411  Biso   1.000  O
  O1782    1.0000 0.15523  0.34570  0.35789  Biso   1.000  O
  O1783    1.0000 0.37300  0.63904  0.50737  Biso   1.000  O
  O1784    1.0000 0.32437  0.65256  0.72536  Biso   1.000  O
  O1785    1.0000 0.37122  0.62670  0.85618  Biso   1.000  O
  O1786    1.0000 0.35318  0.70652  0.06168  Biso   1.000  O
  O1787    1.0000 0.33413  0.63764  0.22101  Biso   1.000  O
  O1788    1.0000 0.37425  0.66802  0.40948  Biso   1.000  O
  O1789    1.0000 0.35685  0.97569  0.54501  Biso   1.000  O
  O1790    1.0000 0.36272  0.99003  0.73041  Biso   1.000  O
  O1791    1.0000 0.35892  0.95146  0.87172  Biso   1.000  O
  O1792    1.0000 0.37132  0.00045  0.08283  Biso   1.000  O
  O1793    1.0000 0.35974  0.96458  0.19326  Biso   1.000  O
  O1794    1.0000 0.37216  0.01343  0.40776  Biso   1.000  O
  O1795    1.0000 0.35598  0.29029  0.55246  Biso   1.000  O
  O1796    1.0000 0.33443  0.33089  0.70571  Biso   1.000  O
  O1797    1.0000 0.33596  0.33860  0.88243  Biso   1.000  O
  O1798    1.0000 0.36098  0.37767  0.00188  Biso   1.000  O
  O1799    1.0000 0.36847  0.34221  0.23691  Biso   1.000  O
  O1800    1.0000 0.35298  0.30908  0.43139  Biso   1.000  O
  O1801    1.0000 0.48839  0.50804  0.46845  Biso   1.000  O
  O1802    1.0000 0.51669  0.54283  0.66149  Biso   1.000  O
  O1803    1.0000 0.51242  0.52814  0.81326  Biso   1.000  O
  O1804    1.0000 0.52087  0.53710  0.99714  Biso   1.000  O
  O1805    1.0000 0.50657  0.54148  0.20004  Biso   1.000  O
  O1806    1.0000 0.47568  0.55809  0.29480  Biso   1.000  O
  O1807    1.0000 0.46486  0.88013  0.47945  Biso   1.000  O
  O1808    1.0000 0.49126  0.84861  0.64932  Biso   1.000  O
  O1809    1.0000 0.48588  0.88875  0.86789  Biso   1.000  O
  O1810    1.0000 0.53276  0.86640  0.95197  Biso   1.000  O
  O1811    1.0000 0.54105  0.88287  0.15272  Biso   1.000  O
  O1812    1.0000 0.48374  0.86904  0.33319  Biso   1.000  O
  O1813    1.0000 0.49831  0.17912  0.46896  Biso   1.000  O
  O1814    1.0000 0.53938  0.18860  0.68069  Biso   1.000  O
  O1815    1.0000 0.48214  0.19821  0.84129  Biso   1.000  O
  O1816    1.0000 0.44157  0.20853  0.00363  Biso   1.000  O
  O1817    1.0000 0.48927  0.16597  0.21237  Biso   1.000  O
  O1818    1.0000 0.54541  0.20907  0.34072  Biso   1.000  O
  O1819    1.0000 0.69443  0.50570  0.47886  Biso   1.000  O
  O1820    1.0000 0.70366  0.54576  0.72382  Biso   1.000  O
  O1821    1.0000 0.73300  0.53825  0.83547  Biso   1.000  O
  O1822    1.0000 0.67652  0.49242  0.98629  Biso   1.000  O
  O1823    1.0000 0.70564  0.52417  0.16147  Biso   1.000  O
  O1824    1.0000 0.70533  0.53436  0.27259  Biso   1.000  O
  O1825    1.0000 0.70742  0.86350  0.50962  Biso   1.000  O
  O1826    1.0000 0.71753  0.86281  0.66363  Biso   1.000  O
  O1827    1.0000 0.72833  0.87565  0.80985  Biso   1.000  O
  O1828    1.0000 0.70997  0.89997  0.03573  Biso   1.000  O
  O1829    1.0000 0.71404  0.83677  0.20614  Biso   1.000  O
  O1830    1.0000 0.69181  0.88149  0.30519  Biso   1.000  O
  O1831    1.0000 0.69454  0.19790  0.53283  Biso   1.000  O
  O1832    1.0000 0.70165  0.19418  0.70094  Biso   1.000  O
  O1833    1.0000 0.70570  0.17604  0.88013  Biso   1.000  O
  O1834    1.0000 0.71770  0.18683  0.02252  Biso   1.000  O
  O1835    1.0000 0.72394  0.20919  0.18270  Biso   1.000  O
  O1836    1.0000 0.68805  0.18582  0.35720  Biso   1.000  O
  O1837    1.0000 0.91922  0.54465  0.46767  Biso   1.000  O
  O1838    1.0000 0.90102  0.53055  0.68201  Biso   1.000  O
  O1839    1.0000 0.88547  0.53314  0.78879  Biso   1.000  O
  O1840    1.0000 0.90714  0.54586  0.99378  Biso   1.000  O
  O1841    1.0000 0.88812  0.53304  0.16509  Biso   1.000  O
  O1842    1.0000 0.92222  0.53301  0.31737  Biso   1.000  O
  O1843    1.0000 0.90438  0.87739  0.53173  Biso   1.000  O
  O1844    1.0000 0.91235  0.84795  0.66174  Biso   1.000  O
  O1845    1.0000 0.90626  0.89934  0.85304  Biso   1.000  O
  O1846    1.0000 0.89154  0.87131  0.98786  Biso   1.000  O
  O1847    1.0000 0.87301  0.84001  0.12769  Biso   1.000  O
  O1848    1.0000 0.91968  0.86428  0.34556  Biso   1.000  O
  O1849    1.0000 0.95660  0.21107  0.46916  Biso   1.000  O
  O1850    1.0000 0.92099  0.17920  0.68528  Biso   1.000  O
  O1851    1.0000 0.86488  0.21745  0.77568  Biso   1.000  O
  O1852    1.0000 0.92793  0.22751  0.02403  Biso   1.000  O
  O1853    1.0000 0.89836  0.20170  0.16359  Biso   1.000  O
  O1854    1.0000 0.87940  0.21522  0.35016  Biso   1.000  O
  O1855    1.0000 0.10085  0.54502  0.53838  Biso   1.000  O
  O1856    1.0000 0.14603  0.52582  0.62361  Biso   1.000  O
  O1857    1.0000 0.09300  0.53363  0.84762  Biso   1.000  O
  O1858    1.0000 0.11126  0.53612  0.98629  Biso   1.000  O
  O1859    1.0000 0.12154  0.56576  0.14732  Biso   1.000  O
  O1860    1.0000 0.12098  0.56478  0.31281  Biso   1.000  O
  O1861    1.0000 0.11831  0.86781  0.48953  Biso   1.000  O
  O1862    1.0000 0.10500  0.85518  0.68229  Biso   1.000  O
  O1863    1.0000 0.08000  0.86070  0.81655  Biso   1.000  O
  O1864    1.0000 0.12126  0.87443  0.95310  Biso   1.000  O
  O1865    1.0000 0.08167  0.87102  0.16976  Biso   1.000  O
  O1866    1.0000 0.11456  0.88215  0.33646  Biso   1.000  O
  O1867    1.0000 0.10498  0.19290  0.52953  Biso   1.000  O
  O1868    1.0000 0.11387  0.22379  0.69042  Biso   1.000  O
  O1869    1.0000 0.07834  0.22842  0.80796  Biso   1.000  O
  O1870    1.0000 0.09734  0.21365  0.95912  Biso   1.000  O
  O1871    1.0000 0.12211  0.18177  0.15701  Biso   1.000  O
  O1872    1.0000 0.09626  0.20369  0.33629  Biso   1.000  O
  O1873    1.0000 0.30957  0.51409  0.49872  Biso   1.000  O
  O1874    1.0000 0.30399  0.53659  0.70047  Biso   1.000  O
  O1875    1.0000 0.29952  0.54568  0.86799  Biso   1.000  O
  O1876    1.0000 0.34219  0.54872  0.99431  Biso   1.000  O
  O1877    1.0000 0.31834  0.54281  0.19814  Biso   1.000  O
  O1878    1.0000 0.31916  0.54549  0.36739  Biso   1.000  O
  O1879    1.0000 0.30058  0.82982  0.45757  Biso   1.000  O
  O1880    1.0000 0.32587  0.85446  0.65479  Biso   1.000  O
  O1881    1.0000 0.28838  0.88079  0.84607  Biso   1.000  O
  O1882    1.0000 0.29935  0.86347  0.02530  Biso   1.000  O
  O1883    1.0000 0.33606  0.83987  0.18190  Biso   1.000  O
  O1884    1.0000 0.32722  0.88756  0.31629  Biso   1.000  O
  O1885    1.0000 0.30863  0.22278  0.50644  Biso   1.000  O
  O1886    1.0000 0.31448  0.17250  0.64025  Biso   1.000  O
  O1887    1.0000 0.32644  0.15917  0.83400  Biso   1.000  O
  O1888    1.0000 0.32482  0.20621  0.97925  Biso   1.000  O
  O1889    1.0000 0.31520  0.20735  0.11787  Biso   1.000  O
  O1890    1.0000 0.26347  0.16758  0.34961  Biso   1.000  O
  O1891    1.0000 0.55561  0.80909  0.60904  Biso   1.000  O
  O1892    1.0000 0.53333  0.85254  0.79262  Biso   1.000  O
  O1893    1.0000 0.53472  0.81567  0.91855  Biso   1.000  O
  O1894    1.0000 0.49806  0.81643  0.09262  Biso   1.000  O
  O1895    1.0000 0.51767  0.78849  0.32372  Biso   1.000  O
  O1896    1.0000 0.52572  0.81014  0.39894  Biso   1.000  O
  O1897    1.0000 0.51007  0.16725  0.60797  Biso   1.000  O
  O1898    1.0000 0.53057  0.15262  0.77410  Biso   1.000  O
  O1899    1.0000 0.54380  0.10557  0.92595  Biso   1.000  O
  O1900    1.0000 0.54560  0.13142  0.12465  Biso   1.000  O
  O1901    1.0000 0.55736  0.13234  0.29469  Biso   1.000  O
  O1902    1.0000 0.52824  0.13171  0.44578  Biso   1.000  O
  O1903    1.0000 0.49535  0.46657  0.62360  Biso   1.000  O
  O1904    1.0000 0.53774  0.46167  0.76316  Biso   1.000  O
  O1905    1.0000 0.54726  0.46884  0.90309  Biso   1.000  O
  O1906    1.0000 0.54091  0.47602  0.10104  Biso   1.000  O
  O1907    1.0000 0.51493  0.51693  0.27475  Biso   1.000  O
  O1908    1.0000 0.51538  0.43836  0.44545  Biso   1.000  O
  O1909    1.0000 0.71590  0.80174  0.60661  Biso   1.000  O
  O1910    1.0000 0.70377  0.83783  0.79263  Biso   1.000  O
  O1911    1.0000 0.73345  0.82302  0.95441  Biso   1.000  O
  O1912    1.0000 0.76322  0.80960  0.09808  Biso   1.000  O
  O1913    1.0000 0.73346  0.79993  0.32871  Biso   1.000  O
  O1914    1.0000 0.70995  0.81029  0.41100  Biso   1.000  O
  O1915    1.0000 0.72735  0.17180  0.64588  Biso   1.000  O
  O1916    1.0000 0.75589  0.12688  0.71495  Biso   1.000  O
  O1917    1.0000 0.71387  0.20628  0.94710  Biso   1.000  O
  O1918    1.0000 0.74284  0.13298  0.08863  Biso   1.000  O
  O1919    1.0000 0.74168  0.12797  0.28508  Biso   1.000  O
  O1920    1.0000 0.71043  0.17272  0.44611  Biso   1.000  O
  O1921    1.0000 0.70350  0.50657  0.64645  Biso   1.000  O
  O1922    1.0000 0.75821  0.50400  0.74379  Biso   1.000  O
  O1923    1.0000 0.73688  0.46498  0.91662  Biso   1.000  O
  O1924    1.0000 0.72982  0.51030  0.10345  Biso   1.000  O
  O1925    1.0000 0.73988  0.46983  0.27641  Biso   1.000  O
  O1926    1.0000 0.70759  0.46636  0.47175  Biso   1.000  O
  O1927    1.0000 0.89902  0.83941  0.61185  Biso   1.000  O
  O1928    1.0000 0.94808  0.77092  0.75901  Biso   1.000  O
  O1929    1.0000 0.95908  0.84326  0.95281  Biso   1.000  O
  O1930    1.0000 0.94233  0.78683  0.13541  Biso   1.000  O
  O1931    1.0000 0.91990  0.76581  0.24761  Biso   1.000  O
  O1932    1.0000 0.94749  0.84044  0.43983  Biso   1.000  O
  O1933    1.0000 0.90642  0.16315  0.63755  Biso   1.000  O
  O1934    1.0000 0.89750  0.15637  0.79790  Biso   1.000  O
  O1935    1.0000 0.93594  0.14373  0.92933  Biso   1.000  O
  O1936    1.0000 0.95857  0.11351  0.13612  Biso   1.000  O
  O1937    1.0000 0.89872  0.11695  0.25750  Biso   1.000  O
  O1938    1.0000 0.91658  0.14753  0.46591  Biso   1.000  O
  O1939    1.0000 0.95506  0.45066  0.63253  Biso   1.000  O
  O1940    1.0000 0.92900  0.49392  0.77010  Biso   1.000  O
  O1941    1.0000 0.93029  0.50823  0.93833  Biso   1.000  O
  O1942    1.0000 0.94158  0.48723  0.12347  Biso   1.000  O
  O1943    1.0000 0.95870  0.47957  0.25884  Biso   1.000  O
  O1944    1.0000 0.92541  0.46679  0.47179  Biso   1.000  O
  O1945    1.0000 0.12430  0.81655  0.63096  Biso   1.000  O
  O1946    1.0000 0.12747  0.82771  0.75204  Biso   1.000  O
  O1947    1.0000 0.13618  0.80595  0.97311  Biso   1.000  O
  O1948    1.0000 0.11670  0.80560  0.08146  Biso   1.000  O
  O1949    1.0000 0.09418  0.79126  0.26540  Biso   1.000  O
  O1950    1.0000 0.11469  0.86678  0.43687  Biso   1.000  O
  O1951    1.0000 0.11865  0.16121  0.64916  Biso   1.000  O
  O1952    1.0000 0.11719  0.14676  0.73717  Biso   1.000  O
  O1953    1.0000 0.09547  0.12933  0.96787  Biso   1.000  O
  O1954    1.0000 0.10217  0.12337  0.10651  Biso   1.000  O
  O1955    1.0000 0.10903  0.12981  0.29481  Biso   1.000  O
  O1956    1.0000 0.12471  0.17056  0.43485  Biso   1.000  O
  O1957    1.0000 0.14349  0.46757  0.57309  Biso   1.000  O
  O1958    1.0000 0.10590  0.49417  0.79695  Biso   1.000  O
  O1959    1.0000 0.12585  0.47869  0.96375  Biso   1.000  O
  O1960    1.0000 0.16427  0.48212  0.11506  Biso   1.000  O
  O1961    1.0000 0.12992  0.47361  0.30356  Biso   1.000  O
  O1962    1.0000 0.16923  0.44204  0.47564  Biso   1.000  O
  O1963    1.0000 0.28625  0.82689  0.63384  Biso   1.000  O
  O1964    1.0000 0.29067  0.81754  0.77648  Biso   1.000  O
  O1965    1.0000 0.32481  0.85381  0.94266  Biso   1.000  O
  O1966    1.0000 0.34509  0.83011  0.12912  Biso   1.000  O
  O1967    1.0000 0.33103  0.81608  0.30871  Biso   1.000  O
  O1968    1.0000 0.32875  0.75745  0.49522  Biso   1.000  O
  O1969    1.0000 0.33896  0.12118  0.56938  Biso   1.000  O
  O1970    1.0000 0.38340  0.12795  0.76788  Biso   1.000  O
  O1971    1.0000 0.33439  0.18227  0.93441  Biso   1.000  O
  O1972    1.0000 0.32975  0.14266  0.15899  Biso   1.000  O
  O1973    1.0000 0.32119  0.13610  0.24201  Biso   1.000  O
  O1974    1.0000 0.29862  0.14318  0.49667  Biso   1.000  O
  O1975    1.0000 0.27335  0.49427  0.62524  Biso   1.000  O
  O1976    1.0000 0.31241  0.46715  0.71859  Biso   1.000  O
  O1977    1.0000 0.35592  0.48839  0.90536  Biso   1.000  O
  O1978    1.0000 0.31847  0.46239  0.11283  Biso   1.000  O
  O1979    1.0000 0.34366  0.47490  0.28342  Biso   1.000  O
  O1980    1.0000 0.31012  0.48777  0.40654  Biso   1.000  O
  O1981    1.0000 0.64976  0.83670  0.57827  Biso   1.000  O
  O1982    1.0000 0.68365  0.80761  0.76950  Biso   1.000  O
  O1983    1.0000 0.65977  0.83805  0.90258  Biso   1.000  O
  O1984    1.0000 0.65820  0.84313  0.07042  Biso   1.000  O
  O1985    1.0000 0.68556  0.80171  0.22042  Biso   1.000  O
  O1986    1.0000 0.63802  0.81273  0.36490  Biso   1.000  O
  O1987    1.0000 0.67752  0.11943  0.61049  Biso   1.000  O
  O1988    1.0000 0.67548  0.14783  0.72594  Biso   1.000  O
  O1989    1.0000 0.66355  0.14298  0.88881  Biso   1.000  O
  O1990    1.0000 0.71455  0.16306  0.06399  Biso   1.000  O
  O1991    1.0000 0.68367  0.16575  0.23353  Biso   1.000  O
  O1992    1.0000 0.66337  0.15716  0.34698  Biso   1.000  O
  O1993    1.0000 0.70321  0.44318  0.52759  Biso   1.000  O
  O1994    1.0000 0.64529  0.48778  0.73514  Biso   1.000  O
  O1995    1.0000 0.70641  0.47794  0.89228  Biso   1.000  O
  O1996    1.0000 0.66355  0.50157  0.04139  Biso   1.000  O
  O1997    1.0000 0.65763  0.49080  0.23448  Biso   1.000  O
  O1998    1.0000 0.68011  0.47606  0.32083  Biso   1.000  O
  O1999    1.0000 0.85919  0.78487  0.57637  Biso   1.000  O
  O2000    1.0000 0.84443  0.80784  0.71077  Biso   1.000  O
  O2001    1.0000 0.87844  0.82439  0.84809  Biso   1.000  O
  O2002    1.0000 0.89017  0.80905  0.03952  Biso   1.000  O
  O2003    1.0000 0.83619  0.88945  0.19373  Biso   1.000  O
  O2004    1.0000 0.86588  0.79570  0.38826  Biso   1.000  O
  O2005    1.0000 0.86496  0.16421  0.56875  Biso   1.000  O
  O2006    1.0000 0.82880  0.15541  0.71955  Biso   1.000  O
  O2007    1.0000 0.84882  0.16761  0.86040  Biso   1.000  O
  O2008    1.0000 0.85448  0.21503  0.05855  Biso   1.000  O
  O2009    1.0000 0.86671  0.11426  0.22037  Biso   1.000  O
  O2010    1.0000 0.84127  0.14295  0.43234  Biso   1.000  O
  O2011    1.0000 0.86511  0.52241  0.55558  Biso   1.000  O
  O2012    1.0000 0.88463  0.49564  0.75517  Biso   1.000  O
  O2013    1.0000 0.87214  0.47827  0.91741  Biso   1.000  O
  O2014    1.0000 0.87330  0.49139  0.05146  Biso   1.000  O
  O2015    1.0000 0.86347  0.50609  0.18421  Biso   1.000  O
  O2016    1.0000 0.90108  0.51758  0.40906  Biso   1.000  O
  O2017    1.0000 0.08140  0.84212  0.56843  Biso   1.000  O
  O2018    1.0000 0.08398  0.82847  0.71687  Biso   1.000  O
  O2019    1.0000 0.09299  0.84788  0.93789  Biso   1.000  O
  O2020    1.0000 0.04586  0.82516  0.06195  Biso   1.000  O
  O2021    1.0000 0.04714  0.81107  0.15372  Biso   1.000  O
  O2022    1.0000 0.04988  0.81886  0.41314  Biso   1.000  O
  O2023    1.0000 0.06526  0.15371  0.55953  Biso   1.000  O
  O2024    1.0000 0.08591  0.12417  0.75623  Biso   1.000  O
  O2025    1.0000 0.05988  0.14621  0.91339  Biso   1.000  O
  O2026    1.0000 0.06821  0.12958  0.05754  Biso   1.000  O
  O2027    1.0000 0.06992  0.15049  0.27564  Biso   1.000  O
  O2028    1.0000 0.08261  0.18649  0.41618  Biso   1.000  O
  O2029    1.0000 0.06499  0.47667  0.53252  Biso   1.000  O
  O2030    1.0000 0.04754  0.50777  0.72315  Biso   1.000  O
  O2031    1.0000 0.06645  0.50453  0.82870  Biso   1.000  O
  O2032    1.0000 0.08464  0.49462  0.02910  Biso   1.000  O
  O2033    1.0000 0.07104  0.50333  0.22418  Biso   1.000  O
  O2034    1.0000 0.10001  0.47266  0.38718  Biso   1.000  O
  O2035    1.0000 0.26194  0.82027  0.58501  Biso   1.000  O
  O2036    1.0000 0.27096  0.84243  0.73393  Biso   1.000  O
  O2037    1.0000 0.25720  0.79803  0.87577  Biso   1.000  O
  O2038    1.0000 0.26727  0.81876  0.05808  Biso   1.000  O
  O2039    1.0000 0.24256  0.79162  0.21232  Biso   1.000  O
  O2040    1.0000 0.26953  0.80740  0.34777  Biso   1.000  O
  O2041    1.0000 0.25402  0.12188  0.52169  Biso   1.000  O
  O2042    1.0000 0.26326  0.15082  0.71984  Biso   1.000  O
  O2043    1.0000 0.25179  0.15362  0.84754  Biso   1.000  O
  O2044    1.0000 0.29207  0.15412  0.03876  Biso   1.000  O
  O2045    1.0000 0.26955  0.16354  0.20099  Biso   1.000  O
  O2046    1.0000 0.31624  0.17247  0.42231  Biso   1.000  O
  O2047    1.0000 0.27234  0.52700  0.52951  Biso   1.000  O
  O2048    1.0000 0.28001  0.47006  0.75857  Biso   1.000  O
  O2049    1.0000 0.28621  0.49738  0.92592  Biso   1.000  O
  O2050    1.0000 0.27869  0.50276  0.03705  Biso   1.000  O
  O2051    1.0000 0.23161  0.47208  0.22524  Biso   1.000  O
  O2052    1.0000 0.24639  0.48075  0.37525  Biso   1.000  O
  O2053    1.0000 0.47575  0.81707  0.55701  Biso   1.000  O
  O2054    1.0000 0.43188  0.82661  0.71459  Biso   1.000  O
  O2055    1.0000 0.43627  0.83915  0.84559  Biso   1.000  O
  O2056    1.0000 0.45997  0.78268  0.03900  Biso   1.000  O
  O2057    1.0000 0.49934  0.82587  0.21392  Biso   1.000  O
  O2058    1.0000 0.44697  0.83963  0.39440  Biso   1.000  O
  O2059    1.0000 0.47611  0.13810  0.62017  Biso   1.000  O
  O2060    1.0000 0.46587  0.16882  0.69394  Biso   1.000  O
  O2061    1.0000 0.45515  0.13678  0.89474  Biso   1.000  O
  O2062    1.0000 0.49079  0.12566  0.05281  Biso   1.000  O
  O2063    1.0000 0.44024  0.17887  0.20942  Biso   1.000  O
  O2064    1.0000 0.45267  0.17566  0.38648  Biso   1.000  O
  O2065    1.0000 0.45987  0.47536  0.58778  Biso   1.000  O
  O2066    1.0000 0.46774  0.48220  0.72481  Biso   1.000  O
  O2067    1.0000 0.48949  0.47316  0.91156  Biso   1.000  O
  O2068    1.0000 0.47334  0.49684  0.04186  Biso   1.000  O
  O2069    1.0000 0.47487  0.46101  0.19515  Biso   1.000  O
  O2070    1.0000 0.46486  0.44985  0.41531  Biso   1.000  O
  O2071    1.0000 0.60379  0.69870  0.50802  Biso   1.000  O
  O2072    1.0000 0.60442  0.68973  0.69157  Biso   1.000  O
  O2073    1.0000 0.58117  0.68901  0.82291  Biso   1.000  O
  O2074    1.0000 0.63966  0.71745  0.98439  Biso   1.000  O
  O2075    1.0000 0.56110  0.68933  0.18148  Biso   1.000  O
  O2076    1.0000 0.57745  0.70908  0.33680  Biso   1.000  O
  O2077    1.0000 0.62368  0.02203  0.49098  Biso   1.000  O
  O2078    1.0000 0.63968  0.01805  0.66160  Biso   1.000  O
  O2079    1.0000 0.61518  0.02815  0.81604  Biso   1.000  O
  O2080    1.0000 0.63041  0.03784  0.04259  Biso   1.000  O
  O2081    1.0000 0.58332  0.02099  0.12822  Biso   1.000  O
  O2082    1.0000 0.62953  0.04373  0.34784  Biso   1.000  O
  O2083    1.0000 0.59799  0.37471  0.51359  Biso   1.000  O
  O2084    1.0000 0.59996  0.35784  0.64822  Biso   1.000  O
  O2085    1.0000 0.59065  0.37684  0.80112  Biso   1.000  O
  O2086    1.0000 0.58027  0.38321  0.00877  Biso   1.000  O
  O2087    1.0000 0.61187  0.37807  0.12459  Biso   1.000  O
  O2088    1.0000 0.60054  0.34017  0.29054  Biso   1.000  O
  O2089    1.0000 0.80733  0.73572  0.52951  Biso   1.000  O
  O2090    1.0000 0.79699  0.71084  0.64151  Biso   1.000  O
  O2091    1.0000 0.79934  0.69700  0.79974  Biso   1.000  O
  O2092    1.0000 0.79796  0.70055  0.98612  Biso   1.000  O
  O2093    1.0000 0.80776  0.71852  0.15976  Biso   1.000  O
  O2094    1.0000 0.79367  0.66691  0.34531  Biso   1.000  O
  O2095    1.0000 0.78527  0.02677  0.51664  Biso   1.000  O
  O2096    1.0000 0.80564  0.05812  0.69376  Biso   1.000  O
  O2097    1.0000 0.79853  0.04593  0.85907  Biso   1.000  O
  O2098    1.0000 0.82550  0.04765  0.01472  Biso   1.000  O
  O2099    1.0000 0.78823  0.05076  0.16628  Biso   1.000  O
  O2100    1.0000 0.81939  0.04999  0.32748  Biso   1.000  O
  O2101    1.0000 0.80347  0.37557  0.48521  Biso   1.000  O
  O2102    1.0000 0.81730  0.36654  0.69014  Biso   1.000  O
  O2103    1.0000 0.78582  0.34179  0.79921  Biso   1.000  O
  O2104    1.0000 0.75392  0.37640  0.00690  Biso   1.000  O
  O2105    1.0000 0.75989  0.38092  0.18241  Biso   1.000  O
  O2106    1.0000 0.84325  0.38505  0.31307  Biso   1.000  O
  O2107    1.0000 0.03954  0.74443  0.47447  Biso   1.000  O
  O2108    1.0000 0.00804  0.69453  0.62160  Biso   1.000  O
  O2109    1.0000 0.99742  0.68200  0.83981  Biso   1.000  O
  O2110    1.0000 0.98047  0.71266  0.02396  Biso   1.000  O
  O2111    1.0000 0.01073  0.69645  0.16513  Biso   1.000  O
  O2112    1.0000 0.96180  0.68218  0.31113  Biso   1.000  O
  O2113    1.0000 0.00960  0.99767  0.49661  Biso   1.000  O
  O2114    1.0000 0.00053  0.01768  0.70202  Biso   1.000  O
  O2115    1.0000 0.04862  0.04820  0.85088  Biso   1.000  O
  O2116    1.0000 0.00299  0.06742  0.97616  Biso   1.000  O
  O2117    1.0000 0.01883  0.00747  0.15040  Biso   1.000  O
  O2118    1.0000 0.01088  0.06088  0.33516  Biso   1.000  O
  O2119    1.0000 0.99622  0.39049  0.46399  Biso   1.000  O
  O2120    1.0000 0.03559  0.36942  0.68163  Biso   1.000  O
  O2121    1.0000 0.05943  0.37698  0.76580  Biso   1.000  O
  O2122    1.0000 0.98487  0.36527  0.93996  Biso   1.000  O
  O2123    1.0000 0.02218  0.36267  0.17104  Biso   1.000  O
  O2124    1.0000 0.00187  0.40517  0.37694  Biso   1.000  O
  O2125    1.0000 0.20276  0.69869  0.48171  Biso   1.000  O
  O2126    1.0000 0.22656  0.70450  0.68157  Biso   1.000  O
  O2127    1.0000 0.21257  0.69806  0.83701  Biso   1.000  O
  O2128    1.0000 0.20902  0.74426  0.03107  Biso   1.000  O
  O2129    1.0000 0.20458  0.69722  0.20561  Biso   1.000  O
  O2130    1.0000 0.20288  0.66591  0.28155  Biso   1.000  O
  O2131    1.0000 0.17333  0.05685  0.45890  Biso   1.000  O
  O2132    1.0000 0.21591  0.02413  0.65914  Biso   1.000  O
  O2133    1.0000 0.20640  0.05128  0.84929  Biso   1.000  O
  O2134    1.0000 0.20064  0.04555  0.00061  Biso   1.000  O
  O2135    1.0000 0.20885  0.05788  0.16529  Biso   1.000  O
  O2136    1.0000 0.17806  0.03244  0.35335  Biso   1.000  O
  O2137    1.0000 0.23540  0.37405  0.49311  Biso   1.000  O
  O2138    1.0000 0.18181  0.38709  0.67232  Biso   1.000  O
  O2139    1.0000 0.21420  0.38355  0.87884  Biso   1.000  O
  O2140    1.0000 0.19453  0.35733  0.01734  Biso   1.000  O
  O2141    1.0000 0.21777  0.35109  0.16791  Biso   1.000  O
  O2142    1.0000 0.23298  0.36114  0.33592  Biso   1.000  O
  O2143    1.0000 0.38819  0.68317  0.50967  Biso   1.000  O
  O2144    1.0000 0.40278  0.67283  0.65203  Biso   1.000  O
  O2145    1.0000 0.39542  0.72712  0.81713  Biso   1.000  O
  O2146    1.0000 0.43576  0.68117  0.96676  Biso   1.000  O
  O2147    1.0000 0.39008  0.71109  0.15648  Biso   1.000  O
  O2148    1.0000 0.40116  0.67319  0.29486  Biso   1.000  O
  O2149    1.0000 0.42716  0.05270  0.47664  Biso   1.000  O
  O2150    1.0000 0.38720  0.04733  0.69142  Biso   1.000  O
  O2151    1.0000 0.39326  0.04977  0.78002  Biso   1.000  O
  O2152    1.0000 0.44498  0.04780  0.99387  Biso   1.000  O
  O2153    1.0000 0.44351  0.02993  0.16283  Biso   1.000  O
  O2154    1.0000 0.41030  0.02545  0.31541  Biso   1.000  O
  O2155    1.0000 0.38830  0.33962  0.51820  Biso   1.000  O
  O2156    1.0000 0.43020  0.31548  0.69387  Biso   1.000  O
  O2157    1.0000 0.40436  0.40712  0.79014  Biso   1.000  O
  O2158    1.0000 0.43983  0.36695  0.97360  Biso   1.000  O
  O2159    1.0000 0.42815  0.35149  0.13600  Biso   1.000  O
  O2160    1.0000 0.38575  0.37212  0.26969  Biso   1.000  O
  O2161    1.0000 0.65027  0.67164  0.58832  Biso   1.000  O
  O2162    1.0000 0.60646  0.62610  0.72661  Biso   1.000  O
  O2163    1.0000 0.64063  0.68398  0.93520  Biso   1.000  O
  O2164    1.0000 0.65352  0.65381  0.11537  Biso   1.000  O
  O2165    1.0000 0.61104  0.59223  0.26987  Biso   1.000  O
  O2166    1.0000 0.62523  0.63498  0.41208  Biso   1.000  O
  O2167    1.0000 0.65612  0.01842  0.61225  Biso   1.000  O
  O2168    1.0000 0.60216  0.98655  0.80273  Biso   1.000  O
  O2169    1.0000 0.65319  0.99352  0.94675  Biso   1.000  O
  O2170    1.0000 0.60444  0.97481  0.09572  Biso   1.000  O
  O2171    1.0000 0.65816  0.98664  0.23985  Biso   1.000  O
  O2172    1.0000 0.67188  0.99401  0.43341  Biso   1.000  O
  O2173    1.0000 0.59766  0.33799  0.59756  Biso   1.000  O
  O2174    1.0000 0.63908  0.28559  0.78363  Biso   1.000  O
  O2175    1.0000 0.65078  0.35770  0.93939  Biso   1.000  O
  O2176    1.0000 0.63876  0.31933  0.14014  Biso   1.000  O
  O2177    1.0000 0.63003  0.32870  0.25269  Biso   1.000  O
  O2178    1.0000 0.65669  0.31572  0.43758  Biso   1.000  O
  O2179    1.0000 0.83801  0.60659  0.56938  Biso   1.000  O
  O2180    1.0000 0.80591  0.67371  0.75180  Biso   1.000  O
  O2181    1.0000 0.86179  0.65775  0.93524  Biso   1.000  O
  O2182    1.0000 0.86249  0.69143  0.14585  Biso   1.000  O
  O2183    1.0000 0.83341  0.70647  0.26878  Biso   1.000  O
  O2184    1.0000 0.84475  0.62580  0.42628  Biso   1.000  O
  O2185    1.0000 0.85714  0.00901  0.61080  Biso   1.000  O
  O2186    1.0000 0.83733  0.98564  0.70284  Biso   1.000  O
  O2187    1.0000 0.80417  0.98523  0.92041  Biso   1.000  O
  O2188    1.0000 0.85666  0.00659  0.12189  Biso   1.000  O
  O2189    1.0000 0.81302  0.99218  0.33350  Biso   1.000  O
  O2190    1.0000 0.84209  0.99544  0.49568  Biso   1.000  O
  O2191    1.0000 0.79046  0.29561  0.60693  Biso   1.000  O
  O2192    1.0000 0.84945  0.30975  0.79459  Biso   1.000  O
  O2193    1.0000 0.84863  0.32802  0.90274  Biso   1.000  O
  O2194    1.0000 0.83252  0.34547  0.10755  Biso   1.000  O
  O2195    1.0000 0.81706  0.29032  0.26203  Biso   1.000  O
  O2196    1.0000 0.82655  0.28560  0.44275  Biso   1.000  O
  O2197    1.0000 0.02349  0.62815  0.64544  Biso   1.000  O
  O2198    1.0000 0.04225  0.63981  0.76134  Biso   1.000  O
  O2199    1.0000 0.00689  0.63831  0.94055  Biso   1.000  O
  O2200    1.0000 0.06415  0.66715  0.07143  Biso   1.000  O
  O2201    1.0000 0.04495  0.63888  0.25512  Biso   1.000  O
  O2202    1.0000 0.01395  0.67403  0.43861  Biso   1.000  O
  O2203    1.0000 0.05128  0.95149  0.59207  Biso   1.000  O
  O2204    1.0000 0.00291  0.97048  0.78482  Biso   1.000  O
  O2205    1.0000 0.03345  0.98181  0.90192  Biso   1.000  O
  O2206    1.0000 0.05038  0.95184  0.10803  Biso   1.000  O
  O2207    1.0000 0.00613  0.97289  0.25783  Biso   1.000  O
  O2208    1.0000 0.06130  0.99342  0.43434  Biso   1.000  O
  O2209    1.0000 0.01626  0.31286  0.56526  Biso   1.000  O
  O2210    1.0000 0.03322  0.29194  0.80568  Biso   1.000  O
  O2211    1.0000 0.04429  0.31768  0.92764  Biso   1.000  O
  O2212    1.0000 0.02438  0.34110  0.10787  Biso   1.000  O
  O2213    1.0000 0.04675  0.35124  0.23459  Biso   1.000  O
  O2214    1.0000 0.00476  0.30748  0.43834  Biso   1.000  O
  O2215    1.0000 0.22871  0.65796  0.57756  Biso   1.000  O
  O2216    1.0000 0.25385  0.65558  0.76046  Biso   1.000  O
  O2217    1.0000 0.23397  0.64163  0.93545  Biso   1.000  O
  O2218    1.0000 0.23731  0.66813  0.12721  Biso   1.000  O
  O2219    1.0000 0.23393  0.63522  0.24448  Biso   1.000  O
  O2220    1.0000 0.23533  0.67476  0.41556  Biso   1.000  O
  O2221    1.0000 0.21773  0.01015  0.60765  Biso   1.000  O
  O2222    1.0000 0.19916  0.96830  0.72739  Biso   1.000  O
  O2223    1.0000 0.24225  0.01081  0.91577  Biso   1.000  O
  O2224    1.0000 0.24545  0.99283  0.13214  Biso   1.000  O
  O2225    1.0000 0.24840  0.98657  0.33088  Biso   1.000  O
  O2226    1.0000 0.22256  0.96432  0.45024  Biso   1.000  O
  O2227    1.0000 0.23087  0.30496  0.61472  Biso   1.000  O
  O2228    1.0000 0.22356  0.32939  0.77696  Biso   1.000  O
  O2229    1.0000 0.22672  0.28509  0.90654  Biso   1.000  O
  O2230    1.0000 0.21421  0.29104  0.10390  Biso   1.000  O
  O2231    1.0000 0.22929  0.32190  0.22314  Biso   1.000  O
  O2232    1.0000 0.21879  0.31167  0.36505  Biso   1.000  O
  O2233    1.0000 0.41867  0.64397  0.59171  Biso   1.000  O
  O2234    1.0000 0.38721  0.66556  0.75727  Biso   1.000  O
  O2235    1.0000 0.42187  0.64562  0.93942  Biso   1.000  O
  O2236    1.0000 0.44962  0.64170  0.07272  Biso   1.000  O
  O2237    1.0000 0.42687  0.64913  0.26471  Biso   1.000  O
  O2238    1.0000 0.44570  0.70120  0.46138  Biso   1.000  O
  O2239    1.0000 0.43730  0.01795  0.58310  Biso   1.000  O
  O2240    1.0000 0.43014  0.01106  0.78889  Biso   1.000  O
  O2241    1.0000 0.47105  0.98980  0.95041  Biso   1.000  O
  O2242    1.0000 0.42852  0.00114  0.13139  Biso   1.000  O
  O2243    1.0000 0.41788  0.95437  0.24677  Biso   1.000  O
  O2244    1.0000 0.41449  0.96347  0.42487  Biso   1.000  O
  O2245    1.0000 0.43180  0.32090  0.58082  Biso   1.000  O
  O2246    1.0000 0.41656  0.33918  0.79811  Biso   1.000  O
  O2247    1.0000 0.43610  0.30335  0.95215  Biso   1.000  O
  O2248    1.0000 0.39689  0.31207  0.07519  Biso   1.000  O
  O2249    1.0000 0.45418  0.34219  0.26254  Biso   1.000  O
  O2250    1.0000 0.42156  0.33685  0.43315  Biso   1.000  O
  O2251    1.0000 0.56117  0.65680  0.55849  Biso   1.000  O
  O2252    1.0000 0.57734  0.65745  0.71725  Biso   1.000  O
  O2253    1.0000 0.56055  0.63102  0.89093  Biso   1.000  O
  O2254    1.0000 0.58542  0.62156  0.07202  Biso   1.000  O
  O2255    1.0000 0.54809  0.61732  0.22082  Biso   1.000  O
  O2256    1.0000 0.55497  0.67587  0.40953  Biso   1.000  O
  O2257    1.0000 0.55478  0.95149  0.53083  Biso   1.000  O
  O2258    1.0000 0.57411  0.00753  0.71108  Biso   1.000  O
  O2259    1.0000 0.58035  0.99978  0.87851  Biso   1.000  O
  O2260    1.0000 0.55500  0.98132  0.08154  Biso   1.000  O
  O2261    1.0000 0.54847  0.00448  0.18137  Biso   1.000  O
  O2262    1.0000 0.57748  0.97528  0.36645  Biso   1.000  O
  O2263    1.0000 0.57504  0.31172  0.50379  Biso   1.000  O
  O2264    1.0000 0.62329  0.29149  0.73785  Biso   1.000  O
  O2265    1.0000 0.54154  0.32604  0.88136  Biso   1.000  O
  O2266    1.0000 0.54376  0.33565  0.04256  Biso   1.000  O
  O2267    1.0000 0.58715  0.30411  0.19492  Biso   1.000  O
  O2268    1.0000 0.54923  0.33393  0.29957  Biso   1.000  O
  O2269    1.0000 0.81008  0.65454  0.56212  Biso   1.000  O
  O2270    1.0000 0.75955  0.65873  0.68579  Biso   1.000  O
  O2271    1.0000 0.75684  0.64132  0.90636  Biso   1.000  O
  O2272    1.0000 0.75958  0.65983  0.06112  Biso   1.000  O
  O2273    1.0000 0.75975  0.64550  0.25436  Biso   1.000  O
  O2274    1.0000 0.77719  0.66833  0.38935  Biso   1.000  O
  O2275    1.0000 0.77524  0.94552  0.53773  Biso   1.000  O
  O2276    1.0000 0.77735  0.98387  0.71197  Biso   1.000  O
  O2277    1.0000 0.75535  0.97028  0.84516  Biso   1.000  O
  O2278    1.0000 0.77463  0.96958  0.06010  Biso   1.000  O
  O2279    1.0000 0.79650  0.96498  0.19927  Biso   1.000  O
  O2280    1.0000 0.70312  0.97254  0.39915  Biso   1.000  O
  O2281    1.0000 0.80692  0.29001  0.53569  Biso   1.000  O
  O2282    1.0000 0.76042  0.32684  0.76115  Biso   1.000  O
  O2283    1.0000 0.78762  0.32998  0.87092  Biso   1.000  O
  O2284    1.0000 0.80564  0.33951  0.06684  Biso   1.000  O
  O2285    1.0000 0.79776  0.31232  0.21997  Biso   1.000  O
  O2286    1.0000 0.76952  0.30658  0.38573  Biso   1.000  O
  O2287    1.0000 0.97852  0.65058  0.53106  Biso   1.000  O
  O2288    1.0000 0.95672  0.63902  0.73293  Biso   1.000  O
  O2289    1.0000 0.95931  0.63114  0.89091  Biso   1.000  O
  O2290    1.0000 0.96933  0.63050  0.02811  Biso   1.000  O
  O2291    1.0000 0.01457  0.63622  0.21934  Biso   1.000  O
  O2292    1.0000 0.95774  0.65629  0.36889  Biso   1.000  O
  O2293    1.0000 0.98521  0.94796  0.52782  Biso   1.000  O
  O2294    1.0000 0.98663  0.96436  0.71465  Biso   1.000  O
  O2295    1.0000 0.93832  0.97381  0.93853  Biso   1.000  O
  O2296    1.0000 0.99240  0.96124  0.03735  Biso   1.000  O
  O2297    1.0000 0.99326  0.01601  0.19315  Biso   1.000  O
  O2298    1.0000 0.93285  0.99292  0.39982  Biso   1.000  O
  O2299    1.0000 0.95235  0.32537  0.53868  Biso   1.000  O
  O2300    1.0000 0.96605  0.28719  0.70984  Biso   1.000  O
  O2301    1.0000 0.92697  0.30232  0.87892  Biso   1.000  O
  O2302    1.0000 0.00378  0.28818  0.03745  Biso   1.000  O
  O2303    1.0000 0.94958  0.32199  0.20487  Biso   1.000  O
  O2304    1.0000 0.95030  0.29799  0.37053  Biso   1.000  O
  O2305    1.0000 0.20012  0.65587  0.54850  Biso   1.000  O
  O2306    1.0000 0.16556  0.63971  0.71193  Biso   1.000  O
  O2307    1.0000 0.16998  0.66589  0.84154  Biso   1.000  O
  O2308    1.0000 0.13526  0.67441  0.07285  Biso   1.000  O
  O2309    1.0000 0.17136  0.66120  0.16240  Biso   1.000  O
  O2310    1.0000 0.16890  0.66712  0.40361  Biso   1.000  O
  O2311    1.0000 0.15651  0.97649  0.53386  Biso   1.000  O
  O2312    1.0000 0.15256  0.00542  0.67387  Biso   1.000  O
  O2313    1.0000 0.18392  0.96620  0.85859  Biso   1.000  O
  O2314    1.0000 0.19692  0.99182  0.05913  Biso   1.000  O
  O2315    1.0000 0.17248  0.99653  0.17477  Biso   1.000  O
  O2316    1.0000 0.20044  0.97216  0.35133  Biso   1.000  O
  O2317    1.0000 0.22400  0.32340  0.55395  Biso   1.000  O
  O2318    1.0000 0.18830  0.30875  0.73775  Biso   1.000  O
  O2319    1.0000 0.19723  0.30188  0.87648  Biso   1.000  O
  O2320    1.0000 0.18553  0.31219  0.05691  Biso   1.000  O
  O2321    1.0000 0.16141  0.30651  0.19179  Biso   1.000  O
  O2322    1.0000 0.14652  0.30702  0.35983  Biso   1.000  O
  O2323    1.0000 0.40990  0.64268  0.53885  Biso   1.000  O
  O2324    1.0000 0.36511  0.63135  0.72285  Biso   1.000  O
  O2325    1.0000 0.33325  0.62782  0.83338  Biso   1.000  O
  O2326    1.0000 0.35771  0.67123  0.03828  Biso   1.000  O
  O2327    1.0000 0.35210  0.64843  0.26377  Biso   1.000  O
  O2328    1.0000 0.38699  0.62737  0.40367  Biso   1.000  O
  O2329    1.0000 0.37902  0.94071  0.54981  Biso   1.000  O
  O2330    1.0000 0.39653  0.96911  0.73238  Biso   1.000  O
  O2331    1.0000 0.39956  0.95316  0.89680  Biso   1.000  O
  O2332    1.0000 0.37873  0.00004  0.03673  Biso   1.000  O
  O2333    1.0000 0.38058  0.97760  0.23201  Biso   1.000  O
  O2334    1.0000 0.33293  0.99909  0.42167  Biso   1.000  O
  O2335    1.0000 0.39248  0.27728  0.57340  Biso   1.000  O
  O2336    1.0000 0.34301  0.28682  0.70805  Biso   1.000  O
  O2337    1.0000 0.34574  0.30859  0.92036  Biso   1.000  O
  O2338    1.0000 0.36312  0.33861  0.02197  Biso   1.000  O
  O2339    1.0000 0.37423  0.32692  0.19299  Biso   1.000  O
  O2340    1.0000 0.33369  0.28051  0.39163  Biso   1.000  O
  O2341    1.0000 0.71354  0.51036  0.69434  Biso   1.000  O
  O2342    1.0000 0.69313  0.52775  0.81768  Biso   1.000  O
  O2343    1.0000 0.71679  0.49553  0.99791  Biso   1.000  O
  O2344    1.0000 0.69386  0.52473  0.11349  Biso   1.000  O
  O2345    1.0000 0.70912  0.54115  0.32015  Biso   1.000  O
  O2346    1.0000 0.68291  0.52017  0.52534  Biso   1.000  O
  O2347    1.0000 0.69671  0.90365  0.65461  Biso   1.000  O
  O2348    1.0000 0.71975  0.86102  0.85783  Biso   1.000  O
  O2349    1.0000 0.70656  0.87388  0.99932  Biso   1.000  O
  O2350    1.0000 0.67246  0.84910  0.19701  Biso   1.000  O
  O2351    1.0000 0.68202  0.84156  0.29960  Biso   1.000  O
  O2352    1.0000 0.69012  0.89346  0.53783  Biso   1.000  O
  O2353    1.0000 0.66081  0.20687  0.71561  Biso   1.000  O
  O2354    1.0000 0.74415  0.18913  0.87705  Biso   1.000  O
  O2355    1.0000 0.73725  0.18037  0.97959  Biso   1.000  O
  O2356    1.0000 0.69128  0.20175  0.14569  Biso   1.000  O
  O2357    1.0000 0.69366  0.21370  0.32291  Biso   1.000  O
  O2358    1.0000 0.67908  0.18550  0.48898  Biso   1.000  O
  O2359    1.0000 0.85635  0.52771  0.67464  Biso   1.000  O
  O2360    1.0000 0.87682  0.51965  0.83491  Biso   1.000  O
  O2361    1.0000 0.90034  0.50614  0.98428  Biso   1.000  O
  O2362    1.0000 0.84479  0.53964  0.15777  Biso   1.000  O
  O2363    1.0000 0.88164  0.54167  0.32614  Biso   1.000  O
  O2364    1.0000 0.88650  0.56870  0.46210  Biso   1.000  O
  O2365    1.0000 0.86940  0.83429  0.65480  Biso   1.000  O
  O2366    1.0000 0.92944  0.88675  0.80876  Biso   1.000  O
  O2367    1.0000 0.91724  0.84029  0.99536  Biso   1.000  O
  O2368    1.0000 0.89129  0.87463  0.14597  Biso   1.000  O
  O2369    1.0000 0.90025  0.89954  0.33651  Biso   1.000  O
  O2370    1.0000 0.89944  0.85776  0.48676  Biso   1.000  O
  O2371    1.0000 0.92112  0.21346  0.65852  Biso   1.000  O
  O2372    1.0000 0.86809  0.17751  0.76063  Biso   1.000  O
  O2373    1.0000 0.89979  0.19774  0.04084  Biso   1.000  O
  O2374    1.0000 0.87592  0.19493  0.20420  Biso   1.000  O
  O2375    1.0000 0.89180  0.18598  0.31649  Biso   1.000  O
  O2376    1.0000 0.91791  0.22131  0.48166  Biso   1.000  O
  O2377    1.0000 0.11977  0.55629  0.59881  Biso   1.000  O
  O2378    1.0000 0.09115  0.53445  0.79943  Biso   1.000  O
  O2379    1.0000 0.07174  0.52700  0.99521  Biso   1.000  O
  O2380    1.0000 0.11486  0.52511  0.15603  Biso   1.000  O
  O2381    1.0000 0.09220  0.55786  0.27776  Biso   1.000  O
  O2382    1.0000 0.08974  0.55474  0.49175  Biso   1.000  O
  O2383    1.0000 0.06135  0.85589  0.68207  Biso   1.000  O
  O2384    1.0000 0.11373  0.84034  0.80429  Biso   1.000  O
  O2385    1.0000 0.08466  0.86929  0.97825  Biso   1.000  O
  O2386    1.0000 0.12095  0.88072  0.16463  Biso   1.000  O
  O2387    1.0000 0.07991  0.86719  0.31610  Biso   1.000  O
  O2388    1.0000 0.08222  0.87087  0.51628  Biso   1.000  O
  O2389    1.0000 0.09290  0.18772  0.68559  Biso   1.000  O
  O2390    1.0000 0.07308  0.18655  0.81156  Biso   1.000  O
  O2391    1.0000 0.11100  0.17603  0.98411  Biso   1.000  O
  O2392    1.0000 0.10759  0.17572  0.20175  Biso   1.000  O
  O2393    1.0000 0.09769  0.21880  0.38309  Biso   1.000  O
  O2394    1.0000 0.07163  0.17088  0.51194  Biso   1.000  O
  O2395    1.0000 0.28065  0.52410  0.65759  Biso   1.000  O
  O2396    1.0000 0.31019  0.53009  0.82057  Biso   1.000  O
  O2397    1.0000 0.30230  0.55266  0.97546  Biso   1.000  O
  O2398    1.0000 0.30348  0.55470  0.15416  Biso   1.000  O
  O2399    1.0000 0.28117  0.53463  0.34367  Biso   1.000  O
  O2400    1.0000 0.28875  0.54798  0.49346  Biso   1.000  O
  O2401    1.0000 0.31045  0.88936  0.67152  Biso   1.000  O
  O2402    1.0000 0.28943  0.84960  0.81446  Biso   1.000  O
  O2403    1.0000 0.26794  0.87973  0.99333  Biso   1.000  O
  O2404    1.0000 0.31638  0.85905  0.14695  Biso   1.000  O
  O2405    1.0000 0.32349  0.84878  0.33665  Biso   1.000  O
  O2406    1.0000 0.32714  0.86103  0.46650  Biso   1.000  O
  O2407    1.0000 0.28753  0.20281  0.64976  Biso   1.000  O
  O2408    1.0000 0.29036  0.18369  0.84116  Biso   1.000  O
  O2409    1.0000 0.28058  0.21432  0.98922  Biso   1.000  O
  O2410    1.0000 0.29286  0.23978  0.14343  Biso   1.000  O
  O2411    1.0000 0.30055  0.18878  0.35536  Biso   1.000  O
  O2412    1.0000 0.29153  0.18329  0.50628  Biso   1.000  O
  O2413    1.0000 0.49567  0.50835  0.63885  Biso   1.000  O
  O2414    1.0000 0.52252  0.49395  0.83240  Biso   1.000  O
  O2415    1.0000 0.49363  0.54877  0.95766  Biso   1.000  O
  O2416    1.0000 0.48174  0.54218  0.16030  Biso   1.000  O
  O2417    1.0000 0.46147  0.53190  0.33156  Biso   1.000  O
  O2418    1.0000 0.45587  0.50867  0.50248  Biso   1.000  O
  O2419    1.0000 0.45667  0.84908  0.68283  Biso   1.000  O
  O2420    1.0000 0.52284  0.89438  0.83709  Biso   1.000  O
  O2421    1.0000 0.52310  0.88513  0.99667  Biso   1.000  O
  O2422    1.0000 0.52641  0.84615  0.13891  Biso   1.000  O
  O2423    1.0000 0.50718  0.88750  0.36880  Biso   1.000  O
  O2424    1.0000 0.48014  0.86301  0.51718  Biso   1.000  O
  O2425    1.0000 0.52449  0.20021  0.63311  Biso   1.000  O
  O2426    1.0000 0.50980  0.21717  0.86125  Biso   1.000  O
  O2427    1.0000 0.48314  0.19720  0.00209  Biso   1.000  O
  O2428    1.0000 0.51227  0.18879  0.17754  Biso   1.000  O
  O2429    1.0000 0.53024  0.20546  0.29605  Biso   1.000  O
  O2430    1.0000 0.46667  0.18679  0.50965  Biso   1.000  O
  O2431    1.0000 0.51580  0.81293  0.62747  Biso   1.000  O
  O2432    1.0000 0.51985  0.85459  0.74416  Biso   1.000  O
  O2433    1.0000 0.54831  0.82414  0.96448  Biso   1.000  O
  O2434    1.0000 0.51914  0.85311  0.08833  Biso   1.000  O
  O2435    1.0000 0.49342  0.80535  0.28639  Biso   1.000  O
  O2436    1.0000 0.53126  0.84834  0.42274  Biso   1.000  O
  O2437    1.0000 0.53647  0.14229  0.58466  Biso   1.000  O
  O2438    1.0000 0.54080  0.12432  0.81187  Biso   1.000  O
  O2439    1.0000 0.53754  0.12375  0.88044  Biso   1.000  O
  O2440    1.0000 0.54447  0.16799  0.09810  Biso   1.000  O
  O2441    1.0000 0.54792  0.16950  0.28128  Biso   1.000  O
  O2442    1.0000 0.50403  0.15661  0.41876  Biso   1.000  O
  O2443    1.0000 0.50627  0.50124  0.59422  Biso   1.000  O
  O2444    1.0000 0.54581  0.50615  0.75885  Biso   1.000  O
  O2445    1.0000 0.53949  0.50744  0.91267  Biso   1.000  O
  O2446    1.0000 0.51847  0.48587  0.14246  Biso   1.000  O
  O2447    1.0000 0.50838  0.50619  0.22596  Biso   1.000  O
  O2448    1.0000 0.50757  0.45251  0.39869  Biso   1.000  O
  O2449    1.0000 0.71826  0.84030  0.62334  Biso   1.000  O
  O2450    1.0000 0.70869  0.83522  0.74351  Biso   1.000  O
  O2451    1.0000 0.73421  0.84211  0.91270  Biso   1.000  O
  O2452    1.0000 0.73714  0.78711  0.06966  Biso   1.000  O
  O2453    1.0000 0.72862  0.79389  0.28030  Biso   1.000  O
  O2454    1.0000 0.70308  0.84614  0.43204  Biso   1.000  O
  O2455    1.0000 0.74889  0.15190  0.60462  Biso   1.000  O
  O2456    1.0000 0.72142  0.14382  0.73660  Biso   1.000  O
  O2457    1.0000 0.72224  0.16808  0.93113  Biso   1.000  O
  O2458    1.0000 0.72658  0.13312  0.13450  Biso   1.000  O
  O2459    1.0000 0.75931  0.15007  0.24830  Biso   1.000  O
  O2460    1.0000 0.73324  0.13489  0.44027  Biso   1.000  O
  O2461    1.0000 0.71932  0.50962  0.59692  Biso   1.000  O
  O2462    1.0000 0.73692  0.51602  0.78341  Biso   1.000  O
  O2463    1.0000 0.75002  0.48201  0.96616  Biso   1.000  O
  O2464    1.0000 0.72978  0.46947  0.08573  Biso   1.000  O
  O2465    1.0000 0.73811  0.51277  0.25859  Biso   1.000  O
  O2466    1.0000 0.71631  0.47336  0.42416  Biso   1.000  O
  O2467    1.0000 0.90607  0.80242  0.58059  Biso   1.000  O
  O2468    1.0000 0.97282  0.80406  0.76241  Biso   1.000  O
  O2469    1.0000 0.94784  0.80081  0.94274  Biso   1.000  O
  O2470    1.0000 0.94039  0.81787  0.10040  Biso   1.000  O
  O2471    1.0000 0.94525  0.80166  0.25001  Biso   1.000  O
  O2472    1.0000 0.90418  0.83604  0.44154  Biso   1.000  O
  O2473    1.0000 0.90374  0.15208  0.58766  Biso   1.000  O
  O2474    1.0000 0.93797  0.15849  0.78523  Biso   1.000  O
  O2475    1.0000 0.92029  0.13634  0.97664  Biso   1.000  O
  O2476    1.0000 0.92428  0.13701  0.11985  Biso   1.000  O
  O2477    1.0000 0.93381  0.14371  0.25339  Biso   1.000  O
  O2478    1.0000 0.93325  0.15849  0.42104  Biso   1.000  O
  O2479    1.0000 0.95817  0.47458  0.59715  Biso   1.000  O
  O2480    1.0000 0.91836  0.50807  0.72228  Biso   1.000  O
  O2481    1.0000 0.90848  0.50779  0.89251  Biso   1.000  O
  O2482    1.0000 0.90971  0.48973  0.08976  Biso   1.000  O
  O2483    1.0000 0.97108  0.49822  0.30168  Biso   1.000  O
  O2484    1.0000 0.95603  0.49414  0.45833  Biso   1.000  O
  O2485    1.0000 0.15646  0.83126  0.60211  Biso   1.000  O
  O2486    1.0000 0.15344  0.81013  0.71925  Biso   1.000  O
  O2487    1.0000 0.13511  0.83335  0.93672  Biso   1.000  O
  O2488    1.0000 0.15618  0.81398  0.10277  Biso   1.000  O
  O2489    1.0000 0.13444  0.78618  0.27638  Biso   1.000  O
  O2490    1.0000 0.10756  0.83569  0.40040  Biso   1.000  O
  O2491    1.0000 0.13413  0.16825  0.60318  Biso   1.000  O
  O2492    1.0000 0.13346  0.18365  0.74221  Biso   1.000  O
  O2493    1.0000 0.13299  0.14399  0.95119  Biso   1.000  O
  O2494    1.0000 0.14032  0.11440  0.08250  Biso   1.000  O
  O2495    1.0000 0.14368  0.12233  0.32161  Biso   1.000  O
  O2496    1.0000 0.15089  0.14062  0.43567  Biso   1.000  O
  O2497    1.0000 0.14623  0.51109  0.57396  Biso   1.000  O
  O2498    1.0000 0.11516  0.52243  0.75893  Biso   1.000  O
  O2499    1.0000 0.12015  0.49694  0.91856  Biso   1.000  O
  O2500    1.0000 0.14656  0.52035  0.12622  Biso   1.000  O
  O2501    1.0000 0.09422  0.49404  0.28054  Biso   1.000  O
  O2502    1.0000 0.18890  0.47576  0.46071  Biso   1.000  O
  O2503    1.0000 0.29161  0.86584  0.62704  Biso   1.000  O
  O2504    1.0000 0.29841  0.80282  0.82362  Biso   1.000  O
  O2505    1.0000 0.28936  0.83961  0.92558  Biso   1.000  O
  O2506    1.0000 0.34076  0.82351  0.08238  Biso   1.000  O
  O2507    1.0000 0.33978  0.85208  0.28466  Biso   1.000  O
  O2508    1.0000 0.34906  0.77325  0.45518  Biso   1.000  O
  O2509    1.0000 0.31493  0.15205  0.56947  Biso   1.000  O
  O2510    1.0000 0.34169  0.13563  0.78709  Biso   1.000  O
  O2511    1.0000 0.33383  0.15008  0.96149  Biso   1.000  O
  O2512    1.0000 0.32077  0.13158  0.10939  Biso   1.000  O
  O2513    1.0000 0.34018  0.10430  0.25653  Biso   1.000  O
  O2514    1.0000 0.31822  0.17217  0.46665  Biso   1.000  O
  O2515    1.0000 0.30363  0.51643  0.60511  Biso   1.000  O
  O2516    1.0000 0.33145  0.47980  0.76554  Biso   1.000  O
  O2517    1.0000 0.32160  0.51082  0.89047  Biso   1.000  O
  O2518    1.0000 0.32409  0.47764  0.15789  Biso   1.000  O
  O2519    1.0000 0.35113  0.51478  0.28548  Biso   1.000  O
  O2520    1.0000 0.31751  0.49258  0.45537  Biso   1.000  O
  O2521    1.0000 0.66457  0.80567  0.54767  Biso   1.000  O
  O2522    1.0000 0.68752  0.76689  0.75705  Biso   1.000  O
  O2523    1.0000 0.69871  0.82148  0.90050  Biso   1.000  O
  O2524    1.0000 0.65330  0.82518  0.02604  Biso   1.000  O
  O2525    1.0000 0.66950  0.76627  0.19775  Biso   1.000  O
  O2526    1.0000 0.67606  0.83045  0.38592  Biso   1.000  O
  O2527    1.0000 0.66802  0.11866  0.56282  Biso   1.000  O
  O2528    1.0000 0.69472  0.14599  0.67514  Biso   1.000  O
  O2529    1.0000 0.69640  0.14033  0.86245  Biso   1.000  O
  O2530    1.0000 0.67725  0.17004  0.08527  Biso   1.000  O
  O2531    1.0000 0.68549  0.15029  0.18526  Biso   1.000  O
  O2532    1.0000 0.67432  0.16307  0.39797  Biso   1.000  O
  O2533    1.0000 0.68931  0.48240  0.52225  Biso   1.000  O
  O2534    1.0000 0.65907  0.51755  0.70231  Biso   1.000  O
  O2535    1.0000 0.67009  0.49718  0.90703  Biso   1.000  O
  O2536    1.0000 0.66118  0.45889  0.03080  Biso   1.000  O
  O2537    1.0000 0.63217  0.50732  0.19476  Biso   1.000  O
  O2538    1.0000 0.67380  0.49455  0.37073  Biso   1.000  O
  O2539    1.0000 0.86884  0.82119  0.56060  Biso   1.000  O
  O2540    1.0000 0.89116  0.81188  0.70295  Biso   1.000  O
  O2541    1.0000 0.89562  0.84144  0.88633  Biso   1.000  O
  O2542    1.0000 0.89694  0.83050  0.08287  Biso   1.000  O
  O2543    1.0000 0.86173  0.86228  0.21828  Biso   1.000  O
  O2544    1.0000 0.90648  0.80667  0.40151  Biso   1.000  O
  O2545    1.0000 0.89299  0.13414  0.54377  Biso   1.000  O
  O2546    1.0000 0.84977  0.14495  0.68021  Biso   1.000  O
  O2547    1.0000 0.86645  0.12793  0.85549  Biso   1.000  O
  O2548    1.0000 0.84455  0.17366  0.04143  Biso   1.000  O
  O2549    1.0000 0.86003  0.13857  0.26009  Biso   1.000  O
  O2550    1.0000 0.86688  0.11054  0.41798  Biso   1.000  O
  O2551    1.0000 0.85419  0.48050  0.55008  Biso   1.000  O
  O2552    1.0000 0.86905  0.50621  0.70734  Biso   1.000  O
  O2553    1.0000 0.85052  0.45377  0.88606  Biso   1.000  O
  O2554    1.0000 0.84988  0.45841  0.05658  Biso   1.000  O
  O2555    1.0000 0.88274  0.47097  0.18828  Biso   1.000  O
  O2556    1.0000 0.87890  0.48174  0.39758  Biso   1.000  O
  O2557    1.0000 0.08159  0.80805  0.53965  Biso   1.000  O
  O2558    1.0000 0.06694  0.79490  0.69830  Biso   1.000  O
  O2559    1.0000 0.07739  0.81824  0.90933  Biso   1.000  O
  O2560    1.0000 0.05826  0.80370  0.02173  Biso   1.000  O
  O2561    1.0000 0.07426  0.79630  0.18964  Biso   1.000  O
  O2562    1.0000 0.09170  0.79922  0.40917  Biso   1.000  O
  O2563    1.0000 0.10601  0.15853  0.55871  Biso   1.000  O
  O2564    1.0000 0.05255  0.12514  0.72824  Biso   1.000  O
  O2565    1.0000 0.04807  0.12783  0.87093  Biso   1.000  O
  O2566    1.0000 0.06381  0.15698  0.02028  Biso   1.000  O
  O2567    1.0000 0.08021  0.11302  0.26054  Biso   1.000  O
  O2568    1.0000 0.09049  0.14362  0.41148  Biso   1.000  O
  O2569    1.0000 0.09614  0.50105  0.52042  Biso   1.000  O
  O2570    1.0000 0.07599  0.47526  0.71520  Biso   1.000  O
  O2571    1.0000 0.04879  0.46851  0.84742  Biso   1.000  O
  O2572    1.0000 0.04691  0.49453  0.05697  Biso   1.000  O
  O2573    1.0000 0.07045  0.48660  0.17469  Biso   1.000  O
  O2574    1.0000 0.08603  0.50849  0.41374  Biso   1.000  O
  O2575    1.0000 0.30114  0.80618  0.56028  Biso   1.000  O
  O2576    1.0000 0.30969  0.83513  0.71885  Biso   1.000  O
  O2577    1.0000 0.28972  0.82528  0.87308  Biso   1.000  O
  O2578    1.0000 0.28389  0.82701  0.01946  Biso   1.000  O
  O2579    1.0000 0.28691  0.78896  0.20100  Biso   1.000  O
  O2580    1.0000 0.26842  0.83490  0.31161  Biso   1.000  O
  O2581    1.0000 0.27558  0.15520  0.54549  Biso   1.000  O
  O2582    1.0000 0.30283  0.16315  0.71434  Biso   1.000  O
  O2583    1.0000 0.27012  0.16408  0.89252  Biso   1.000  O
  O2584    1.0000 0.26508  0.12428  0.02130  Biso   1.000  O
  O2585    1.0000 0.30101  0.13393  0.19042  Biso   1.000  O
  O2586    1.0000 0.34014  0.14551  0.39230  Biso   1.000  O
  O2587    1.0000 0.26522  0.48707  0.51624  Biso   1.000  O
  O2588    1.0000 0.26646  0.46238  0.70793  Biso   1.000  O
  O2589    1.0000 0.26776  0.50297  0.87528  Biso   1.000  O
  O2590    1.0000 0.27410  0.47594  0.07774  Biso   1.000  O
  O2591    1.0000 0.24145  0.46061  0.27684  Biso   1.000  O
  O2592    1.0000 0.25749  0.50087  0.42136  Biso   1.000  O
  O2593    1.0000 0.47166  0.81928  0.60390  Biso   1.000  O
  O2594    1.0000 0.46857  0.81235  0.70095  Biso   1.000  O
  O2595    1.0000 0.47220  0.82703  0.82199  Biso   1.000  O
  O2596    1.0000 0.47917  0.81603  0.05401  Biso   1.000  O
  O2597    1.0000 0.48314  0.78985  0.20782  Biso   1.000  O
  O2598    1.0000 0.49080  0.83520  0.41281  Biso   1.000  O
  O2599    1.0000 0.43241  0.15280  0.60173  Biso   1.000  O
  O2600    1.0000 0.47553  0.13451  0.72294  Biso   1.000  O
  O2601    1.0000 0.49784  0.14593  0.89327  Biso   1.000  O
  O2602    1.0000 0.49793  0.16751  0.05277  Biso   1.000  O
  O2603    1.0000 0.46641  0.19407  0.24408  Biso   1.000  O
  O2604    1.0000 0.47159  0.17077  0.34555  Biso   1.000  O
  O2605    1.0000 0.46159  0.44035  0.56546  Biso   1.000  O
  O2606    1.0000 0.44400  0.46952  0.68598  Biso   1.000  O
  O2607    1.0000 0.44933  0.48149  0.89182  Biso   1.000  O
  O2608    1.0000 0.49377  0.46703  0.06575  Biso   1.000  O
  O2609    1.0000 0.45670  0.49045  0.16327  Biso   1.000  O
  O2610    1.0000 0.46446  0.48854  0.43642  Biso   1.000  O
  O2611    1.0000 0.56696  0.71200  0.67658  Biso   1.000  O
  O2612    1.0000 0.60446  0.70892  0.78750  Biso   1.000  O
  O2613    1.0000 0.63699  0.67516  0.98487  Biso   1.000  O
  O2614    1.0000 0.58956  0.70946  0.14427  Biso   1.000  O
  O2615    1.0000 0.58234  0.67302  0.31200  Biso   1.000  O
  O2616    1.0000 0.61543  0.69173  0.46368  Biso   1.000  O
  O2617    1.0000 0.59402  0.01321  0.64673  Biso   1.000  O
  O2618    1.0000 0.57948  0.04841  0.80291  Biso   1.000  O
  O2619    1.0000 0.58625  0.04555  0.02949  Biso   1.000  O
  O2620    1.0000 0.61522  0.05035  0.12964  Biso   1.000  O
  O2621    1.0000 0.59254  0.02095  0.33703  Biso   1.000  O
  O2622    1.0000 0.59141  0.99380  0.47776  Biso   1.000  O
  O2623    1.0000 0.62175  0.37464  0.69380  Biso   1.000  O
  O2624    1.0000 0.59951  0.36602  0.84792  Biso   1.000  O
  O2625    1.0000 0.55151  0.35427  0.99985  Biso   1.000  O
  O2626    1.0000 0.59911  0.33954  0.12901  Biso   1.000  O
  O2627    1.0000 0.58370  0.37401  0.31953  Biso   1.000  O
  O2628    1.0000 0.58975  0.38660  0.46954  Biso   1.000  O
  O2629    1.0000 0.79550  0.67527  0.61727  Biso   1.000  O
  O2630    1.0000 0.77939  0.70430  0.84375  Biso   1.000  O
  O2631    1.0000 0.80916  0.71005  0.93989  Biso   1.000  O
  O2632    1.0000 0.79341  0.68738  0.13256  Biso   1.000  O
  O2633    1.0000 0.78473  0.64540  0.30319  Biso   1.000  O
  O2634    1.0000 0.81995  0.72579  0.48384  Biso   1.000  O
  O2635    1.0000 0.76818  0.05415  0.67229  Biso   1.000  O
  O2636    1.0000 0.76542  0.04166  0.83567  Biso   1.000  O
  O2637    1.0000 0.79092  0.02464  0.01814  Biso   1.000  O
  O2638    1.0000 0.82254  0.02293  0.16017  Biso   1.000  O
  O2639    1.0000 0.78938  0.02839  0.30277  Biso   1.000  O
  O2640    1.0000 0.78349  0.02664  0.46762  Biso   1.000  O
  O2641    1.0000 0.79183  0.40545  0.68594  Biso   1.000  O
  O2642    1.0000 0.78641  0.38350  0.81048  Biso   1.000  O
  O2643    1.0000 0.77239  0.34234  0.98657  Biso   1.000  O
  O2644    1.0000 0.78185  0.37792  0.14262  Biso   1.000  O
  O2645    1.0000 0.80275  0.36326  0.30275  Biso   1.000  O
  O2646    1.0000 0.83654  0.36821  0.44855  Biso   1.000  O
  O2647    1.0000 0.98465  0.68814  0.66183  Biso   1.000  O
  O2648    1.0000 0.99768  0.70847  0.79445  Biso   1.000  O
  O2649    1.0000 0.99345  0.71690  0.97612  Biso   1.000  O
  O2650    1.0000 0.97314  0.68501  0.14375  Biso   1.000  O
  O2651    1.0000 0.98611  0.69802  0.35019  Biso   1.000  O
  O2652    1.0000 0.02685  0.71348  0.50261  Biso   1.000  O
  O2653    1.0000 0.97151  0.01593  0.66751  Biso   1.000  O
  O2654    1.0000 0.02926  0.03080  0.89246  Biso   1.000  O
  O2655    1.0000 0.98909  0.02985  0.99911  Biso   1.000  O
  O2656    1.0000 0.98995  0.03995  0.14892  Biso   1.000  O
  O2657    1.0000 0.99968  0.03094  0.36798  Biso   1.000  O
  O2658    1.0000 0.99966  0.02963  0.52905  Biso   1.000  O
  O2659    1.0000 0.99784  0.37761  0.66345  Biso   1.000  O
  O2660    1.0000 0.01842  0.36112  0.77373  Biso   1.000  O
  O2661    1.0000 0.00357  0.38473  0.97608  Biso   1.000  O
  O2662    1.0000 0.99212  0.35980  0.13170  Biso   1.000  O
  O2663    1.0000 0.98874  0.39936  0.32499  Biso   1.000  O
  O2664    1.0000 0.95547  0.38128  0.46064  Biso   1.000  O
  O2665    1.0000 0.19409  0.73041  0.67957  Biso   1.000  O
  O2666    1.0000 0.17720  0.72197  0.82996  Biso   1.000  O
  O2667    1.0000 0.17912  0.71975  0.00789  Biso   1.000  O
  O2668    1.0000 0.18711  0.70128  0.15894  Biso   1.000  O
  O2669    1.0000 0.16795  0.68587  0.29983  Biso   1.000  O
  O2670    1.0000 0.19038  0.72947  0.51606  Biso   1.000  O
  O2671    1.0000 0.22078  0.03353  0.71115  Biso   1.000  O
  O2672    1.0000 0.17874  0.04141  0.88362  Biso   1.000  O
  O2673    1.0000 0.15984  0.03395  0.01281  Biso   1.000  O
  O2674    1.0000 0.22550  0.04370  0.12466  Biso   1.000  O
  O2675    1.0000 0.14957  0.06420  0.34387  Biso   1.000  O
  O2676    1.0000 0.21417  0.05213  0.43720  Biso   1.000  O
  O2677    1.0000 0.18459  0.36886  0.62927  Biso   1.000  O
  O2678    1.0000 0.17360  0.39482  0.86236  Biso   1.000  O
  O2679    1.0000 0.18631  0.39195  0.04277  Biso   1.000  O
  O2680    1.0000 0.17591  0.36062  0.15377  Biso   1.000  O
  O2681    1.0000 0.18910  0.36754  0.34762  Biso   1.000  O
  O2682    1.0000 0.19858  0.38065  0.46741  Biso   1.000  O
  O2683    1.0000 0.39419  0.71480  0.64493  Biso   1.000  O
  O2684    1.0000 0.40621  0.68518  0.80068  Biso   1.000  O
  O2685    1.0000 0.39458  0.67445  0.96953  Biso   1.000  O
  O2686    1.0000 0.39613  0.67929  0.18902  Biso   1.000  O
  O2687    1.0000 0.38801  0.67159  0.34081  Biso   1.000  O
  O2688    1.0000 0.40457  0.71304  0.48091  Biso   1.000  O
  O2689    1.0000 0.41188  0.01232  0.69397  Biso   1.000  O
  O2690    1.0000 0.43430  0.04920  0.79728  Biso   1.000  O
  O2691    1.0000 0.41528  0.02745  0.96768  Biso   1.000  O
  O2692    1.0000 0.43092  0.06970  0.15930  Biso   1.000  O
  O2693    1.0000 0.38751  0.05066  0.34667  Biso   1.000  O
  O2694    1.0000 0.38753  0.05811  0.49037  Biso   1.000  O
  O2695    1.0000 0.40062  0.34753  0.71002  Biso   1.000  O
  O2696    1.0000 0.36706  0.38649  0.79043  Biso   1.000  O
  O2697    1.0000 0.40099  0.38233  0.96937  Biso   1.000  O
  O2698    1.0000 0.38452  0.35808  0.13714  Biso   1.000  O
  O2699    1.0000 0.39293  0.36321  0.31791  Biso   1.000  O
  O2700    1.0000 0.37915  0.32383  0.47351  Biso   1.000  O
  O2701    1.0000 0.64351  0.54888  0.59030  Biso   1.000  O
  O2702    1.0000 0.58983  0.51483  0.77244  Biso   1.000  O
  O2703    1.0000 0.63655  0.51363  0.94110  Biso   1.000  O
  O2704    1.0000 0.66982  0.55807  0.08619  Biso   1.000  O
  O2705    1.0000 0.66617  0.55137  0.31004  Biso   1.000  O
  O2706    1.0000 0.63028  0.53265  0.42309  Biso   1.000  O
  O2707    1.0000 0.61079  0.85925  0.59089  Biso   1.000  O
  O2708    1.0000 0.63002  0.86424  0.76255  Biso   1.000  O
  O2709    1.0000 0.63329  0.88152  0.96612  Biso   1.000  O
  O2710    1.0000 0.61227  0.86505  0.11560  Biso   1.000  O
  O2711    1.0000 0.62222  0.88526  0.31635  Biso   1.000  O
  O2712    1.0000 0.67036  0.84933  0.46593  Biso   1.000  O
  O2713    1.0000 0.65240  0.19210  0.62382  Biso   1.000  O
  O2714    1.0000 0.63892  0.18195  0.79879  Biso   1.000  O
  O2715    1.0000 0.63789  0.20931  0.92029  Biso   1.000  O
  O2716    1.0000 0.61867  0.18191  0.09960  Biso   1.000  O
  O2717    1.0000 0.64942  0.20306  0.28363  Biso   1.000  O
  O2718    1.0000 0.62153  0.18554  0.49424  Biso   1.000  O
  O2719    1.0000 0.83301  0.55540  0.62969  Biso   1.000  O
  O2720    1.0000 0.81071  0.54182  0.80602  Biso   1.000  O
  O2721    1.0000 0.83161  0.53921  0.92931  Biso   1.000  O
  O2722    1.0000 0.82515  0.51429  0.12805  Biso   1.000  O
  O2723    1.0000 0.81101  0.52382  0.27069  Biso   1.000  O
  O2724    1.0000 0.84694  0.58010  0.44297  Biso   1.000  O
  O2725    1.0000 0.85672  0.86558  0.61774  Biso   1.000  O
  O2726    1.0000 0.81591  0.84934  0.79124  Biso   1.000  O
  O2727    1.0000 0.83139  0.88555  0.90194  Biso   1.000  O
  O2728    1.0000 0.81329  0.89873  0.14665  Biso   1.000  O
  O2729    1.0000 0.80582  0.88129  0.28531  Biso   1.000  O
  O2730    1.0000 0.86141  0.85794  0.44955  Biso   1.000  O
  O2731    1.0000 0.80153  0.19569  0.69679  Biso   1.000  O
  O2732    1.0000 0.82379  0.15082  0.76412  Biso   1.000  O
  O2733    1.0000 0.82191  0.20476  0.93025  Biso   1.000  O
  O2734    1.0000 0.83011  0.19164  0.08478  Biso   1.000  O
  O2735    1.0000 0.79276  0.19066  0.31780  Biso   1.000  O
  O2736    1.0000 0.80919  0.20372  0.48436  Biso   1.000  O
  O2737    1.0000 0.00286  0.53072  0.63159  Biso   1.000  O
  O2738    1.0000 0.01627  0.56589  0.78579  Biso   1.000  O
  O2739    1.0000 0.03866  0.53276  0.92187  Biso   1.000  O
  O2740    1.0000 0.01120  0.54058  0.13207  Biso   1.000  O
  O2741    1.0000 0.03201  0.53676  0.33703  Biso   1.000  O
  O2742    1.0000 0.02911  0.49410  0.44889  Biso   1.000  O
  O2743    1.0000 0.01533  0.88692  0.56846  Biso   1.000  O
  O2744    1.0000 0.03769  0.84134  0.80895  Biso   1.000  O
  O2745    1.0000 0.05103  0.86037  0.94428  Biso   1.000  O
  O2746    1.0000 0.02020  0.92437  0.10486  Biso   1.000  O
  O2747    1.0000 0.00551  0.88276  0.32148  Biso   1.000  O
  O2748    1.0000 0.04924  0.83870  0.46161  Biso   1.000  O
  O2749    1.0000 0.04996  0.17263  0.60235  Biso   1.000  O
  O2750    1.0000 0.00347  0.21406  0.77737  Biso   1.000  O
  O2751    1.0000 0.05214  0.19373  0.93918  Biso   1.000  O
  O2752    1.0000 0.00604  0.21041  0.10811  Biso   1.000  O
  O2753    1.0000 0.05725  0.20606  0.31545  Biso   1.000  O
  O2754    1.0000 0.00714  0.19133  0.44752  Biso   1.000  O
  O2755    1.0000 0.18285  0.59517  0.61051  Biso   1.000  O
  O2756    1.0000 0.23501  0.54663  0.76515  Biso   1.000  O
  O2757    1.0000 0.26053  0.55569  0.99305  Biso   1.000  O
  O2758    1.0000 0.22075  0.53686  0.10789  Biso   1.000  O
  O2759    1.0000 0.22182  0.51180  0.28280  Biso   1.000  O
  O2760    1.0000 0.21033  0.55434  0.44250  Biso   1.000  O
  O2761    1.0000 0.22178  0.85370  0.65394  Biso   1.000  O
  O2762    1.0000 0.23172  0.84322  0.73530  Biso   1.000  O
  O2763    1.0000 0.18476  0.84139  0.94662  Biso   1.000  O
  O2764    1.0000 0.22290  0.88363  0.09719  Biso   1.000  O
  O2765    1.0000 0.20242  0.86783  0.27240  Biso   1.000  O
  O2766    1.0000 0.26261  0.89394  0.46416  Biso   1.000  O
  O2767    1.0000 0.21151  0.20352  0.62584  Biso   1.000  O
  O2768    1.0000 0.23150  0.22766  0.77787  Biso   1.000  O
  O2769    1.0000 0.23231  0.16903  0.96196  Biso   1.000  O
  O2770    1.0000 0.22708  0.18202  0.10999  Biso   1.000  O
  O2771    1.0000 0.23392  0.20483  0.26733  Biso   1.000  O
  O2772    1.0000 0.22701  0.18352  0.47442  Biso   1.000  O
  O2773    1.0000 0.45046  0.53077  0.63188  Biso   1.000  O
  O2774    1.0000 0.41748  0.55109  0.79882  Biso   1.000  O
  O2775    1.0000 0.39679  0.55861  0.94753  Biso   1.000  O
  O2776    1.0000 0.42568  0.54203  0.18036  Biso   1.000  O
  O2777    1.0000 0.43039  0.54881  0.29612  Biso   1.000  O
  O2778    1.0000 0.43412  0.56847  0.45584  Biso   1.000  O
  O2779    1.0000 0.41120  0.87062  0.64362  Biso   1.000  O
  O2780    1.0000 0.41737  0.85379  0.78895  Biso   1.000  O
  O2781    1.0000 0.41087  0.85289  0.93594  Biso   1.000  O
  O2782    1.0000 0.41291  0.84577  0.10351  Biso   1.000  O
  O2783    1.0000 0.44928  0.86726  0.24676  Biso   1.000  O
  O2784    1.0000 0.42883  0.87601  0.46178  Biso   1.000  O
  O2785    1.0000 0.44995  0.20964  0.67322  Biso   1.000  O
  O2786    1.0000 0.40855  0.20635  0.79584  Biso   1.000  O
  O2787    1.0000 0.40251  0.22021  0.90952  Biso   1.000  O
  O2788    1.0000 0.43591  0.21345  0.11168  Biso   1.000  O
  O2789    1.0000 0.43157  0.18935  0.27637  Biso   1.000  O
  O2790    1.0000 0.43525  0.20512  0.41626  Biso   1.000  O
  O2791    1.0000 0.53355  0.52900  0.55340  Biso   1.000  O
  O2792    1.0000 0.57218  0.56294  0.72829  Biso   1.000  O
  O2793    1.0000 0.55125  0.51355  0.86332  Biso   1.000  O
  O2794    1.0000 0.53989  0.55576  0.03887  Biso   1.000  O
  O2795    1.0000 0.54594  0.52765  0.23163  Biso   1.000  O
  O2796    1.0000 0.56079  0.56031  0.41016  Biso   1.000  O
  O2797    1.0000 0.55480  0.88281  0.55798  Biso   1.000  O
  O2798    1.0000 0.56407  0.87242  0.73733  Biso   1.000  O
  O2799    1.0000 0.55907  0.89033  0.91991  Biso   1.000  O
  O2800    1.0000 0.56691  0.85537  0.08295  Biso   1.000  O
  O2801    1.0000 0.53864  0.89276  0.19927  Biso   1.000  O
  O2802    1.0000 0.59048  0.87494  0.37833  Biso   1.000  O
  O2803    1.0000 0.58519  0.19212  0.58150  Biso   1.000  O
  O2804    1.0000 0.53855  0.22797  0.69290  Biso   1.000  O
  O2805    1.0000 0.59317  0.19656  0.84836  Biso   1.000  O
  O2806    1.0000 0.53658  0.20292  0.08057  Biso   1.000  O
  O2807    1.0000 0.57063  0.18290  0.21390  Biso   1.000  O
  O2808    1.0000 0.60610  0.22175  0.38396  Biso   1.000  O
  O2809    1.0000 0.75981  0.53541  0.58895  Biso   1.000  O
  O2810    1.0000 0.75940  0.54390  0.74887  Biso   1.000  O
  O2811    1.0000 0.78594  0.51292  0.88807  Biso   1.000  O
  O2812    1.0000 0.74660  0.52541  0.06502  Biso   1.000  O
  O2813    1.0000 0.76099  0.58298  0.19790  Biso   1.000  O
  O2814    1.0000 0.77535  0.53167  0.37467  Biso   1.000  O
  O2815    1.0000 0.76327  0.86421  0.52044  Biso   1.000  O
  O2816    1.0000 0.74476  0.88245  0.76021  Biso   1.000  O
  O2817    1.0000 0.78458  0.89116  0.88350  Biso   1.000  O
  O2818    1.0000 0.76444  0.84880  0.01585  Biso   1.000  O
  O2819    1.0000 0.78008  0.86712  0.19006  Biso   1.000  O
  O2820    1.0000 0.77309  0.82477  0.37815  Biso   1.000  O
  O2821    1.0000 0.72831  0.21759  0.55986  Biso   1.000  O
  O2822    1.0000 0.77291  0.20546  0.76606  Biso   1.000  O
  O2823    1.0000 0.80437  0.24775  0.89285  Biso   1.000  O
  O2824    1.0000 0.75076  0.21875  0.09704  Biso   1.000  O
  O2825    1.0000 0.76580  0.21372  0.28816  Biso   1.000  O
  O2826    1.0000 0.77734  0.21442  0.38987  Biso   1.000  O
  O2827    1.0000 0.95832  0.51370  0.57694  Biso   1.000  O
  O2828    1.0000 0.00247  0.54117  0.70863  Biso   1.000  O
  O2829    1.0000 0.94754  0.51248  0.87391  Biso   1.000  O
  O2830    1.0000 0.97664  0.53655  0.03050  Biso   1.000  O
  O2831    1.0000 0.96701  0.52088  0.25535  Biso   1.000  O
  O2832    1.0000 0.97757  0.53415  0.37498  Biso   1.000  O
  O2833    1.0000 0.98092  0.90429  0.53612  Biso   1.000  O
  O2834    1.0000 0.98366  0.90083  0.73893  Biso   1.000  O
  O2835    1.0000 0.93333  0.85970  0.87606  Biso   1.000  O
  O2836    1.0000 0.03222  0.84137  0.10502  Biso   1.000  O
  O2837    1.0000 0.97064  0.89009  0.26730  Biso   1.000  O
  O2838    1.0000 0.99057  0.87125  0.36959  Biso   1.000  O
  O2839    1.0000 0.96563  0.23803  0.56542  Biso   1.000  O
  O2840    1.0000 0.93671  0.21648  0.71082  Biso   1.000  O
  O2841    1.0000 0.02705  0.18467  0.88326  Biso   1.000  O
  O2842    1.0000 0.94224  0.17800  0.11185  Biso   1.000  O
  O2843    1.0000 0.96195  0.19870  0.20109  Biso   1.000  O
  O2844    1.0000 0.98083  0.19677  0.37531  Biso   1.000  O
  O2845    1.0000 0.17195  0.54066  0.58142  Biso   1.000  O
  O2846    1.0000 0.18955  0.54289  0.75535  Biso   1.000  O
  O2847    1.0000 0.18923  0.51024  0.88071  Biso   1.000  O
  O2848    1.0000 0.14235  0.52426  0.07006  Biso   1.000  O
  O2849    1.0000 0.18734  0.53506  0.26728  Biso   1.000  O
  O2850    1.0000 0.15986  0.53215  0.38794  Biso   1.000  O
  O2851    1.0000 0.17190  0.85518  0.55873  Biso   1.000  O
  O2852    1.0000 0.17283  0.89212  0.70397  Biso   1.000  O
  O2853    1.0000 0.16146  0.87705  0.92288  Biso   1.000  O
  O2854    1.0000 0.14783  0.87954  0.05573  Biso   1.000  O
  O2855    1.0000 0.16141  0.87333  0.25594  Biso   1.000  O
  O2856    1.0000 0.15951  0.87671  0.42028  Biso   1.000  O
  O2857    1.0000 0.15659  0.21820  0.55059  Biso   1.000  O
  O2858    1.0000 0.19390  0.20045  0.76166  Biso   1.000  O
  O2859    1.0000 0.17913  0.21821  0.87526  Biso   1.000  O
  O2860    1.0000 0.20268  0.20084  0.03495  Biso   1.000  O
  O2861    1.0000 0.20196  0.17065  0.24004  Biso   1.000  O
  O2862    1.0000 0.14161  0.21384  0.42509  Biso   1.000  O
  O2863    1.0000 0.34692  0.52833  0.52166  Biso   1.000  O
  O2864    1.0000 0.33205  0.55358  0.73919  Biso   1.000  O
  O2865    1.0000 0.35999  0.52219  0.86550  Biso   1.000  O
  O2866    1.0000 0.34289  0.51819  0.06443  Biso   1.000  O
  O2867    1.0000 0.35597  0.53521  0.22865  Biso   1.000  O
  O2868    1.0000 0.36114  0.54225  0.40157  Biso   1.000  O
  O2869    1.0000 0.40480  0.88581  0.56058  Biso   1.000  O
  O2870    1.0000 0.35906  0.89990  0.72659  Biso   1.000  O
  O2871    1.0000 0.34589  0.87335  0.88366  Biso   1.000  O
  O2872    1.0000 0.38586  0.84322  0.03621  Biso   1.000  O
  O2873    1.0000 0.33167  0.85077  0.23221  Biso   1.000  O
  O2874    1.0000 0.39093  0.88801  0.39774  Biso   1.000  O
  O2875    1.0000 0.36071  0.19788  0.54042  Biso   1.000  O
  O2876    1.0000 0.35254  0.21506  0.70668  Biso   1.000  O
  O2877    1.0000 0.36029  0.19051  0.89370  Biso   1.000  O
  O2878    1.0000 0.36365  0.23762  0.08812  Biso   1.000  O
  O2879    1.0000 0.37215  0.19401  0.25896  Biso   1.000  O
  O2880    1.0000 0.38951  0.20151  0.40406  Biso   1.000  O
  O2881    1.0000 0.57830  0.55504  0.53106  Biso   1.000  O
  O2882    1.0000 0.55346  0.59053  0.68875  Biso   1.000  O
  O2883    1.0000 0.58453  0.57077  0.83733  Biso   1.000  O
  O2884    1.0000 0.62277  0.56768  0.00155  Biso   1.000  O
  O2885    1.0000 0.61023  0.55563  0.18296  Biso   1.000  O
  O2886    1.0000 0.60963  0.59444  0.35287  Biso   1.000  O
  O2887    1.0000 0.61643  0.92676  0.53897  Biso   1.000  O
  O2888    1.0000 0.60047  0.89382  0.65675  Biso   1.000  O
  O2889    1.0000 0.57460  0.94053  0.85004  Biso   1.000  O
  O2890    1.0000 0.61200  0.90656  0.99970  Biso   1.000  O
  O2891    1.0000 0.62395  0.91381  0.19422  Biso   1.000  O
  O2892    1.0000 0.61420  0.91711  0.34339  Biso   1.000  O
  O2893    1.0000 0.55928  0.26190  0.53566  Biso   1.000  O
  O2894    1.0000 0.62186  0.22915  0.70518  Biso   1.000  O
  O2895    1.0000 0.65681  0.22941  0.83761  Biso   1.000  O
  O2896    1.0000 0.59351  0.27607  0.95871  Biso   1.000  O
  O2897    1.0000 0.57408  0.26130  0.17084  Biso   1.000  O
  O2898    1.0000 0.57623  0.28576  0.37333  Biso   1.000  O
  O2899    1.0000 0.81071  0.58786  0.50099  Biso   1.000  O
  O2900    1.0000 0.80571  0.57808  0.68542  Biso   1.000  O
  O2901    1.0000 0.76590  0.56994  0.84946  Biso   1.000  O
  O2902    1.0000 0.84229  0.58707  0.98976  Biso   1.000  O
  O2903    1.0000 0.80470  0.57637  0.20288  Biso   1.000  O
  O2904    1.0000 0.84549  0.57174  0.34555  Biso   1.000  O
  O2905    1.0000 0.83091  0.89561  0.53906  Biso   1.000  O
  O2906    1.0000 0.81908  0.90663  0.67937  Biso   1.000  O
  O2907    1.0000 0.80094  0.89164  0.83564  Biso   1.000  O
  O2908    1.0000 0.83618  0.89812  0.01848  Biso   1.000  O
  O2909    1.0000 0.82959  0.94505  0.17561  Biso   1.000  O
  O2910    1.0000 0.81645  0.91259  0.33619  Biso   1.000  O
  O2911    1.0000 0.79569  0.24633  0.52823  Biso   1.000  O
  O2912    1.0000 0.81799  0.23265  0.69791  Biso   1.000  O
  O2913    1.0000 0.81008  0.27437  0.82628  Biso   1.000  O
  O2914    1.0000 0.78345  0.23572  0.01199  Biso   1.000  O
  O2915    1.0000 0.82782  0.25449  0.16019  Biso   1.000  O
  O2916    1.0000 0.79375  0.27116  0.40281  Biso   1.000  O
  O2917    1.0000 0.00143  0.56715  0.55428  Biso   1.000  O
  O2918    1.0000 0.02989  0.59057  0.69120  Biso   1.000  O
  O2919    1.0000 0.98259  0.57551  0.91346  Biso   1.000  O
  O2920    1.0000 0.00821  0.62683  0.01550  Biso   1.000  O
  O2921    1.0000 0.01394  0.59562  0.18920  Biso   1.000  O
  O2922    1.0000 0.97406  0.59037  0.37685  Biso   1.000  O
  O2923    1.0000 0.01438  0.93530  0.46561  Biso   1.000  O
  O2924    1.0000 0.00554  0.96195  0.67070  Biso   1.000  O
  O2925    1.0000 0.99040  0.92663  0.85888  Biso   1.000  O
  O2926    1.0000 0.99844  0.95502  0.98432  Biso   1.000  O
  O2927    1.0000 0.00911  0.88972  0.19448  Biso   1.000  O
  O2928    1.0000 0.99100  0.95637  0.33943  Biso   1.000  O
  O2929    1.0000 0.97210  0.26738  0.52225  Biso   1.000  O
  O2930    1.0000 0.00649  0.25266  0.68325  Biso   1.000  O
  O2931    1.0000 0.00711  0.29643  0.86459  Biso   1.000  O
  O2932    1.0000 0.97385  0.21222  0.01000  Biso   1.000  O
  O2933    1.0000 0.00691  0.25665  0.19399  Biso   1.000  O
  O2934    1.0000 0.98791  0.27555  0.33220  Biso   1.000  O
  O2935    1.0000 0.20536  0.59138  0.48771  Biso   1.000  O
  O2936    1.0000 0.21567  0.54567  0.67286  Biso   1.000  O
  O2937    1.0000 0.17191  0.56980  0.86982  Biso   1.000  O
  O2938    1.0000 0.20557  0.60589  0.96439  Biso   1.000  O
  O2939    1.0000 0.20752  0.56526  0.14072  Biso   1.000  O
  O2940    1.0000 0.17142  0.58125  0.34681  Biso   1.000  O
  O2941    1.0000 0.22635  0.90727  0.52402  Biso   1.000  O
  O2942    1.0000 0.22562  0.91182  0.67281  Biso   1.000  O
  O2943    1.0000 0.20100  0.95491  0.82120  Biso   1.000  O
  O2944    1.0000 0.18015  0.91251  0.00785  Biso   1.000  O
  O2945    1.0000 0.21544  0.93266  0.15546  Biso   1.000  O
  O2946    1.0000 0.18703  0.92592  0.38012  Biso   1.000  O
  O2947    1.0000 0.23693  0.23368  0.51818  Biso   1.000  O
  O2948    1.0000 0.22689  0.28629  0.69003  Biso   1.000  O
  O2949    1.0000 0.20058  0.24321  0.83721  Biso   1.000  O
  O2950    1.0000 0.20948  0.29727  0.02451  Biso   1.000  O
  O2951    1.0000 0.17278  0.25186  0.15025  Biso   1.000  O
  O2952    1.0000 0.23812  0.24957  0.35449  Biso   1.000  O
  O2953    1.0000 0.35413  0.56775  0.53306  Biso   1.000  O
  O2954    1.0000 0.38851  0.60855  0.69292  Biso   1.000  O
  O2955    1.0000 0.41288  0.56005  0.85557  Biso   1.000  O
  O2956    1.0000 0.43870  0.59484  0.99749  Biso   1.000  O
  O2957    1.0000 0.42804  0.60997  0.17820  Biso   1.000  O
  O2958    1.0000 0.41556  0.56926  0.40901  Biso   1.000  O
  O2959    1.0000 0.44504  0.89007  0.52336  Biso   1.000  O
  O2960    1.0000 0.40919  0.93134  0.66817  Biso   1.000  O
  O2961    1.0000 0.41575  0.94009  0.85224  Biso   1.000  O
  O2962    1.0000 0.40688  0.89454  0.03136  Biso   1.000  O
  O2963    1.0000 0.41597  0.92108  0.17847  Biso   1.000  O
  O2964    1.0000 0.38035  0.92499  0.39359  Biso   1.000  O
  O2965    1.0000 0.39319  0.21730  0.51461  Biso   1.000  O
  O2966    1.0000 0.43598  0.24318  0.68005  Biso   1.000  O
  O2967    1.0000 0.39362  0.27725  0.82203  Biso   1.000  O
  O2968    1.0000 0.39876  0.23805  0.99431  Biso   1.000  O
  O2969    1.0000 0.38192  0.22360  0.14594  Biso   1.000  O
  O2970    1.0000 0.43054  0.23376  0.31045  Biso   1.000  O
  O2971    1.0000 0.51996  0.68851  0.64303  Biso   1.000  O
  O2972    1.0000 0.56245  0.71939  0.80056  Biso   1.000  O
  O2973    1.0000 0.52808  0.69587  0.96676  Biso   1.000  O
  O2974    1.0000 0.51375  0.69704  0.12387  Biso   1.000  O
  O2975    1.0000 0.56802  0.70211  0.28295  Biso   1.000  O
  O2976    1.0000 0.54122  0.70763  0.48175  Biso   1.000  O
  O2977    1.0000 0.53344  0.05361  0.55797  Biso   1.000  O
  O2978    1.0000 0.52176  0.04903  0.78258  Biso   1.000  O
  O2979    1.0000 0.52489  0.00928  0.95058  Biso   1.000  O
  O2980    1.0000 0.54645  0.00097  0.13161  Biso   1.000  O
  O2981    1.0000 0.51604  0.04153  0.28829  Biso   1.000  O
  O2982    1.0000 0.51829  0.01361  0.46038  Biso   1.000  O
  O2983    1.0000 0.56835  0.36761  0.60332  Biso   1.000  O
  O2984    1.0000 0.54679  0.36681  0.78931  Biso   1.000  O
  O2985    1.0000 0.54597  0.34646  0.95303  Biso   1.000  O
  O2986    1.0000 0.53556  0.40306  0.10978  Biso   1.000  O
  O2987    1.0000 0.52721  0.41835  0.26032  Biso   1.000  O
  O2988    1.0000 0.54036  0.36427  0.45000  Biso   1.000  O
  O2989    1.0000 0.72305  0.69512  0.62179  Biso   1.000  O
  O2990    1.0000 0.75743  0.70126  0.77133  Biso   1.000  O
  O2991    1.0000 0.73979  0.68208  0.97703  Biso   1.000  O
  O2992    1.0000 0.73243  0.69543  0.12945  Biso   1.000  O
  O2993    1.0000 0.72503  0.68421  0.30687  Biso   1.000  O
  O2994    1.0000 0.74733  0.69341  0.46897  Biso   1.000  O
  O2995    1.0000 0.75223  0.05812  0.60310  Biso   1.000  O
  O2996    1.0000 0.73485  0.04712  0.80368  Biso   1.000  O
  O2997    1.0000 0.71940  0.03725  0.91083  Biso   1.000  O
  O2998    1.0000 0.69061  0.00526  0.14200  Biso   1.000  O
  O2999    1.0000 0.74312  0.01750  0.27398  Biso   1.000  O
  O3000    1.0000 0.72568  0.05310  0.42948  Biso   1.000  O
  O3001    1.0000 0.75877  0.35459  0.61942  Biso   1.000  O
  O3002    1.0000 0.75182  0.39852  0.81484  Biso   1.000  O
  O3003    1.0000 0.71521  0.37727  0.96977  Biso   1.000  O
  O3004    1.0000 0.74450  0.36227  0.12819  Biso   1.000  O
  O3005    1.0000 0.70870  0.39020  0.28535  Biso   1.000  O
  O3006    1.0000 0.71623  0.36488  0.47487  Biso   1.000  O
  O3007    1.0000 0.93434  0.70167  0.65938  Biso   1.000  O
  O3008    1.0000 0.94179  0.67217  0.77492  Biso   1.000  O
  O3009    1.0000 0.92022  0.73588  0.94507  Biso   1.000  O
  O3010    1.0000 0.94158  0.68041  0.09876  Biso   1.000  O
  O3011    1.0000 0.92853  0.70623  0.29487  Biso   1.000  O
  O3012    1.0000 0.95517  0.69040  0.49168  Biso   1.000  O
  O3013    1.0000 0.90539  0.01636  0.61061  Biso   1.000  O
  O3014    1.0000 0.93377  0.02340  0.84836  Biso   1.000  O
  O3015    1.0000 0.92729  0.03621  0.90674  Biso   1.000  O
  O3016    1.0000 0.95706  0.01479  0.14895  Biso   1.000  O
  O3017    1.0000 0.96159  0.03283  0.28001  Biso   1.000  O
  O3018    1.0000 0.92896  0.01984  0.46142  Biso   1.000  O
  O3019    1.0000 0.91774  0.36717  0.58806  Biso   1.000  O
  O3020    1.0000 0.91792  0.37342  0.82424  Biso   1.000  O
  O3021    1.0000 0.90885  0.36193  0.95122  Biso   1.000  O
  O3022    1.0000 0.91251  0.36639  0.16949  Biso   1.000  O
  O3023    1.0000 0.93374  0.37238  0.31317  Biso   1.000  O
  O3024    1.0000 0.93308  0.37280  0.41611  Biso   1.000  O
  O3025    1.0000 0.12765  0.70652  0.62596  Biso   1.000  O
  O3026    1.0000 0.12396  0.71643  0.76356  Biso   1.000  O
  O3027    1.0000 0.15250  0.69130  0.98450  Biso   1.000  O
  O3028    1.0000 0.15560  0.68999  0.11981  Biso   1.000  O
  O3029    1.0000 0.14159  0.71461  0.30359  Biso   1.000  O
  O3030    1.0000 0.13497  0.68353  0.37261  Biso   1.000  O
  O3031    1.0000 0.12995  0.02033  0.59249  Biso   1.000  O
  O3032    1.0000 0.10739  0.07429  0.74106  Biso   1.000  O
  O3033    1.0000 0.13586  0.04367  0.97281  Biso   1.000  O
  O3034    1.0000 0.11467  0.08301  0.11202  Biso   1.000  O
  O3035    1.0000 0.13623  0.05548  0.26669  Biso   1.000  O
  O3036    1.0000 0.12452  0.04237  0.39318  Biso   1.000  O
  O3037    1.0000 0.11901  0.38664  0.56478  Biso   1.000  O
  O3038    1.0000 0.14896  0.36578  0.79878  Biso   1.000  O
  O3039    1.0000 0.12653  0.37911  0.93963  Biso   1.000  O
  O3040    1.0000 0.12022  0.34533  0.11607  Biso   1.000  O
  O3041    1.0000 0.14729  0.34090  0.28464  Biso   1.000  O
  O3042    1.0000 0.13189  0.35727  0.43906  Biso   1.000  O
  O3043    1.0000 0.33743  0.69188  0.64038  Biso   1.000  O
  O3044    1.0000 0.30408  0.70163  0.79499  Biso   1.000  O
  O3045    1.0000 0.30480  0.71295  0.92984  Biso   1.000  O
  O3046    1.0000 0.36622  0.68702  0.12469  Biso   1.000  O
  O3047    1.0000 0.31601  0.68602  0.26273  Biso   1.000  O
  O3048    1.0000 0.33285  0.68241  0.45353  Biso   1.000  O
  O3049    1.0000 0.31911  0.06170  0.63547  Biso   1.000  O
  O3050    1.0000 0.33667  0.01360  0.82231  Biso   1.000  O
  O3051    1.0000 0.31405  0.05056  0.92929  Biso   1.000  O
  O3052    1.0000 0.36274  0.04177  0.09457  Biso   1.000  O
  O3053    1.0000 0.33384  0.02651  0.25910  Biso   1.000  O
  O3054    1.0000 0.32771  0.03911  0.45357  Biso   1.000  O
  O3055    1.0000 0.30975  0.36934  0.64408  Biso   1.000  O
  O3056    1.0000 0.31204  0.33142  0.79318  Biso   1.000  O
  O3057    1.0000 0.32433  0.38597  0.97691  Biso   1.000  O
  O3058    1.0000 0.35757  0.38417  0.16379  Biso   1.000  O
  O3059    1.0000 0.30607  0.36007  0.27126  Biso   1.000  O
  O3060    1.0000 0.33909  0.37512  0.41836  Biso   1.000  O
  O3061    1.0000 0.65398  0.70913  0.56985  Biso   1.000  O
  O3062    1.0000 0.64111  0.71385  0.71130  Biso   1.000  O
  O3063    1.0000 0.68859  0.72202  0.85746  Biso   1.000  O
  O3064    1.0000 0.66361  0.71967  0.09417  Biso   1.000  O
  O3065    1.0000 0.65692  0.70333  0.27438  Biso   1.000  O
  O3066    1.0000 0.67472  0.67982  0.41306  Biso   1.000  O
  O3067    1.0000 0.66815  0.05319  0.52261  Biso   1.000  O
  O3068    1.0000 0.66804  0.00802  0.76463  Biso   1.000  O
  O3069    1.0000 0.63684  0.07396  0.92243  Biso   1.000  O
  O3070    1.0000 0.64126  0.05603  0.08198  Biso   1.000  O
  O3071    1.0000 0.67426  0.00519  0.19620  Biso   1.000  O
  O3072    1.0000 0.68085  0.03498  0.41655  Biso   1.000  O
  O3073    1.0000 0.68037  0.36821  0.52706  Biso   1.000  O
  O3074    1.0000 0.68090  0.40107  0.76606  Biso   1.000  O
  O3075    1.0000 0.69034  0.36805  0.93056  Biso   1.000  O
  O3076    1.0000 0.69725  0.35535  0.08702  Biso   1.000  O
  O3077    1.0000 0.66510  0.39430  0.29427  Biso   1.000  O
  O3078    1.0000 0.67405  0.38534  0.38022  Biso   1.000  O
  O3079    1.0000 0.87990  0.67085  0.53347  Biso   1.000  O
  O3080    1.0000 0.84538  0.67966  0.73072  Biso   1.000  O
  O3081    1.0000 0.87762  0.74842  0.89290  Biso   1.000  O
  O3082    1.0000 0.89373  0.68895  0.10545  Biso   1.000  O
  O3083    1.0000 0.88057  0.67274  0.19013  Biso   1.000  O
  O3084    1.0000 0.88178  0.68700  0.41079  Biso   1.000  O
  O3085    1.0000 0.84846  0.03085  0.57370  Biso   1.000  O
  O3086    1.0000 0.89013  0.02793  0.74277  Biso   1.000  O
  O3087    1.0000 0.86198  0.05193  0.93149  Biso   1.000  O
  O3088    1.0000 0.84361  0.01406  0.07309  Biso   1.000  O
  O3089    1.0000 0.87184  0.01799  0.25620  Biso   1.000  O
  O3090    1.0000 0.84337  0.01808  0.41239  Biso   1.000  O
  O3091    1.0000 0.88439  0.35186  0.56066  Biso   1.000  O
  O3092    1.0000 0.87942  0.37073  0.72004  Biso   1.000  O
  O3093    1.0000 0.85724  0.35659  0.94332  Biso   1.000  O
  O3094    1.0000 0.87243  0.38703  0.05596  Biso   1.000  O
  O3095    1.0000 0.85935  0.39282  0.19637  Biso   1.000  O
  O3096    1.0000 0.82442  0.39540  0.37631  Biso   1.000  O
  O3097    1.0000 0.01751  0.64599  0.56238  Biso   1.000  O
  O3098    1.0000 0.09604  0.73258  0.73221  Biso   1.000  O
  O3099    1.0000 0.08064  0.71328  0.87680  Biso   1.000  O
  O3100    1.0000 0.10025  0.68107  0.04681  Biso   1.000  O
  O3101    1.0000 0.06181  0.69837  0.19920  Biso   1.000  O
  O3102    1.0000 0.03316  0.69061  0.39616  Biso   1.000  O
  O3103    1.0000 0.08745  0.08258  0.54720  Biso   1.000  O
  O3104    1.0000 0.03398  0.05722  0.73464  Biso   1.000  O
  O3105    1.0000 0.06187  0.05413  0.90219  Biso   1.000  O
  O3106    1.0000 0.04803  0.04063  0.11105  Biso   1.000  O
  O3107    1.0000 0.08235  0.07078  0.19707  Biso   1.000  O
  O3108    1.0000 0.03246  0.05347  0.39566  Biso   1.000  O
  O3109    1.0000 0.07501  0.39090  0.56529  Biso   1.000  O
  O3110    1.0000 0.03646  0.35800  0.73028  Biso   1.000  O
  O3111    1.0000 0.05625  0.38370  0.91340  Biso   1.000  O
  O3112    1.0000 0.09225  0.39218  0.04855  Biso   1.000  O
  O3113    1.0000 0.08639  0.37638  0.25003  Biso   1.000  O
  O3114    1.0000 0.06330  0.35521  0.34170  Biso   1.000  O
  O3115    1.0000 0.22887  0.68516  0.52705  Biso   1.000  O
  O3116    1.0000 0.30075  0.68336  0.66598  Biso   1.000  O
  O3117    1.0000 0.23817  0.70571  0.89145  Biso   1.000  O
  O3118    1.0000 0.30434  0.71130  0.11604  Biso   1.000  O
  O3119    1.0000 0.28065  0.71718  0.26872  Biso   1.000  O
  O3120    1.0000 0.29103  0.69570  0.34761  Biso   1.000  O
  O3121    1.0000 0.26032  0.02852  0.56876  Biso   1.000  O
  O3122    1.0000 0.25744  0.05956  0.72484  Biso   1.000  O
  O3123    1.0000 0.29807  0.03625  0.84873  Biso   1.000  O
  O3124    1.0000 0.24400  0.05302  0.07196  Biso   1.000  O
  O3125    1.0000 0.26135  0.06506  0.22780  Biso   1.000  O
  O3126    1.0000 0.31165  0.03176  0.38861  Biso   1.000  O
  O3127    1.0000 0.28635  0.37902  0.55778  Biso   1.000  O
  O3128    1.0000 0.25796  0.40492  0.70974  Biso   1.000  O
  O3129    1.0000 0.25968  0.38018  0.95506  Biso   1.000  O
  O3130    1.0000 0.29428  0.39901  0.07759  Biso   1.000  O
  O3131    1.0000 0.24697  0.40651  0.25447  Biso   1.000  O
  O3132    1.0000 0.27084  0.38217  0.38953  Biso   1.000  O
  O3133    1.0000 0.45915  0.71040  0.50690  Biso   1.000  O
  O3134    1.0000 0.47261  0.71174  0.75325  Biso   1.000  O
  O3135    1.0000 0.47505  0.69686  0.88666  Biso   1.000  O
  O3136    1.0000 0.49400  0.65954  0.04327  Biso   1.000  O
  O3137    1.0000 0.50503  0.67669  0.21855  Biso   1.000  O
  O3138    1.0000 0.47465  0.67773  0.38736  Biso   1.000  O
  O3139    1.0000 0.45338  0.06078  0.60011  Biso   1.000  O
  O3140    1.0000 0.46676  0.05484  0.76658  Biso   1.000  O
  O3141    1.0000 0.47323  0.08366  0.89734  Biso   1.000  O
  O3142    1.0000 0.46682  0.02461  0.11861  Biso   1.000  O
  O3143    1.0000 0.51083  0.05489  0.22586  Biso   1.000  O
  O3144    1.0000 0.46397  0.04563  0.43805  Biso   1.000  O
  O3145    1.0000 0.48048  0.32684  0.54933  Biso   1.000  O
  O3146    1.0000 0.51803  0.38930  0.71329  Biso   1.000  O
  O3147    1.0000 0.45896  0.37670  0.92805  Biso   1.000  O
  O3148    1.0000 0.43163  0.39387  0.05761  Biso   1.000  O
  O3149    1.0000 0.44593  0.36866  0.20539  Biso   1.000  O
  O3150    1.0000 0.45398  0.38323  0.39809  Biso   1.000  O
  O3151    1.0000 0.50218  0.77826  0.48440  Biso   1.000  O
  O3152    1.0000 0.50593  0.72471  0.66814  Biso   1.000  O
  O3153    1.0000 0.49149  0.76766  0.87010  Biso   1.000  O
  O3154    1.0000 0.51920  0.74594  0.01425  Biso   1.000  O
  O3155    1.0000 0.55591  0.73535  0.18577  Biso   1.000  O
  O3156    1.0000 0.50428  0.77167  0.37552  Biso   1.000  O
  O3157    1.0000 0.50678  0.06477  0.51215  Biso   1.000  O
  O3158    1.0000 0.50867  0.06858  0.73472  Biso   1.000  O
  O3159    1.0000 0.49448  0.12200  0.81111  Biso   1.000  O
  O3160    1.0000 0.49163  0.09818  0.01425  Biso   1.000  O
  O3161    1.0000 0.50421  0.08817  0.16222  Biso   1.000  O
  O3162    1.0000 0.52418  0.10444  0.30953  Biso   1.000  O
  O3163    1.0000 0.48302  0.41299  0.46735  Biso   1.000  O
  O3164    1.0000 0.48371  0.42503  0.65268  Biso   1.000  O
  O3165    1.0000 0.51872  0.36421  0.84471  Biso   1.000  O
  O3166    1.0000 0.51229  0.39770  0.01412  Biso   1.000  O
  O3167    1.0000 0.50220  0.44317  0.22951  Biso   1.000  O
  O3168    1.0000 0.50158  0.37916  0.33502  Biso   1.000  O
  O3169    1.0000 0.68584  0.79436  0.50871  Biso   1.000  O
  O3170    1.0000 0.73283  0.76932  0.67074  Biso   1.000  O
  O3171    1.0000 0.72507  0.78850  0.87966  Biso   1.000  O
  O3172    1.0000 0.69714  0.75664  0.03211  Biso   1.000  O
  O3173    1.0000 0.69516  0.70549  0.19972  Biso   1.000  O
  O3174    1.0000 0.70407  0.76805  0.31642  Biso   1.000  O
  O3175    1.0000 0.70338  0.09748  0.49490  Biso   1.000  O
  O3176    1.0000 0.66233  0.07541  0.68139  Biso   1.000  O
  O3177    1.0000 0.72173  0.02268  0.86050  Biso   1.000  O
  O3178    1.0000 0.67043  0.08572  0.95043  Biso   1.000  O
  O3179    1.0000 0.68012  0.06940  0.17782  Biso   1.000  O
  O3180    1.0000 0.70616  0.09599  0.30406  Biso   1.000  O
  O3181    1.0000 0.69096  0.43281  0.48234  Biso   1.000  O
  O3182    1.0000 0.70179  0.41284  0.70021  Biso   1.000  O
  O3183    1.0000 0.65741  0.41093  0.84713  Biso   1.000  O
  O3184    1.0000 0.69612  0.43347  0.04758  Biso   1.000  O
  O3185    1.0000 0.69904  0.45422  0.19959  Biso   1.000  O
  O3186    1.0000 0.67283  0.42013  0.34727  Biso   1.000  O
  O3187    1.0000 0.89783  0.79445  0.49912  Biso   1.000  O
  O3188    1.0000 0.87599  0.77582  0.67484  Biso   1.000  O
  O3189    1.0000 0.90229  0.76618  0.84921  Biso   1.000  O
  O3190    1.0000 0.88618  0.76029  0.01614  Biso   1.000  O
  O3191    1.0000 0.90087  0.77303  0.14569  Biso   1.000  O
  O3192    1.0000 0.93631  0.75959  0.33805  Biso   1.000  O
  O3193    1.0000 0.89239  0.07848  0.50526  Biso   1.000  O
  O3194    1.0000 0.89584  0.11132  0.72523  Biso   1.000  O
  O3195    1.0000 0.88129  0.06153  0.88722  Biso   1.000  O
  O3196    1.0000 0.90124  0.04606  0.02536  Biso   1.000  O
  O3197    1.0000 0.90128  0.08682  0.19372  Biso   1.000  O
  O3198    1.0000 0.86440  0.05109  0.36674  Biso   1.000  O
  O3199    1.0000 0.88978  0.37378  0.50547  Biso   1.000  O
  O3200    1.0000 0.89530  0.40862  0.70817  Biso   1.000  O
  O3201    1.0000 0.92354  0.44519  0.86133  Biso   1.000  O
  O3202    1.0000 0.94454  0.39621  0.01809  Biso   1.000  O
  O3203    1.0000 0.88089  0.42315  0.23847  Biso   1.000  O
  O3204    1.0000 0.88400  0.44092  0.37546  Biso   1.000  O
  O3205    1.0000 0.09028  0.76656  0.53265  Biso   1.000  O
  O3206    1.0000 0.10063  0.75559  0.67283  Biso   1.000  O
  O3207    1.0000 0.08759  0.79128  0.86977  Biso   1.000  O
  O3208    1.0000 0.10851  0.76307  0.95623  Biso   1.000  O
  O3209    1.0000 0.12298  0.73471  0.20603  Biso   1.000  O
  O3210    1.0000 0.08590  0.73247  0.31310  Biso   1.000  O
  O3211    1.0000 0.07357  0.07248  0.45277  Biso   1.000  O
  O3212    1.0000 0.13211  0.07377  0.69255  Biso   1.000  O
  O3213    1.0000 0.11333  0.11112  0.86026  Biso   1.000  O
  O3214    1.0000 0.12044  0.09008  0.98006  Biso   1.000  O
  O3215    1.0000 0.11905  0.08209  0.17715  Biso   1.000  O
  O3216    1.0000 0.11091  0.09248  0.31529  Biso   1.000  O
  O3217    1.0000 0.07739  0.40958  0.48566  Biso   1.000  O
  O3218    1.0000 0.12082  0.44968  0.65421  Biso   1.000  O
  O3219    1.0000 0.11006  0.42668  0.82383  Biso   1.000  O
  O3220    1.0000 0.10253  0.44588  0.97950  Biso   1.000  O
  O3221    1.0000 0.10077  0.40571  0.14952  Biso   1.000  O
  O3222    1.0000 0.11968  0.39809  0.37237  Biso   1.000  O
  O3223    1.0000 0.31688  0.73904  0.45681  Biso   1.000  O
  O3224    1.0000 0.28329  0.74286  0.66556  Biso   1.000  O
  O3225    1.0000 0.31910  0.77102  0.84441  Biso   1.000  O
  O3226    1.0000 0.31806  0.76273  0.99324  Biso   1.000  O
  O3227    1.0000 0.32101  0.74532  0.15052  Biso   1.000  O
  O3228    1.0000 0.32403  0.72272  0.38324  Biso   1.000  O
  O3229    1.0000 0.32034  0.06508  0.49729  Biso   1.000  O
  O3230    1.0000 0.28008  0.09448  0.69770  Biso   1.000  O
  O3231    1.0000 0.30023  0.08852  0.85711  Biso   1.000  O
  O3232    1.0000 0.29602  0.10017  0.00046  Biso   1.000  O
  O3233    1.0000 0.34445  0.08775  0.18864  Biso   1.000  O
  O3234    1.0000 0.28992  0.13183  0.33176  Biso   1.000  O
  O3235    1.0000 0.28500  0.44217  0.49049  Biso   1.000  O
  O3236    1.0000 0.29452  0.42915  0.70996  Biso   1.000  O
  O3237    1.0000 0.28494  0.42637  0.83850  Biso   1.000  O
  O3238    1.0000 0.30836  0.42896  0.01102  Biso   1.000  O
  O3239    1.0000 0.29407  0.42494  0.11895  Biso   1.000  O
  O3240    1.0000 0.28578  0.43416  0.30683  Biso   1.000  O
  O3241    1.0000 0.65608  0.54398  0.63404  Biso   1.000  O
  O3242    1.0000 0.61942  0.54316  0.76536  Biso   1.000  O
  O3243    1.0000 0.61620  0.53312  0.97901  Biso   1.000  O
  O3244    1.0000 0.65395  0.52094  0.10844  Biso   1.000  O
  O3245    1.0000 0.65390  0.58467  0.33962  Biso   1.000  O
  O3246    1.0000 0.67359  0.53631  0.43702  Biso   1.000  O
  O3247    1.0000 0.60236  0.89356  0.56938  Biso   1.000  O
  O3248    1.0000 0.62772  0.82577  0.77876  Biso   1.000  O
  O3249    1.0000 0.61894  0.84708  0.94559  Biso   1.000  O
  O3250    1.0000 0.63862  0.88949  0.14123  Biso   1.000  O
  O3251    1.0000 0.62874  0.85462  0.28218  Biso   1.000  O
  O3252    1.0000 0.64539  0.83005  0.50851  Biso   1.000  O
  O3253    1.0000 0.65121  0.23541  0.64080  Biso   1.000  O
  O3254    1.0000 0.63999  0.22356  0.79530  Biso   1.000  O
  O3255    1.0000 0.65993  0.20666  0.96189  Biso   1.000  O
  O3256    1.0000 0.65536  0.18604  0.12574  Biso   1.000  O
  O3257    1.0000 0.66365  0.23942  0.30965  Biso   1.000  O
  O3258    1.0000 0.62916  0.20488  0.45078  Biso   1.000  O
  O3259    1.0000 0.81547  0.54675  0.58118  Biso   1.000  O
  O3260    1.0000 0.79572  0.55913  0.76301  Biso   1.000  O
  O3261    1.0000 0.83731  0.51584  0.96718  Biso   1.000  O
  O3262    1.0000 0.84812  0.53089  0.08664  Biso   1.000  O
  O3263    1.0000 0.84306  0.55445  0.28283  Biso   1.000  O
  O3264    1.0000 0.83676  0.55363  0.48146  Biso   1.000  O
  O3265    1.0000 0.83062  0.89433  0.63374  Biso   1.000  O
  O3266    1.0000 0.81657  0.84798  0.73946  Biso   1.000  O
  O3267    1.0000 0.87167  0.88648  0.92309  Biso   1.000  O
  O3268    1.0000 0.84983  0.87812  0.14098  Biso   1.000  O
  O3269    1.0000 0.83188  0.88835  0.24464  Biso   1.000  O
  O3270    1.0000 0.82495  0.86155  0.41863  Biso   1.000  O
  O3271    1.0000 0.82615  0.20435  0.65504  Biso   1.000  O
  O3272    1.0000 0.85195  0.15449  0.80432  Biso   1.000  O
  O3273    1.0000 0.84774  0.23538  0.91276  Biso   1.000  O
  O3274    1.0000 0.83334  0.18068  0.13319  Biso   1.000  O
  O3275    1.0000 0.81213  0.21583  0.35225  Biso   1.000  O
  O3276    1.0000 0.82070  0.18783  0.43369  Biso   1.000  O
  O3277    1.0000 0.01233  0.56826  0.62326  Biso   1.000  O
  O3278    1.0000 0.05250  0.54866  0.78923  Biso   1.000  O
  O3279    1.0000 0.00161  0.54395  0.89628  Biso   1.000  O
  O3280    1.0000 0.02496  0.54830  0.08864  Biso   1.000  O
  O3281    1.0000 0.02184  0.50594  0.29980  Biso   1.000  O
  O3282    1.0000 0.03549  0.53075  0.46951  Biso   1.000  O
[truncated: 392,719 more chars]
