# Supplementary material for: Geometrically frustrated interactions drive structural complexity in amorphous calcium carbonate
Source: Nat Chem. 2023 Sep 25;16(1):36–41. doi: 10.1038/s41557-023-01339-2 (PMC10774122; doi:10.1038/s41557-023-01339-2)
Supplement: Supplementary file 4 — Atomic coordinates in crystallographic information file format for a representative Molecular Dynamics model of amorphous calcium carbonate. [file 41557_2023_1339_MOESM4_ESM.cif]

data_ACC_MD
_chemical_formula_structural       C1620Ca1620H3240O6480
_chemical_formula_sum              "C1620 Ca1620 H3240 O6480"
_cell_length_a       52.7945
_cell_length_b       54.7943
_cell_length_c       45.1953
_cell_angle_alpha    90
_cell_angle_beta     90
_cell_angle_gamma    90

_space_group_name_H-M_alt    "P 1"
_space_group_IT_number       1

loop_
  _space_group_symop_operation_xyz
  'x, y, z'

loop_
  _atom_site_type_symbol
  _atom_site_label
  _atom_site_symmetry_multiplicity
  _atom_site_fract_x
  _atom_site_fract_y
  _atom_site_fract_z
  _atom_site_occupancy
  C   C1        1.0  0.04559  0.01565  0.32002  1.0000
  C   C2        1.0  0.00624  0.21346  0.20312  1.0000
  C   C3        1.0  0.17239  0.18530  0.01331  1.0000
  C   C4        1.0  0.15566  0.23431  0.30385  1.0000
  C   C5        1.0  0.22170  0.07326  0.01301  1.0000
  C   C6        1.0  0.06451  0.02486  0.24473  1.0000
  C   C7        1.0  0.04986  0.05025  0.13563  1.0000
  C   C8        1.0  0.12147  0.04646  0.23192  1.0000
  C   C9        1.0  0.15309  0.10272  0.08913  1.0000
  C   C10       1.0  0.01964  0.05699  0.22305  1.0000
  C   C11       1.0  0.22823  0.16942  0.25743  1.0000
  C   C12       1.0  0.04881  0.21796  0.07761  1.0000
  C   C13       1.0  0.07007  0.17029  0.29183  1.0000
  C   C14       1.0  0.21326  0.12651  0.20022  1.0000
  C   C15       1.0  0.07837  0.22917  0.16466  1.0000
  C   C16       1.0  0.07523  0.11760  0.16472  1.0000
  C   C17       1.0  0.21354  0.24040  0.01824  1.0000
  C   C18       1.0  0.06156  0.17773  0.17939  1.0000
  C   C19       1.0  0.15763  0.05763  0.28717  1.0000
  C   C20       1.0  0.11621  0.12053  0.00577  1.0000
  C   C21       1.0  0.13749  0.13292  0.22910  1.0000
  C   C22       1.0  0.24439  0.04718  0.13657  1.0000
  C   C23       1.0  0.15647  0.24286  0.05803  1.0000
  C   C24       1.0  0.05040  0.11879  0.25100  1.0000
  C   C25       1.0  0.04745  0.05941  0.04782  1.0000
  C   C26       1.0  0.21815  0.21397  0.12464  1.0000
  C   C27       1.0  0.07296  0.14969  0.05962  1.0000
  C   C28       1.0  0.21345  0.05249  0.20785  1.0000
  C   C29       1.0  0.22443  0.15335  0.05683  1.0000
  C   C30       1.0  0.15216  0.16590  0.12648  1.0000
  C   C31       1.0  0.00461  0.10535  0.12078  1.0000
  C   C32       1.0  0.24902  0.06345  0.28741  1.0000
  C   C33       1.0  0.16723  0.09688  0.32696  1.0000
  C   C34       1.0  0.23776  0.10829  0.11176  1.0000
  C   C35       1.0  0.09496  0.07659  0.32539  1.0000
  C   C36       1.0  0.05512  0.22977  0.28742  1.0000
  C   C37       1.0  0.23608  0.02734  0.59573  1.0000
  C   C38       1.0  0.06149  0.16477  0.49604  1.0000
  C   C39       1.0  0.14108  0.11299  0.44888  1.0000
  C   C40       1.0  0.11184  0.04924  0.61013  1.0000
  C   C41       1.0  0.16571  0.15604  0.33990  1.0000
  C   C42       1.0  0.15382  0.01650  0.41238  1.0000
  C   C43       1.0  0.03323  0.15697  0.59886  1.0000
  C   C44       1.0  0.15044  0.14810  0.52244  1.0000
  C   C45       1.0  0.18612  0.19604  0.42490  1.0000
  C   C46       1.0  0.03791  0.22026  0.56619  1.0000
  C   C47       1.0  0.23228  0.17785  0.52846  1.0000
  C   C48       1.0  0.07172  0.20186  0.66310  1.0000
  C   C49       1.0  0.13529  0.21516  0.49460  1.0000
  C   C50       1.0  0.10196  0.05568  0.48148  1.0000
  C   C51       1.0  0.04017  0.08123  0.49887  1.0000
  C   C52       1.0  0.18830  0.07554  0.55589  1.0000
  C   C53       1.0  0.17767  0.05859  0.40143  1.0000
  C   C54       1.0  0.12236  0.23918  0.59088  1.0000
  C   C55       1.0  0.05243  0.02819  0.41525  1.0000
  C   C56       1.0  0.18065  0.02808  0.50090  1.0000
  C   C57       1.0  0.10658  0.10010  0.57031  1.0000
  C   C58       1.0  0.20321  0.06814  0.64338  1.0000
  C   C59       1.0  0.01276  0.10030  0.63038  1.0000
  C   C60       1.0  0.17024  0.15900  0.58962  1.0000
  C   C61       1.0  0.21463  0.10807  0.38164  1.0000
  C   C62       1.0  0.09027  0.01020  0.51740  1.0000
  C   C63       1.0  0.09350  0.17922  0.39613  1.0000
  C   C64       1.0  0.06275  0.11350  0.38879  1.0000
  C   C65       1.0  0.01254  0.01170  0.59229  1.0000
  C   C66       1.0  0.04614  0.24682  0.45364  1.0000
  C   C67       1.0  0.24896  0.21893  0.36056  1.0000
  C   C68       1.0  0.23803  0.15066  0.64366  1.0000
  C   C69       1.0  0.13610  0.01000  0.65739  1.0000
  C   C70       1.0  0.24870  0.02016  0.38038  1.0000
  C   C71       1.0  0.22138  0.24713  0.56792  1.0000
  C   C72       1.0  0.24886  0.10796  0.50187  1.0000
  C   C73       1.0  0.01032  0.05515  0.69641  1.0000
  C   C74       1.0  0.19171  0.14802  0.75683  1.0000
  C   C75       1.0  0.09299  0.14799  0.68307  1.0000
  C   C76       1.0  0.11665  0.01845  0.96083  1.0000
  C   C77       1.0  0.22576  0.20170  0.72995  1.0000
  C   C78       1.0  0.11310  0.18729  0.77564  1.0000
  C   C79       1.0  0.07553  0.08313  0.71499  1.0000
  C   C80       1.0  0.23332  0.02096  0.71562  1.0000
  C   C81       1.0  0.00893  0.24872  0.83554  1.0000
  C   C82       1.0  0.01349  0.01568  0.99781  1.0000
  C   C83       1.0  0.18975  0.22506  0.93130  1.0000
  C   C84       1.0  0.12287  0.24303  0.91740  1.0000
  C   C85       1.0  0.04555  0.22585  0.96571  1.0000
  C   C86       1.0  0.12298  0.15447  0.92259  1.0000
  C   C87       1.0  0.04246  0.12827  0.79910  1.0000
  C   C88       1.0  0.10128  0.09399  0.86897  1.0000
  C   C89       1.0  0.09010  0.04085  0.78845  1.0000
  C   C90       1.0  0.22153  0.10087  0.85510  1.0000
  C   C91       1.0  0.01779  0.13397  0.72164  1.0000
  C   C92       1.0  0.18616  0.03700  0.75838  1.0000
  C   C93       1.0  0.10530  0.20175  0.83857  1.0000
  C   C94       1.0  0.18896  0.17280  0.88311  1.0000
  C   C95       1.0  0.14844  0.20581  0.69460  1.0000
  C   C96       1.0  0.04747  0.12842  0.93408  1.0000
  C   C97       1.0  0.18949  0.22545  0.80661  1.0000
  C   C98       1.0  0.02790  0.07118  0.92823  1.0000
  C   C99       1.0  0.04904  0.20755  0.89565  1.0000
  C   C100      1.0  0.23597  0.03809  0.89586  1.0000
  C   C101      1.0  0.24185  0.14181  0.96985  1.0000
  C   C102      1.0  0.05768  0.24299  0.74834  1.0000
  C   C103      1.0  0.00724  0.15152  0.98790  1.0000
  C   C104      1.0  0.09472  0.22278  0.99363  1.0000
  C   C105      1.0  0.15050  0.01073  0.88595  1.0000
  C   C106      1.0  0.24191  0.24892  0.82226  1.0000
  C   C107      1.0  0.15176  0.10739  0.67502  1.0000
  C   C108      1.0  0.24055  0.29004  0.12903  1.0000
  C   C109      1.0  0.13855  0.32911  0.00743  1.0000
  C   C110      1.0  0.08705  0.29006  0.23744  1.0000
  C   C111      1.0  0.23205  0.29725  0.02972  1.0000
  C   C112      1.0  0.03055  0.31786  0.15285  1.0000
  C   C113      1.0  0.19513  0.35037  0.12831  1.0000
  C   C114      1.0  0.18493  0.35296  0.29402  1.0000
  C   C115      1.0  0.21412  0.38038  0.22735  1.0000
  C   C116      1.0  0.11793  0.45064  0.14900  1.0000
  C   C117      1.0  0.18280  0.42492  0.18166  1.0000
  C   C118      1.0  0.19630  0.31805  0.07839  1.0000
  C   C119      1.0  0.13002  0.40617  0.23694  1.0000
  C   C120      1.0  0.02962  0.48058  0.16108  1.0000
  C   C121      1.0  0.07377  0.47741  0.30059  1.0000
  C   C122      1.0  0.02084  0.29315  0.06155  1.0000
  C   C123      1.0  0.11630  0.36643  0.09101  1.0000
  C   C124      1.0  0.03644  0.30304  0.24960  1.0000
  C   C125      1.0  0.04221  0.39193  0.28318  1.0000
  C   C126      1.0  0.19975  0.42337  0.07450  1.0000
  C   C127      1.0  0.13300  0.31799  0.30867  1.0000
  C   C128      1.0  0.06995  0.38914  0.19349  1.0000
  C   C129      1.0  0.08983  0.42441  0.06330  1.0000
  C   C130      1.0  0.19438  0.46495  0.26492  1.0000
  C   C131      1.0  0.12484  0.40944  0.30612  1.0000
  C   C132      1.0  0.12088  0.27496  0.10624  1.0000
  C   C133      1.0  0.11694  0.34702  0.17521  1.0000
  C   C134      1.0  0.18528  0.28509  0.20367  1.0000
  C   C135      1.0  0.22528  0.28347  0.32452  1.0000
  C   C136      1.0  0.16896  0.49357  0.09162  1.0000
  C   C137      1.0  0.24033  0.38683  0.01557  1.0000
  C   C138      1.0  0.19678  0.44843  0.32359  1.0000
  C   C139      1.0  0.09214  0.31184  0.66213  1.0000
  C   C140      1.0  0.02899  0.33894  0.43406  1.0000
  C   C141      1.0  0.11644  0.42441  0.54739  1.0000
  C   C142      1.0  0.12878  0.43103  0.42878  1.0000
  C   C143      1.0  0.08173  0.36428  0.34955  1.0000
  C   C144      1.0  0.15562  0.33344  0.60905  1.0000
  C   C145      1.0  0.18260  0.43576  0.47552  1.0000
  C   C146      1.0  0.07769  0.27724  0.56144  1.0000
  C   C147      1.0  0.08259  0.34364  0.58267  1.0000
  C   C148      1.0  0.11522  0.34995  0.45477  1.0000
  C   C149      1.0  0.16129  0.38065  0.39627  1.0000
  C   C150      1.0  0.01009  0.32452  0.61413  1.0000
  C   C151      1.0  0.17539  0.27351  0.64107  1.0000
  C   C152      1.0  0.10909  0.26598  0.47191  1.0000
  C   C153      1.0  0.17613  0.48061  0.61160  1.0000
  C   C154      1.0  0.05317  0.47307  0.51337  1.0000
  C   C155      1.0  0.09220  0.47454  0.62870  1.0000
  C   C156      1.0  0.10580  0.38352  0.64228  1.0000
  C   C157      1.0  0.21075  0.33475  0.62202  1.0000
  C   C158      1.0  0.05458  0.36713  0.49885  1.0000
  C   C159      1.0  0.23353  0.33855  0.53319  1.0000
  C   C160      1.0  0.12448  0.25582  0.36688  1.0000
  C   C161      1.0  0.03962  0.25693  0.35655  1.0000
  C   C162      1.0  0.06174  0.43263  0.39998  1.0000
  C   C163      1.0  0.24587  0.30566  0.46123  1.0000
  C   C164      1.0  0.19584  0.46449  0.39273  1.0000
  C   C165      1.0  0.18678  0.41233  0.57372  1.0000
  C   C166      1.0  0.00301  0.26323  0.62036  1.0000
  C   C167      1.0  0.15658  0.37267  0.51810  1.0000
  C   C168      1.0  0.18716  0.27092  0.45366  1.0000
  C   C169      1.0  0.10591  0.44438  0.35392  1.0000
  C   C170      1.0  0.01505  0.43941  0.42589  1.0000
  C   C171      1.0  0.11653  0.49817  0.52889  1.0000
  C   C172      1.0  0.00438  0.38138  0.61141  1.0000
  C   C173      1.0  0.24438  0.25486  0.66618  1.0000
  C   C174      1.0  0.00315  0.40577  0.75894  1.0000
  C   C175      1.0  0.22002  0.28365  0.90535  1.0000
  C   C176      1.0  0.10251  0.43759  0.72436  1.0000
  C   C177      1.0  0.11955  0.38128  0.90875  1.0000
  C   C178      1.0  0.13564  0.28610  0.97478  1.0000
  C   C179      1.0  0.22938  0.40535  0.92255  1.0000
  C   C180      1.0  0.05427  0.48257  0.76078  1.0000
  C   C181      1.0  0.03147  0.35439  0.97245  1.0000
  C   C182      1.0  0.05536  0.30687  0.88626  1.0000
  C   C183      1.0  0.24492  0.42140  0.83807  1.0000
  C   C184      1.0  0.02258  0.32799  0.73464  1.0000
  C   C185      1.0  0.10944  0.48288  0.98082  1.0000
  C   C186      1.0  0.09950  0.38301  0.79295  1.0000
  C   C187      1.0  0.12413  0.46107  0.82706  1.0000
  C   C188      1.0  0.06980  0.29724  0.81747  1.0000
  C   C189      1.0  0.06407  0.40526  0.88320  1.0000
  C   C190      1.0  0.17322  0.33872  0.90359  1.0000
  C   C191      1.0  0.22065  0.29873  0.74559  1.0000
  C   C192      1.0  0.17895  0.44598  0.96079  1.0000
  C   C193      1.0  0.02794  0.29195  0.97501  1.0000
  C   C194      1.0  0.17413  0.39445  0.84095  1.0000
  C   C195      1.0  0.04139  0.39693  0.69001  1.0000
  C   C196      1.0  0.16505  0.49807  0.71871  1.0000
  C   C197      1.0  0.18347  0.37252  0.73880  1.0000
  C   C198      1.0  0.14004  0.27001  0.85025  1.0000
  C   C199      1.0  0.15328  0.26076  0.73745  1.0000
  C   C200      1.0  0.21958  0.46570  0.72815  1.0000
  C   C201      1.0  0.05992  0.49062  0.93248  1.0000
  C   C202      1.0  0.17637  0.41799  0.67093  1.0000
  C   C203      1.0  0.05121  0.50027  0.04689  1.0000
  C   C204      1.0  0.16334  0.61906  0.10744  1.0000
  C   C205      1.0  0.22785  0.62899  0.16946  1.0000
  C   C206      1.0  0.22995  0.68046  0.18116  1.0000
  C   C207      1.0  0.04486  0.65686  0.00883  1.0000
  C   C208      1.0  0.01032  0.66470  0.09989  1.0000
  C   C209      1.0  0.08504  0.67774  0.25362  1.0000
  C   C210      1.0  0.16213  0.55282  0.03146  1.0000
  C   C211      1.0  0.07067  0.59804  0.23053  1.0000
  C   C212      1.0  0.18046  0.70761  0.10841  1.0000
  C   C213      1.0  0.08011  0.61283  0.11423  1.0000
  C   C214      1.0  0.11409  0.52907  0.20883  1.0000
  C   C215      1.0  0.11665  0.71586  0.08600  1.0000
  C   C216      1.0  0.17370  0.53934  0.31561  1.0000
  C   C217      1.0  0.17256  0.59672  0.29782  1.0000
  C   C218      1.0  0.03460  0.67750  0.23470  1.0000
  C   C219      1.0  0.21118  0.56713  0.11735  1.0000
  C   C220      1.0  0.17745  0.65891  0.25760  1.0000
  C   C221      1.0  0.08863  0.69824  0.16717  1.0000
  C   C222      1.0  0.20411  0.66513  0.03600  1.0000
  C   C223      1.0  0.01217  0.57269  0.18450  1.0000
  C   C224      1.0  0.16902  0.50296  0.19262  1.0000
  C   C225      1.0  0.12841  0.62195  0.18417  1.0000
  C   C226      1.0  0.12523  0.65077  0.01889  1.0000
  C   C227      1.0  0.10248  0.53614  0.10867  1.0000
  C   C228      1.0  0.02086  0.56781  0.31101  1.0000
  C   C229      1.0  0.07619  0.68072  0.32711  1.0000
  C   C230      1.0  0.12651  0.74611  0.22470  1.0000
  C   C231      1.0  0.01257  0.58129  0.07494  1.0000
  C   C232      1.0  0.24692  0.68204  0.30322  1.0000
  C   C233      1.0  0.23902  0.51887  0.04451  1.0000
  C   C234      1.0  0.24999  0.65834  0.07327  1.0000
  C   C235      1.0  0.17194  0.72616  0.33332  1.0000
  C   C236      1.0  0.00751  0.53057  0.45818  1.0000
  C   C237      1.0  0.07706  0.51475  0.43525  1.0000
  C   C238      1.0  0.23834  0.61562  0.36945  1.0000
  C   C239      1.0  0.21051  0.68823  0.62616  1.0000
  C   C240      1.0  0.17160  0.56359  0.42942  1.0000
  C   C241      1.0  0.02576  0.62431  0.49550  1.0000
  C   C242      1.0  0.10764  0.71289  0.65598  1.0000
  C   C243      1.0  0.05580  0.66464  0.51876  1.0000
  C   C244      1.0  0.22654  0.52171  0.48213  1.0000
  C   C245      1.0  0.02356  0.71087  0.58702  1.0000
  C   C246      1.0  0.04314  0.55593  0.55196  1.0000
  C   C247      1.0  0.18379  0.60400  0.50410  1.0000
  C   C248      1.0  0.19582  0.61019  0.58207  1.0000
  C   C249      1.0  0.15675  0.70513  0.54187  1.0000
  C   C250      1.0  0.24529  0.51147  0.64503  1.0000
  C   C251      1.0  0.03242  0.67323  0.41265  1.0000
  C   C252      1.0  0.11335  0.60746  0.49417  1.0000
  C   C253      1.0  0.19598  0.65162  0.40749  1.0000
  C   C254      1.0  0.13844  0.56004  0.63621  1.0000
  C   C255      1.0  0.07123  0.61943  0.64137  1.0000
  C   C256      1.0  0.11346  0.68880  0.40135  1.0000
  C   C257      1.0  0.20080  0.50731  0.55148  1.0000
  C   C258      1.0  0.23977  0.52937  0.38346  1.0000
  C   C259      1.0  0.07992  0.59910  0.41610  1.0000
  C   C260      1.0  0.21682  0.71751  0.44988  1.0000
  C   C261      1.0  0.12296  0.55874  0.52223  1.0000
  C   C262      1.0  0.14111  0.67409  0.47055  1.0000
  C   C263      1.0  0.12831  0.53027  0.39210  1.0000
  C   C264      1.0  0.23466  0.63217  0.49833  1.0000
  C   C265      1.0  0.01447  0.73482  0.46496  1.0000
  C   C266      1.0  0.04015  0.51624  0.37331  1.0000
  C   C267      1.0  0.24872  0.70228  0.54307  1.0000
  C   C268      1.0  0.09335  0.60712  0.33730  1.0000
  C   C269      1.0  0.04495  0.52824  0.65931  1.0000
  C   C270      1.0  0.00757  0.67067  0.77988  1.0000
  C   C271      1.0  0.18472  0.67289  0.73056  1.0000
  C   C272      1.0  0.22281  0.59839  0.87394  1.0000
  C   C273      1.0  0.15449  0.50714  0.81482  1.0000
  C   C274      1.0  0.06795  0.57224  0.82226  1.0000
  C   C275      1.0  0.23331  0.71535  0.90710  1.0000
  C   C276      1.0  0.10712  0.55651  0.98067  1.0000
  C   C277      1.0  0.10873  0.53204  0.70866  1.0000
  C   C278      1.0  0.08823  0.59003  0.75121  1.0000
  C   C279      1.0  0.07973  0.70820  0.97407  1.0000
  C   C280      1.0  0.22180  0.59047  0.97821  1.0000
  C   C281      1.0  0.11110  0.59638  0.89328  1.0000
  C   C282      1.0  0.15810  0.63101  0.80985  1.0000
  C   C283      1.0  0.15419  0.56063  0.82817  1.0000
  C   C284      1.0  0.20827  0.60275  0.69956  1.0000
  C   C285      1.0  0.04908  0.72279  0.86192  1.0000
  C   C286      1.0  0.23689  0.50907  0.91513  1.0000
  C   C287      1.0  0.04483  0.64129  0.92142  1.0000
  C   C288      1.0  0.17925  0.57189  0.76107  1.0000
  C   C289      1.0  0.05747  0.70004  0.67148  1.0000
  C   C290      1.0  0.17001  0.53730  0.92026  1.0000
  C   C291      1.0  0.16806  0.69691  0.86293  1.0000
  C   C292      1.0  0.16945  0.68520  0.96009  1.0000
  C   C293      1.0  0.14003  0.64210  0.68399  1.0000
  C   C294      1.0  0.20898  0.73424  0.77271  1.0000
  C   C295      1.0  0.09123  0.70378  0.74571  1.0000
  C   C296      1.0  0.14823  0.63203  0.92280  1.0000
  C   C297      1.0  0.23179  0.65709  0.81435  1.0000
  C   C298      1.0  0.09018  0.65422  0.81421  1.0000
  C   C299      1.0  0.01085  0.74063  0.77224  1.0000
  C   C300      1.0  0.01496  0.54815  0.97342  1.0000
  C   C301      1.0  0.00564  0.61850  0.85531  1.0000
  C   C302      1.0  0.24807  0.64288  0.96611  1.0000
  C   C303      1.0  0.01215  0.82235  0.22573  1.0000
  C   C304      1.0  0.07008  0.88043  0.26217  1.0000
  C   C305      1.0  0.02753  0.93382  0.03308  1.0000
  C   C306      1.0  0.24445  0.85948  0.29565  1.0000
  C   C307      1.0  0.02242  0.86347  0.30715  1.0000
  C   C308      1.0  0.17898  0.92493  0.02888  1.0000
  C   C309      1.0  0.22623  0.99010  0.22779  1.0000
  C   C310      1.0  0.11168  0.80415  0.27902  1.0000
  C   C311      1.0  0.13499  0.95662  0.22565  1.0000
  C   C312      1.0  0.22017  0.81383  0.09253  1.0000
  C   C313      1.0  0.13309  0.81903  0.04072  1.0000
  C   C314      1.0  0.07293  0.77983  0.03033  1.0000
  C   C315      1.0  0.19074  0.90261  0.28370  1.0000
  C   C316      1.0  0.09563  0.88722  0.06564  1.0000
  C   C317      1.0  0.10761  0.96276  0.07167  1.0000
  C   C318      1.0  0.09170  0.84206  0.15950  1.0000
  C   C319      1.0  0.06596  0.79185  0.15650  1.0000
  C   C320      1.0  0.04789  0.96621  0.23696  1.0000
  C   C321      1.0  0.06588  0.90686  0.16057  1.0000
  C   C322      1.0  0.20237  0.80366  0.26372  1.0000
  C   C323      1.0  0.13845  0.87512  0.21763  1.0000
  C   C324      1.0  0.18080  0.80245  0.15181  1.0000
  C   C325      1.0  0.02422  0.85742  0.06943  1.0000
  C   C326      1.0  0.24337  0.96230  0.29187  1.0000
  C   C327      1.0  0.21552  0.90456  0.09531  1.0000
  C   C328      1.0  0.10419  0.99506  0.16037  1.0000
  C   C329      1.0  0.21708  0.76822  0.03200  1.0000
  C   C330      1.0  0.20118  0.99456  0.01381  1.0000
  C   C331      1.0  0.24525  0.76512  0.25616  1.0000
  C   C332      1.0  0.18009  0.99451  0.08333  1.0000
  C   C333      1.0  0.12576  0.99209  0.31544  1.0000
  C   C334      1.0  0.05274  0.75839  0.26894  1.0000
  C   C335      1.0  0.03143  0.99287  0.10968  1.0000
  C   C336      1.0  0.01479  0.75982  0.01007  1.0000
  C   C337      1.0  0.17633  0.95465  0.58098  1.0000
  C   C338      1.0  0.01261  0.80079  0.51017  1.0000
  C   C339      1.0  0.14532  0.82907  0.64122  1.0000
  C   C340      1.0  0.17280  0.75929  0.62125  1.0000
  C   C341      1.0  0.00888  0.78471  0.37258  1.0000
  C   C342      1.0  0.07003  0.83020  0.38034  1.0000
  C   C343      1.0  0.03151  0.86107  0.53430  1.0000
  C   C344      1.0  0.21053  0.81874  0.64686  1.0000
  C   C345      1.0  0.02083  0.94189  0.51261  1.0000
  C   C346      1.0  0.09758  0.88606  0.57763  1.0000
  C   C347      1.0  0.11262  0.79059  0.41873  1.0000
  C   C348      1.0  0.15971  0.76872  0.43050  1.0000
  C   C349      1.0  0.17550  0.77184  0.52707  1.0000
  C   C350      1.0  0.11641  0.87790  0.48759  1.0000
  C   C351      1.0  0.08586  0.94137  0.51432  1.0000
  C   C352      1.0  0.17703  0.92429  0.48079  1.0000
  C   C353      1.0  0.06329  0.78018  0.64907  1.0000
  C   C354      1.0  0.05395  0.95761  0.62131  1.0000
  C   C355      1.0  0.15711  0.96693  0.44449  1.0000
  C   C356      1.0  0.23155  0.92888  0.55881  1.0000
  C   C357      1.0  0.15612  0.89608  0.40557  1.0000
  C   C358      1.0  0.08631  0.78993  0.58344  1.0000
  C   C359      1.0  0.21029  0.86985  0.58194  1.0000
  C   C360      1.0  0.02010  0.87275  0.44846  1.0000
  C   C361      1.0  0.01223  0.83202  0.60917  1.0000
  C   C362      1.0  0.22379  0.87396  0.45750  1.0000
  C   C363      1.0  0.13913  0.83454  0.52628  1.0000
  C   C364      1.0  0.22983  0.96910  0.46009  1.0000
  C   C365      1.0  0.07487  0.91974  0.43542  1.0000
  C   C366      1.0  0.06733  0.92824  0.34573  1.0000
  C   C367      1.0  0.09064  0.75362  0.49957  1.0000
  C   C368      1.0  0.24813  0.93252  0.37260  1.0000
  C   C369      1.0  0.20141  0.79272  0.35537  1.0000
  C   C370      1.0  0.12879  0.89699  0.64688  1.0000
  C   C371      1.0  0.15697  0.86672  0.33424  1.0000
  C   C372      1.0  0.20650  0.93313  0.68636  1.0000
  C   C373      1.0  0.06445  0.99673  0.87990  1.0000
  C   C374      1.0  0.13048  0.76364  0.78805  1.0000
  C   C375      1.0  0.14734  0.94580  0.86694  1.0000
  C   C376      1.0  0.09536  0.88013  0.96424  1.0000
  C   C377      1.0  0.06401  0.92609  0.89212  1.0000
  C   C378      1.0  0.06613  0.90674  0.79665  1.0000
  C   C379      1.0  0.05316  0.94832  0.71196  1.0000
  C   C380      1.0  0.13273  0.78565  0.70435  1.0000
  C   C381      1.0  0.18148  0.80819  0.80246  1.0000
  C   C382      1.0  0.05361  0.83253  0.80470  1.0000
  C   C383      1.0  0.14505  0.85819  0.87960  1.0000
  C   C384      1.0  0.16417  0.94168  0.95096  1.0000
  C   C385      1.0  0.07852  0.96882  0.97295  1.0000
  C   C386      1.0  0.22521  0.86767  0.81057  1.0000
  C   C387      1.0  0.19872  0.77526  0.90895  1.0000
  C   C388      1.0  0.03564  0.76865  0.72006  1.0000
  C   C389      1.0  0.23185  0.87667  0.72182  1.0000
  C   C390      1.0  0.20314  0.95784  0.77669  1.0000
  C   C391      1.0  0.06107  0.87568  0.69853  1.0000
  C   C392      1.0  0.21995  0.87204  0.90322  1.0000
  C   C393      1.0  0.20773  0.99048  0.83966  1.0000
  C   C394      1.0  0.14476  0.95516  0.71865  1.0000
  C   C395      1.0  0.15835  0.86719  0.74243  1.0000
  C   C396      1.0  0.13900  0.89696  0.79042  1.0000
  C   C397      1.0  0.17148  0.81448  0.95911  1.0000
  C   C398      1.0  0.04558  0.84392  0.90691  1.0000
  C   C399      1.0  0.00086  0.85122  0.71808  1.0000
  C   C400      1.0  0.12299  0.75538  0.93345  1.0000
  C   C401      1.0  0.01119  0.75409  0.93401  1.0000
  C   C402      1.0  0.19057  0.86882  0.99377  1.0000
  C   C403      1.0  0.24487  0.96896  0.91784  1.0000
  C   C404      1.0  0.44642  0.08826  0.31508  1.0000
  C   C405      1.0  0.35815  0.02186  0.09278  1.0000
  C   C406      1.0  0.48381  0.07722  0.02689  1.0000
  C   C407      1.0  0.40073  0.13771  0.25202  1.0000
  C   C408      1.0  0.38689  0.19814  0.17650  1.0000
  C   C409      1.0  0.36584  0.22909  0.31242  1.0000
  C   C410      1.0  0.41541  0.01504  0.05373  1.0000
  C   C411      1.0  0.31298  0.18640  0.28568  1.0000
  C   C412      1.0  0.44583  0.16498  0.03362  1.0000
  C   C413      1.0  0.39822  0.14863  0.08126  1.0000
  C   C414      1.0  0.43874  0.09779  0.16737  1.0000
  C   C415      1.0  0.27066  0.01055  0.07430  1.0000
  C   C416      1.0  0.45053  0.22926  0.17927  1.0000
  C   C417      1.0  0.47573  0.24468  0.01433  1.0000
  C   C418      1.0  0.27317  0.22696  0.28749  1.0000
  C   C419      1.0  0.34810  0.15284  0.16134  1.0000
  C   C420      1.0  0.30609  0.19253  0.08890  1.0000
  C   C421      1.0  0.37716  0.08800  0.16761  1.0000
  C   C422      1.0  0.35980  0.23008  0.07677  1.0000
  C   C423      1.0  0.45862  0.05173  0.25441  1.0000
  C   C424      1.0  0.29071  0.00615  0.29534  1.0000
  C   C425      1.0  0.45029  0.17733  0.26774  1.0000
  C   C426      1.0  0.33949  0.05806  0.30048  1.0000
  C   C427      1.0  0.27331  0.21972  0.17117  1.0000
  C   C428      1.0  0.29262  0.09542  0.19894  1.0000
  C   C429      1.0  0.45725  0.14372  0.16213  1.0000
  C   C430      1.0  0.34853  0.12997  0.27185  1.0000
  C   C431      1.0  0.45579  0.02985  0.15473  1.0000
  C   C432      1.0  0.40003  0.08466  0.06150  1.0000
  C   C433      1.0  0.31085  0.09240  0.05272  1.0000
  C   C434      1.0  0.45223  0.24480  0.08685  1.0000
  C   C435      1.0  0.29924  0.19215  0.63486  1.0000
  C   C436      1.0  0.47558  0.07521  0.41553  1.0000
  C   C437      1.0  0.30486  0.23396  0.45083  1.0000
  C   C438      1.0  0.49709  0.24326  0.44394  1.0000
  C   C439      1.0  0.33155  0.13559  0.48174  1.0000
  C   C440      1.0  0.29436  0.08165  0.62748  1.0000
  C   C441      1.0  0.29415  0.07088  0.44413  1.0000
  C   C442      1.0  0.38633  0.08521  0.41593  1.0000
  C   C443      1.0  0.42842  0.14186  0.56596  1.0000
  C   C444      1.0  0.46812  0.06165  0.58833  1.0000
  C   C445      1.0  0.33328  0.06517  0.53923  1.0000
  C   C446      1.0  0.43381  0.01500  0.35642  1.0000
  C   C447      1.0  0.34730  0.18844  0.55842  1.0000
  C   C448      1.0  0.38930  0.03104  0.65788  1.0000
  C   C449      1.0  0.40747  0.04792  0.51334  1.0000
  C   C450      1.0  0.47087  0.04163  0.52193  1.0000
  C   C451      1.0  0.35152  0.15703  0.38378  1.0000
  C   C452      1.0  0.33323  0.02273  0.36225  1.0000
  C   C453      1.0  0.41907  0.12243  0.37190  1.0000
  C   C454      1.0  0.42727  0.19909  0.42509  1.0000
  C   C455      1.0  0.36259  0.03301  0.42836  1.0000
  C   C456      1.0  0.28739  0.11690  0.56611  1.0000
  C   C457      1.0  0.47760  0.19489  0.53310  1.0000
  C   C458      1.0  0.26061  0.02304  0.45913  1.0000
  C   C459      1.0  0.29660  0.10140  0.37291  1.0000
  C   C460      1.0  0.42896  0.18095  0.35776  1.0000
  C   C461      1.0  0.41382  0.18627  0.48507  1.0000
  C   C462      1.0  0.39104  0.09160  0.59665  1.0000
  C   C463      1.0  0.41817  0.11946  0.47549  1.0000
  C   C464      1.0  0.44670  0.00473  0.44917  1.0000
  C   C465      1.0  0.49984  0.15342  0.45982  1.0000
  C   C466      1.0  0.31536  0.17813  0.99095  1.0000
  C   C467      1.0  0.47823  0.01342  0.77770  1.0000
  C   C468      1.0  0.37695  0.12420  0.70827  1.0000
  C   C469      1.0  0.48858  0.23604  0.78813  1.0000
  C   C470      1.0  0.46876  0.21032  0.91637  1.0000
  C   C471      1.0  0.31901  0.16644  0.82053  1.0000
  C   C472      1.0  0.37726  0.23167  0.73808  1.0000
  C   C473      1.0  0.38067  0.02899  0.78206  1.0000
  C   C474      1.0  0.29446  0.09850  0.76960  1.0000
  C   C475      1.0  0.39262  0.16793  0.78929  1.0000
  C   C476      1.0  0.47111  0.03278  0.93345  1.0000
  C   C477      1.0  0.34557  0.17987  0.90903  1.0000
  C   C478      1.0  0.28778  0.11357  0.91131  1.0000
  C   C479      1.0  0.42424  0.11280  0.86293  1.0000
  C   C480      1.0  0.36150  0.09611  0.82044  1.0000
  C   C481      1.0  0.38249  0.20440  0.83057  1.0000
  C   C482      1.0  0.27465  0.19459  0.86900  1.0000
  C   C483      1.0  0.42703  0.08132  0.73806  1.0000
  C   C484      1.0  0.30008  0.14916  0.70774  1.0000
  C   C485      1.0  0.43250  0.07706  0.96257  1.0000
  C   C486      1.0  0.25118  0.21293  0.93278  1.0000
  C   C487      1.0  0.35734  0.06241  0.89934  1.0000
  C   C488      1.0  0.46551  0.20265  0.72239  1.0000
  C   C489      1.0  0.39207  0.21522  0.97746  1.0000
  C   C490      1.0  0.48101  0.05879  0.81906  1.0000
  C   C491      1.0  0.27350  0.03762  0.80899  1.0000
  C   C492      1.0  0.47911  0.13975  0.96615  1.0000
  C   C493      1.0  0.31041  0.07920  0.98600  1.0000
  C   C494      1.0  0.38539  0.12092  0.96091  1.0000
  C   C495      1.0  0.44792  0.13839  0.67029  1.0000
  C   C496      1.0  0.28951  0.24935  0.72042  1.0000
  C   C497      1.0  0.28770  0.28587  0.00112  1.0000
  C   C498      1.0  0.34120  0.45553  0.01188  1.0000
  C   C499      1.0  0.30153  0.46206  0.09523  1.0000
  C   C500      1.0  0.48814  0.25650  0.24305  1.0000
  C   C501      1.0  0.31528  0.34227  0.25894  1.0000
  C   C502      1.0  0.25447  0.48512  0.23496  1.0000
  C   C503      1.0  0.33509  0.42813  0.18733  1.0000
  C   C504      1.0  0.48301  0.47689  0.25617  1.0000
  C   C505      1.0  0.35209  0.25645  0.19704  1.0000
  C   C506      1.0  0.43372  0.41721  0.00074  1.0000
  C   C507      1.0  0.31336  0.34784  0.06897  1.0000
  C   C508      1.0  0.37926  0.33126  0.06467  1.0000
  C   C509      1.0  0.41929  0.45922  0.21499  1.0000
  C   C510      1.0  0.26496  0.40964  0.26446  1.0000
  C   C511      1.0  0.42904  0.37362  0.28973  1.0000
  C   C512      1.0  0.31767  0.28251  0.12168  1.0000
  C   C513      1.0  0.48380  0.35133  0.08944  1.0000
  C   C514      1.0  0.31399  0.45025  0.31529  1.0000
  C   C515      1.0  0.46413  0.30744  0.13576  1.0000
  C   C516      1.0  0.40295  0.30904  0.16593  1.0000
  C   C517      1.0  0.26791  0.43859  0.16087  1.0000
  C   C518      1.0  0.39330  0.39498  0.05791  1.0000
  C   C519      1.0  0.46860  0.32257  0.23807  1.0000
  C   C520      1.0  0.28796  0.33724  0.31629  1.0000
  C   C521      1.0  0.26801  0.27462  0.23708  1.0000
  C   C522      1.0  0.41154  0.32588  0.29176  1.0000
  C   C523      1.0  0.38331  0.29371  0.00540  1.0000
  C   C524      1.0  0.44359  0.39217  0.19340  1.0000
  C   C525      1.0  0.48506  0.28826  0.30793  1.0000
  C   C526      1.0  0.29011  0.34948  0.18036  1.0000
  C   C527      1.0  0.36808  0.36983  0.21539  1.0000
  C   C528      1.0  0.34615  0.41926  0.26005  1.0000
  C   C529      1.0  0.25877  0.37348  0.09557  1.0000
  C   C530      1.0  0.41674  0.48374  0.09904  1.0000
  C   C531      1.0  0.44854  0.25284  0.52072  1.0000
  C   C532      1.0  0.46375  0.33427  0.38209  1.0000
  C   C533      1.0  0.37192  0.34633  0.55190  1.0000
  C   C534      1.0  0.39876  0.29876  0.58292  1.0000
  C   C535      1.0  0.31123  0.40023  0.58155  1.0000
  C   C536      1.0  0.31067  0.27476  0.59134  1.0000
  C   C537      1.0  0.44642  0.35076  0.47140  1.0000
  C   C538      1.0  0.49092  0.41899  0.45941  1.0000
  C   C539      1.0  0.45218  0.34781  0.63895  1.0000
  C   C540      1.0  0.36525  0.41032  0.33678  1.0000
  C   C541      1.0  0.30461  0.47218  0.40557  1.0000
  C   C542      1.0  0.31365  0.27161  0.36672  1.0000
  C   C543      1.0  0.25863  0.43561  0.65267  1.0000
  C   C544      1.0  0.47126  0.39730  0.54433  1.0000
  C   C545      1.0  0.25634  0.42046  0.36071  1.0000
  C   C546      1.0  0.33605  0.45058  0.50822  1.0000
  C   C547      1.0  0.37967  0.35101  0.42406  1.0000
  C   C548      1.0  0.36063  0.25559  0.49082  1.0000
  C   C549      1.0  0.45161  0.46399  0.48755  1.0000
  C   C550      1.0  0.42130  0.26189  0.40371  1.0000
  C   C551      1.0  0.30594  0.36801  0.38369  1.0000
  C   C552      1.0  0.38502  0.44701  0.61342  1.0000
  C   C553      1.0  0.38584  0.30816  0.36867  1.0000
  C   C554      1.0  0.41537  0.25192  0.61926  1.0000
  C   C555      1.0  0.40196  0.42254  0.52131  1.0000
  C   C556      1.0  0.30786  0.32020  0.51641  1.0000
  C   C557      1.0  0.36548  0.29712  0.46788  1.0000
  C   C558      1.0  0.31606  0.48728  0.59795  1.0000
  C   C559      1.0  0.42647  0.40335  0.38723  1.0000
  C   C560      1.0  0.44713  0.45968  0.35025  1.0000
  C   C561      1.0  0.35442  0.41891  0.44201  1.0000
  C   C562      1.0  0.27788  0.32676  0.61028  1.0000
  C   C563      1.0  0.45725  0.49678  0.61760  1.0000
  C   C564      1.0  0.33977  0.38289  0.63157  1.0000
  C   C565      1.0  0.25100  0.45471  0.52150  1.0000
  C   C566      1.0  0.41957  0.49171  0.42873  1.0000
  C   C567      1.0  0.48338  0.45933  0.58922  1.0000
  C   C568      1.0  0.25580  0.41727  0.45612  1.0000
  C   C569      1.0  0.25068  0.40880  0.57677  1.0000
  C   C570      1.0  0.49579  0.27461  0.37010  1.0000
  C   C571      1.0  0.28870  0.49794  0.46740  1.0000
  C   C572      1.0  0.49738  0.42992  0.80926  1.0000
  C   C573      1.0  0.44019  0.37407  0.76711  1.0000
  C   C574      1.0  0.43334  0.25183  0.89007  1.0000
  C   C575      1.0  0.32851  0.48974  0.67606  1.0000
  C   C576      1.0  0.42227  0.47998  0.97422  1.0000
  C   C577      1.0  0.30925  0.45939  0.90786  1.0000
  C   C578      1.0  0.31873  0.37965  0.92862  1.0000
  C   C579      1.0  0.37461  0.36204  0.95037  1.0000
  C   C580      1.0  0.33139  0.44161  0.79692  1.0000
  C   C581      1.0  0.37637  0.47407  0.89665  1.0000
  C   C582      1.0  0.36065  0.25499  0.89898  1.0000
  C   C583      1.0  0.40427  0.30594  0.90368  1.0000
  C   C584      1.0  0.41427  0.40263  0.87915  1.0000
  C   C585      1.0  0.39626  0.28236  0.72286  1.0000
  C   C586      1.0  0.36503  0.31051  0.82296  1.0000
  C   C587      1.0  0.26057  0.35470  0.68420  1.0000
  C   C588      1.0  0.26620  0.42631  0.74738  1.0000
  C   C589      1.0  0.49490  0.30625  0.96647  1.0000
  C   C590      1.0  0.31865  0.37311  0.85149  1.0000
  C   C591      1.0  0.48292  0.43737  0.86820  1.0000
  C   C592      1.0  0.40546  0.45084  0.78851  1.0000
  C   C593      1.0  0.48317  0.48779  0.91576  1.0000
  C   C594      1.0  0.31113  0.32112  0.74627  1.0000
  C   C595      1.0  0.37860  0.34204  0.67995  1.0000
  C   C596      1.0  0.45904  0.34390  0.89233  1.0000
  C   C597      1.0  0.45823  0.32208  0.82066  1.0000
  C   C598      1.0  0.48329  0.44079  0.69439  1.0000
  C   C599      1.0  0.25078  0.48674  0.98011  1.0000
  C   C600      1.0  0.31028  0.27709  0.92315  1.0000
  C   C601      1.0  0.40451  0.40820  0.67019  1.0000
  C   C602      1.0  0.25234  0.35275  0.81762  1.0000
  C   C603      1.0  0.31224  0.25251  0.82189  1.0000
  C   C604      1.0  0.46744  0.36246  0.99349  1.0000
  C   C605      1.0  0.35527  0.51114  0.07642  1.0000
  C   C606      1.0  0.48051  0.74427  0.17314  1.0000
  C   C607      1.0  0.31191  0.58947  0.30141  1.0000
  C   C608      1.0  0.34346  0.54858  0.22067  1.0000
  C   C609      1.0  0.30486  0.50356  0.19134  1.0000
  C   C610      1.0  0.34463  0.68673  0.30904  1.0000
  C   C611      1.0  0.46152  0.68241  0.23408  1.0000
  C   C612      1.0  0.38738  0.68247  0.27255  1.0000
  C   C613      1.0  0.30513  0.70961  0.07238  1.0000
  C   C614      1.0  0.30235  0.65722  0.23096  1.0000
  C   C615      1.0  0.40888  0.67593  0.08169  1.0000
  C   C616      1.0  0.37327  0.61499  0.14401  1.0000
  C   C617      1.0  0.47104  0.60822  0.07727  1.0000
  C   C618      1.0  0.25145  0.56352  0.25980  1.0000
  C   C619      1.0  0.48227  0.71275  0.07086  1.0000
  C   C620      1.0  0.46126  0.64305  0.17508  1.0000
  C   C621      1.0  0.36270  0.74392  0.16573  1.0000
  C   C622      1.0  0.34117  0.68039  0.16381  1.0000
  C   C623      1.0  0.42149  0.54393  0.04774  1.0000
  C   C624      1.0  0.31170  0.62742  0.00933  1.0000
  C   C625      1.0  0.25557  0.54341  0.14497  1.0000
  C   C626      1.0  0.36350  0.61795  0.03903  1.0000
  C   C627      1.0  0.30131  0.61676  0.16146  1.0000
  C   C628      1.0  0.42613  0.57137  0.13556  1.0000
  C   C629      1.0  0.49351  0.52623  0.16079  1.0000
  C   C630      1.0  0.28325  0.58637  0.06799  1.0000
  C   C631      1.0  0.41443  0.51934  0.30259  1.0000
  C   C632      1.0  0.46744  0.57547  0.23675  1.0000
  C   C633      1.0  0.37988  0.58234  0.23835  1.0000
  C   C634      1.0  0.36923  0.51114  0.15233  1.0000
  C   C635      1.0  0.27506  0.74258  0.17901  1.0000
  C   C636      1.0  0.26012  0.50704  0.31991  1.0000
  C   C637      1.0  0.35030  0.52796  0.00988  1.0000
  C   C638      1.0  0.38829  0.60907  0.32590  1.0000
  C   C639      1.0  0.33699  0.50117  0.27816  1.0000
  C   C640      1.0  0.35623  0.65845  0.39884  1.0000
  C   C641      1.0  0.34912  0.56914  0.45747  1.0000
  C   C642      1.0  0.29987  0.65213  0.39632  1.0000
  C   C643      1.0  0.34676  0.61564  0.64322  1.0000
  C   C644      1.0  0.42196  0.74112  0.58337  1.0000
  C   C645      1.0  0.36434  0.53353  0.55493  1.0000
  C   C646      1.0  0.35534  0.62132  0.50096  1.0000
  C   C647      1.0  0.29550  0.55667  0.56969  1.0000
  C   C648      1.0  0.46132  0.56220  0.51566  1.0000
  C   C649      1.0  0.31322  0.72791  0.62497  1.0000
  C   C650      1.0  0.48089  0.56595  0.33653  1.0000
  C   C651      1.0  0.41991  0.62993  0.46309  1.0000
  C   C652      1.0  0.35977  0.52061  0.39507  1.0000
  C   C653      1.0  0.35286  0.70296  0.53389  1.0000
  C   C654      1.0  0.47482  0.59533  0.44588  1.0000
  C   C655      1.0  0.34039  0.73903  0.41956  1.0000
  C   C656      1.0  0.28708  0.72876  0.36039  1.0000
  C   C657      1.0  0.43526  0.65931  0.64578  1.0000
  C   C658      1.0  0.39080  0.62257  0.55035  1.0000
  C   C659      1.0  0.32859  0.55943  0.35652  1.0000
  C   C660      1.0  0.27985  0.61504  0.63394  1.0000
  C   C661      1.0  0.41796  0.58169  0.62417  1.0000
  C   C662      1.0  0.44196  0.64151  0.56447  1.0000
  C   C663      1.0  0.43558  0.67534  0.36299  1.0000
  C   C664      1.0  0.35158  0.67155  0.61880  1.0000
  C   C665      1.0  0.41942  0.72586  0.40915  1.0000
  C   C666      1.0  0.28433  0.65730  0.55854  1.0000
  C   C667      1.0  0.47229  0.72499  0.54596  1.0000
  C   C668      1.0  0.40267  0.51152  0.51037  1.0000
  C   C669      1.0  0.39163  0.73024  0.66248  1.0000
  C   C670      1.0  0.44812  0.50023  0.70250  1.0000
  C   C671      1.0  0.25890  0.67820  0.68023  1.0000
  C   C672      1.0  0.45619  0.57139  0.66762  1.0000
  C   C673      1.0  0.25045  0.51770  0.80027  1.0000
  C   C674      1.0  0.44484  0.68498  0.82740  1.0000
  C   C675      1.0  0.38017  0.59166  0.91623  1.0000
  C   C676      1.0  0.43999  0.63772  0.73889  1.0000
  C   C677      1.0  0.46236  0.71049  0.76378  1.0000
  C   C678      1.0  0.43456  0.57320  0.82689  1.0000
  C   C679      1.0  0.37644  0.67374  0.86115  1.0000
  C   C680      1.0  0.26776  0.74906  0.77469  1.0000
  C   C681      1.0  0.34900  0.52530  0.85622  1.0000
  C   C682      1.0  0.29367  0.73121  0.82895  1.0000
  C   C683      1.0  0.36691  0.60105  0.81011  1.0000
  C   C684      1.0  0.38463  0.70981  0.95906  1.0000
  C   C685      1.0  0.32506  0.71393  0.96808  1.0000
  C   C686      1.0  0.29961  0.56156  0.95136  1.0000
  C   C687      1.0  0.33794  0.52079  0.77763  1.0000
  C   C688      1.0  0.35255  0.64435  0.71311  1.0000
  C   C689      1.0  0.35423  0.56911  0.68577  1.0000
  C   C690      1.0  0.41772  0.56410  0.94722  1.0000
  C   C691      1.0  0.49938  0.53817  0.73144  1.0000
  C   C692      1.0  0.47114  0.52536  0.84299  1.0000
  C   C693      1.0  0.44964  0.74873  0.85011  1.0000
  C   C694      1.0  0.27506  0.55642  0.83682  1.0000
  C   C695      1.0  0.40535  0.57561  0.74241  1.0000
  C   C696      1.0  0.29410  0.66861  0.79749  1.0000
  C   C697      1.0  0.30098  0.60244  0.79187  1.0000
  C   C698      1.0  0.28690  0.64452  0.90565  1.0000
  C   C699      1.0  0.37906  0.69756  0.75005  1.0000
  C   C700      1.0  0.47846  0.55791  0.95187  1.0000
  C   C701      1.0  0.26467  0.56769  0.71797  1.0000
  C   C702      1.0  0.33519  0.63183  0.89186  1.0000
  C   C703      1.0  0.46209  0.62209  0.88898  1.0000
  C   C704      1.0  0.25374  0.73123  0.99025  1.0000
  C   C705      1.0  0.47205  0.63497  0.99832  1.0000
  C   C706      1.0  0.42269  0.50200  0.79244  1.0000
  C   C707      1.0  0.44746  0.75259  0.30386  1.0000
  C   C708      1.0  0.31506  0.81228  0.19026  1.0000
  C   C709      1.0  0.33589  0.77452  0.05861  1.0000
  C   C710      1.0  0.32063  0.91004  0.09229  1.0000
  C   C711      1.0  0.41331  0.77654  0.13379  1.0000
  C   C712      1.0  0.41390  0.76696  0.01187  1.0000
  C   C713      1.0  0.46212  0.96113  0.09572  1.0000
  C   C714      1.0  0.31060  0.77420  0.28626  1.0000
  C   C715      1.0  0.41167  0.89246  0.03926  1.0000
  C   C716      1.0  0.37898  0.88177  0.19083  1.0000
  C   C717      1.0  0.36536  0.84144  0.02448  1.0000
  C   C718      1.0  0.46033  0.87076  0.13975  1.0000
  C   C719      1.0  0.48713  0.98547  0.22854  1.0000
  C   C720      1.0  0.38356  0.98493  0.25193  1.0000
  C   C721      1.0  0.28562  0.99964  0.00183  1.0000
  C   C722      1.0  0.44966  0.81139  0.21193  1.0000
  C   C723      1.0  0.28470  0.88949  0.14734  1.0000
  C   C724      1.0  0.46440  0.87538  0.03491  1.0000
  C   C725      1.0  0.38370  0.82466  0.13095  1.0000
  C   C726      1.0  0.42941  0.84660  0.30867  1.0000
  C   C727      1.0  0.26445  0.92967  0.00108  1.0000
  C   C728      1.0  0.34554  0.86783  0.27391  1.0000
  C   C729      1.0  0.29591  0.93093  0.25969  1.0000
  C   C730      1.0  0.38131  0.76755  0.24663  1.0000
  C   C731      1.0  0.27724  0.80067  0.08693  1.0000
  C   C732      1.0  0.44555  0.79880  0.07284  1.0000
  C   C733      1.0  0.42975  0.95198  0.14866  1.0000
  C   C734      1.0  0.33577  0.96161  0.14744  1.0000
  C   C735      1.0  0.37836  0.92668  0.06949  1.0000
  C   C736      1.0  0.36188  0.98904  0.00332  1.0000
  C   C737      1.0  0.44860  0.92486  0.32369  1.0000
  C   C738      1.0  0.25726  0.87565  0.20848  1.0000
  C   C739      1.0  0.48089  0.98937  0.04581  1.0000
  C   C740      1.0  0.33585  0.99686  0.20020  1.0000
  C   C741      1.0  0.37917  0.87413  0.36212  1.0000
  C   C742      1.0  0.37237  0.96336  0.50745  1.0000
  C   C743      1.0  0.27680  0.87958  0.65326  1.0000
  C   C744      1.0  0.35527  0.78464  0.33335  1.0000
  C   C745      1.0  0.38182  0.82788  0.42366  1.0000
  C   C746      1.0  0.48050  0.82008  0.39894  1.0000
  C   C747      1.0  0.37808  0.93029  0.65130  1.0000
  C   C748      1.0  0.37897  0.88316  0.61591  1.0000
  C   C749      1.0  0.47949  0.89175  0.55549  1.0000
  C   C750      1.0  0.31705  0.91169  0.56605  1.0000
  C   C751      1.0  0.31311  0.94247  0.37076  1.0000
  C   C752      1.0  0.40924  0.82702  0.58384  1.0000
  C   C753      1.0  0.28601  0.94234  0.63082  1.0000
  C   C754      1.0  0.31939  0.83854  0.39520  1.0000
  C   C755      1.0  0.42286  0.78287  0.48399  1.0000
  C   C756      1.0  0.36689  0.79387  0.57831  1.0000
  C   C757      1.0  0.44656  0.97848  0.60164  1.0000
  C   C758      1.0  0.46511  0.86770  0.62840  1.0000
  C   C759      1.0  0.45102  0.77680  0.39077  1.0000
  C   C760      1.0  0.26689  0.77219  0.61876  1.0000
  C   C761      1.0  0.49345  0.85666  0.45314  1.0000
  C   C762      1.0  0.29890  0.84539  0.56286  1.0000
  C   C763      1.0  0.34562  0.78064  0.49443  1.0000
  C   C764      1.0  0.44352  0.89408  0.43206  1.0000
  C   C765      1.0  0.28595  0.90443  0.44252  1.0000
  C   C766      1.0  0.26981  0.80980  0.42732  1.0000
  C   C767      1.0  0.40927  0.91065  0.52901  1.0000
  C   C768      1.0  0.36717  0.86948  0.51388  1.0000
  C   C769      1.0  0.28402  0.77429  0.54443  1.0000
  C   C770      1.0  0.46249  0.81659  0.50346  1.0000
  C   C771      1.0  0.31922  0.98375  0.46930  1.0000
  C   C772      1.0  0.47349  0.95639  0.49052  1.0000
  C   C773      1.0  0.29674  0.82468  0.66563  1.0000
  C   C774      1.0  0.45405  0.78340  0.65657  1.0000
  C   C775      1.0  0.36194  0.99604  0.57600  1.0000
  C   C776      1.0  0.28214  0.84044  0.33856  1.0000
  C   C777      1.0  0.34045  0.99807  0.65799  1.0000
  C   C778      1.0  0.37168  0.95237  0.33715  1.0000
  C   C779      1.0  0.26738  0.99833  0.54769  1.0000
  C   C780      1.0  0.33167  0.75591  0.73161  1.0000
  C   C781      1.0  0.31670  0.99154  0.86276  1.0000
  C   C782      1.0  0.32042  0.80929  0.92086  1.0000
  C   C783      1.0  0.45240  0.95116  0.75623  1.0000
  C   C784      1.0  0.48158  0.87309  0.93176  1.0000
  C   C785      1.0  0.43321  0.98240  0.85111  1.0000
  C   C786      1.0  0.31000  0.92331  0.75230  1.0000
  C   C787      1.0  0.33567  0.88896  0.85093  1.0000
  C   C788      1.0  0.43562  0.82912  0.87536  1.0000
  C   C789      1.0  0.31705  0.84407  0.77240  1.0000
  C   C790      1.0  0.45041  0.85055  0.76228  1.0000
  C   C791      1.0  0.39566  0.82976  0.93474  1.0000
  C   C792      1.0  0.38046  0.93897  0.77995  1.0000
  C   C793      1.0  0.43399  0.87546  0.83830  1.0000
  C   C794      1.0  0.41856  0.77754  0.77946  1.0000
  C   C795      1.0  0.28004  0.85740  0.92859  1.0000
  C   C796      1.0  0.36312  0.76160  0.88675  1.0000
  C   C797      1.0  0.35210  0.87402  0.71520  1.0000
  C   C798      1.0  0.38119  0.91558  0.95298  1.0000
  C   C799      1.0  0.26624  0.93609  0.83571  1.0000
  C   C800      1.0  0.25128  0.77368  0.70439  1.0000
  C   C801      1.0  0.46478  0.95034  0.95728  1.0000
  C   C802      1.0  0.27036  0.80329  0.83545  1.0000
  C   C803      1.0  0.40391  0.99227  0.90766  1.0000
  C   C804      1.0  0.25857  0.81007  0.98571  1.0000
  C   C805      1.0  0.49274  0.96003  0.85949  1.0000
  C   C806      1.0  0.32009  0.90600  0.96536  1.0000
  C   C807      1.0  0.27901  0.98123  0.73490  1.0000
  C   C808      1.0  0.47423  0.86284  0.70387  1.0000
  C   C809      1.0  0.44761  0.96047  0.66929  1.0000
  C   C810      1.0  0.41013  0.79398  0.68955  1.0000
  C   C811      1.0  0.49728  0.80762  0.82569  1.0000
  C   C812      1.0  0.49124  0.77289  0.96379  1.0000
  C   C813      1.0  0.71476  0.22388  0.18285  1.0000
  C   C814      1.0  0.56763  0.13150  0.14962  1.0000
  C   C815      1.0  0.59892  0.15446  0.22493  1.0000
  C   C816      1.0  0.59297  0.06940  0.28621  1.0000
  C   C817      1.0  0.57524  0.01880  0.23084  1.0000
  C   C818      1.0  0.67675  0.18105  0.13674  1.0000
  C   C819      1.0  0.73520  0.23286  0.27447  1.0000
  C   C820      1.0  0.54098  0.13860  0.31927  1.0000
  C   C821      1.0  0.60191  0.03661  0.05001  1.0000
  C   C822      1.0  0.53811  0.22136  0.16973  1.0000
  C   C823      1.0  0.68076  0.22483  0.03863  1.0000
  C   C824      1.0  0.50844  0.16443  0.09186  1.0000
  C   C825      1.0  0.62166  0.06469  0.18224  1.0000
  C   C826      1.0  0.64350  0.09854  0.28631  1.0000
  C   C827      1.0  0.68942  0.03823  0.13416  1.0000
  C   C828      1.0  0.59306  0.19567  0.05356  1.0000
  C   C829      1.0  0.69466  0.17340  0.03396  1.0000
  C   C830      1.0  0.53405  0.05386  0.14560  1.0000
  C   C831      1.0  0.67269  0.17465  0.31993  1.0000
  C   C832      1.0  0.52904  0.08980  0.07227  1.0000
  C   C833      1.0  0.60990  0.23166  0.17161  1.0000
  C   C834      1.0  0.60401  0.11728  0.05417  1.0000
  C   C835      1.0  0.52797  0.14593  0.23611  1.0000
  C   C836      1.0  0.60066  0.17048  0.10580  1.0000
  C   C837      1.0  0.59139  0.21302  0.27385  1.0000
  C   C838      1.0  0.72495  0.24524  0.12073  1.0000
  C   C839      1.0  0.69194  0.07904  0.23676  1.0000
  C   C840      1.0  0.66731  0.16521  0.24231  1.0000
  C   C841      1.0  0.65989  0.12077  0.14614  1.0000
  C   C842      1.0  0.68569  0.01781  0.04042  1.0000
  C   C843      1.0  0.68263  0.00441  0.33282  1.0000
  C   C844      1.0  0.73018  0.09591  0.03878  1.0000
  C   C845      1.0  0.74698  0.10983  0.18007  1.0000
  C   C846      1.0  0.74796  0.14690  0.23866  1.0000
  C   C847      1.0  0.71652  0.09329  0.33946  1.0000
  C   C848      1.0  0.59924  0.15635  0.35814  1.0000
  C   C849      1.0  0.53450  0.02012  0.41164  1.0000
  C   C850      1.0  0.62045  0.03346  0.45486  1.0000
  C   C851      1.0  0.72062  0.05902  0.42704  1.0000
  C   C852      1.0  0.66269  0.02884  0.55733  1.0000
  C   C853      1.0  0.55177  0.10266  0.59508  1.0000
  C   C854      1.0  0.69956  0.24156  0.53952  1.0000
  C   C855      1.0  0.62370  0.09853  0.53615  1.0000
  C   C856      1.0  0.62964  0.18676  0.63172  1.0000
  C   C857      1.0  0.53860  0.06068  0.34496  1.0000
  C   C858      1.0  0.67202  0.13567  0.45735  1.0000
  C   C859      1.0  0.51414  0.20719  0.57891  1.0000
  C   C860      1.0  0.57962  0.10851  0.46515  1.0000
  C   C861      1.0  0.51599  0.11731  0.51330  1.0000
  C   C862      1.0  0.58258  0.02897  0.53266  1.0000
  C   C863      1.0  0.72052  0.19500  0.40385  1.0000
  C   C864      1.0  0.54830  0.20774  0.63876  1.0000
  C   C865      1.0  0.56237  0.21592  0.49627  1.0000
  C   C866      1.0  0.69107  0.10874  0.58744  1.0000
  C   C867      1.0  0.58402  0.17177  0.54245  1.0000
  C   C868      1.0  0.59485  0.09243  0.64693  1.0000
  C   C869      1.0  0.64125  0.03198  0.37549  1.0000
  C   C870      1.0  0.71084  0.19123  0.64104  1.0000
  C   C871      1.0  0.69532  0.17740  0.53845  1.0000
  C   C872      1.0  0.51697  0.14103  0.39236  1.0000
  C   C873      1.0  0.74372  0.11503  0.64016  1.0000
  C   C874      1.0  0.73336  0.06132  0.51561  1.0000
  C   C875      1.0  0.59017  0.01285  0.60767  1.0000
  C   C876      1.0  0.55546  0.22311  0.33626  1.0000
  C   C877      1.0  0.51756  0.03210  0.67626  1.0000
  C   C878      1.0  0.68367  0.20833  0.93029  1.0000
  C   C879      1.0  0.60652  0.18723  0.88000  1.0000
  C   C880      1.0  0.52910  0.20986  0.92467  1.0000
  C   C881      1.0  0.57857  0.02599  0.83847  1.0000
  C   C882      1.0  0.51343  0.12593  0.77120  1.0000
  C   C883      1.0  0.59593  0.01500  0.74293  1.0000
  C   C884      1.0  0.62313  0.02455  0.94815  1.0000
  C   C885      1.0  0.59175  0.07524  0.95859  1.0000
  C   C886      1.0  0.71094  0.02677  0.79136  1.0000
  C   C887      1.0  0.67244  0.15599  0.81781  1.0000
  C   C888      1.0  0.56929  0.22843  0.75435  1.0000
  C   C889      1.0  0.54559  0.24598  0.83715  1.0000
  C   C890      1.0  0.55356  0.16282  0.69958  1.0000
  C   C891      1.0  0.72853  0.19153  0.81655  1.0000
  C   C892      1.0  0.61878  0.10308  0.76507  1.0000
  C   C893      1.0  0.62273  0.06979  0.85743  1.0000
  C   C894      1.0  0.65199  0.22682  0.80169  1.0000
  C   C895      1.0  0.74396  0.11216  0.93873  1.0000
  C   C896      1.0  0.66414  0.05387  0.83139  1.0000
  C   C897      1.0  0.53600  0.05689  0.93114  1.0000
  C   C898      1.0  0.57841  0.16761  0.80616  1.0000
  C   C899      1.0  0.60942  0.23126  0.70360  1.0000
  C   C900      1.0  0.70890  0.01746  0.93493  1.0000
  C   C901      1.0  0.52951  0.07176  0.72987  1.0000
  C   C902      1.0  0.64102  0.05920  0.72702  1.0000
  C   C903      1.0  0.69217  0.17519  0.73464  1.0000
  C   C904      1.0  0.61373  0.14398  0.93383  1.0000
  C   C905      1.0  0.69415  0.12221  0.71927  1.0000
  C   C906      1.0  0.65257  0.09895  0.98048  1.0000
  C   C907      1.0  0.72466  0.16613  0.92552  1.0000
  C   C908      1.0  0.68039  0.11539  0.88463  1.0000
  C   C909      1.0  0.50223  0.16847  0.84169  1.0000
  C   C910      1.0  0.61183  0.22907  0.95660  1.0000
  C   C911      1.0  0.53680  0.14762  0.98960  1.0000
  C   C912      1.0  0.73034  0.07125  0.77035  1.0000
  C   C913      1.0  0.65537  0.00673  0.67826  1.0000
  C   C914      1.0  0.74830  0.03621  0.67631  1.0000
  C   C915      1.0  0.50612  0.40250  0.17024  1.0000
  C   C916      1.0  0.50581  0.48387  0.12355  1.0000
  C   C917      1.0  0.57324  0.28008  0.22678  1.0000
  C   C918      1.0  0.52011  0.42261  0.22871  1.0000
  C   C919      1.0  0.51150  0.37419  0.30864  1.0000
  C   C920      1.0  0.74329  0.40183  0.31783  1.0000
  C   C921      1.0  0.54481  0.25761  0.09090  1.0000
  C   C922      1.0  0.66884  0.28439  0.23813  1.0000
  C   C923      1.0  0.56296  0.45007  0.30095  1.0000
  C   C924      1.0  0.68398  0.36922  0.20598  1.0000
  C   C925      1.0  0.66054  0.40892  0.01716  1.0000
  C   C926      1.0  0.65715  0.42250  0.32707  1.0000
  C   C927      1.0  0.61293  0.45608  0.12734  1.0000
  C   C928      1.0  0.52498  0.33475  0.20109  1.0000
  C   C929      1.0  0.61706  0.43934  0.23507  1.0000
  C   C930      1.0  0.73668  0.41839  0.06998  1.0000
  C   C931      1.0  0.74023  0.40073  0.15400  1.0000
  C   C932      1.0  0.65464  0.35849  0.05036  1.0000
  C   C933      1.0  0.62261  0.36310  0.27668  1.0000
  C   C934      1.0  0.61709  0.27623  0.10868  1.0000
  C   C935      1.0  0.55042  0.39299  0.05439  1.0000
  C   C936      1.0  0.57502  0.49134  0.17981  1.0000
  C   C937      1.0  0.70951  0.29998  0.11104  1.0000
  C   C938      1.0  0.72945  0.38084  0.26313  1.0000
  C   C939      1.0  0.64476  0.29730  0.04187  1.0000
  C   C940      1.0  0.60740  0.43350  0.01658  1.0000
  C   C941      1.0  0.68911  0.46831  0.15457  1.0000
  C   C942      1.0  0.64192  0.49592  0.24967  1.0000
  C   C943      1.0  0.56661  0.34374  0.07637  1.0000
  C   C944      1.0  0.61331  0.36013  0.14810  1.0000
  C   C945      1.0  0.55081  0.46644  0.01980  1.0000
  C   C946      1.0  0.55957  0.32479  0.29735  1.0000
  C   C947      1.0  0.73206  0.46401  0.20130  1.0000
  C   C948      1.0  0.74856  0.47674  0.27954  1.0000
  C   C949      1.0  0.51034  0.42503  0.09191  1.0000
  C   C950      1.0  0.56720  0.25974  0.00072  1.0000
  C   C951      1.0  0.63343  0.44229  0.66015  1.0000
  C   C952      1.0  0.66930  0.25527  0.34119  1.0000
  C   C953      1.0  0.67580  0.26567  0.43960  1.0000
  C   C954      1.0  0.61201  0.29893  0.50938  1.0000
  C   C955      1.0  0.62743  0.45116  0.56581  1.0000
  C   C956      1.0  0.60427  0.27265  0.37964  1.0000
  C   C957      1.0  0.68382  0.30375  0.62062  1.0000
  C   C958      1.0  0.58508  0.34094  0.46545  1.0000
  C   C959      1.0  0.52667  0.29472  0.52986  1.0000
  C   C960      1.0  0.63908  0.35457  0.37871  1.0000
  C   C961      1.0  0.73643  0.43791  0.62937  1.0000
  C   C962      1.0  0.69745  0.34335  0.66435  1.0000
  C   C963      1.0  0.69148  0.31521  0.51027  1.0000
  C   C964      1.0  0.56189  0.45868  0.39435  1.0000
  C   C965      1.0  0.69031  0.43959  0.39789  1.0000
  C   C966      1.0  0.54238  0.43979  0.54366  1.0000
  C   C967      1.0  0.73458  0.40760  0.47750  1.0000
  C   C968      1.0  0.52181  0.33734  0.43155  1.0000
  C   C969      1.0  0.59160  0.45036  0.47619  1.0000
  C   C970      1.0  0.65427  0.39251  0.52399  1.0000
  C   C971      1.0  0.68591  0.46821  0.55004  1.0000
  C   C972      1.0  0.52272  0.29542  0.64144  1.0000
  C   C973      1.0  0.58939  0.40187  0.41016  1.0000
  C   C974      1.0  0.73328  0.38906  0.57796  1.0000
  C   C975      1.0  0.55506  0.48195  0.61063  1.0000
  C   C976      1.0  0.57071  0.36650  0.60367  1.0000
  C   C977      1.0  0.58549  0.26292  0.43974  1.0000
  C   C978      1.0  0.55705  0.38353  0.51094  1.0000
  C   C979      1.0  0.67820  0.35534  0.45668  1.0000
  C   C980      1.0  0.74640  0.33421  0.52724  1.0000
  C   C981      1.0  0.50431  0.41687  0.37853  1.0000
  C   C982      1.0  0.62222  0.26707  0.58749  1.0000
  C   C983      1.0  0.62239  0.35040  0.57569  1.0000
  C   C984      1.0  0.74189  0.49850  0.43897  1.0000
  C   C985      1.0  0.66035  0.48671  0.66284  1.0000
  C   C986      1.0  0.65779  0.48954  0.44050  1.0000
  C   C987      1.0  0.66025  0.48757  0.33754  1.0000
  C   C988      1.0  0.58799  0.29582  0.66492  1.0000
  C   C989      1.0  0.50450  0.27045  0.71364  1.0000
  C   C990      1.0  0.74624  0.27960  0.86228  1.0000
  C   C991      1.0  0.71140  0.29733  0.80242  1.0000
  C   C992      1.0  0.59729  0.48240  0.84619  1.0000
  C   C993      1.0  0.55549  0.48125  0.76081  1.0000
  C   C994      1.0  0.73941  0.37608  0.89162  1.0000
  C   C995      1.0  0.63142  0.36967  0.71353  1.0000
  C   C996      1.0  0.60927  0.32707  0.94908  1.0000
  C   C997      1.0  0.65338  0.45759  0.86660  1.0000
  C   C998      1.0  0.57179  0.38778  0.83727  1.0000
  C   C999      1.0  0.60932  0.27601  0.83347  1.0000
  C   C1000     1.0  0.57449  0.43166  0.91072  1.0000
  C   C1001     1.0  0.69217  0.46889  0.77028  1.0000
  C   C1002     1.0  0.52345  0.40535  0.93528  1.0000
  C   C1003     1.0  0.70078  0.34460  0.91681  1.0000
  C   C1004     1.0  0.68703  0.45080  0.92741  1.0000
  C   C1005     1.0  0.56484  0.39966  0.75552  1.0000
  C   C1006     1.0  0.53174  0.36052  0.85471  1.0000
  C   C1007     1.0  0.70838  0.38116  0.80318  1.0000
  C   C1008     1.0  0.58511  0.31054  0.77307  1.0000
  C   C1009     1.0  0.72901  0.44722  0.73493  1.0000
  C   C1010     1.0  0.50380  0.32999  0.74688  1.0000
  C   C1011     1.0  0.62217  0.42285  0.78489  1.0000
  C   C1012     1.0  0.55286  0.35794  0.96630  1.0000
  C   C1013     1.0  0.51787  0.29222  0.91169  1.0000
  C   C1014     1.0  0.65371  0.29562  0.71417  1.0000
  C   C1015     1.0  0.51000  0.49178  0.98802  1.0000
  C   C1016     1.0  0.63809  0.36278  0.84050  1.0000
  C   C1017     1.0  0.52663  0.40769  0.67183  1.0000
  C   C1018     1.0  0.66950  0.25892  0.87398  1.0000
  C   C1019     1.0  0.72672  0.26352  0.98369  1.0000
  C   C1020     1.0  0.74953  0.36783  0.73445  1.0000
  C   C1021     1.0  0.74430  0.66487  0.31034  1.0000
  C   C1022     1.0  0.67946  0.72744  0.16384  1.0000
  C   C1023     1.0  0.62940  0.53636  0.17656  1.0000
  C   C1024     1.0  0.71231  0.62547  0.25821  1.0000
  C   C1025     1.0  0.69843  0.72020  0.04191  1.0000
  C   C1026     1.0  0.55347  0.61524  0.03600  1.0000
  C   C1027     1.0  0.57545  0.57166  0.13751  1.0000
  C   C1028     1.0  0.53463  0.71587  0.30224  1.0000
  C   C1029     1.0  0.62538  0.57619  0.25987  1.0000
  C   C1030     1.0  0.62609  0.62589  0.18183  1.0000
  C   C1031     1.0  0.62876  0.60861  0.31558  1.0000
  C   C1032     1.0  0.71092  0.67048  0.13151  1.0000
  C   C1033     1.0  0.55381  0.54600  0.24058  1.0000
  C   C1034     1.0  0.69333  0.62826  0.06500  1.0000
  C   C1035     1.0  0.50025  0.53912  0.04646  1.0000
  C   C1036     1.0  0.71165  0.55451  0.25115  1.0000
  C   C1037     1.0  0.65759  0.68083  0.32612  1.0000
  C   C1038     1.0  0.58271  0.50146  0.05737  1.0000
  C   C1039     1.0  0.54698  0.62202  0.21928  1.0000
  C   C1040     1.0  0.68890  0.69965  0.25692  1.0000
  C   C1041     1.0  0.74325  0.56849  0.31638  1.0000
  C   C1042     1.0  0.64786  0.54739  0.08609  1.0000
  C   C1043     1.0  0.55231  0.68274  0.14400  1.0000
  C   C1044     1.0  0.57247  0.63554  0.30373  1.0000
  C   C1045     1.0  0.59298  0.73658  0.03652  1.0000
  C   C1046     1.0  0.61097  0.69578  0.11377  1.0000
  C   C1047     1.0  0.69291  0.57494  0.17325  1.0000
  C   C1048     1.0  0.60003  0.71608  0.22940  1.0000
  C   C1049     1.0  0.74227  0.51221  0.00832  1.0000
  C   C1050     1.0  0.73117  0.51918  0.54536  1.0000
  C   C1051     1.0  0.68590  0.63826  0.40546  1.0000
  C   C1052     1.0  0.58964  0.68594  0.39583  1.0000
  C   C1053     1.0  0.52255  0.61103  0.46185  1.0000
  C   C1054     1.0  0.61365  0.52189  0.54396  1.0000
  C   C1055     1.0  0.58331  0.52985  0.41603  1.0000
  C   C1056     1.0  0.67395  0.62104  0.62511  1.0000
  C   C1057     1.0  0.50292  0.51927  0.42757  1.0000
  C   C1058     1.0  0.59458  0.63473  0.45314  1.0000
  C   C1059     1.0  0.52857  0.69514  0.48566  1.0000
  C   C1060     1.0  0.67056  0.66700  0.53614  1.0000
  C   C1061     1.0  0.69160  0.52590  0.64128  1.0000
  C   C1062     1.0  0.64820  0.58097  0.58281  1.0000
  C   C1063     1.0  0.74097  0.59814  0.38837  1.0000
  C   C1064     1.0  0.62876  0.56513  0.44735  1.0000
  C   C1065     1.0  0.67825  0.68053  0.63677  1.0000
  C   C1066     1.0  0.50770  0.68806  0.39873  1.0000
  C   C1067     1.0  0.71328  0.73374  0.36458  1.0000
  C   C1068     1.0  0.59791  0.61644  0.53680  1.0000
  C   C1069     1.0  0.68892  0.71969  0.54571  1.0000
  C   C1070     1.0  0.52859  0.58565  0.34593  1.0000
  C   C1071     1.0  0.64298  0.69200  0.43342  1.0000
  C   C1072     1.0  0.67990  0.54501  0.49399  1.0000
  C   C1073     1.0  0.67353  0.54572  0.34681  1.0000
  C   C1074     1.0  0.60060  0.67742  0.60982  1.0000
  C   C1075     1.0  0.50781  0.55567  0.60552  1.0000
  C   C1076     1.0  0.56427  0.61612  0.64699  1.0000
  C   C1077     1.0  0.59267  0.54440  0.65294  1.0000
  C   C1078     1.0  0.54511  0.52249  0.51769  1.0000
  C   C1079     1.0  0.74563  0.69161  0.64711  1.0000
  C   C1080     1.0  0.66135  0.73796  0.65194  1.0000
  C   C1081     1.0  0.67210  0.73321  0.45038  1.0000
  C   C1082     1.0  0.58597  0.53695  0.34120  1.0000
  C   C1083     1.0  0.51968  0.64909  0.58597  1.0000
  C   C1084     1.0  0.58564  0.71171  0.56345  1.0000
  C   C1085     1.0  0.50518  0.68400  0.66336  1.0000
  C   C1086     1.0  0.53720  0.72842  0.66633  1.0000
  C   C1087     1.0  0.73769  0.55108  0.84708  1.0000
  C   C1088     1.0  0.54049  0.57688  0.96855  1.0000
  C   C1089     1.0  0.53288  0.67447  0.79879  1.0000
  C   C1090     1.0  0.62892  0.73536  0.85945  1.0000
  C   C1091     1.0  0.58623  0.55099  0.80644  1.0000
  C   C1092     1.0  0.68518  0.69844  0.94108  1.0000
  C   C1093     1.0  0.60084  0.73594  0.73110  1.0000
  C   C1094     1.0  0.64704  0.62402  0.93777  1.0000
  C   C1095     1.0  0.51809  0.66090  0.95168  1.0000
  C   C1096     1.0  0.73135  0.61867  0.79936  1.0000
  C   C1097     1.0  0.52126  0.69606  0.89541  1.0000
  C   C1098     1.0  0.72001  0.67106  0.72599  1.0000
  C   C1099     1.0  0.51430  0.62728  0.73689  1.0000
  C   C1100     1.0  0.58398  0.51569  0.94094  1.0000
  C   C1101     1.0  0.55360  0.55922  0.87576  1.0000
  C   C1102     1.0  0.65094  0.51651  0.98903  1.0000
  C   C1103     1.0  0.63557  0.52713  0.76354  1.0000
  C   C1104     1.0  0.61675  0.68700  0.95826  1.0000
  C   C1105     1.0  0.63305  0.63631  0.85753  1.0000
  C   C1106     1.0  0.74889  0.62087  0.90935  1.0000
  C   C1107     1.0  0.66718  0.70171  0.78299  1.0000
  C   C1108     1.0  0.52938  0.60013  0.81626  1.0000
  C   C1109     1.0  0.64352  0.54365  0.89592  1.0000
  C   C1110     1.0  0.72023  0.69335  0.84951  1.0000
  C   C1111     1.0  0.55787  0.62110  0.90527  1.0000
  C   C1112     1.0  0.66583  0.59096  0.70982  1.0000
  C   C1113     1.0  0.70384  0.54913  0.73209  1.0000
  C   C1114     1.0  0.70631  0.59320  0.95999  1.0000
  C   C1115     1.0  0.63699  0.62413  0.79333  1.0000
  C   C1116     1.0  0.60012  0.61799  0.72082  1.0000
  C   C1117     1.0  0.74606  0.50851  0.92763  1.0000
  C   C1118     1.0  0.61396  0.59579  0.99913  1.0000
  C   C1119     1.0  0.55164  0.70167  0.99206  1.0000
  C   C1120     1.0  0.74828  0.60075  0.68632  1.0000
  C   C1121     1.0  0.65359  0.97204  0.17772  1.0000
  C   C1122     1.0  0.67129  0.90017  0.22153  1.0000
  C   C1123     1.0  0.73390  0.88968  0.13578  1.0000
  C   C1124     1.0  0.68081  0.75362  0.28189  1.0000
  C   C1125     1.0  0.52180  0.83520  0.23129  1.0000
  C   C1126     1.0  0.65769  0.85298  0.05401  1.0000
  C   C1127     1.0  0.56099  0.96868  0.11474  1.0000
  C   C1128     1.0  0.59412  0.78480  0.11773  1.0000
  C   C1129     1.0  0.51062  0.75441  0.24721  1.0000
  C   C1130     1.0  0.74081  0.78060  0.20739  1.0000
  C   C1131     1.0  0.69327  0.93882  0.09350  1.0000
  C   C1132     1.0  0.72743  0.95453  0.30091  1.0000
  C   C1133     1.0  0.54764  0.82023  0.31896  1.0000
  C   C1134     1.0  0.52251  0.91994  0.03368  1.0000
  C   C1135     1.0  0.56251  0.87915  0.01138  1.0000
  C   C1136     1.0  0.59498  0.92413  0.27479  1.0000
  C   C1137     1.0  0.63739  0.89356  0.12500  1.0000
  C   C1138     1.0  0.51899  0.75873  0.06075  1.0000
  C   C1139     1.0  0.71948  0.85857  0.03947  1.0000
  C   C1140     1.0  0.63364  0.85586  0.28539  1.0000
  C   C1141     1.0  0.73380  0.82140  0.11591  1.0000
  C   C1142     1.0  0.55150  0.85660  0.08846  1.0000
  C   C1143     1.0  0.71373  0.84441  0.26225  1.0000
  C   C1144     1.0  0.57693  0.85212  0.22535  1.0000
  C   C1145     1.0  0.67175  0.76905  0.02051  1.0000
  C   C1146     1.0  0.56221  0.96061  0.18341  1.0000
  C   C1147     1.0  0.55253  0.98502  0.01946  1.0000
  C   C1148     1.0  0.64923  0.79711  0.16948  1.0000
  C   C1149     1.0  0.50109  0.87062  0.31989  1.0000
  C   C1150     1.0  0.50309  0.90879  0.23832  1.0000
  C   C1151     1.0  0.50745  0.81093  0.00741  1.0000
  C   C1152     1.0  0.56969  0.76287  0.19297  1.0000
  C   C1153     1.0  0.50316  0.81396  0.13622  1.0000
  C   C1154     1.0  0.52091  0.99170  0.32514  1.0000
  C   C1155     1.0  0.60881  0.78450  0.00588  1.0000
  C   C1156     1.0  0.61568  0.80776  0.50983  1.0000
  C   C1157     1.0  0.55635  0.86076  0.57759  1.0000
  C   C1158     1.0  0.52283  0.91737  0.36916  1.0000
  C   C1159     1.0  0.52799  0.96827  0.42878  1.0000
  C   C1160     1.0  0.53436  0.96712  0.59913  1.0000
  C   C1161     1.0  0.72408  0.98988  0.40132  1.0000
  C   C1162     1.0  0.73745  0.79585  0.60361  1.0000
  C   C1163     1.0  0.60109  0.77849  0.64290  1.0000
  C   C1164     1.0  0.56856  0.90897  0.52361  1.0000
  C   C1165     1.0  0.72008  0.86308  0.38055  1.0000
  C   C1166     1.0  0.51146  0.76888  0.59537  1.0000
  C   C1167     1.0  0.54044  0.78411  0.45400  1.0000
  C   C1168     1.0  0.66379  0.91636  0.37185  1.0000
  C   C1169     1.0  0.64973  0.83031  0.54961  1.0000
  C   C1170     1.0  0.60497  0.95497  0.37269  1.0000
  C   C1171     1.0  0.73885  0.76688  0.46536  1.0000
  C   C1172     1.0  0.61998  0.76788  0.42170  1.0000
  C   C1173     1.0  0.68286  0.96541  0.64867  1.0000
  C   C1174     1.0  0.72638  0.97634  0.55721  1.0000
  C   C1175     1.0  0.59911  0.75091  0.33397  1.0000
  C   C1176     1.0  0.55026  0.78487  0.55745  1.0000
  C   C1177     1.0  0.70091  0.89877  0.47494  1.0000
  C   C1178     1.0  0.66963  0.96339  0.48046  1.0000
  C   C1179     1.0  0.72655  0.91422  0.64674  1.0000
  C   C1180     1.0  0.61317  0.86793  0.46245  1.0000
  C   C1181     1.0  0.58819  0.96278  0.49260  1.0000
  C   C1182     1.0  0.68769  0.82314  0.45826  1.0000
  C   C1183     1.0  0.71074  0.89047  0.58363  1.0000
  C   C1184     1.0  0.66650  0.82560  0.38035  1.0000
  C   C1185     1.0  0.60130  0.85890  0.62648  1.0000
  C   C1186     1.0  0.67570  0.80889  0.64926  1.0000
  C   C1187     1.0  0.63590  0.95255  0.57031  1.0000
  C   C1188     1.0  0.64049  0.89652  0.55085  1.0000
  C   C1189     1.0  0.74712  0.98738  0.45900  1.0000
  C   C1190     1.0  0.71135  0.95244  0.99169  1.0000
  C   C1191     1.0  0.60013  0.98643  0.91018  1.0000
  C   C1192     1.0  0.61666  0.90430  0.75603  1.0000
  C   C1193     1.0  0.68817  0.97607  0.86518  1.0000
  C   C1194     1.0  0.58529  0.84068  0.90409  1.0000
  C   C1195     1.0  0.56566  0.94582  0.76115  1.0000
  C   C1196     1.0  0.68713  0.94004  0.74813  1.0000
  C   C1197     1.0  0.71603  0.75226  0.92038  1.0000
  C   C1198     1.0  0.69200  0.75647  0.72837  1.0000
  C   C1199     1.0  0.63453  0.86312  0.85824  1.0000
  C   C1200     1.0  0.68485  0.86024  0.77505  1.0000
  C   C1201     1.0  0.65234  0.88259  0.67161  1.0000
  C   C1202     1.0  0.56022  0.85637  0.80381  1.0000
  C   C1203     1.0  0.63809  0.96048  0.82596  1.0000
  C   C1204     1.0  0.64116  0.79689  0.92206  1.0000
  C   C1205     1.0  0.61034  0.90535  0.90677  1.0000
  C   C1206     1.0  0.74285  0.80583  0.86884  1.0000
  C   C1207     1.0  0.68774  0.85463  0.94069  1.0000
  C   C1208     1.0  0.66258  0.92842  0.95004  1.0000
  C   C1209     1.0  0.65959  0.79360  0.81010  1.0000
  C   C1210     1.0  0.54659  0.94377  0.93219  1.0000
  C   C1211     1.0  0.72677  0.83674  0.69681  1.0000
  C   C1212     1.0  0.56620  0.84466  0.71287  1.0000
  C   C1213     1.0  0.52862  0.86305  0.90734  1.0000
  C   C1214     1.0  0.62753  0.81167  0.74253  1.0000
  C   C1215     1.0  0.54143  0.98606  0.82340  1.0000
  C   C1216     1.0  0.74886  0.78304  0.99892  1.0000
  C   C1217     1.0  0.51324  0.90329  0.81270  1.0000
  C   C1218     1.0  0.56753  0.77685  0.82196  1.0000
  C   C1219     1.0  0.71382  0.87591  0.83434  1.0000
  C   C1220     1.0  0.55244  0.77560  0.91951  1.0000
  C   C1221     1.0  0.58817  0.93546  0.67680  1.0000
  C   C1222     1.0  0.50504  0.77945  0.73620  1.0000
  C   C1223     1.0  0.61633  0.85022  0.99520  1.0000
  C   C1224     1.0  0.50588  0.95523  0.71622  1.0000
  C   C1225     1.0  0.74947  0.97476  0.74825  1.0000
  C   C1226     1.0  0.76766  0.05707  0.13334  1.0000
  C   C1227     1.0  0.89492  0.17680  0.16754  1.0000
  C   C1228     1.0  0.80953  0.02719  0.07697  1.0000
  C   C1229     1.0  0.84848  0.11098  0.09887  1.0000
  C   C1230     1.0  0.90521  0.11159  0.06767  1.0000
  C   C1231     1.0  0.89932  0.09169  0.17591  1.0000
  C   C1232     1.0  0.82377  0.14904  0.19595  1.0000
  C   C1233     1.0  0.97911  0.01139  0.19082  1.0000
  C   C1234     1.0  0.88131  0.02431  0.13515  1.0000
  C   C1235     1.0  0.77259  0.16992  0.11433  1.0000
  C   C1236     1.0  0.97357  0.15542  0.22721  1.0000
  C   C1237     1.0  0.80293  0.07704  0.23708  1.0000
  C   C1238     1.0  0.97779  0.19822  0.02899  1.0000
  C   C1239     1.0  0.96896  0.08493  0.22080  1.0000
  C   C1240     1.0  0.97926  0.17672  0.30048  1.0000
  C   C1241     1.0  0.75226  0.02043  0.22680  1.0000
  C   C1242     1.0  0.81231  0.19186  0.28301  1.0000
  C   C1243     1.0  0.98977  0.19246  0.10658  1.0000
  C   C1244     1.0  0.96345  0.03059  0.31842  1.0000
  C   C1245     1.0  0.92716  0.22294  0.22826  1.0000
  C   C1246     1.0  0.96588  0.08298  0.06407  1.0000
  C   C1247     1.0  0.94962  0.03574  0.11553  1.0000
  C   C1248     1.0  0.91996  0.11156  0.28692  1.0000
  C   C1249     1.0  0.89380  0.00919  0.22788  1.0000
  C   C1250     1.0  0.90564  0.16971  0.08796  1.0000
  C   C1251     1.0  0.86094  0.21930  0.28029  1.0000
  C   C1252     1.0  0.80472  0.13294  0.32578  1.0000
  C   C1253     1.0  0.83118  0.23236  0.15307  1.0000
  C   C1254     1.0  0.81437  0.22725  0.02808  1.0000
  C   C1255     1.0  0.76851  0.23527  0.08340  1.0000
  C   C1256     1.0  0.79943  0.15571  0.00876  1.0000
  C   C1257     1.0  0.99941  0.01643  0.45271  1.0000
  C   C1258     1.0  0.75992  0.14556  0.47619  1.0000
  C   C1259     1.0  0.96978  0.23325  0.42354  1.0000
  C   C1260     1.0  0.84827  0.22911  0.38553  1.0000
  C   C1261     1.0  0.93951  0.10461  0.57797  1.0000
  C   C1262     1.0  0.88461  0.03665  0.56911  1.0000
  C   C1263     1.0  0.79230  0.20590  0.58746  1.0000
  C   C1264     1.0  0.87980  0.21557  0.47916  1.0000
  C   C1265     1.0  0.96955  0.19559  0.52254  1.0000
  C   C1266     1.0  0.87905  0.04097  0.34409  1.0000
  C   C1267     1.0  0.80388  0.06299  0.44754  1.0000
  C   C1268     1.0  0.76242  0.04787  0.59976  1.0000
  C   C1269     1.0  0.78182  0.19249  0.36615  1.0000
  C   C1270     1.0  0.86860  0.17059  0.39796  1.0000
  C   C1271     1.0  0.93673  0.17476  0.39124  1.0000
  C   C1272     1.0  0.84628  0.03590  0.51175  1.0000
  C   C1273     1.0  0.85103  0.06362  0.63265  1.0000
  C   C1274     1.0  0.76918  0.04085  0.34536  1.0000
  C   C1275     1.0  0.92192  0.16547  0.48786  1.0000
  C   C1276     1.0  0.93878  0.02351  0.48489  1.0000
  C   C1277     1.0  0.81440  0.00534  0.38222  1.0000
  C   C1278     1.0  0.87476  0.24081  0.56588  1.0000
  C   C1279     1.0  0.95923  0.09946  0.43095  1.0000
  C   C1280     1.0  0.85110  0.10952  0.43379  1.0000
  C   C1281     1.0  0.80290  0.18625  0.47216  1.0000
  C   C1282     1.0  0.82133  0.14819  0.64073  1.0000
  C   C1283     1.0  0.79359  0.08221  0.52559  1.0000
  C   C1284     1.0  0.84430  0.12170  0.54252  1.0000
  C   C1285     1.0  0.78262  0.14016  0.58836  1.0000
  C   C1286     1.0  0.95748  0.19138  0.61082  1.0000
  C   C1287     1.0  0.99308  0.09123  0.35021  1.0000
  C   C1288     1.0  0.98777  0.08728  0.53837  1.0000
  C   C1289     1.0  0.87583  0.18673  0.80635  1.0000
  C   C1290     1.0  0.75700  0.12801  0.83256  1.0000
  C   C1291     1.0  0.82414  0.03043  0.75528  1.0000
  C   C1292     1.0  0.96188  0.09559  0.75673  1.0000
  C   C1293     1.0  0.82654  0.16890  0.75542  1.0000
  C   C1294     1.0  0.81968  0.06240  0.97400  1.0000
  C   C1295     1.0  0.81108  0.09216  0.87653  1.0000
  C   C1296     1.0  0.96811  0.11772  0.86949  1.0000
  C   C1297     1.0  0.76938  0.14859  0.71990  1.0000
  C   C1298     1.0  0.80510  0.17221  0.85052  1.0000
  C   C1299     1.0  0.96861  0.04612  0.84093  1.0000
  C   C1300     1.0  0.88187  0.13294  0.68948  1.0000
  C   C1301     1.0  0.94480  0.10698  0.97080  1.0000
  C   C1302     1.0  0.84652  0.03316  0.69088  1.0000
  C   C1303     1.0  0.76216  0.03262  0.94728  1.0000
  C   C1304     1.0  0.75831  0.04228  0.86578  1.0000
  C   C1305     1.0  0.91292  0.24376  0.70178  1.0000
  C   C1306     1.0  0.88231  0.12122  0.83780  1.0000
  C   C1307     1.0  0.82200  0.09374  0.77067  1.0000
  C   C1308     1.0  0.87712  0.16121  0.93260  1.0000
  C   C1309     1.0  0.90929  0.03980  0.77565  1.0000
  C   C1310     1.0  0.87865  0.05478  0.89829  1.0000
  C   C1311     1.0  0.92669  0.18800  0.88205  1.0000
  C   C1312     1.0  0.92431  0.14361  0.76995  1.0000
  C   C1313     1.0  0.76863  0.22384  0.79298  1.0000
  C   C1314     1.0  0.88067  0.23234  0.99092  1.0000
  C   C1315     1.0  0.79357  0.23465  0.92830  1.0000
  C   C1316     1.0  0.97110  0.21595  0.94731  1.0000
  C   C1317     1.0  0.93853  0.06583  0.91941  1.0000
  C   C1318     1.0  0.94282  0.06000  0.67296  1.0000
  C   C1319     1.0  0.97880  0.18578  0.82205  1.0000
  C   C1320     1.0  0.97706  0.17909  0.67075  1.0000
  C   C1321     1.0  0.82863  0.42008  0.26867  1.0000
  C   C1322     1.0  0.96594  0.48852  0.04238  1.0000
  C   C1323     1.0  0.95826  0.45675  0.11742  1.0000
  C   C1324     1.0  0.83838  0.26066  0.22271  1.0000
  C   C1325     1.0  0.99182  0.46765  0.25336  1.0000
  C   C1326     1.0  0.90111  0.30254  0.19380  1.0000
  C   C1327     1.0  0.89068  0.39679  0.07897  1.0000
  C   C1328     1.0  0.84694  0.37239  0.15575  1.0000
  C   C1329     1.0  0.96365  0.35979  0.24319  1.0000
  C   C1330     1.0  0.79090  0.42268  0.20282  1.0000
  C   C1331     1.0  0.77545  0.29485  0.03369  1.0000
  C   C1332     1.0  0.89007  0.29988  0.29475  1.0000
  C   C1333     1.0  0.82526  0.34781  0.26209  1.0000
  C   C1334     1.0  0.75504  0.30755  0.18167  1.0000
  C   C1335     1.0  0.79755  0.37102  0.08332  1.0000
  C   C1336     1.0  0.97517  0.31122  0.31363  1.0000
  C   C1337     1.0  0.84454  0.46983  0.16930  1.0000
  C   C1338     1.0  0.78549  0.32589  0.22446  1.0000
  C   C1339     1.0  0.99275  0.36057  0.07899  1.0000
  C   C1340     1.0  0.79877  0.44702  0.09972  1.0000
  C   C1341     1.0  0.82355  0.30988  0.10627  1.0000
  C   C1342     1.0  0.91440  0.33415  0.10855  1.0000
  C   C1343     1.0  0.88177  0.40073  0.20760  1.0000
  C   C1344     1.0  0.87275  0.31031  0.04255  1.0000
  C   C1345     1.0  0.89474  0.47990  0.05576  1.0000
  C   C1346     1.0  0.77434  0.29321  0.31126  1.0000
  C   C1347     1.0  0.93064  0.44541  0.26505  1.0000
  C   C1348     1.0  0.91738  0.41202  0.16975  1.0000
  C   C1349     1.0  0.93527  0.26497  0.13929  1.0000
  C   C1350     1.0  0.96337  0.47632  0.32867  1.0000
  C   C1351     1.0  0.94652  0.31871  0.00861  1.0000
  C   C1352     1.0  0.99239  0.38562  0.18006  1.0000
  C   C1353     1.0  0.85401  0.47496  0.31815  1.0000
  C   C1354     1.0  0.93003  0.25501  0.28076  1.0000
  C   C1355     1.0  0.93265  0.25056  0.07347  1.0000
  C   C1356     1.0  0.75315  0.49774  0.10658  1.0000
  C   C1357     1.0  0.99006  0.30085  0.51152  1.0000
  C   C1358     1.0  0.93255  0.36652  0.50321  1.0000
  C   C1359     1.0  0.83607  0.34004  0.53955  1.0000
  C   C1360     1.0  0.76740  0.27527  0.59001  1.0000
  C   C1361     1.0  0.83948  0.37911  0.43960  1.0000
  C   C1362     1.0  0.80946  0.46858  0.37680  1.0000
  C   C1363     1.0  0.78857  0.35307  0.62944  1.0000
  C   C1364     1.0  0.94593  0.38875  0.37953  1.0000
  C   C1365     1.0  0.75823  0.25399  0.41715  1.0000
  C   C1366     1.0  0.94403  0.48652  0.49907  1.0000
  C   C1367     1.0  0.81967  0.48214  0.52784  1.0000
  C   C1368     1.0  0.93994  0.26367  0.54338  1.0000
  C   C1369     1.0  0.82910  0.40494  0.54943  1.0000
  C   C1370     1.0  0.87286  0.35843  0.35153  1.0000
  C   C1371     1.0  0.97281  0.44990  0.64202  1.0000
  C   C1372     1.0  0.90491  0.41642  0.46440  1.0000
  C   C1373     1.0  0.90734  0.44470  0.56532  1.0000
  C   C1374     1.0  0.77613  0.43998  0.50242  1.0000
  C   C1375     1.0  0.93822  0.29609  0.63868  1.0000
  C   C1376     1.0  0.85292  0.31953  0.61169  1.0000
  C   C1377     1.0  0.89703  0.42879  0.36844  1.0000
  C   C1378     1.0  0.97578  0.33090  0.41655  1.0000
  C   C1379     1.0  0.91901  0.33909  0.57484  1.0000
  C   C1380     1.0  0.78018  0.34440  0.41621  1.0000
  C   C1381     1.0  0.99134  0.45940  0.47801  1.0000
  C   C1382     1.0  0.89072  0.39545  0.64221  1.0000
  C   C1383     1.0  0.92329  0.26672  0.37340  1.0000
  C   C1384     1.0  0.84308  0.45708  0.43339  1.0000
  C   C1385     1.0  0.88650  0.31796  0.43282  1.0000
  C   C1386     1.0  0.82680  0.25789  0.47801  1.0000
  C   C1387     1.0  0.87817  0.48309  0.65248  1.0000
  C   C1388     1.0  0.76794  0.49364  0.62006  1.0000
  C   C1389     1.0  0.80739  0.42776  0.65746  1.0000
  C   C1390     1.0  0.75144  0.48307  0.34793  1.0000
  C   C1391     1.0  0.84184  0.29344  0.35229  1.0000
  C   C1392     1.0  0.99432  0.45287  0.56037  1.0000
  C   C1393     1.0  0.93123  0.49914  0.65419  1.0000
  C   C1394     1.0  0.89081  0.28445  0.94910  1.0000
  C   C1395     1.0  0.81882  0.26155  0.83686  1.0000
  C   C1396     1.0  0.95937  0.48255  0.91462  1.0000
  C   C1397     1.0  0.82136  0.38405  0.81629  1.0000
  C   C1398     1.0  0.98319  0.40420  0.97162  1.0000
  C   C1399     1.0  0.90622  0.46508  0.96996  1.0000
  C   C1400     1.0  0.91551  0.25893  0.80125  1.0000
  C   C1401     1.0  0.95140  0.35341  0.68275  1.0000
  C   C1402     1.0  0.86514  0.38365  0.86401  1.0000
  C   C1403     1.0  0.75045  0.45501  0.97947  1.0000
  C   C1404     1.0  0.79876  0.31579  0.92893  1.0000
  C   C1405     1.0  0.76315  0.31167  0.72939  1.0000
  C   C1406     1.0  0.91017  0.37508  0.99226  1.0000
  C   C1407     1.0  0.89054  0.45670  0.80448  1.0000
  C   C1408     1.0  0.75725  0.36257  0.99740  1.0000
  C   C1409     1.0  0.84278  0.31799  0.68821  1.0000
  C   C1410     1.0  0.91285  0.34305  0.72674  1.0000
  C   C1411     1.0  0.82378  0.47759  0.72089  1.0000
  C   C1412     1.0  0.81212  0.42490  0.98564  1.0000
  C   C1413     1.0  0.84276  0.35756  0.96376  1.0000
  C   C1414     1.0  0.85083  0.38072  0.72313  1.0000
  C   C1415     1.0  0.99005  0.33042  0.79460  1.0000
  C   C1416     1.0  0.92952  0.39134  0.78478  1.0000
  C   C1417     1.0  0.83816  0.46058  0.90082  1.0000
  C   C1418     1.0  0.97117  0.27179  0.89543  1.0000
  C   C1419     1.0  0.78259  0.41670  0.78114  1.0000
  C   C1420     1.0  0.78462  0.40553  0.89417  1.0000
  C   C1421     1.0  0.99233  0.42593  0.83876  1.0000
  C   C1422     1.0  0.98246  0.26704  0.71778  1.0000
  C   C1423     1.0  0.92616  0.44358  0.71443  1.0000
  C   C1424     1.0  0.82230  0.48504  0.80731  1.0000
  C   C1425     1.0  0.80836  0.31044  0.77823  1.0000
  C   C1426     1.0  0.97716  0.35045  0.88426  1.0000
  C   C1427     1.0  0.76502  0.28065  0.67829  1.0000
  C   C1428     1.0  0.75967  0.47213  0.83735  1.0000
  C   C1429     1.0  0.83950  0.61155  0.03691  1.0000
  C   C1430     1.0  0.80151  0.56017  0.30446  1.0000
  C   C1431     1.0  0.79898  0.68720  0.10823  1.0000
  C   C1432     1.0  0.98834  0.53473  0.26324  1.0000
  C   C1433     1.0  0.87584  0.71370  0.08300  1.0000
  C   C1434     1.0  0.91822  0.50658  0.19088  1.0000
  C   C1435     1.0  0.89716  0.58411  0.10239  1.0000
  C   C1436     1.0  0.78891  0.70395  0.18712  1.0000
  C   C1437     1.0  0.94162  0.63981  0.08601  1.0000
  C   C1438     1.0  0.89674  0.56046  0.00080  1.0000
  C   C1439     1.0  0.98385  0.72236  0.30688  1.0000
  C   C1440     1.0  0.82383  0.50198  0.03355  1.0000
  C   C1441     1.0  0.89288  0.71832  0.14379  1.0000
  C   C1442     1.0  0.78287  0.58821  0.10451  1.0000
  C   C1443     1.0  0.88523  0.52049  0.29702  1.0000
  C   C1444     1.0  0.84673  0.64287  0.26573  1.0000
  C   C1445     1.0  0.84548  0.62982  0.15748  1.0000
  C   C1446     1.0  0.91163  0.68736  0.21861  1.0000
  C   C1447     1.0  0.91556  0.58630  0.20885  1.0000
  C   C1448     1.0  0.76868  0.62821  0.20413  1.0000
  C   C1449     1.0  0.89600  0.60578  0.29330  1.0000
  C   C1450     1.0  0.98849  0.71720  0.10023  1.0000
  C   C1451     1.0  0.90516  0.67669  0.00416  1.0000
  C   C1452     1.0  0.96404  0.57804  0.03764  1.0000
  C   C1453     1.0  0.85755  0.54560  0.11660  1.0000
  C   C1454     1.0  0.97248  0.66459  0.31343  1.0000
  C   C1455     1.0  0.75384  0.57158  0.03088  1.0000
  C   C1456     1.0  0.95273  0.73621  0.20902  1.0000
  C   C1457     1.0  0.78982  0.66717  0.02473  1.0000
  C   C1458     1.0  0.94044  0.52899  0.14398  1.0000
  C   C1459     1.0  0.91066  0.70095  0.32495  1.0000
  C   C1460     1.0  0.77290  0.53646  0.20292  1.0000
  C   C1461     1.0  0.84324  0.72181  0.00820  1.0000
  C   C1462     1.0  0.79104  0.70928  0.56512  1.0000
  C   C1463     1.0  0.83390  0.53686  0.40347  1.0000
  C   C1464     1.0  0.88004  0.52028  0.49955  1.0000
  C   C1465     1.0  0.84552  0.67090  0.42744  1.0000
  C   C1466     1.0  0.84698  0.71845  0.34776  1.0000
  C   C1467     1.0  0.79015  0.55872  0.51776  1.0000
  C   C1468     1.0  0.98020  0.53904  0.56363  1.0000
  C   C1469     1.0  0.76220  0.70338  0.40146  1.0000
  C   C1470     1.0  0.96408  0.59780  0.48758  1.0000
  C   C1471     1.0  0.83805  0.53426  0.61139  1.0000
  C   C1472     1.0  0.89690  0.65960  0.53349  1.0000
  C   C1473     1.0  0.98978  0.61981  0.36927  1.0000
  C   C1474     1.0  0.84487  0.72895  0.65431  1.0000
  C   C1475     1.0  0.84626  0.60377  0.38037  1.0000
  C   C1476     1.0  0.92636  0.69679  0.43018  1.0000
  C   C1477     1.0  0.95813  0.68061  0.52208  1.0000
  C   C1478     1.0  0.92702  0.55258  0.44776  1.0000
  C   C1479     1.0  0.77709  0.57928  0.60173  1.0000
  C   C1480     1.0  0.99523  0.58371  0.66364  1.0000
  C   C1481     1.0  0.82625  0.65558  0.59603  1.0000
  C   C1482     1.0  0.80783  0.63848  0.34428  1.0000
  C   C1483     1.0  0.91675  0.55764  0.56714  1.0000
  C   C1484     1.0  0.91250  0.62064  0.43288  1.0000
  C   C1485     1.0  0.88043  0.59895  0.57420  1.0000
  C   C1486     1.0  0.79144  0.53657  0.44733  1.0000
  C   C1487     1.0  0.99139  0.62666  0.60620  1.0000
  C   C1488     1.0  0.75850  0.66283  0.49379  1.0000
  C   C1489     1.0  0.91892  0.64983  0.66246  1.0000
  C   C1490     1.0  0.88275  0.73734  0.54903  1.0000
  C   C1491     1.0  0.91943  0.50504  0.38905  1.0000
  C   C1492     1.0  0.95359  0.61784  0.94213  1.0000
  C   C1493     1.0  0.90119  0.64984  0.75169  1.0000
  C   C1494     1.0  0.82557  0.52395  0.96198  1.0000
  C   C1495     1.0  0.81916  0.65156  0.91219  1.0000
  C   C1496     1.0  0.97998  0.51215  0.74432  1.0000
  C   C1497     1.0  0.82536  0.66413  0.68352  1.0000
  C   C1498     1.0  0.87377  0.72696  0.88573  1.0000
  C   C1499     1.0  0.92989  0.73229  0.97191  1.0000
  C   C1500     1.0  0.97716  0.60058  0.74696  1.0000
  C   C1501     1.0  0.94102  0.73929  0.80110  1.0000
  C   C1502     1.0  0.84481  0.73181  0.73774  1.0000
  C   C1503     1.0  0.79571  0.72756  0.93698  1.0000
  C   C1504     1.0  0.79759  0.59803  0.77842  1.0000
  C   C1505     1.0  0.85184  0.57237  0.84664  1.0000
  C   C1506     1.0  0.92324  0.55596  0.91119  1.0000
  C   C1507     1.0  0.77426  0.73015  0.80474  1.0000
  C   C1508     1.0  0.88507  0.58870  0.69576  1.0000
  C   C1509     1.0  0.88746  0.56149  0.77669  1.0000
  C   C1510     1.0  0.83168  0.66793  0.81902  1.0000
  C   C1511     1.0  0.81467  0.57403  0.94045  1.0000
  C   C1512     1.0  0.87967  0.65656  0.94558  1.0000
  C   C1513     1.0  0.98607  0.70410  0.89428  1.0000
  C   C1514     1.0  0.91503  0.62465  0.83428  1.0000
  C   C1515     1.0  0.93934  0.67988  0.83262  1.0000
  C   C1516     1.0  0.97865  0.66669  0.99108  1.0000
  C   C1517     1.0  0.91893  0.71949  0.68080  1.0000
  C   C1518     1.0  0.75624  0.51644  0.73068  1.0000
  C   C1519     1.0  0.98398  0.69530  0.68820  1.0000
  C   C1520     1.0  0.75598  0.74519  0.68172  1.0000
  C   C1521     1.0  0.75017  0.65291  0.97655  1.0000
  C   C1522     1.0  0.88083  0.82639  0.22804  1.0000
  C   C1523     1.0  0.99112  0.81782  0.08250  1.0000
  C   C1524     1.0  0.85468  0.86462  0.11699  1.0000
  C   C1525     1.0  0.96015  0.94849  0.18204  1.0000
  C   C1526     1.0  0.86103  0.92589  0.30432  1.0000
  C   C1527     1.0  0.87043  0.86142  0.02104  1.0000
  C   C1528     1.0  0.84185  0.78385  0.11785  1.0000
  C   C1529     1.0  0.94083  0.78662  0.29530  1.0000
  C   C1530     1.0  0.91389  0.86224  0.10562  1.0000
  C   C1531     1.0  0.80276  0.84009  0.26410  1.0000
  C   C1532     1.0  0.89200  0.92381  0.19527  1.0000
  C   C1533     1.0  0.80095  0.85083  0.14128  1.0000
  C   C1534     1.0  0.96692  0.87970  0.18855  1.0000
  C   C1535     1.0  0.93382  0.87054  0.26438  1.0000
  C   C1536     1.0  0.89525  0.79233  0.02546  1.0000
  C   C1537     1.0  0.84670  0.77390  0.18543  1.0000
  C   C1538     1.0  0.95528  0.75980  0.09917  1.0000
  C   C1539     1.0  0.78500  0.75404  0.13036  1.0000
  C   C1540     1.0  0.96108  0.95287  0.27817  1.0000
  C   C1541     1.0  0.84558  0.90089  0.20646  1.0000
  C   C1542     1.0  0.84266  0.92401  0.02446  1.0000
  C   C1543     1.0  0.83419  0.94358  0.11573  1.0000
  C   C1544     1.0  0.89974  0.94624  0.11262  1.0000
  C   C1545     1.0  0.81271  0.98215  0.30129  1.0000
  C   C1546     1.0  0.81601  0.79968  0.05686  1.0000
  C   C1547     1.0  0.81978  0.99595  0.20915  1.0000
  C   C1548     1.0  0.98593  0.92649  0.11266  1.0000
  C   C1549     1.0  0.75809  0.92741  0.21549  1.0000
  C   C1550     1.0  0.89627  0.87877  0.32575  1.0000
  C   C1551     1.0  0.87778  0.75872  0.26646  1.0000
  C   C1552     1.0  0.75927  0.94681  0.12099  1.0000
  C   C1553     1.0  0.80482  0.75357  0.26947  1.0000
  C   C1554     1.0  0.86844  0.99612  0.00465  1.0000
  C   C1555     1.0  0.95331  0.93381  0.49472  1.0000
  C   C1556     1.0  0.78011  0.90442  0.42675  1.0000
  C   C1557     1.0  0.78858  0.82108  0.41925  1.0000
  C   C1558     1.0  0.83466  0.82971  0.47440  1.0000
  C   C1559     1.0  0.85449  0.96445  0.39547  1.0000
  C   C1560     1.0  0.79448  0.90501  0.56382  1.0000
  C   C1561     1.0  0.94806  0.82247  0.42621  1.0000
  C   C1562     1.0  0.93306  0.95760  0.38944  1.0000
  C   C1563     1.0  0.95180  0.88403  0.57512  1.0000
  C   C1564     1.0  0.87996  0.89822  0.43154  1.0000
  C   C1565     1.0  0.83764  0.89862  0.47962  1.0000
  C   C1566     1.0  0.75853  0.84487  0.51678  1.0000
  C   C1567     1.0  0.79912  0.76453  0.61862  1.0000
  C   C1568     1.0  0.85929  0.76384  0.41341  1.0000
  C   C1569     1.0  0.82854  0.84248  0.59575  1.0000
  C   C1570     1.0  0.85368  0.96249  0.51390  1.0000
  C   C1571     1.0  0.83733  0.93541  0.62424  1.0000
  C   C1572     1.0  0.92100  0.82684  0.52183  1.0000
  C   C1573     1.0  0.77186  0.79249  0.34739  1.0000
  C   C1574     1.0  0.76724  0.93197  0.34574  1.0000
  C   C1575     1.0  0.86049  0.81222  0.33762  1.0000
  C   C1576     1.0  0.89452  0.97497  0.64064  1.0000
  C   C1577     1.0  0.87536  0.85398  0.55447  1.0000
  C   C1578     1.0  0.92420  0.97205  0.57638  1.0000
  C   C1579     1.0  0.85276  0.87689  0.37310  1.0000
  C   C1580     1.0  0.82240  0.76135  0.51232  1.0000
  C   C1581     1.0  0.96684  0.85463  0.35365  1.0000
  C   C1582     1.0  0.80116  0.97859  0.46933  1.0000
  C   C1583     1.0  0.93004  0.75250  0.37528  1.0000
  C   C1584     1.0  0.77284  0.97464  0.66133  1.0000
  C   C1585     1.0  0.99090  0.76164  0.58037  1.0000
  C   C1586     1.0  0.99115  0.92890  0.60497  1.0000
  C   C1587     1.0  0.98853  0.93683  0.40568  1.0000
  C   C1588     1.0  0.99114  0.99742  0.92427  1.0000
  C   C1589     1.0  0.77583  0.89110  0.81922  1.0000
  C   C1590     1.0  0.99905  0.82049  0.85081  1.0000
  C   C1591     1.0  0.91349  0.81527  0.73146  1.0000
  C   C1592     1.0  0.75866  0.89861  0.72951  1.0000
  C   C1593     1.0  0.88295  0.98352  0.92077  1.0000
  C   C1594     1.0  0.99039  0.98427  0.79192  1.0000
  C   C1595     1.0  0.98182  0.90817  0.94771  1.0000
  C   C1596     1.0  0.82922  0.88003  0.83124  1.0000
  C   C1597     1.0  0.87405  0.83904  0.91466  1.0000
  C   C1598     1.0  0.93777  0.95309  0.70368  1.0000
  C   C1599     1.0  0.98633  0.91322  0.86152  1.0000
  C   C1600     1.0  0.84024  0.93034  0.74860  1.0000
  C   C1601     1.0  0.76854  0.96134  0.87647  1.0000
  C   C1602     1.0  0.93108  0.77800  0.88313  1.0000
  C   C1603     1.0  0.82690  0.79416  0.71563  1.0000
  C   C1604     1.0  0.93343  0.95965  0.86506  1.0000
  C   C1605     1.0  0.84259  0.90692  0.92197  1.0000
  C   C1606     1.0  0.89824  0.96356  0.78439  1.0000
  C   C1607     1.0  0.87075  0.87467  0.78586  1.0000
  C   C1608     1.0  0.89638  0.80977  0.82339  1.0000
  C   C1609     1.0  0.90128  0.89087  0.69211  1.0000
  C   C1610     1.0  0.77488  0.92324  0.93198  1.0000
  C   C1611     1.0  0.80725  0.85464  0.69825  1.0000
  C   C1612     1.0  0.82760  0.78892  0.84042  1.0000
  C   C1613     1.0  0.95212  0.89576  0.77353  1.0000
  C   C1614     1.0  0.82192  0.99519  0.83251  1.0000
  C   C1615     1.0  0.75810  0.80683  0.79559  1.0000
  C   C1616     1.0  0.80181  0.82810  0.99268  1.0000
  C   C1617     1.0  0.95709  0.81442  0.67207  1.0000
  C   C1618     1.0  0.92910  0.94024  0.98167  1.0000
  C   C1619     1.0  0.97579  0.83636  0.99186  1.0000
  C   C1620     1.0  0.78531  0.98756  0.99577  1.0000
  Ca  Ca1       1.0  0.04169  0.19178  0.02114  1.0000
  Ca  Ca2       1.0  0.09489  0.03163  0.29552  1.0000
  Ca  Ca3       1.0  0.12372  0.09469  0.27804  1.0000
  Ca  Ca4       1.0  0.19706  0.19473  0.06903  1.0000
  Ca  Ca5       1.0  0.01298  0.12153  0.19670  1.0000
  Ca  Ca6       1.0  0.08892  0.15220  0.22002  1.0000
  Ca  Ca7       1.0  0.03296  0.01232  0.17917  1.0000
  Ca  Ca8       1.0  0.07835  0.17672  0.11715  1.0000
  Ca  Ca9       1.0  0.20001  0.02494  0.26817  1.0000
  Ca  Ca10      1.0  0.13131  0.12228  0.15466  1.0000
  Ca  Ca11      1.0  0.07582  0.07329  0.21606  1.0000
  Ca  Ca12      1.0  0.21004  0.15213  0.13518  1.0000
  Ca  Ca13      1.0  0.12667  0.20290  0.17453  1.0000
  Ca  Ca14      1.0  0.14036  0.14897  0.06501  1.0000
  Ca  Ca15      1.0  0.06273  0.10459  0.09957  1.0000
  Ca  Ca16      1.0  0.22062  0.03045  0.07372  1.0000
  Ca  Ca17      1.0  0.03853  0.07407  0.28766  1.0000
  Ca  Ca18      1.0  0.16177  0.17425  0.27669  1.0000
  Ca  Ca19      1.0  0.20659  0.10061  0.06430  1.0000
  Ca  Ca20      1.0  0.01450  0.11476  0.04977  1.0000
  Ca  Ca21      1.0  0.02826  0.17460  0.25081  1.0000
  Ca  Ca22      1.0  0.16597  0.07808  0.21052  1.0000
  Ca  Ca23      1.0  0.02414  0.21847  0.14178  1.0000
  Ca  Ca24      1.0  0.11922  0.02133  0.06073  1.0000
  Ca  Ca25      1.0  0.21125  0.12846  0.30417  1.0000
  Ca  Ca26      1.0  0.20536  0.23336  0.32999  1.0000
  Ca  Ca27      1.0  0.00739  0.04669  0.08600  1.0000
  Ca  Ca28      1.0  0.00187  0.00117  0.26499  1.0000
  Ca  Ca29      1.0  0.24205  0.08992  0.17811  1.0000
  Ca  Ca30      1.0  0.16646  0.01175  0.19555  1.0000
  Ca  Ca31      1.0  0.24010  0.19229  0.00079  1.0000
  Ca  Ca32      1.0  0.23096  0.24974  0.17995  1.0000
  Ca  Ca33      1.0  0.08329  0.19003  0.59447  1.0000
  Ca  Ca34      1.0  0.23215  0.03651  0.52345  1.0000
  Ca  Ca35      1.0  0.01969  0.20183  0.63904  1.0000
  Ca  Ca36      1.0  0.04904  0.02987  0.49245  1.0000
  Ca  Ca37      1.0  0.13346  0.04727  0.54329  1.0000
  Ca  Ca38      1.0  0.16260  0.16664  0.46887  1.0000
  Ca  Ca39      1.0  0.09103  0.20657  0.45013  1.0000
  Ca  Ca40      1.0  0.14437  0.20105  0.55200  1.0000
  Ca  Ca41      1.0  0.15701  0.06205  0.45872  1.0000
  Ca  Ca42      1.0  0.06023  0.08703  0.44212  1.0000
  Ca  Ca43      1.0  0.07684  0.23439  0.51740  1.0000
  Ca  Ca44      1.0  0.10256  0.10702  0.50859  1.0000
  Ca  Ca45      1.0  0.21396  0.16919  0.36939  1.0000
  Ca  Ca46      1.0  0.10774  0.14157  0.33805  1.0000
  Ca  Ca47      1.0  0.20675  0.13383  0.54166  1.0000
  Ca  Ca48      1.0  0.20294  0.21888  0.50426  1.0000
  Ca  Ca49      1.0  0.15520  0.09838  0.59946  1.0000
  Ca  Ca50      1.0  0.04962  0.05943  0.36501  1.0000
  Ca  Ca51      1.0  0.15787  0.11212  0.39003  1.0000
  Ca  Ca52      1.0  0.02891  0.21169  0.39269  1.0000
  Ca  Ca53      1.0  0.13647  0.15547  0.63836  1.0000
  Ca  Ca54      1.0  0.13842  0.04910  0.35515  1.0000
  Ca  Ca55      1.0  0.03911  0.08930  0.56383  1.0000
  Ca  Ca56      1.0  0.20727  0.11088  0.45453  1.0000
  Ca  Ca57      1.0  0.17460  0.03408  0.60894  1.0000
  Ca  Ca58      1.0  0.05694  0.07633  0.64441  1.0000
  Ca  Ca59      1.0  0.07403  0.00932  0.63452  1.0000
  Ca  Ca60      1.0  0.00875  0.14844  0.53264  1.0000
  Ca  Ca61      1.0  0.24192  0.06535  0.41478  1.0000
  Ca  Ca62      1.0  0.08094  0.20986  0.34127  1.0000
  Ca  Ca63      1.0  0.23576  0.09140  0.60207  1.0000
  Ca  Ca64      1.0  0.15166  0.23517  0.43649  1.0000
  Ca  Ca65      1.0  0.20269  0.00814  0.43595  1.0000
  Ca  Ca66      1.0  0.20953  0.05568  0.34294  1.0000
  Ca  Ca67      1.0  0.12979  0.00247  0.47832  1.0000
  Ca  Ca68      1.0  0.06156  0.18195  0.79866  1.0000
  Ca  Ca69      1.0  0.14328  0.05894  0.86870  1.0000
  Ca  Ca70      1.0  0.17438  0.05108  0.70393  1.0000
  Ca  Ca71      1.0  0.09098  0.12602  0.75251  1.0000
  Ca  Ca72      1.0  0.16724  0.00611  0.94637  1.0000
  Ca  Ca73      1.0  0.22230  0.21082  0.86673  1.0000
  Ca  Ca74      1.0  0.22226  0.12394  0.91912  1.0000
  Ca  Ca75      1.0  0.15997  0.16644  0.81960  1.0000
  Ca  Ca76      1.0  0.19093  0.15969  0.69612  1.0000
  Ca  Ca77      1.0  0.01418  0.18410  0.93549  1.0000
  Ca  Ca78      1.0  0.16512  0.20889  0.75296  1.0000
  Ca  Ca79      1.0  0.17548  0.16370  0.95478  1.0000
  Ca  Ca80      1.0  0.09040  0.19146  0.71956  1.0000
  Ca  Ca81      1.0  0.02212  0.08434  0.75930  1.0000
  Ca  Ca82      1.0  0.05877  0.08396  0.83387  1.0000
  Ca  Ca83      1.0  0.20793  0.04092  0.82971  1.0000
  Ca  Ca84      1.0  0.10470  0.10480  0.94025  1.0000
  Ca  Ca85      1.0  0.15986  0.22987  0.98217  1.0000
  Ca  Ca86      1.0  0.06708  0.14804  0.87692  1.0000
  Ca  Ca87      1.0  0.04063  0.08090  0.98792  1.0000
  Ca  Ca88      1.0  0.09336  0.19855  0.92809  1.0000
  Ca  Ca89      1.0  0.15670  0.21631  0.87550  1.0000
  Ca  Ca90      1.0  0.24064  0.00516  0.77466  1.0000
  Ca  Ca91      1.0  0.11384  0.06183  0.67887  1.0000
  Ca  Ca92      1.0  0.23330  0.24384  0.75812  1.0000
  Ca  Ca93      1.0  0.11084  0.17153  0.99616  1.0000
  Ca  Ca94      1.0  0.23644  0.10624  0.73073  1.0000
  Ca  Ca95      1.0  0.05211  0.01686  0.94902  1.0000
  Ca  Ca96      1.0  0.04218  0.14717  0.67203  1.0000
  Ca  Ca97      1.0  0.02501  0.03175  0.86446  1.0000
  Ca  Ca98      1.0  0.19530  0.24036  0.68537  1.0000
  Ca  Ca99      1.0  0.10597  0.24945  0.78825  1.0000
  Ca  Ca100     1.0  0.20374  0.25976  0.08519  1.0000
  Ca  Ca101     1.0  0.23238  0.44109  0.22186  1.0000
  Ca  Ca102     1.0  0.13159  0.35328  0.24740  1.0000
  Ca  Ca103     1.0  0.19335  0.47493  0.03561  1.0000
  Ca  Ca104     1.0  0.07075  0.41592  0.32628  1.0000
  Ca  Ca105     1.0  0.12664  0.40049  0.16901  1.0000
  Ca  Ca106     1.0  0.10458  0.26587  0.30530  1.0000
  Ca  Ca107     1.0  0.07382  0.32711  0.19795  1.0000
  Ca  Ca108     1.0  0.03751  0.42828  0.16907  1.0000
  Ca  Ca109     1.0  0.01221  0.27266  0.30145  1.0000
  Ca  Ca110     1.0  0.11774  0.27364  0.03461  1.0000
  Ca  Ca111     1.0  0.19273  0.33163  0.23351  1.0000
  Ca  Ca112     1.0  0.14506  0.32565  0.08071  1.0000
  Ca  Ca113     1.0  0.20784  0.36708  0.06941  1.0000
  Ca  Ca114     1.0  0.01837  0.35974  0.22539  1.0000
  Ca  Ca115     1.0  0.07376  0.33154  0.28752  1.0000
  Ca  Ca116     1.0  0.14453  0.41277  0.09241  1.0000
  Ca  Ca117     1.0  0.18249  0.40610  0.28113  1.0000
  Ca  Ca118     1.0  0.13465  0.46688  0.30034  1.0000
  Ca  Ca119     1.0  0.22867  0.41198  0.13148  1.0000
  Ca  Ca120     1.0  0.17512  0.29832  0.14237  1.0000
  Ca  Ca121     1.0  0.07880  0.43221  0.24362  1.0000
  Ca  Ca122     1.0  0.07126  0.36518  0.13026  1.0000
  Ca  Ca123     1.0  0.07558  0.47469  0.10725  1.0000
  Ca  Ca124     1.0  0.18075  0.29242  0.01503  1.0000
  Ca  Ca125     1.0  0.18727  0.40774  0.00369  1.0000
  Ca  Ca126     1.0  0.15279  0.45515  0.21682  1.0000
  Ca  Ca127     1.0  0.05728  0.25158  0.22019  1.0000
  Ca  Ca128     1.0  0.06196  0.39706  0.00310  1.0000
  Ca  Ca129     1.0  0.05976  0.27080  0.11735  1.0000
  Ca  Ca130     1.0  0.00690  0.33132  0.02180  1.0000
  Ca  Ca131     1.0  0.24174  0.35605  0.28538  1.0000
  Ca  Ca132     1.0  0.05189  0.26015  0.02629  1.0000
  Ca  Ca133     1.0  0.21693  0.25725  0.25420  1.0000
  Ca  Ca134     1.0  0.14009  0.36382  0.33154  1.0000
  Ca  Ca135     1.0  0.24028  0.34891  0.15810  1.0000
  Ca  Ca136     1.0  0.21629  0.39854  0.62143  1.0000
  Ca  Ca137     1.0  0.02085  0.41720  0.51389  1.0000
  Ca  Ca138     1.0  0.03557  0.48137  0.44336  1.0000
  Ca  Ca139     1.0  0.21823  0.45971  0.56976  1.0000
  Ca  Ca140     1.0  0.15297  0.38758  0.45601  1.0000
  Ca  Ca141     1.0  0.08274  0.31455  0.52402  1.0000
  Ca  Ca142     1.0  0.04853  0.44749  0.58309  1.0000
  Ca  Ca143     1.0  0.05389  0.29358  0.62851  1.0000
  Ca  Ca144     1.0  0.16581  0.28815  0.35062  1.0000
  Ca  Ca145     1.0  0.13165  0.28813  0.60264  1.0000
  Ca  Ca146     1.0  0.09952  0.48297  0.39058  1.0000
  Ca  Ca147     1.0  0.15833  0.42937  0.36002  1.0000
  Ca  Ca148     1.0  0.10550  0.39121  0.39662  1.0000
  Ca  Ca149     1.0  0.09716  0.39850  0.49558  1.0000
  Ca  Ca150     1.0  0.21359  0.41704  0.42055  1.0000
  Ca  Ca151     1.0  0.21581  0.40275  0.51371  1.0000
  Ca  Ca152     1.0  0.07264  0.30037  0.44162  1.0000
  Ca  Ca153     1.0  0.12623  0.37180  0.58314  1.0000
  Ca  Ca154     1.0  0.02470  0.27938  0.55216  1.0000
  Ca  Ca155     1.0  0.03457  0.38631  0.39654  1.0000
  Ca  Ca156     1.0  0.23526  0.47364  0.46659  1.0000
  Ca  Ca157     1.0  0.05570  0.35891  0.63828  1.0000
  Ca  Ca158     1.0  0.19128  0.35308  0.56699  1.0000
  Ca  Ca159     1.0  0.10401  0.46109  0.47350  1.0000
  Ca  Ca160     1.0  0.14217  0.43322  0.61929  1.0000
  Ca  Ca161     1.0  0.22636  0.29046  0.62386  1.0000
  Ca  Ca162     1.0  0.15466  0.46124  0.53603  1.0000
  Ca  Ca163     1.0  0.20084  0.28790  0.51924  1.0000
  Ca  Ca164     1.0  0.14351  0.30805  0.47923  1.0000
  Ca  Ca165     1.0  0.03671  0.46446  0.36169  1.0000
  Ca  Ca166     1.0  0.19518  0.49789  0.33412  1.0000
  Ca  Ca167     1.0  0.24844  0.36870  0.36070  1.0000
  Ca  Ca168     1.0  0.07910  0.43319  0.66564  1.0000
  Ca  Ca169     1.0  0.06823  0.49116  0.69655  1.0000
  Ca  Ca170     1.0  0.16143  0.32074  0.76005  1.0000
  Ca  Ca171     1.0  0.04004  0.35985  0.78611  1.0000
  Ca  Ca172     1.0  0.02948  0.28464  0.76718  1.0000
  Ca  Ca173     1.0  0.14723  0.41577  0.77670  1.0000
  Ca  Ca174     1.0  0.21877  0.37515  0.86885  1.0000
  Ca  Ca175     1.0  0.11765  0.47933  0.76230  1.0000
  Ca  Ca176     1.0  0.23218  0.40816  0.70141  1.0000
  Ca  Ca177     1.0  0.20820  0.45773  0.89176  1.0000
  Ca  Ca178     1.0  0.00291  0.39664  0.89603  1.0000
  Ca  Ca179     1.0  0.08910  0.38261  0.72625  1.0000
  Ca  Ca180     1.0  0.12064  0.41097  0.85854  1.0000
  Ca  Ca181     1.0  0.16873  0.27684  0.91483  1.0000
  Ca  Ca182     1.0  0.07744  0.28235  0.94820  1.0000
  Ca  Ca183     1.0  0.03796  0.43918  0.80118  1.0000
  Ca  Ca184     1.0  0.17344  0.39347  0.92083  1.0000
  Ca  Ca185     1.0  0.21657  0.39305  0.78312  1.0000
  Ca  Ca186     1.0  0.00537  0.29894  0.84705  1.0000
  Ca  Ca187     1.0  0.09200  0.35003  0.84685  1.0000
  Ca  Ca188     1.0  0.20696  0.33917  0.69509  1.0000
  Ca  Ca189     1.0  0.00561  0.32009  0.92278  1.0000
  Ca  Ca190     1.0  0.07319  0.43573  0.93604  1.0000
  Ca  Ca191     1.0  0.19474  0.27539  0.83158  1.0000
  Ca  Ca192     1.0  0.02647  0.25454  0.90669  1.0000
  Ca  Ca193     1.0  0.08538  0.25483  0.86676  1.0000
  Ca  Ca194     1.0  0.20188  0.46882  0.66873  1.0000
  Ca  Ca195     1.0  0.12536  0.33243  0.94524  1.0000
  Ca  Ca196     1.0  0.14113  0.34139  0.67768  1.0000
  Ca  Ca197     1.0  0.23357  0.26395  0.96508  1.0000
  Ca  Ca198     1.0  0.11459  0.25394  0.66738  1.0000
  Ca  Ca199     1.0  0.12590  0.58078  0.08641  1.0000
  Ca  Ca200     1.0  0.21468  0.72316  0.27699  1.0000
  Ca  Ca201     1.0  0.05831  0.53664  0.22067  1.0000
  Ca  Ca202     1.0  0.07197  0.71919  0.21845  1.0000
  Ca  Ca203     1.0  0.08226  0.69203  0.03784  1.0000
  Ca  Ca204     1.0  0.18010  0.59519  0.16041  1.0000
  Ca  Ca205     1.0  0.17726  0.66595  0.19503  1.0000
  Ca  Ca206     1.0  0.23973  0.63983  0.23794  1.0000
  Ca  Ca207     1.0  0.21005  0.66167  0.11639  1.0000
  Ca  Ca208     1.0  0.07092  0.65082  0.18563  1.0000
  Ca  Ca209     1.0  0.19523  0.57277  0.23021  1.0000
  Ca  Ca210     1.0  0.09760  0.58042  0.17102  1.0000
  Ca  Ca211     1.0  0.02835  0.61197  0.12285  1.0000
  Ca  Ca212     1.0  0.21673  0.56965  0.05402  1.0000
  Ca  Ca213     1.0  0.11157  0.71853  0.29464  1.0000
  Ca  Ca214     1.0  0.13937  0.70376  0.15430  1.0000
  Ca  Ca215     1.0  0.07830  0.56667  0.29227  1.0000
  Ca  Ca216     1.0  0.05777  0.63530  0.28473  1.0000
  Ca  Ca217     1.0  0.03191  0.71603  0.14062  1.0000
  Ca  Ca218     1.0  0.12885  0.64535  0.30320  1.0000
  Ca  Ca219     1.0  0.21179  0.51561  0.25873  1.0000
  Ca  Ca220     1.0  0.03915  0.70382  0.28960  1.0000
  Ca  Ca221     1.0  0.14704  0.66408  0.07116  1.0000
  Ca  Ca222     1.0  0.11723  0.51073  0.04346  1.0000
  Ca  Ca223     1.0  0.01102  0.70136  0.04230  1.0000
  Ca  Ca224     1.0  0.08518  0.60894  0.00682  1.0000
  Ca  Ca225     1.0  0.20223  0.51612  0.13216  1.0000
  Ca  Ca226     1.0  0.12854  0.50783  0.15152  1.0000
  Ca  Ca227     1.0  0.23586  0.71113  0.06064  1.0000
  Ca  Ca228     1.0  0.01349  0.50609  0.30554  1.0000
  Ca  Ca229     1.0  0.24613  0.62226  0.02852  1.0000
  Ca  Ca230     1.0  0.15569  0.73282  0.47567  1.0000
  Ca  Ca231     1.0  0.22010  0.65553  0.57091  1.0000
  Ca  Ca232     1.0  0.13562  0.51424  0.60206  1.0000
  Ca  Ca233     1.0  0.18288  0.51344  0.41855  1.0000
  Ca  Ca234     1.0  0.20393  0.57082  0.36415  1.0000
  Ca  Ca235     1.0  0.07633  0.64845  0.37547  1.0000
  Ca  Ca236     1.0  0.21576  0.68677  0.36390  1.0000
  Ca  Ca237     1.0  0.07287  0.60724  0.52944  1.0000
  Ca  Ca238     1.0  0.07899  0.64986  0.45810  1.0000
  Ca  Ca239     1.0  0.18067  0.54604  0.50145  1.0000
  Ca  Ca240     1.0  0.01597  0.56899  0.40206  1.0000
  Ca  Ca241     1.0  0.07289  0.73067  0.60653  1.0000
  Ca  Ca242     1.0  0.13898  0.59807  0.38665  1.0000
  Ca  Ca243     1.0  0.00245  0.50163  0.52323  1.0000
  Ca  Ca244     1.0  0.00906  0.68121  0.46823  1.0000
  Ca  Ca245     1.0  0.12022  0.56502  0.45311  1.0000
  Ca  Ca246     1.0  0.19993  0.53890  0.63318  1.0000
  Ca  Ca247     1.0  0.07380  0.53299  0.49348  1.0000
  Ca  Ca248     1.0  0.02889  0.57142  0.61042  1.0000
  Ca  Ca249     1.0  0.22564  0.60943  0.44334  1.0000
  Ca  Ca250     1.0  0.08400  0.55508  0.37693  1.0000
  Ca  Ca251     1.0  0.15023  0.60203  0.55483  1.0000
  Ca  Ca252     1.0  0.09759  0.70309  0.50529  1.0000
  Ca  Ca253     1.0  0.20025  0.67991  0.49970  1.0000
  Ca  Ca254     1.0  0.20059  0.72765  0.56662  1.0000
  Ca  Ca255     1.0  0.15836  0.62701  0.45841  1.0000
  Ca  Ca256     1.0  0.07238  0.50539  0.57390  1.0000
  Ca  Ca257     1.0  0.08789  0.56122  0.65943  1.0000
  Ca  Ca258     1.0  0.12742  0.73971  0.38029  1.0000
  Ca  Ca259     1.0  0.01370  0.74570  0.65231  1.0000
  Ca  Ca260     1.0  0.03357  0.74549  0.52660  1.0000
  Ca  Ca261     1.0  0.00717  0.68093  0.35566  1.0000
  Ca  Ca262     1.0  0.00680  0.56728  0.49859  1.0000
  Ca  Ca263     1.0  0.24333  0.57571  0.59564  1.0000
  Ca  Ca264     1.0  0.19526  0.74489  0.39755  1.0000
  Ca  Ca265     1.0  0.00686  0.66268  0.54616  1.0000
  Ca  Ca266     1.0  0.09699  0.66221  0.65948  1.0000
  Ca  Ca267     1.0  0.11446  0.52003  0.92163  1.0000
  Ca  Ca268     1.0  0.06544  0.62052  0.86980  1.0000
  Ca  Ca269     1.0  0.14528  0.59395  0.70196  1.0000
  Ca  Ca270     1.0  0.20369  0.65411  0.90724  1.0000
  Ca  Ca271     1.0  0.06336  0.51465  0.98510  1.0000
  Ca  Ca272     1.0  0.22438  0.71832  0.69543  1.0000
  Ca  Ca273     1.0  0.20948  0.62364  0.77121  1.0000
  Ca  Ca274     1.0  0.13906  0.70223  0.71700  1.0000
  Ca  Ca275     1.0  0.02775  0.70626  0.72281  1.0000
  Ca  Ca276     1.0  0.03936  0.69658  0.92039  1.0000
  Ca  Ca277     1.0  0.18034  0.72787  0.91068  1.0000
  Ca  Ca278     1.0  0.13081  0.65246  0.87006  1.0000
  Ca  Ca279     1.0  0.09776  0.65645  0.95604  1.0000
  Ca  Ca280     1.0  0.05496  0.69980  0.79608  1.0000
  Ca  Ca281     1.0  0.16869  0.59148  0.88072  1.0000
  Ca  Ca282     1.0  0.22198  0.69237  0.97611  1.0000
  Ca  Ca283     1.0  0.17785  0.68601  0.79878  1.0000
  Ca  Ca284     1.0  0.12969  0.54593  0.76306  1.0000
  Ca  Ca285     1.0  0.11636  0.59797  0.81730  1.0000
  Ca  Ca286     1.0  0.09918  0.51840  0.83950  1.0000
  Ca  Ca287     1.0  0.03339  0.57312  0.71249  1.0000
  Ca  Ca288     1.0  0.24888  0.70430  0.79083  1.0000
  Ca  Ca289     1.0  0.02572  0.59397  0.78746  1.0000
  Ca  Ca290     1.0  0.14868  0.57965  0.95609  1.0000
  Ca  Ca291     1.0  0.11433  0.64233  0.74947  1.0000
  Ca  Ca292     1.0  0.20108  0.55080  0.71509  1.0000
  Ca  Ca293     1.0  0.21347  0.56332  0.81164  1.0000
  Ca  Ca294     1.0  0.18586  0.51800  0.86367  1.0000
  Ca  Ca295     1.0  0.19432  0.50072  0.95681  1.0000
  Ca  Ca296     1.0  0.01339  0.58733  0.91752  1.0000
  Ca  Ca297     1.0  0.17686  0.63512  0.98827  1.0000
  Ca  Ca298     1.0  0.13812  0.72224  0.98373  1.0000
  Ca  Ca299     1.0  0.19439  0.50699  0.77189  1.0000
  Ca  Ca300     1.0  0.19895  0.65488  0.67342  1.0000
  Ca  Ca301     1.0  0.24968  0.54419  0.98434  1.0000
  Ca  Ca302     1.0  0.08295  0.74537  0.69740  1.0000
  Ca  Ca303     1.0  0.05704  0.82079  0.26322  1.0000
  Ca  Ca304     1.0  0.02290  0.81041  0.02644  1.0000
  Ca  Ca305     1.0  0.15441  0.97130  0.03499  1.0000
  Ca  Ca306     1.0  0.19812  0.85217  0.11786  1.0000
  Ca  Ca307     1.0  0.22962  0.88815  0.03733  1.0000
  Ca  Ca308     1.0  0.06829  0.96803  0.29613  1.0000
  Ca  Ca309     1.0  0.12060  0.86170  0.27212  1.0000
  Ca  Ca310     1.0  0.17719  0.83088  0.21280  1.0000
  Ca  Ca311     1.0  0.11388  0.91906  0.11046  1.0000
  Ca  Ca312     1.0  0.22910  0.96040  0.05800  1.0000
  Ca  Ca313     1.0  0.09411  0.92217  0.23229  1.0000
  Ca  Ca314     1.0  0.19174  0.83837  0.30587  1.0000
  Ca  Ca315     1.0  0.15440  0.87535  0.04268  1.0000
  Ca  Ca316     1.0  0.03984  0.82828  0.12311  1.0000
  Ca  Ca317     1.0  0.00169  0.77486  0.30051  1.0000
  Ca  Ca318     1.0  0.05532  0.86474  0.19500  1.0000
  Ca  Ca319     1.0  0.03837  0.90123  0.10036  1.0000
  Ca  Ca320     1.0  0.11205  0.80475  0.20733  1.0000
  Ca  Ca321     1.0  0.16592  0.77207  0.31286  1.0000
  Ca  Ca322     1.0  0.18883  0.94942  0.25095  1.0000
  Ca  Ca323     1.0  0.19404  0.81310  0.02368  1.0000
  Ca  Ca324     1.0  0.07015  0.96177  0.12729  1.0000
  Ca  Ca325     1.0  0.05598  0.99297  0.04210  1.0000
  Ca  Ca326     1.0  0.20570  0.75473  0.12091  1.0000
  Ca  Ca327     1.0  0.24109  0.96587  0.15866  1.0000
  Ca  Ca328     1.0  0.08213  0.83297  0.04487  1.0000
  Ca  Ca329     1.0  0.00493  0.88808  0.00475  1.0000
  Ca  Ca330     1.0  0.14293  0.76136  0.11503  1.0000
  Ca  Ca331     1.0  0.00521  0.76842  0.08621  1.0000
  Ca  Ca332     1.0  0.09321  0.99173  0.21978  1.0000
  Ca  Ca333     1.0  0.22850  0.78151  0.19582  1.0000
  Ca  Ca334     1.0  0.00923  0.91276  0.17729  1.0000
  Ca  Ca335     1.0  0.24762  0.90657  0.25901  1.0000
  Ca  Ca336     1.0  0.19446  0.96884  0.51310  1.0000
  Ca  Ca337     1.0  0.02826  0.96306  0.43807  1.0000
  Ca  Ca338     1.0  0.03483  0.79867  0.57304  1.0000
  Ca  Ca339     1.0  0.13850  0.92566  0.54223  1.0000
  Ca  Ca340     1.0  0.23833  0.97374  0.59043  1.0000
  Ca  Ca341     1.0  0.05494  0.89978  0.48457  1.0000
  Ca  Ca342     1.0  0.14694  0.80019  0.57271  1.0000
  Ca  Ca343     1.0  0.05064  0.98254  0.55820  1.0000
  Ca  Ca344     1.0  0.14537  0.87042  0.59341  1.0000
  Ca  Ca345     1.0  0.10319  0.87181  0.40921  1.0000
  Ca  Ca346     1.0  0.06065  0.87203  0.62670  1.0000
  Ca  Ca347     1.0  0.20496  0.81260  0.43288  1.0000
  Ca  Ca348     1.0  0.21511  0.78721  0.58970  1.0000
  Ca  Ca349     1.0  0.04129  0.91672  0.56306  1.0000
  Ca  Ca350     1.0  0.20288  0.92746  0.42417  1.0000
  Ca  Ca351     1.0  0.06099  0.77211  0.40009  1.0000
  Ca  Ca352     1.0  0.16744  0.86233  0.46784  1.0000
  Ca  Ca353     1.0  0.19996  0.91377  0.61848  1.0000
  Ca  Ca354     1.0  0.05330  0.82500  0.44836  1.0000
  Ca  Ca355     1.0  0.15808  0.96611  0.37119  1.0000
  Ca  Ca356     1.0  0.01457  0.88945  0.37860  1.0000
  Ca  Ca357     1.0  0.09162  0.97449  0.40980  1.0000
  Ca  Ca358     1.0  0.12428  0.79433  0.48841  1.0000
  Ca  Ca359     1.0  0.08219  0.84232  0.53706  1.0000
  Ca  Ca360     1.0  0.24408  0.91202  0.49310  1.0000
  Ca  Ca361     1.0  0.12327  0.77160  0.63961  1.0000
  Ca  Ca362     1.0  0.24116  0.84062  0.37677  1.0000
  Ca  Ca363     1.0  0.12373  0.92298  0.45886  1.0000
  Ca  Ca364     1.0  0.19270  0.90137  0.34789  1.0000
  Ca  Ca365     1.0  0.06960  0.86828  0.33373  1.0000
  Ca  Ca366     1.0  0.02644  0.92026  0.66288  1.0000
  Ca  Ca367     1.0  0.09584  0.93850  0.76144  1.0000
  Ca  Ca368     1.0  0.06164  0.76431  0.95686  1.0000
  Ca  Ca369     1.0  0.11582  0.96192  0.91565  1.0000
  Ca  Ca370     1.0  0.23150  0.84091  0.94822  1.0000
  Ca  Ca371     1.0  0.15129  0.97886  0.82023  1.0000
  Ca  Ca372     1.0  0.18096  0.91217  0.74782  1.0000
  Ca  Ca373     1.0  0.10252  0.87165  0.74747  1.0000
  Ca  Ca374     1.0  0.06279  0.77068  0.77550  1.0000
  Ca  Ca375     1.0  0.09587  0.82701  0.67713  1.0000
  Ca  Ca376     1.0  0.09713  0.87139  0.89653  1.0000
  Ca  Ca377     1.0  0.19332  0.77838  0.67995  1.0000
  Ca  Ca378     1.0  0.14677  0.80028  0.88863  1.0000
  Ca  Ca379     1.0  0.20125  0.92539  0.82794  1.0000
  Ca  Ca380     1.0  0.03147  0.78231  0.88067  1.0000
  Ca  Ca381     1.0  0.03222  0.87739  0.76128  1.0000
  Ca  Ca382     1.0  0.21591  0.81702  0.86146  1.0000
  Ca  Ca383     1.0  0.15888  0.88966  0.93634  1.0000
  Ca  Ca384     1.0  0.23498  0.78886  0.76785  1.0000
  Ca  Ca385     1.0  0.01798  0.96117  0.86433  1.0000
  Ca  Ca386     1.0  0.02513  0.86759  0.83823  1.0000
  Ca  Ca387     1.0  0.17227  0.86225  0.81293  1.0000
  Ca  Ca388     1.0  0.15506  0.81161  0.74869  1.0000
  Ca  Ca389     1.0  0.02392  0.89738  0.91701  1.0000
  Ca  Ca390     1.0  0.18931  0.96248  0.89771  1.0000
  Ca  Ca391     1.0  0.08534  0.95574  0.83906  1.0000
  Ca  Ca392     1.0  0.18431  0.75556  0.82837  1.0000
  Ca  Ca393     1.0  0.11138  0.95600  0.66771  1.0000
  Ca  Ca394     1.0  0.18114  0.87576  0.68006  1.0000
  Ca  Ca395     1.0  0.01444  0.81054  0.67285  1.0000
  Ca  Ca396     1.0  0.22040  0.94828  0.97819  1.0000
  Ca  Ca397     1.0  0.01541  0.95827  0.96840  1.0000
  Ca  Ca398     1.0  0.11554  0.92733  0.99715  1.0000
  Ca  Ca399     1.0  0.12345  0.78553  0.98997  1.0000
  Ca  Ca400     1.0  0.18785  0.98475  0.71818  1.0000
  Ca  Ca401     1.0  0.24991  0.96809  0.67181  1.0000
  Ca  Ca402     1.0  0.00427  0.81011  0.78364  1.0000
  Ca  Ca403     1.0  0.24238  0.76350  0.93811  1.0000
  Ca  Ca404     1.0  0.24978  0.82796  0.69421  1.0000
  Ca  Ca405     1.0  0.24915  0.93270  0.73948  1.0000
  Ca  Ca406     1.0  0.47499  0.12839  0.21552  1.0000
  Ca  Ca407     1.0  0.27613  0.14105  0.30198  1.0000
  Ca  Ca408     1.0  0.35704  0.18441  0.23738  1.0000
  Ca  Ca409     1.0  0.28018  0.19046  0.23050  1.0000
  Ca  Ca410     1.0  0.36174  0.17315  0.32400  1.0000
  Ca  Ca411     1.0  0.35336  0.17740  0.05121  1.0000
  Ca  Ca412     1.0  0.33131  0.22604  0.14799  1.0000
  Ca  Ca413     1.0  0.41117  0.05261  0.11495  1.0000
  Ca  Ca414     1.0  0.40191  0.20555  0.11040  1.0000
  Ca  Ca415     1.0  0.30574  0.08782  0.26413  1.0000
  Ca  Ca416     1.0  0.30473  0.05143  0.10864  1.0000
  Ca  Ca417     1.0  0.43313  0.18763  0.21085  1.0000
  Ca  Ca418     1.0  0.35550  0.09691  0.01223  1.0000
  Ca  Ca419     1.0  0.35427  0.11880  0.20915  1.0000
  Ca  Ca420     1.0  0.29186  0.13361  0.13293  1.0000
  Ca  Ca421     1.0  0.27296  0.06259  0.02620  1.0000
  Ca  Ca422     1.0  0.45091  0.15823  0.09066  1.0000
  Ca  Ca423     1.0  0.35183  0.00273  0.30029  1.0000
  Ca  Ca424     1.0  0.26752  0.03928  0.23513  1.0000
  Ca  Ca425     1.0  0.35873  0.10973  0.10252  1.0000
  Ca  Ca426     1.0  0.49158  0.06889  0.19576  1.0000
  Ca  Ca427     1.0  0.41736  0.08750  0.22129  1.0000
  Ca  Ca428     1.0  0.38796  0.09827  0.30253  1.0000
  Ca  Ca429     1.0  0.43207  0.11683  0.02256  1.0000
  Ca  Ca430     1.0  0.43691  0.14514  0.31728  1.0000
  Ca  Ca431     1.0  0.39996  0.14490  0.15132  1.0000
  Ca  Ca432     1.0  0.45098  0.03278  0.00169  1.0000
  Ca  Ca433     1.0  0.48201  0.04075  0.31623  1.0000
  Ca  Ca434     1.0  0.32440  0.24311  0.25644  1.0000
  Ca  Ca435     1.0  0.46498  0.02104  0.08442  1.0000
  Ca  Ca436     1.0  0.30234  0.23210  0.03231  1.0000
  Ca  Ca437     1.0  0.27010  0.24390  0.10079  1.0000
  Ca  Ca438     1.0  0.30725  0.02226  0.41406  1.0000
  Ca  Ca439     1.0  0.30618  0.02484  0.49921  1.0000
  Ca  Ca440     1.0  0.46393  0.21052  0.47017  1.0000
  Ca  Ca441     1.0  0.35279  0.07063  0.36664  1.0000
  Ca  Ca442     1.0  0.43033  0.08743  0.53780  1.0000
  Ca  Ca443     1.0  0.46361  0.22464  0.38581  1.0000
  Ca  Ca444     1.0  0.26245  0.23302  0.60116  1.0000
  Ca  Ca445     1.0  0.38923  0.15575  0.43236  1.0000
  Ca  Ca446     1.0  0.35384  0.05011  0.60857  1.0000
  Ca  Ca447     1.0  0.45559  0.14047  0.41177  1.0000
  Ca  Ca448     1.0  0.46024  0.21655  0.62435  1.0000
  Ca  Ca449     1.0  0.44228  0.06483  0.46234  1.0000
  Ca  Ca450     1.0  0.36765  0.13967  0.59796  1.0000
  Ca  Ca451     1.0  0.29815  0.09365  0.50323  1.0000
  Ca  Ca452     1.0  0.42959  0.06947  0.37082  1.0000
  Ca  Ca453     1.0  0.28665  0.04875  0.58055  1.0000
  Ca  Ca454     1.0  0.36990  0.08318  0.47340  1.0000
  Ca  Ca455     1.0  0.31869  0.18761  0.49111  1.0000
  Ca  Ca456     1.0  0.38936  0.21643  0.37861  1.0000
  Ca  Ca457     1.0  0.32167  0.11915  0.42074  1.0000
  Ca  Ca458     1.0  0.41480  0.03385  0.58640  1.0000
  Ca  Ca459     1.0  0.45848  0.14476  0.50032  1.0000
  Ca  Ca460     1.0  0.28129  0.18213  0.55796  1.0000
  Ca  Ca461     1.0  0.38389  0.14418  0.52622  1.0000
  Ca  Ca462     1.0  0.28265  0.05284  0.33608  1.0000
  Ca  Ca463     1.0  0.49881  0.00599  0.47003  1.0000
  Ca  Ca464     1.0  0.49863  0.10435  0.35107  1.0000
  Ca  Ca465     1.0  0.40893  0.24904  0.46117  1.0000
  Ca  Ca466     1.0  0.39177  0.23301  0.55554  1.0000
  Ca  Ca467     1.0  0.48780  0.01040  0.58042  1.0000
  Ca  Ca468     1.0  0.29028  0.14199  0.63384  1.0000
  Ca  Ca469     1.0  0.30602  0.22349  0.34180  1.0000
  Ca  Ca470     1.0  0.38930  0.17125  0.66429  1.0000
  Ca  Ca471     1.0  0.37647  0.00487  0.47416  1.0000
  Ca  Ca472     1.0  0.48157  0.06799  0.75799  1.0000
  Ca  Ca473     1.0  0.42047  0.07166  0.81360  1.0000
  Ca  Ca474     1.0  0.41957  0.15154  0.73060  1.0000
  Ca  Ca475     1.0  0.33438  0.22522  0.95845  1.0000
  Ca  Ca476     1.0  0.26794  0.20071  0.68722  1.0000
  Ca  Ca477     1.0  0.33958  0.11788  0.92458  1.0000
  Ca  Ca478     1.0  0.42848  0.21566  0.77891  1.0000
  Ca  Ca479     1.0  0.28981  0.17043  0.93339  1.0000
  Ca  Ca480     1.0  0.34248  0.20091  0.78758  1.0000
  Ca  Ca481     1.0  0.34418  0.13197  0.76412  1.0000
  Ca  Ca482     1.0  0.37304  0.15431  0.85433  1.0000
  Ca  Ca483     1.0  0.44320  0.14579  0.81004  1.0000
  Ca  Ca484     1.0  0.43194  0.13171  0.92334  1.0000
  Ca  Ca485     1.0  0.39585  0.21367  0.90266  1.0000
  Ca  Ca486     1.0  0.32679  0.21631  0.86369  1.0000
  Ca  Ca487     1.0  0.25685  0.07055  0.94311  1.0000
  Ca  Ca488     1.0  0.33496  0.07468  0.72645  1.0000
  Ca  Ca489     1.0  0.28963  0.02198  0.69736  1.0000
  Ca  Ca490     1.0  0.42201  0.05742  0.90424  1.0000
  Ca  Ca491     1.0  0.48770  0.01066  0.83937  1.0000
  Ca  Ca492     1.0  0.30425  0.11765  0.84029  1.0000
  Ca  Ca493     1.0  0.26286  0.19313  0.79883  1.0000
  Ca  Ca494     1.0  0.39942  0.09031  0.66867  1.0000
  Ca  Ca495     1.0  0.49898  0.24764  0.87491  1.0000
  Ca  Ca496     1.0  0.25097  0.08621  0.80383  1.0000
  Ca  Ca497     1.0  0.33218  0.04786  0.82930  1.0000
  Ca  Ca498     1.0  0.44269  0.23439  0.96181  1.0000
  Ca  Ca499     1.0  0.28708  0.12368  0.99062  1.0000
  Ca  Ca500     1.0  0.29617  0.01567  0.93024  1.0000
  Ca  Ca501     1.0  0.48434  0.08798  0.95687  1.0000
  Ca  Ca502     1.0  0.49948  0.19218  0.99454  1.0000
  Ca  Ca503     1.0  0.38678  0.03712  0.99395  1.0000
  Ca  Ca504     1.0  0.46755  0.43869  0.20318  1.0000
  Ca  Ca505     1.0  0.43522  0.27759  0.26970  1.0000
  Ca  Ca506     1.0  0.36357  0.45138  0.08023  1.0000
  Ca  Ca507     1.0  0.45793  0.40648  0.07195  1.0000
  Ca  Ca508     1.0  0.37962  0.27239  0.12775  1.0000
  Ca  Ca509     1.0  0.42125  0.34440  0.22688  1.0000
  Ca  Ca510     1.0  0.34264  0.32956  0.13072  1.0000
  Ca  Ca511     1.0  0.28646  0.28621  0.29860  1.0000
  Ca  Ca512     1.0  0.26509  0.31749  0.08696  1.0000
  Ca  Ca513     1.0  0.42809  0.35432  0.10074  1.0000
  Ca  Ca514     1.0  0.36678  0.45604  0.30145  1.0000
  Ca  Ca515     1.0  0.32379  0.46492  0.15244  1.0000
  Ca  Ca516     1.0  0.40215  0.34784  0.01334  1.0000
  Ca  Ca517     1.0  0.30444  0.38597  0.22997  1.0000
  Ca  Ca518     1.0  0.25795  0.42669  0.05254  1.0000
  Ca  Ca519     1.0  0.36793  0.36951  0.27961  1.0000
  Ca  Ca520     1.0  0.30495  0.30943  0.21371  1.0000
  Ca  Ca521     1.0  0.30775  0.38900  0.13484  1.0000
  Ca  Ca522     1.0  0.30936  0.39245  0.31352  1.0000
  Ca  Ca523     1.0  0.48466  0.29368  0.07080  1.0000
  Ca  Ca524     1.0  0.46800  0.34321  0.30483  1.0000
  Ca  Ca525     1.0  0.38649  0.41946  0.21319  1.0000
  Ca  Ca526     1.0  0.47499  0.34931  0.16455  1.0000
  Ca  Ca527     1.0  0.44242  0.28246  0.19681  1.0000
  Ca  Ca528     1.0  0.42594  0.41934  0.31525  1.0000
  Ca  Ca529     1.0  0.30509  0.45374  0.24086  1.0000
  Ca  Ca530     1.0  0.25691  0.48892  0.15568  1.0000
  Ca  Ca531     1.0  0.32847  0.31012  0.02421  1.0000
  Ca  Ca532     1.0  0.30007  0.49656  0.04428  1.0000
  Ca  Ca533     1.0  0.49176  0.25789  0.13975  1.0000
  Ca  Ca534     1.0  0.25387  0.45796  0.30308  1.0000
  Ca  Ca535     1.0  0.49119  0.37859  0.23239  1.0000
  Ca  Ca536     1.0  0.36337  0.49401  0.21759  1.0000
  Ca  Ca537     1.0  0.30287  0.37381  0.00353  1.0000
  Ca  Ca538     1.0  0.49740  0.43118  0.30124  1.0000
  Ca  Ca539     1.0  0.41518  0.25075  0.04031  1.0000
  Ca  Ca540     1.0  0.39925  0.49606  0.02509  1.0000
  Ca  Ca541     1.0  0.29720  0.44459  0.54839  1.0000
  Ca  Ca542     1.0  0.37157  0.47751  0.56183  1.0000
  Ca  Ca543     1.0  0.38120  0.37610  0.48866  1.0000
  Ca  Ca544     1.0  0.33023  0.34199  0.45123  1.0000
  Ca  Ca545     1.0  0.39073  0.36489  0.61817  1.0000
  Ca  Ca546     1.0  0.41298  0.31631  0.42537  1.0000
  Ca  Ca547     1.0  0.35086  0.26956  0.41182  1.0000
  Ca  Ca548     1.0  0.44077  0.40424  0.48960  1.0000
  Ca  Ca549     1.0  0.32461  0.33810  0.58694  1.0000
  Ca  Ca550     1.0  0.45454  0.44968  0.41832  1.0000
  Ca  Ca551     1.0  0.48089  0.37656  0.41638  1.0000
  Ca  Ca552     1.0  0.47770  0.30011  0.42950  1.0000
  Ca  Ca553     1.0  0.31558  0.41854  0.38193  1.0000
  Ca  Ca554     1.0  0.30535  0.28112  0.47341  1.0000
  Ca  Ca555     1.0  0.25323  0.27995  0.37704  1.0000
  Ca  Ca556     1.0  0.39132  0.46284  0.47023  1.0000
  Ca  Ca557     1.0  0.36793  0.40628  0.56687  1.0000
  Ca  Ca558     1.0  0.45313  0.27765  0.57488  1.0000
  Ca  Ca559     1.0  0.42417  0.32981  0.52927  1.0000
  Ca  Ca560     1.0  0.34803  0.28735  0.54383  1.0000
  Ca  Ca561     1.0  0.44198  0.29133  0.34849  1.0000
  Ca  Ca562     1.0  0.26798  0.29512  0.55580  1.0000
  Ca  Ca563     1.0  0.29538  0.44809  0.45902  1.0000
  Ca  Ca564     1.0  0.38895  0.44074  0.38211  1.0000
  Ca  Ca565     1.0  0.28225  0.38223  0.63243  1.0000
  Ca  Ca566     1.0  0.27701  0.36616  0.53757  1.0000
  Ca  Ca567     1.0  0.32851  0.43834  0.63093  1.0000
  Ca  Ca568     1.0  0.43465  0.44908  0.56048  1.0000
  Ca  Ca569     1.0  0.25480  0.47657  0.38393  1.0000
  Ca  Ca570     1.0  0.41123  0.29871  0.65116  1.0000
  Ca  Ca571     1.0  0.41223  0.35858  0.35473  1.0000
  Ca  Ca572     1.0  0.33922  0.33484  0.36047  1.0000
  Ca  Ca573     1.0  0.43478  0.45493  0.65144  1.0000
  Ca  Ca574     1.0  0.49963  0.45877  0.51665  1.0000
  Ca  Ca575     1.0  0.28825  0.40278  0.80280  1.0000
  Ca  Ca576     1.0  0.36486  0.41089  0.83143  1.0000
  Ca  Ca577     1.0  0.47399  0.31481  0.68518  1.0000
  Ca  Ca578     1.0  0.36537  0.29630  0.94026  1.0000
  Ca  Ca579     1.0  0.27672  0.47065  0.69188  1.0000
  Ca  Ca580     1.0  0.47011  0.37837  0.83742  1.0000
  Ca  Ca581     1.0  0.26908  0.29695  0.80035  1.0000
  Ca  Ca582     1.0  0.27858  0.40583  0.89158  1.0000
  Ca  Ca583     1.0  0.28776  0.47464  0.78153  1.0000
  Ca  Ca584     1.0  0.45891  0.28561  0.75893  1.0000
  Ca  Ca585     1.0  0.40188  0.34882  0.81131  1.0000
  Ca  Ca586     1.0  0.35363  0.39489  0.69966  1.0000
  Ca  Ca587     1.0  0.44658  0.46973  0.83228  1.0000
  Ca  Ca588     1.0  0.32429  0.29949  0.86072  1.0000
  Ca  Ca589     1.0  0.36961  0.41831  0.91604  1.0000
  Ca  Ca590     1.0  0.45289  0.29310  0.92085  1.0000
  Ca  Ca591     1.0  0.36129  0.35159  0.88601  1.0000
  Ca  Ca592     1.0  0.45228  0.44515  0.92072  1.0000
  Ca  Ca593     1.0  0.46060  0.42352  0.76476  1.0000
  Ca  Ca594     1.0  0.41927  0.27611  0.83863  1.0000
  Ca  Ca595     1.0  0.42998  0.37959  0.93549  1.0000
  Ca  Ca596     1.0  0.36904  0.48146  0.82533  1.0000
  Ca  Ca597     1.0  0.34539  0.26723  0.70948  1.0000
  Ca  Ca598     1.0  0.36381  0.26615  0.78894  1.0000
  Ca  Ca599     1.0  0.46613  0.39490  0.66918  1.0000
  Ca  Ca600     1.0  0.27251  0.25440  0.88868  1.0000
  Ca  Ca601     1.0  0.39238  0.49477  0.73355  1.0000
  Ca  Ca602     1.0  0.48543  0.41010  0.98329  1.0000
  Ca  Ca603     1.0  0.36028  0.49029  0.95236  1.0000
  Ca  Ca604     1.0  0.37100  0.41581  0.99360  1.0000
  Ca  Ca605     1.0  0.25502  0.33007  0.98129  1.0000
  Ca  Ca606     1.0  0.49615  0.48278  0.74588  1.0000
  Ca  Ca607     1.0  0.27284  0.29810  0.71322  1.0000
  Ca  Ca608     1.0  0.32146  0.33450  0.67094  1.0000
  Ca  Ca609     1.0  0.42148  0.54546  0.23907  1.0000
  Ca  Ca610     1.0  0.42391  0.60646  0.19655  1.0000
  Ca  Ca611     1.0  0.37131  0.70505  0.20785  1.0000
  Ca  Ca612     1.0  0.34922  0.66945  0.05192  1.0000
  Ca  Ca613     1.0  0.32541  0.62534  0.10469  1.0000
  Ca  Ca614     1.0  0.41725  0.71781  0.14083  1.0000
  Ca  Ca615     1.0  0.28545  0.72661  0.29231  1.0000
  Ca  Ca616     1.0  0.32761  0.57442  0.01871  1.0000
  Ca  Ca617     1.0  0.41899  0.63715  0.03831  1.0000
  Ca  Ca618     1.0  0.47924  0.71081  0.28805  1.0000
  Ca  Ca619     1.0  0.39663  0.53950  0.10090  1.0000
  Ca  Ca620     1.0  0.42724  0.62039  0.11402  1.0000
  Ca  Ca621     1.0  0.28879  0.66640  0.17123  1.0000
  Ca  Ca622     1.0  0.28977  0.68076  0.00584  1.0000
  Ca  Ca623     1.0  0.47687  0.53027  0.29097  1.0000
  Ca  Ca624     1.0  0.37124  0.72588  0.01956  1.0000
  Ca  Ca625     1.0  0.48800  0.69494  0.14344  1.0000
  Ca  Ca626     1.0  0.35367  0.63391  0.26292  1.0000
  Ca  Ca627     1.0  0.31473  0.72557  0.13775  1.0000
  Ca  Ca628     1.0  0.34657  0.60203  0.19354  1.0000
  Ca  Ca629     1.0  0.36124  0.73624  0.30286  1.0000
  Ca  Ca630     1.0  0.46438  0.52293  0.10330  1.0000
  Ca  Ca631     1.0  0.35606  0.55764  0.29137  1.0000
  Ca  Ca632     1.0  0.29309  0.52900  0.26464  1.0000
  Ca  Ca633     1.0  0.29037  0.56149  0.19526  1.0000
  Ca  Ca634     1.0  0.31640  0.52056  0.11813  1.0000
  Ca  Ca635     1.0  0.26069  0.63189  0.31513  1.0000
  Ca  Ca636     1.0  0.43790  0.74017  0.23162  1.0000
  Ca  Ca637     1.0  0.42559  0.50949  0.16695  1.0000
  Ca  Ca638     1.0  0.39751  0.57704  0.00034  1.0000
  Ca  Ca639     1.0  0.49345  0.61402  0.30413  1.0000
  Ca  Ca640     1.0  0.49596  0.62898  0.22792  1.0000
  Ca  Ca641     1.0  0.26873  0.56778  0.33203  1.0000
  Ca  Ca642     1.0  0.25898  0.60203  0.12035  1.0000
  Ca  Ca643     1.0  0.37578  0.66480  0.45755  1.0000
  Ca  Ca644     1.0  0.39306  0.55350  0.35497  1.0000
  Ca  Ca645     1.0  0.39123  0.57511  0.50865  1.0000
  Ca  Ca646     1.0  0.46172  0.51576  0.37408  1.0000
  Ca  Ca647     1.0  0.46136  0.72058  0.37333  1.0000
  Ca  Ca648     1.0  0.42815  0.68737  0.50836  1.0000
  Ca  Ca649     1.0  0.32848  0.62297  0.34499  1.0000
  Ca  Ca650     1.0  0.30939  0.69307  0.46764  1.0000
  Ca  Ca651     1.0  0.44932  0.61231  0.51328  1.0000
  Ca  Ca652     1.0  0.31305  0.53103  0.51109  1.0000
  Ca  Ca653     1.0  0.33579  0.65587  0.55513  1.0000
  Ca  Ca654     1.0  0.46896  0.61417  0.61325  1.0000
  Ca  Ca655     1.0  0.27039  0.58831  0.52098  1.0000
  Ca  Ca656     1.0  0.29901  0.71270  0.54698  1.0000
  Ca  Ca657     1.0  0.36989  0.52291  0.45690  1.0000
  Ca  Ca658     1.0  0.36136  0.72013  0.59962  1.0000
  Ca  Ca659     1.0  0.45051  0.72059  0.65051  1.0000
  Ca  Ca660     1.0  0.43931  0.68791  0.58394  1.0000
  Ca  Ca661     1.0  0.29935  0.53029  0.41304  1.0000
  Ca  Ca662     1.0  0.45284  0.54704  0.60049  1.0000
  Ca  Ca663     1.0  0.34533  0.58391  0.57387  1.0000
  Ca  Ca664     1.0  0.33041  0.69654  0.37541  1.0000
  Ca  Ca665     1.0  0.33044  0.53193  0.62662  1.0000
  Ca  Ca666     1.0  0.44878  0.51825  0.47064  1.0000
  Ca  Ca667     1.0  0.39150  0.63022  0.61075  1.0000
  Ca  Ca668     1.0  0.38397  0.60480  0.42804  1.0000
  Ca  Ca669     1.0  0.31576  0.50665  0.34100  1.0000
  Ca  Ca670     1.0  0.25214  0.67191  0.43781  1.0000
  Ca  Ca671     1.0  0.26306  0.71002  0.61874  1.0000
  Ca  Ca672     1.0  0.38665  0.66285  0.33651  1.0000
  Ca  Ca673     1.0  0.26261  0.50772  0.58302  1.0000
  Ca  Ca674     1.0  0.47897  0.65535  0.46094  1.0000
  Ca  Ca675     1.0  0.30996  0.65366  0.65184  1.0000
  Ca  Ca676     1.0  0.47333  0.65851  0.78193  1.0000
  Ca  Ca677     1.0  0.33180  0.57964  0.85501  1.0000
  Ca  Ca678     1.0  0.25553  0.60458  0.92403  1.0000
  Ca  Ca679     1.0  0.41311  0.67346  0.70127  1.0000
  Ca  Ca680     1.0  0.33707  0.68353  0.91285  1.0000
  Ca  Ca681     1.0  0.27023  0.61688  0.83853  1.0000
  Ca  Ca682     1.0  0.45311  0.54009  0.77241  1.0000
  Ca  Ca683     1.0  0.46113  0.59284  0.72754  1.0000
  Ca  Ca684     1.0  0.29513  0.55047  0.77575  1.0000
  Ca  Ca685     1.0  0.31537  0.71260  0.76506  1.0000
  Ca  Ca686     1.0  0.40013  0.62065  0.86638  1.0000
  Ca  Ca687     1.0  0.35534  0.59108  0.75028  1.0000
  Ca  Ca688     1.0  0.32807  0.60625  0.94383  1.0000
  Ca  Ca689     1.0  0.33893  0.64596  0.82228  1.0000
  Ca  Ca690     1.0  0.38797  0.53615  0.90015  1.0000
  Ca  Ca691     1.0  0.27586  0.68146  0.86643  1.0000
  Ca  Ca692     1.0  0.45328  0.53002  0.90056  1.0000
  Ca  Ca693     1.0  0.45760  0.70750  0.88664  1.0000
  Ca  Ca694     1.0  0.38647  0.54339  0.79663  1.0000
  Ca  Ca695     1.0  0.42121  0.62597  0.95290  1.0000
  Ca  Ca696     1.0  0.34749  0.70139  0.69265  1.0000
  Ca  Ca697     1.0  0.41027  0.72265  0.80146  1.0000
  Ca  Ca698     1.0  0.39993  0.61148  0.68254  1.0000
  Ca  Ca699     1.0  0.40036  0.65133  0.78862  1.0000
  Ca  Ca700     1.0  0.25468  0.62609  0.70729  1.0000
  Ca  Ca701     1.0  0.28874  0.50641  0.86081  1.0000
  Ca  Ca702     1.0  0.48999  0.70982  0.96085  1.0000
  Ca  Ca703     1.0  0.28800  0.50213  0.93997  1.0000
  Ca  Ca704     1.0  0.30212  0.58007  0.67799  1.0000
  Ca  Ca705     1.0  0.49441  0.60850  0.93690  1.0000
  Ca  Ca706     1.0  0.40961  0.54462  0.67873  1.0000
  Ca  Ca707     1.0  0.49267  0.57995  0.85584  1.0000
  Ca  Ca708     1.0  0.46247  0.52593  0.99867  1.0000
  Ca  Ca709     1.0  0.49012  0.53291  0.67152  1.0000
  Ca  Ca710     1.0  0.41823  0.73856  0.72289  1.0000
  Ca  Ca711     1.0  0.42535  0.80091  0.26707  1.0000
  Ca  Ca712     1.0  0.27813  0.97978  0.23735  1.0000
  Ca  Ca713     1.0  0.38520  0.79961  0.18869  1.0000
  Ca  Ca714     1.0  0.37188  0.87368  0.08804  1.0000
  Ca  Ca715     1.0  0.47622  0.91436  0.17939  1.0000
  Ca  Ca716     1.0  0.44987  0.81876  0.14242  1.0000
  Ca  Ca717     1.0  0.33361  0.82181  0.24874  1.0000
  Ca  Ca718     1.0  0.46839  0.86045  0.25315  1.0000
  Ca  Ca719     1.0  0.28783  0.85637  0.03814  1.0000
  Ca  Ca720     1.0  0.32884  0.92070  0.30678  1.0000
  Ca  Ca721     1.0  0.36591  0.92387  0.14021  1.0000
  Ca  Ca722     1.0  0.32954  0.79193  0.12882  1.0000
  Ca  Ca723     1.0  0.46424  0.92847  0.02905  1.0000
  Ca  Ca724     1.0  0.40052  0.97962  0.09827  1.0000
  Ca  Ca725     1.0  0.47738  0.97708  0.15618  1.0000
  Ca  Ca726     1.0  0.31449  0.87601  0.20312  1.0000
  Ca  Ca727     1.0  0.38624  0.78885  0.06604  1.0000
  Ca  Ca728     1.0  0.39332  0.90018  0.31533  1.0000
  Ca  Ca729     1.0  0.34405  0.94651  0.22044  1.0000
  Ca  Ca730     1.0  0.43694  0.90605  0.10033  1.0000
  Ca  Ca731     1.0  0.26578  0.83639  0.14464  1.0000
  Ca  Ca732     1.0  0.29349  0.95768  0.10070  1.0000
  Ca  Ca733     1.0  0.47259  0.76310  0.02860  1.0000
  Ca  Ca734     1.0  0.39447  0.95100  0.01887  1.0000
  Ca  Ca735     1.0  0.35939  0.89347  0.00605  1.0000
  Ca  Ca736     1.0  0.42013  0.84097  0.02743  1.0000
  Ca  Ca737     1.0  0.26924  0.77357  0.03627  1.0000
  Ca  Ca738     1.0  0.47019  0.75908  0.10892  1.0000
  Ca  Ca739     1.0  0.43313  0.99881  0.26981  1.0000
  Ca  Ca740     1.0  0.26184  0.81018  0.28486  1.0000
  Ca  Ca741     1.0  0.48722  0.85206  0.08416  1.0000
  Ca  Ca742     1.0  0.33153  0.75544  0.22608  1.0000
  Ca  Ca743     1.0  0.40349  0.99981  0.18853  1.0000
  Ca  Ca744     1.0  0.32832  0.99976  0.05042  1.0000
  Ca  Ca745     1.0  0.39630  0.81651  0.52070  1.0000
  Ca  Ca746     1.0  0.35529  0.91671  0.49229  1.0000
  Ca  Ca747     1.0  0.35251  0.85778  0.57027  1.0000
  Ca  Ca748     1.0  0.33786  0.86416  0.45069  1.0000
  Ca  Ca749     1.0  0.32395  0.90110  0.62980  1.0000
  Ca  Ca750     1.0  0.42682  0.88221  0.57968  1.0000
  Ca  Ca751     1.0  0.37691  0.93481  0.57465  1.0000
  Ca  Ca752     1.0  0.48139  0.88163  0.38876  1.0000
  Ca  Ca753     1.0  0.41346  0.77366  0.34926  1.0000
  Ca  Ca754     1.0  0.40465  0.77546  0.62082  1.0000
  Ca  Ca755     1.0  0.31572  0.96047  0.54410  1.0000
  Ca  Ca756     1.0  0.41215  0.83630  0.65224  1.0000
  Ca  Ca757     1.0  0.44274  0.95058  0.42438  1.0000
  Ca  Ca758     1.0  0.25934  0.83750  0.60628  1.0000
  Ca  Ca759     1.0  0.39567  0.98005  0.63558  1.0000
  Ca  Ca760     1.0  0.45895  0.78539  0.55182  1.0000
  Ca  Ca761     1.0  0.44045  0.82659  0.44473  1.0000
  Ca  Ca762     1.0  0.26895  0.89788  0.58078  1.0000
  Ca  Ca763     1.0  0.27278  0.96229  0.42469  1.0000
  Ca  Ca764     1.0  0.44501  0.87217  0.49714  1.0000
  Ca  Ca765     1.0  0.29048  0.89211  0.38086  1.0000
  Ca  Ca766     1.0  0.29465  0.81622  0.49979  1.0000
  Ca  Ca767     1.0  0.42462  0.84705  0.37153  1.0000
  Ca  Ca768     1.0  0.31910  0.79609  0.60561  1.0000
  Ca  Ca769     1.0  0.47420  0.92737  0.61594  1.0000
  Ca  Ca770     1.0  0.37016  0.92192  0.40499  1.0000
  Ca  Ca771     1.0  0.37727  0.99135  0.37795  1.0000
  Ca  Ca772     1.0  0.32052  0.79311  0.42800  1.0000
  Ca  Ca773     1.0  0.28048  0.97595  0.34138  1.0000
  Ca  Ca774     1.0  0.47769  0.77165  0.44766  1.0000
  Ca  Ca775     1.0  0.29835  0.78548  0.35559  1.0000
  Ca  Ca776     1.0  0.38868  0.75335  0.52606  1.0000
  Ca  Ca777     1.0  0.43392  0.99500  0.51369  1.0000
  Ca  Ca778     1.0  0.33901  0.84485  0.33907  1.0000
  Ca  Ca779     1.0  0.39350  0.77313  0.43366  1.0000
  Ca  Ca780     1.0  0.48407  0.99756  0.38437  1.0000
  Ca  Ca781     1.0  0.48409  0.81680  0.33387  1.0000
  Ca  Ca782     1.0  0.40512  0.93262  0.88363  1.0000
  Ca  Ca783     1.0  0.43738  0.81725  0.80965  1.0000
  Ca  Ca784     1.0  0.32240  0.94502  0.82080  1.0000
  Ca  Ca785     1.0  0.35316  0.89209  0.77500  1.0000
  Ca  Ca786     1.0  0.29592  0.87642  0.71588  1.0000
  Ca  Ca787     1.0  0.29768  0.77453  0.88481  1.0000
  Ca  Ca788     1.0  0.43207  0.79758  0.96388  1.0000
  Ca  Ca789     1.0  0.45405  0.80535  0.72128  1.0000
  Ca  Ca790     1.0  0.31095  0.95706  0.97519  1.0000
  Ca  Ca791     1.0  0.29081  0.84592  0.86761  1.0000
  Ca  Ca792     1.0  0.34284  0.86324  0.92630  1.0000
  Ca  Ca793     1.0  0.34656  0.81085  0.69130  1.0000
  Ca  Ca794     1.0  0.48565  0.90068  0.74337  1.0000
  Ca  Ca795     1.0  0.32989  0.95626  0.69103  1.0000
  Ca  Ca796     1.0  0.31216  0.77966  0.78982  1.0000
  Ca  Ca797     1.0  0.41428  0.87845  0.92405  1.0000
  Ca  Ca798     1.0  0.46168  0.92883  0.82713  1.0000
  Ca  Ca799     1.0  0.40416  0.94567  0.71652  1.0000
  Ca  Ca800     1.0  0.28657  0.88629  0.80231  1.0000
  Ca  Ca801     1.0  0.36925  0.80213  0.82786  1.0000
  Ca  Ca802     1.0  0.25985  0.99541  0.85873  1.0000
  Ca  Ca803     1.0  0.46325  0.99791  0.71412  1.0000
  Ca  Ca804     1.0  0.34476  0.75973  0.95071  1.0000
  Ca  Ca805     1.0  0.48215  0.86179  0.86015  1.0000
  Ca  Ca806     1.0  0.42306  0.99690  0.77889  1.0000
  Ca  Ca807     1.0  0.42812  0.89985  0.67115  1.0000
  Ca  Ca808     1.0  0.29927  0.76084  0.68027  1.0000
  Ca  Ca809     1.0  0.32226  0.81182  0.99066  1.0000
  Ca  Ca810     1.0  0.26741  0.91100  0.92541  1.0000
  Ca  Ca811     1.0  0.36908  0.99106  0.85394  1.0000
  Ca  Ca812     1.0  0.45759  0.98265  0.90776  1.0000
  Ca  Ca813     1.0  0.41115  0.77843  0.89296  1.0000
  Ca  Ca814     1.0  0.47192  0.76119  0.78837  1.0000
  Ca  Ca815     1.0  0.66578  0.21324  0.20274  1.0000
  Ca  Ca816     1.0  0.69306  0.13349  0.08727  1.0000
  Ca  Ca817     1.0  0.68963  0.06254  0.29890  1.0000
  Ca  Ca818     1.0  0.60494  0.10751  0.12251  1.0000
  Ca  Ca819     1.0  0.62590  0.15796  0.29096  1.0000
  Ca  Ca820     1.0  0.61460  0.04604  0.10687  1.0000
  Ca  Ca821     1.0  0.54135  0.17527  0.18552  1.0000
  Ca  Ca822     1.0  0.56185  0.14482  0.07508  1.0000
  Ca  Ca823     1.0  0.69479  0.08342  0.16246  1.0000
  Ca  Ca824     1.0  0.70446  0.13595  0.28089  1.0000
  Ca  Ca825     1.0  0.57570  0.11288  0.26024  1.0000
  Ca  Ca826     1.0  0.51779  0.11503  0.13544  1.0000
  Ca  Ca827     1.0  0.64821  0.18915  0.07403  1.0000
  Ca  Ca828     1.0  0.55619  0.17882  0.28618  1.0000
  Ca  Ca829     1.0  0.70618  0.15703  0.18260  1.0000
  Ca  Ca830     1.0  0.71560  0.20220  0.09095  1.0000
  Ca  Ca831     1.0  0.61910  0.16638  0.16665  1.0000
  Ca  Ca832     1.0  0.58154  0.22029  0.11918  1.0000
  Ca  Ca833     1.0  0.68275  0.21452  0.27905  1.0000
  Ca  Ca834     1.0  0.65011  0.11402  0.21975  1.0000
  Ca  Ca835     1.0  0.51406  0.22673  0.06192  1.0000
  Ca  Ca836     1.0  0.62855  0.04903  0.24479  1.0000
  Ca  Ca837     1.0  0.56615  0.01932  0.29920  1.0000
  Ca  Ca838     1.0  0.72742  0.05381  0.07533  1.0000
  Ca  Ca839     1.0  0.63887  0.04847  0.00501  1.0000
  Ca  Ca840     1.0  0.54136  0.02470  0.07211  1.0000
  Ca  Ca841     1.0  0.50201  0.23823  0.30949  1.0000
  Ca  Ca842     1.0  0.53936  0.24020  0.23751  1.0000
  Ca  Ca843     1.0  0.50166  0.12801  0.03297  1.0000
  Ca  Ca844     1.0  0.52817  0.00792  0.20071  1.0000
  Ca  Ca845     1.0  0.60602  0.00518  0.17374  1.0000
  Ca  Ca846     1.0  0.74689  0.08474  0.24994  1.0000
  Ca  Ca847     1.0  0.68535  0.07768  0.53598  1.0000
  Ca  Ca848     1.0  0.52720  0.06403  0.54748  1.0000
  Ca  Ca849     1.0  0.57480  0.12034  0.53024  1.0000
  Ca  Ca850     1.0  0.59773  0.23693  0.63638  1.0000
  Ca  Ca851     1.0  0.63521  0.18288  0.55815  1.0000
  Ca  Ca852     1.0  0.60276  0.13536  0.59927  1.0000
  Ca  Ca853     1.0  0.71473  0.06603  0.63564  1.0000
  Ca  Ca854     1.0  0.63990  0.20759  0.36371  1.0000
  Ca  Ca855     1.0  0.56098  0.18623  0.38231  1.0000
  Ca  Ca856     1.0  0.51685  0.10442  0.45028  1.0000
  Ca  Ca857     1.0  0.70827  0.17167  0.46979  1.0000
  Ca  Ca858     1.0  0.52532  0.17564  0.51000  1.0000
  Ca  Ca859     1.0  0.61365  0.06274  0.58066  1.0000
  Ca  Ca860     1.0  0.57299  0.06655  0.42176  1.0000
  Ca  Ca861     1.0  0.63467  0.08306  0.47084  1.0000
  Ca  Ca862     1.0  0.71054  0.03204  0.37116  1.0000
  Ca  Ca863     1.0  0.65632  0.12297  0.35352  1.0000
  Ca  Ca864     1.0  0.58442  0.16907  0.46646  1.0000
  Ca  Ca865     1.0  0.52988  0.15728  0.60473  1.0000
  Ca  Ca866     1.0  0.72554  0.15125  0.59615  1.0000
  Ca  Ca867     1.0  0.66860  0.23003  0.60001  1.0000
  Ca  Ca868     1.0  0.56555  0.22910  0.57033  1.0000
  Ca  Ca869     1.0  0.50818  0.08390  0.62129  1.0000
  Ca  Ca870     1.0  0.72317  0.23291  0.46911  1.0000
  Ca  Ca871     1.0  0.73396  0.19223  0.33439  1.0000
  Ca  Ca872     1.0  0.70732  0.00525  0.50904  1.0000
  Ca  Ca873     1.0  0.57475  0.10359  0.34849  1.0000
  Ca  Ca874     1.0  0.51135  0.24510  0.52019  1.0000
  Ca  Ca875     1.0  0.66966  0.01922  0.43942  1.0000
  Ca  Ca876     1.0  0.74270  0.22198  0.58846  1.0000
  Ca  Ca877     1.0  0.63424  0.05865  0.66169  1.0000
  Ca  Ca878     1.0  0.71260  0.24004  0.82608  1.0000
  Ca  Ca879     1.0  0.57910  0.18074  0.94506  1.0000
  Ca  Ca880     1.0  0.56407  0.12096  0.74895  1.0000
  Ca  Ca881     1.0  0.54502  0.11682  0.83917  1.0000
  Ca  Ca882     1.0  0.70801  0.02223  0.87019  1.0000
  Ca  Ca883     1.0  0.55322  0.18679  0.86060  1.0000
  Ca  Ca884     1.0  0.72206  0.13113  0.77585  1.0000
  Ca  Ca885     1.0  0.60691  0.05061  0.79109  1.0000
  Ca  Ca886     1.0  0.72178  0.15571  0.68660  1.0000
  Ca  Ca887     1.0  0.71704  0.07875  0.83496  1.0000
  Ca  Ca888     1.0  0.65583  0.20180  0.68384  1.0000
  Ca  Ca889     1.0  0.57979  0.05145  0.70584  1.0000
  Ca  Ca890     1.0  0.64990  0.14848  0.75438  1.0000
  Ca  Ca891     1.0  0.53880  0.02554  0.78231  1.0000
  Ca  Ca892     1.0  0.58926  0.03962  0.90634  1.0000
  Ca  Ca893     1.0  0.71398  0.15383  0.85544  1.0000
  Ca  Ca894     1.0  0.66207  0.16164  0.91412  1.0000
  Ca  Ca895     1.0  0.67465  0.07522  0.76635  1.0000
  Ca  Ca896     1.0  0.63668  0.09167  0.91978  1.0000
  Ca  Ca897     1.0  0.59452  0.22761  0.82054  1.0000
  Ca  Ca898     1.0  0.59626  0.18746  0.74482  1.0000
  Ca  Ca899     1.0  0.65767  0.20703  0.85921  1.0000
  Ca  Ca900     1.0  0.64511  0.11036  0.83243  1.0000
  Ca  Ca901     1.0  0.52002  0.18940  0.76939  1.0000
  Ca  Ca902     1.0  0.58929  0.11651  0.99117  1.0000
  Ca  Ca903     1.0  0.70823  0.20647  0.98610  1.0000
  Ca  Ca904     1.0  0.70274  0.08118  0.92686  1.0000
  Ca  Ca905     1.0  0.72703  0.04148  0.99180  1.0000
  Ca  Ca906     1.0  0.72761  0.21705  0.74808  1.0000
  Ca  Ca907     1.0  0.63619  0.01192  0.85400  1.0000
  Ca  Ca908     1.0  0.54588  0.11201  0.67061  1.0000
  Ca  Ca909     1.0  0.64141  0.18426  0.98959  1.0000
  Ca  Ca910     1.0  0.74029  0.14299  0.98970  1.0000
  Ca  Ca911     1.0  0.50671  0.20861  0.68197  1.0000
  Ca  Ca912     1.0  0.50412  0.15957  0.91754  1.0000
  Ca  Ca913     1.0  0.60963  0.24801  0.89989  1.0000
  Ca  Ca914     1.0  0.56080  0.00222  0.96114  1.0000
  Ca  Ca915     1.0  0.69156  0.00130  0.73911  1.0000
  Ca  Ca916     1.0  0.54435  0.06738  0.99616  1.0000
  Ca  Ca917     1.0  0.60156  0.32035  0.26062  1.0000
  Ca  Ca918     1.0  0.66885  0.40599  0.26409  1.0000
  Ca  Ca919     1.0  0.53268  0.44704  0.15497  1.0000
  Ca  Ca920     1.0  0.51793  0.34289  0.02771  1.0000
  Ca  Ca921     1.0  0.59975  0.40726  0.18289  1.0000
  Ca  Ca922     1.0  0.73263  0.45119  0.12423  1.0000
  Ca  Ca923     1.0  0.58144  0.49096  0.25073  1.0000
  Ca  Ca924     1.0  0.52963  0.38170  0.10914  1.0000
  Ca  Ca925     1.0  0.62268  0.28175  0.18483  1.0000
  Ca  Ca926     1.0  0.60312  0.38387  0.05319  1.0000
  Ca  Ca927     1.0  0.57152  0.44549  0.07760  1.0000
  Ca  Ca928     1.0  0.63933  0.44121  0.06237  1.0000
  Ca  Ca929     1.0  0.62005  0.45705  0.29778  1.0000
  Ca  Ca930     1.0  0.55421  0.27602  0.15909  1.0000
  Ca  Ca931     1.0  0.59431  0.25986  0.05441  1.0000
  Ca  Ca932     1.0  0.71623  0.34985  0.15161  1.0000
  Ca  Ca933     1.0  0.52276  0.30538  0.25648  1.0000
  Ca  Ca934     1.0  0.62461  0.32688  0.08635  1.0000
  Ca  Ca935     1.0  0.56378  0.37151  0.23890  1.0000
  Ca  Ca936     1.0  0.60929  0.26020  0.31453  1.0000
  Ca  Ca937     1.0  0.70454  0.27901  0.17490  1.0000
  Ca  Ca938     1.0  0.63071  0.47701  0.18473  1.0000
  Ca  Ca939     1.0  0.68525  0.42571  0.18681  1.0000
  Ca  Ca940     1.0  0.70915  0.44770  0.32753  1.0000
  Ca  Ca941     1.0  0.73002  0.25826  0.04882  1.0000
  Ca  Ca942     1.0  0.67186  0.26451  0.08979  1.0000
  Ca  Ca943     1.0  0.74483  0.34636  0.06694  1.0000
  Ca  Ca944     1.0  0.50384  0.48001  0.05695  1.0000
  Ca  Ca945     1.0  0.74603  0.42891  0.25482  1.0000
  Ca  Ca946     1.0  0.51944  0.49665  0.21123  1.0000
  Ca  Ca947     1.0  0.73490  0.34074  0.46428  1.0000
  Ca  Ca948     1.0  0.59871  0.39625  0.47517  1.0000
  Ca  Ca949     1.0  0.55534  0.29658  0.46517  1.0000
  Ca  Ca950     1.0  0.52994  0.38981  0.57448  1.0000
  Ca  Ca951     1.0  0.51982  0.32476  0.35796  1.0000
  Ca  Ca952     1.0  0.73794  0.43787  0.54730  1.0000
  Ca  Ca953     1.0  0.64965  0.30780  0.56991  1.0000
  Ca  Ca954     1.0  0.62665  0.31117  0.43367  1.0000
  Ca  Ca955     1.0  0.65386  0.30464  0.35649  1.0000
  Ca  Ca956     1.0  0.59994  0.40809  0.56217  1.0000
  Ca  Ca957     1.0  0.58015  0.48102  0.53766  1.0000
  Ca  Ca958     1.0  0.70493  0.48095  0.61312  1.0000
  Ca  Ca959     1.0  0.70508  0.37736  0.51745  1.0000
  Ca  Ca960     1.0  0.54188  0.41798  0.44075  1.0000
  Ca  Ca961     1.0  0.57929  0.31431  0.61147  1.0000
  Ca  Ca962     1.0  0.67797  0.41587  0.58122  1.0000
  Ca  Ca963     1.0  0.57055  0.33717  0.53355  1.0000
  Ca  Ca964     1.0  0.57806  0.35360  0.39222  1.0000
  Ca  Ca965     1.0  0.63442  0.41823  0.38069  1.0000
  Ca  Ca966     1.0  0.73226  0.32831  0.60256  1.0000
  Ca  Ca967     1.0  0.74354  0.28339  0.52836  1.0000
  Ca  Ca968     1.0  0.66023  0.27372  0.49739  1.0000
  Ca  Ca969     1.0  0.64982  0.44518  0.49894  1.0000
  Ca  Ca970     1.0  0.64098  0.34705  0.50096  1.0000
  Ca  Ca971     1.0  0.61586  0.49247  0.37666  1.0000
  Ca  Ca972     1.0  0.69056  0.37166  0.34502  1.0000
  Ca  Ca973     1.0  0.55591  0.48611  0.44810  1.0000
  Ca  Ca974     1.0  0.62149  0.49384  0.61865  1.0000
  Ca  Ca975     1.0  0.56756  0.42244  0.63758  1.0000
  Ca  Ca976     1.0  0.69613  0.49552  0.48372  1.0000
  Ca  Ca977     1.0  0.50525  0.46774  0.64818  1.0000
  Ca  Ca978     1.0  0.55554  0.41101  0.34513  1.0000
  Ca  Ca979     1.0  0.73897  0.39663  0.41608  1.0000
  Ca  Ca980     1.0  0.50567  0.37052  0.49184  1.0000
  Ca  Ca981     1.0  0.64362  0.33256  0.65718  1.0000
  Ca  Ca982     1.0  0.69860  0.49743  0.38551  1.0000
  Ca  Ca983     1.0  0.71056  0.25001  0.37864  1.0000
  Ca  Ca984     1.0  0.54006  0.25190  0.39513  1.0000
  Ca  Ca985     1.0  0.65476  0.30899  0.84014  1.0000
  Ca  Ca986     1.0  0.61339  0.42231  0.85780  1.0000
  Ca  Ca987     1.0  0.55400  0.30592  0.97193  1.0000
  Ca  Ca988     1.0  0.59905  0.44463  0.72461  1.0000
  Ca  Ca989     1.0  0.53107  0.41742  0.86886  1.0000
  Ca  Ca990     1.0  0.68014  0.38470  0.86170  1.0000
  Ca  Ca991     1.0  0.70961  0.29881  0.68894  1.0000
  Ca  Ca992     1.0  0.73295  0.30863  0.93517  1.0000
  Ca  Ca993     1.0  0.53553  0.46495  0.94392  1.0000
  Ca  Ca994     1.0  0.62965  0.37936  0.98084  1.0000
  Ca  Ca995     1.0  0.57482  0.37011  0.91359  1.0000
  Ca  Ca996     1.0  0.53836  0.36214  0.70493  1.0000
  Ca  Ca997     1.0  0.60449  0.37291  0.78296  1.0000
  Ca  Ca998     1.0  0.58224  0.33321  0.83867  1.0000
  Ca  Ca999     1.0  0.52657  0.37677  0.78931  1.0000
  Ca  Ca1000    1.0  0.62053  0.26503  0.75806  1.0000
  Ca  Ca1001    1.0  0.70647  0.34238  0.75166  1.0000
  Ca  Ca1002    1.0  0.50749  0.34989  0.91944  1.0000
  Ca  Ca1003    1.0  0.64082  0.48588  0.92206  1.0000
  Ca  Ca1004    1.0  0.59881  0.32700  0.71179  1.0000
  Ca  Ca1005    1.0  0.73450  0.41456  0.93081  1.0000
  Ca  Ca1006    1.0  0.71318  0.47898  0.88280  1.0000
  Ca  Ca1007    1.0  0.72876  0.44060  0.79630  1.0000
  Ca  Ca1008    1.0  0.56474  0.44252  0.80272  1.0000
  Ca  Ca1009    1.0  0.51778  0.30749  0.84482  1.0000
  Ca  Ca1010    1.0  0.67754  0.41076  0.74777  1.0000
  Ca  Ca1011    1.0  0.62591  0.28065  0.98663  1.0000
  Ca  Ca1012    1.0  0.51293  0.25089  0.95568  1.0000
  Ca  Ca1013    1.0  0.60581  0.48647  0.99508  1.0000
  Ca  Ca1014    1.0  0.69818  0.36430  0.99143  1.0000
  Ca  Ca1015    1.0  0.53207  0.26785  0.77415  1.0000
  Ca  Ca1016    1.0  0.70384  0.49880  0.70716  1.0000
  Ca  Ca1017    1.0  0.69428  0.43003  0.67523  1.0000
  Ca  Ca1018    1.0  0.72376  0.33172  0.84884  1.0000
  Ca  Ca1019    1.0  0.55898  0.41983  0.98858  1.0000
  Ca  Ca1020    1.0  0.70444  0.49282  0.97472  1.0000
  Ca  Ca1021    1.0  0.64196  0.47585  0.80252  1.0000
  Ca  Ca1022    1.0  0.55352  0.25873  0.69327  1.0000
  Ca  Ca1023    1.0  0.72468  0.25044  0.91079  1.0000
  Ca  Ca1024    1.0  0.68195  0.58192  0.29126  1.0000
  Ca  Ca1025    1.0  0.65039  0.64377  0.11179  1.0000
  Ca  Ca1026    1.0  0.51912  0.57102  0.18382  1.0000
  Ca  Ca1027    1.0  0.66529  0.65100  0.22416  1.0000
  Ca  Ca1028    1.0  0.63717  0.72306  0.29390  1.0000
  Ca  Ca1029    1.0  0.66663  0.70677  0.10693  1.0000
  Ca  Ca1030    1.0  0.57624  0.58323  0.30430  1.0000
  Ca  Ca1031    1.0  0.50769  0.66800  0.02334  1.0000
  Ca  Ca1032    1.0  0.63215  0.52855  0.29785  1.0000
  Ca  Ca1033    1.0  0.58806  0.57873  0.20272  1.0000
  Ca  Ca1034    1.0  0.73513  0.55114  0.09394  1.0000
  Ca  Ca1035    1.0  0.70970  0.51305  0.30478  1.0000
  Ca  Ca1036    1.0  0.60570  0.67415  0.17798  1.0000
  Ca  Ca1037    1.0  0.54015  0.71314  0.19935  1.0000
  Ca  Ca1038    1.0  0.57165  0.67392  0.05616  1.0000
  Ca  Ca1039    1.0  0.66560  0.54230  0.21575  1.0000
  Ca  Ca1040    1.0  0.72563  0.51783  0.16789  1.0000
  Ca  Ca1041    1.0  0.72668  0.67130  0.20735  1.0000
  Ca  Ca1042    1.0  0.60064  0.63353  0.24934  1.0000
  Ca  Ca1043    1.0  0.60290  0.51764  0.11761  1.0000
  Ca  Ca1044    1.0  0.63567  0.58352  0.14199  1.0000
  Ca  Ca1045    1.0  0.53330  0.53313  0.10030  1.0000
  Ca  Ca1046    1.0  0.56887  0.72889  0.10670  1.0000
  Ca  Ca1047    1.0  0.50422  0.58772  0.01798  1.0000
  Ca  Ca1048    1.0  0.61002  0.55131  0.03514  1.0000
  Ca  Ca1049    1.0  0.54871  0.52441  0.00638  1.0000
  Ca  Ca1050    1.0  0.70167  0.70312  0.31716  1.0000
  Ca  Ca1051    1.0  0.73610  0.58542  0.20784  1.0000
  Ca  Ca1052    1.0  0.74774  0.70966  0.13259  1.0000
  Ca  Ca1053    1.0  0.73023  0.62090  0.02207  1.0000
  Ca  Ca1054    1.0  0.69500  0.55604  0.01092  1.0000
  Ca  Ca1055    1.0  0.61740  0.74457  0.17049  1.0000
  Ca  Ca1056    1.0  0.64455  0.72561  0.38180  1.0000
  Ca  Ca1057    1.0  0.62200  0.66995  0.50146  1.0000
  Ca  Ca1058    1.0  0.70884  0.59515  0.49850  1.0000
  Ca  Ca1059    1.0  0.64167  0.63575  0.57833  1.0000
  Ca  Ca1060    1.0  0.74793  0.73516  0.60970  1.0000
  Ca  Ca1061    1.0  0.72478  0.55318  0.43649  1.0000
  Ca  Ca1062    1.0  0.56969  0.66023  0.56385  1.0000
  Ca  Ca1063    1.0  0.63656  0.57402  0.51621  1.0000
  Ca  Ca1064    1.0  0.73529  0.54782  0.60414  1.0000
  Ca  Ca1065    1.0  0.62103  0.56728  0.37765  1.0000
  Ca  Ca1066    1.0  0.66718  0.52588  0.56211  1.0000
  Ca  Ca1067    1.0  0.56826  0.53630  0.58874  1.0000
  Ca  Ca1068    1.0  0.62282  0.59447  0.65555  1.0000
  Ca  Ca1069    1.0  0.54692  0.59583  0.58200  1.0000
  Ca  Ca1070    1.0  0.54963  0.65899  0.43056  1.0000
  Ca  Ca1071    1.0  0.71333  0.66781  0.58934  1.0000
  Ca  Ca1072    1.0  0.71174  0.69424  0.49145  1.0000
  Ca  Ca1073    1.0  0.63988  0.70852  0.58843  1.0000
  Ca  Ca1074    1.0  0.61895  0.51252  0.46991  1.0000
  Ca  Ca1075    1.0  0.50507  0.56063  0.47409  1.0000
  Ca  Ca1076    1.0  0.57419  0.73580  0.40215  1.0000
  Ca  Ca1077    1.0  0.63343  0.64233  0.40849  1.0000
  Ca  Ca1078    1.0  0.70012  0.69512  0.41550  1.0000
  Ca  Ca1079    1.0  0.56867  0.58136  0.43308  1.0000
  Ca  Ca1080    1.0  0.56732  0.74538  0.60442  1.0000
  Ca  Ca1081    1.0  0.50424  0.60713  0.39247  1.0000
  Ca  Ca1082    1.0  0.61416  0.73237  0.47498  1.0000
  Ca  Ca1083    1.0  0.52500  0.73892  0.53767  1.0000
  Ca  Ca1084    1.0  0.53215  0.53293  0.36568  1.0000
  Ca  Ca1085    1.0  0.50652  0.50788  0.57842  1.0000
  Ca  Ca1086    1.0  0.69434  0.63018  0.33415  1.0000
  Ca  Ca1087    1.0  0.59703  0.67065  0.33745  1.0000
  Ca  Ca1088    1.0  0.51074  0.70595  0.60500  1.0000
  Ca  Ca1089    1.0  0.56386  0.68105  0.66148  1.0000
  Ca  Ca1090    1.0  0.70278  0.57632  0.66642  1.0000
  Ca  Ca1091    1.0  0.53041  0.53233  0.92902  1.0000
  Ca  Ca1092    1.0  0.58114  0.60131  0.84563  1.0000
  Ca  Ca1093    1.0  0.59559  0.52872  0.87473  1.0000
  Ca  Ca1094    1.0  0.57279  0.63239  0.77782  1.0000
  Ca  Ca1095    1.0  0.70705  0.55439  0.91145  1.0000
  Ca  Ca1096    1.0  0.67902  0.65636  0.82085  1.0000
  Ca  Ca1097    1.0  0.52290  0.64742  0.86764  1.0000
  Ca  Ca1098    1.0  0.61077  0.74372  0.91965  1.0000
  Ca  Ca1099    1.0  0.65015  0.54271  0.69568  1.0000
  Ca  Ca1100    1.0  0.59566  0.57867  0.93030  1.0000
  Ca  Ca1101    1.0  0.62049  0.57547  0.76281  1.0000
  Ca  Ca1102    1.0  0.69423  0.64293  0.94820  1.0000
  Ca  Ca1103    1.0  0.71934  0.71520  0.77759  1.0000
  Ca  Ca1104    1.0  0.56783  0.68486  0.92962  1.0000
  Ca  Ca1105    1.0  0.72787  0.51860  0.78970  1.0000
  Ca  Ca1106    1.0  0.62848  0.69440  0.67534  1.0000
  Ca  Ca1107    1.0  0.55215  0.53226  0.75637  1.0000
  Ca  Ca1108    1.0  0.51814  0.68858  0.73529  1.0000
  Ca  Ca1109    1.0  0.71378  0.73594  0.98116  1.0000
  Ca  Ca1110    1.0  0.56249  0.62516  0.97489  1.0000
  Ca  Ca1111    1.0  0.58447  0.69958  0.77871  1.0000
  Ca  Ca1112    1.0  0.70322  0.71367  0.68746  1.0000
  Ca  Ca1113    1.0  0.65554  0.59636  0.88240  1.0000
  Ca  Ca1114    1.0  0.63904  0.67839  0.89304  1.0000
  Ca  Ca1115    1.0  0.69286  0.60775  0.75810  1.0000
  Ca  Ca1116    1.0  0.64448  0.73376  0.98796  1.0000
  Ca  Ca1117    1.0  0.51786  0.59814  0.67430  1.0000
  Ca  Ca1118    1.0  0.50648  0.71429  0.82667  1.0000
  Ca  Ca1119    1.0  0.64333  0.74854  0.77884  1.0000
  Ca  Ca1120    1.0  0.74257  0.69410  0.92211  1.0000
  Ca  Ca1121    1.0  0.69801  0.63994  0.68494  1.0000
  Ca  Ca1122    1.0  0.63269  0.64931  0.99602  1.0000
  Ca  Ca1123    1.0  0.54348  0.50609  0.83017  1.0000
  Ca  Ca1124    1.0  0.72373  0.74837  0.85124  1.0000
  Ca  Ca1125    1.0  0.59500  0.82046  0.27061  1.0000
  Ca  Ca1126    1.0  0.69340  0.87300  0.09763  1.0000
  Ca  Ca1127    1.0  0.60328  0.87280  0.06491  1.0000
  Ca  Ca1128    1.0  0.68077  0.77020  0.22009  1.0000
  Ca  Ca1129    1.0  0.54725  0.89809  0.17593  1.0000
  Ca  Ca1130    1.0  0.53627  0.86754  0.27608  1.0000
  Ca  Ca1131    1.0  0.63144  0.76360  0.07756  1.0000
  Ca  Ca1132    1.0  0.53884  0.94517  0.24120  1.0000
  Ca  Ca1133    1.0  0.51867  0.96063  0.07276  1.0000
  Ca  Ca1134    1.0  0.54238  0.79864  0.09760  1.0000
  Ca  Ca1135    1.0  0.72396  0.96688  0.18338  1.0000
  Ca  Ca1136    1.0  0.66609  0.84065  0.21833  1.0000
  Ca  Ca1137    1.0  0.69172  0.80875  0.06971  1.0000
  Ca  Ca1138    1.0  0.65134  0.91299  0.28614  1.0000
  Ca  Ca1139    1.0  0.56502  0.82551  0.17405  1.0000
  Ca  Ca1140    1.0  0.62317  0.94879  0.03182  1.0000
  Ca  Ca1141    1.0  0.67154  0.98914  0.23069  1.0000
  Ca  Ca1142    1.0  0.60129  0.93777  0.15411  1.0000
  Ca  Ca1143    1.0  0.67571  0.92517  0.15126  1.0000
  Ca  Ca1144    1.0  0.56956  0.75267  0.26143  1.0000
  Ca  Ca1145    1.0  0.57040  0.82327  0.02645  1.0000
  Ca  Ca1146    1.0  0.68607  0.86696  0.32225  1.0000
  Ca  Ca1147    1.0  0.67190  0.88252  0.00618  1.0000
  Ca  Ca1148    1.0  0.74635  0.95146  0.04476  1.0000
  Ca  Ca1149    1.0  0.50850  0.78650  0.19090  1.0000
  Ca  Ca1150    1.0  0.73135  0.77014  0.30726  1.0000
  Ca  Ca1151    1.0  0.71224  0.98694  0.10245  1.0000
  Ca  Ca1152    1.0  0.73381  0.83091  0.19358  1.0000
  Ca  Ca1153    1.0  0.50109  0.92433  0.31022  1.0000
  Ca  Ca1154    1.0  0.53640  0.91416  0.58468  1.0000
  Ca  Ca1155    1.0  0.66979  0.91785  0.61358  1.0000
  Ca  Ca1156    1.0  0.55548  0.92845  0.46128  1.0000
  Ca  Ca1157    1.0  0.68774  0.79577  0.57507  1.0000
  Ca  Ca1158    1.0  0.58183  0.96696  0.55364  1.0000
  Ca  Ca1159    1.0  0.64323  0.99183  0.61460  1.0000
  Ca  Ca1160    1.0  0.59364  0.85855  0.51871  1.0000
  Ca  Ca1161    1.0  0.54704  0.96686  0.37105  1.0000
  Ca  Ca1162    1.0  0.62658  0.92173  0.49625  1.0000
  Ca  Ca1163    1.0  0.69502  0.76828  0.49657  1.0000
  Ca  Ca1164    1.0  0.68736  0.93199  0.53603  1.0000
  Ca  Ca1165    1.0  0.68746  0.77343  0.41081  1.0000
  Ca  Ca1166    1.0  0.72538  0.93967  0.44411  1.0000
  Ca  Ca1167    1.0  0.55885  0.87394  0.35359  1.0000
  Ca  Ca1168    1.0  0.65188  0.98024  0.37376  1.0000
  Ca  Ca1169    1.0  0.63728  0.80714  0.45471  1.0000
  Ca  Ca1170    1.0  0.51106  0.82364  0.60683  1.0000
  Ca  Ca1171    1.0  0.71066  0.94292  0.35592  1.0000
  Ca  Ca1172    1.0  0.66473  0.86979  0.42542  1.0000
  Ca  Ca1173    1.0  0.66014  0.85457  0.60570  1.0000
  Ca  Ca1174    1.0  0.51690  0.88596  0.50400  1.0000
  Ca  Ca1175    1.0  0.59716  0.81750  0.58235  1.0000
  Ca  Ca1176    1.0  0.60302  0.90305  0.59291  1.0000
  Ca  Ca1177    1.0  0.66669  0.86487  0.50825  1.0000
  Ca  Ca1178    1.0  0.61139  0.83937  0.39289  1.0000
  Ca  Ca1179    1.0  0.52007  0.81534  0.49836  1.0000
  Ca  Ca1180    1.0  0.72928  0.99529  0.62083  1.0000
  Ca  Ca1181    1.0  0.54275  0.76963  0.34029  1.0000
  Ca  Ca1182    1.0  0.58917  0.99137  0.42743  1.0000
  Ca  Ca1183    1.0  0.74144  0.85952  0.44332  1.0000
  Ca  Ca1184    1.0  0.63093  0.99801  0.51709  1.0000
  Ca  Ca1185    1.0  0.50774  0.98047  0.64961  1.0000
  Ca  Ca1186    1.0  0.62139  0.80129  0.86055  1.0000
  Ca  Ca1187    1.0  0.56414  0.79306  0.74373  1.0000
  Ca  Ca1188    1.0  0.70158  0.88662  0.71124  1.0000
  Ca  Ca1189    1.0  0.73513  0.92447  0.78604  1.0000
  Ca  Ca1190    1.0  0.56979  0.88676  0.93811  1.0000
  Ca  Ca1191    1.0  0.50207  0.91740  0.91308  1.0000
  Ca  Ca1192    1.0  0.56057  0.88603  0.85289  1.0000
  Ca  Ca1193    1.0  0.64346  0.95992  0.90217  1.0000
  Ca  Ca1194    1.0  0.58465  0.94435  0.83348  1.0000
  Ca  Ca1195    1.0  0.65660  0.81545  0.99036  1.0000
  Ca  Ca1196    1.0  0.73148  0.94794  0.69346  1.0000
  Ca  Ca1197    1.0  0.54369  0.75888  0.99171  1.0000
  Ca  Ca1198    1.0  0.50612  0.81699  0.93377  1.0000
  Ca  Ca1199    1.0  0.71234  0.91040  0.94364  1.0000
  Ca  Ca1200    1.0  0.66773  0.90018  0.88234  1.0000
  Ca  Ca1201    1.0  0.62310  0.85091  0.79884  1.0000
  Ca  Ca1202    1.0  0.70506  0.81426  0.82636  1.0000
  Ca  Ca1203    1.0  0.65871  0.90742  0.79700  1.0000
  Ca  Ca1204    1.0  0.56186  0.89499  0.76393  1.0000
  Ca  Ca1205    1.0  0.62970  0.96718  0.76770  1.0000
  Ca  Ca1206    1.0  0.58836  0.80521  0.94822  1.0000
  Ca  Ca1207    1.0  0.59407  0.88476  0.69192  1.0000
  Ca  Ca1208    1.0  0.69850  0.79911  0.92270  1.0000
  Ca  Ca1209    1.0  0.65386  0.94133  0.69822  1.0000
  Ca  Ca1210    1.0  0.63644  0.85916  0.93283  1.0000
  Ca  Ca1211    1.0  0.68349  0.80956  0.74652  1.0000
  Ca  Ca1212    1.0  0.54470  0.81766  0.86551  1.0000
  Ca  Ca1213    1.0  0.55867  0.97932  0.70845  1.0000
  Ca  Ca1214    1.0  0.62353  0.82580  0.67285  1.0000
  Ca  Ca1215    1.0  0.66761  0.98592  0.97871  1.0000
  Ca  Ca1216    1.0  0.51292  0.83912  0.74621  1.0000
  Ca  Ca1217    1.0  0.55722  0.93432  0.99176  1.0000
  Ca  Ca1218    1.0  0.64406  0.76820  0.69642  1.0000
  Ca  Ca1219    1.0  0.74905  0.83996  0.92252  1.0000
  Ca  Ca1220    1.0  0.73969  0.85653  0.77706  1.0000
  Ca  Ca1221    1.0  0.50886  0.95924  0.78095  1.0000
  Ca  Ca1222    1.0  0.51944  0.78888  0.67178  1.0000
  Ca  Ca1223    1.0  0.54004  0.99593  0.88417  1.0000
  Ca  Ca1224    1.0  0.74593  0.98723  0.81868  1.0000
  Ca  Ca1225    1.0  0.74671  0.97571  0.94715  1.0000
  Ca  Ca1226    1.0  0.50783  0.87014  0.99448  1.0000
  Ca  Ca1227    1.0  0.71633  0.78152  0.66918  1.0000
  Ca  Ca1228    1.0  0.97045  0.14912  0.14604  1.0000
  Ca  Ca1229    1.0  0.80416  0.10405  0.17378  1.0000
  Ca  Ca1230    1.0  0.93537  0.20654  0.12187  1.0000
  Ca  Ca1231    1.0  0.83842  0.11113  0.01527  1.0000
  Ca  Ca1232    1.0  0.83215  0.03176  0.02305  1.0000
  Ca  Ca1233    1.0  0.79689  0.19083  0.06785  1.0000
  Ca  Ca1234    1.0  0.79845  0.08270  0.09067  1.0000
  Ca  Ca1235    1.0  0.88558  0.08359  0.25228  1.0000
  Ca  Ca1236    1.0  0.78938  0.03859  0.18640  1.0000
  Ca  Ca1237    1.0  0.82275  0.20761  0.22356  1.0000
  Ca  Ca1238    1.0  0.97080  0.21201  0.26017  1.0000
  Ca  Ca1239    1.0  0.92563  0.04708  0.18616  1.0000
  Ca  Ca1240    1.0  0.91619  0.20522  0.02853  1.0000
  Ca  Ca1241    1.0  0.99716  0.24505  0.06499  1.0000
  Ca  Ca1242    1.0  0.79748  0.13819  0.26039  1.0000
  Ca  Ca1243    1.0  0.91698  0.15984  0.24258  1.0000
  Ca  Ca1244    1.0  0.84207  0.03241  0.25853  1.0000
  Ca  Ca1245    1.0  0.90847  0.07278  0.10615  1.0000
  Ca  Ca1246    1.0  0.83122  0.18020  0.14431  1.0000
  Ca  Ca1247    1.0  0.88905  0.13470  0.13017  1.0000
  Ca  Ca1248    1.0  0.98649  0.11960  0.28174  1.0000
  Ca  Ca1249    1.0  0.95441  0.14860  0.06490  1.0000
  Ca  Ca1250    1.0  0.75883  0.20199  0.16250  1.0000
  Ca  Ca1251    1.0  0.98900  0.06171  0.16012  1.0000
  Ca  Ca1252    1.0  0.88467  0.23255  0.17342  1.0000
  Ca  Ca1253    1.0  0.92952  0.07447  0.32873  1.0000
  Ca  Ca1254    1.0  0.89677  0.18199  0.33262  1.0000
  Ca  Ca1255    1.0  0.87745  0.24615  0.33039  1.0000
  Ca  Ca1256    1.0  0.84777  0.01428  0.44091  1.0000
  Ca  Ca1257    1.0  0.92533  0.13990  0.43093  1.0000
  Ca  Ca1258    1.0  0.83244  0.21671  0.52383  1.0000
  Ca  Ca1259    1.0  0.86078  0.16732  0.46041  1.0000
  Ca  Ca1260    1.0  0.80497  0.02579  0.62667  1.0000
  Ca  Ca1261    1.0  0.76921  0.16181  0.41353  1.0000
  Ca  Ca1262    1.0  0.78735  0.02419  0.49581  1.0000
  Ca  Ca1263    1.0  0.91262  0.21534  0.41489  1.0000
  Ca  Ca1264    1.0  0.79969  0.09858  0.63760  1.0000
  Ca  Ca1265    1.0  0.86911  0.13780  0.59372  1.0000
  Ca  Ca1266    1.0  0.77102  0.02158  0.41821  1.0000
  Ca  Ca1267    1.0  0.89180  0.03531  0.64141  1.0000
  Ca  Ca1268    1.0  0.80257  0.22601  0.43803  1.0000
  Ca  Ca1269    1.0  0.80190  0.14466  0.51600  1.0000
  Ca  Ca1270    1.0  0.91926  0.22039  0.52634  1.0000
  Ca  Ca1271    1.0  0.80406  0.10592  0.39285  1.0000
  Ca  Ca1272    1.0  0.84309  0.08365  0.48383  1.0000
  Ca  Ca1273    1.0  0.76210  0.08764  0.47451  1.0000
  Ca  Ca1274    1.0  0.98287  0.06167  0.47361  1.0000
  Ca  Ca1275    1.0  0.83986  0.06676  0.56676  1.0000
  Ca  Ca1276    1.0  0.97629  0.19222  0.45612  1.0000
  Ca  Ca1277    1.0  0.98390  0.22425  0.57659  1.0000
  Ca  Ca1278    1.0  0.93975  0.06120  0.54358  1.0000
  Ca  Ca1279    1.0  0.98037  0.05235  0.38596  1.0000
  Ca  Ca1280    1.0  0.93595  0.15819  0.55851  1.0000
  Ca  Ca1281    1.0  0.83155  0.17518  0.35306  1.0000
  Ca  Ca1282    1.0  0.75707  0.09330  0.56827  1.0000
  Ca  Ca1283    1.0  0.97660  0.14384  0.62337  1.0000
  Ca  Ca1284    1.0  0.82407  0.04941  0.35246  1.0000
  Ca  Ca1285    1.0  0.80058  0.24802  0.35870  1.0000
  Ca  Ca1286    1.0  0.97813  0.06287  0.60888  1.0000
  Ca  Ca1287    1.0  0.77845  0.17924  0.65072  1.0000
  Ca  Ca1288    1.0  0.96614  0.24365  0.66453  1.0000
  Ca  Ca1289    1.0  0.98485  0.14606  0.35895  1.0000
  Ca  Ca1290    1.0  0.86600  0.18667  0.65255  1.0000
  Ca  Ca1291    1.0  0.88724  0.00209  0.52416  1.0000
  Ca  Ca1292    1.0  0.85084  0.09300  0.92743  1.0000
  Ca  Ca1293    1.0  0.75508  0.03132  0.74800  1.0000
  Ca  Ca1294    1.0  0.78193  0.14510  0.90070  1.0000
  Ca  Ca1295    1.0  0.86686  0.16650  0.86964  1.0000
  Ca  Ca1296    1.0  0.82676  0.12972  0.70872  1.0000
  Ca  Ca1297    1.0  0.80648  0.05589  0.82044  1.0000
  Ca  Ca1298    1.0  0.98770  0.14471  0.77566  1.0000
  Ca  Ca1299    1.0  0.78108  0.07479  0.91841  1.0000
  Ca  Ca1300    1.0  0.93002  0.15705  0.83036  1.0000
  Ca  Ca1301    1.0  0.81975  0.13014  0.81710  1.0000
  Ca  Ca1302    1.0  0.88346  0.04162  0.83660  1.0000
  Ca  Ca1303    1.0  0.77813  0.17226  0.78472  1.0000
  Ca  Ca1304    1.0  0.93017  0.01427  0.88894  1.0000
  Ca  Ca1305    1.0  0.86579  0.06118  0.74545  1.0000
  Ca  Ca1306    1.0  0.92951  0.09025  0.81209  1.0000
  Ca  Ca1307    1.0  0.94901  0.20687  0.77438  1.0000
  Ca  Ca1308    1.0  0.84695  0.21584  0.93292  1.0000
  Ca  Ca1309    1.0  0.88687  0.17880  0.73786  1.0000
  Ca  Ca1310    1.0  0.89551  0.02755  0.95441  1.0000
  Ca  Ca1311    1.0  0.97870  0.09720  0.68595  1.0000
  Ca  Ca1312    1.0  0.91417  0.10051  0.72664  1.0000
  Ca  Ca1313    1.0  0.78183  0.22774  0.86099  1.0000
  Ca  Ca1314    1.0  0.83151  0.21582  0.80375  1.0000
  Ca  Ca1315    1.0  0.92398  0.12349  0.89963  1.0000
  Ca  Ca1316    1.0  0.75435  0.09255  0.71247  1.0000
  Ca  Ca1317    1.0  0.97873  0.20963  0.87611  1.0000
  Ca  Ca1318    1.0  0.97943  0.04059  0.95693  1.0000
  Ca  Ca1319    1.0  0.95086  0.16232  0.98290  1.0000
  Ca  Ca1320    1.0  0.82200  0.00154  0.95176  1.0000
  Ca  Ca1321    1.0  0.99010  0.11293  0.93454  1.0000
  Ca  Ca1322    1.0  0.77517  0.24109  0.98412  1.0000
  Ca  Ca1323    1.0  0.79360  0.00615  0.88279  1.0000
  Ca  Ca1324    1.0  0.99661  0.02571  0.74330  1.0000
  Ca  Ca1325    1.0  0.92082  0.24958  0.91778  1.0000
  Ca  Ca1326    1.0  0.83277  0.38034  0.32260  1.0000
  Ca  Ca1327    1.0  0.94861  0.27247  0.20771  1.0000
  Ca  Ca1328    1.0  0.97193  0.48392  0.18497  1.0000
  Ca  Ca1329    1.0  0.86975  0.41658  0.13776  1.0000
  Ca  Ca1330    1.0  0.91487  0.27538  0.01356  1.0000
  Ca  Ca1331    1.0  0.78950  0.45398  0.31572  1.0000
  Ca  Ca1332    1.0  0.93831  0.31484  0.26881  1.0000
  Ca  Ca1333    1.0  0.88649  0.26307  0.24868  1.0000
  Ca  Ca1334    1.0  0.79022  0.26682  0.18603  1.0000
  Ca  Ca1335    1.0  0.79541  0.40818  0.13886  1.0000
  Ca  Ca1336    1.0  0.85790  0.34973  0.09257  1.0000
  Ca  Ca1337    1.0  0.94358  0.43433  0.05844  1.0000
  Ca  Ca1338    1.0  0.93443  0.36828  0.06341  1.0000
  Ca  Ca1339    1.0  0.81299  0.34374  0.02898  1.0000
  Ca  Ca1340    1.0  0.83176  0.41485  0.05510  1.0000
  Ca  Ca1341    1.0  0.95423  0.30216  0.08039  1.0000
  Ca  Ca1342    1.0  0.82855  0.28332  0.29060  1.0000
  Ca  Ca1343    1.0  0.88556  0.28644  0.10850  1.0000
  Ca  Ca1344    1.0  0.83146  0.38364  0.21069  1.0000
  Ca  Ca1345    1.0  0.89909  0.35293  0.16694  1.0000
  Ca  Ca1346    1.0  0.83649  0.31983  0.20860  1.0000
  Ca  Ca1347    1.0  0.89654  0.48336  0.12965  1.0000
  Ca  Ca1348    1.0  0.96344  0.41960  0.22178  1.0000
  Ca  Ca1349    1.0  0.78285  0.47593  0.16696  1.0000
  Ca  Ca1350    1.0  0.89125  0.45766  0.20978  1.0000
  Ca  Ca1351    1.0  0.91136  0.38914  0.25930  1.0000
  Ca  Ca1352    1.0  0.76468  0.47883  0.05121  1.0000
  Ca  Ca1353    1.0  0.77444  0.35177  0.28903  1.0000
  Ca  Ca1354    1.0  0.82146  0.46040  0.23451  1.0000
  Ca  Ca1355    1.0  0.97183  0.34793  0.14332  1.0000
  Ca  Ca1356    1.0  0.86003  0.45884  0.01257  1.0000
  Ca  Ca1357    1.0  0.76205  0.29251  0.11243  1.0000
  Ca  Ca1358    1.0  0.75348  0.28929  0.25097  1.0000
  Ca  Ca1359    1.0  0.75832  0.41324  0.01293  1.0000
  Ca  Ca1360    1.0  0.94649  0.41903  0.32503  1.0000
  Ca  Ca1361    1.0  0.90730  0.47540  0.32719  1.0000
  Ca  Ca1362    1.0  0.75743  0.36633  0.20752  1.0000
  Ca  Ca1363    1.0  0.85260  0.25704  0.04911  1.0000
  Ca  Ca1364    1.0  0.93904  0.49952  0.26383  1.0000
  Ca  Ca1365    1.0  0.95054  0.48125  0.58297  1.0000
  Ca  Ca1366    1.0  0.86761  0.27038  0.41746  1.0000
  Ca  Ca1367    1.0  0.98486  0.35490  0.35031  1.0000
  Ca  Ca1368    1.0  0.83076  0.32845  0.40218  1.0000
  Ca  Ca1369    1.0  0.97856  0.27766  0.37480  1.0000
  Ca  Ca1370    1.0  0.84651  0.42162  0.38575  1.0000
  Ca  Ca1371    1.0  0.94914  0.42772  0.51752  1.0000
  Ca  Ca1372    1.0  0.83698  0.43388  0.48714  1.0000
  Ca  Ca1373    1.0  0.87121  0.37159  0.58713  1.0000
  Ca  Ca1374    1.0  0.95552  0.43422  0.43011  1.0000
  Ca  Ca1375    1.0  0.80259  0.30464  0.63270  1.0000
  Ca  Ca1376    1.0  0.86887  0.38560  0.50546  1.0000
  Ca  Ca1377    1.0  0.93678  0.31768  0.46674  1.0000
  Ca  Ca1378    1.0  0.90185  0.31217  0.36131  1.0000
  Ca  Ca1379    1.0  0.82888  0.47348  0.60930  1.0000
  Ca  Ca1380    1.0  0.77897  0.44331  0.43356  1.0000
  Ca  Ca1381    1.0  0.95555  0.36446  0.60908  1.0000
  Ca  Ca1382    1.0  0.78369  0.38239  0.53204  1.0000
  Ca  Ca1383    1.0  0.91211  0.44382  0.64226  1.0000
  Ca  Ca1384    1.0  0.82339  0.28257  0.55582  1.0000
  Ca  Ca1385    1.0  0.78203  0.41178  0.60415  1.0000
  Ca  Ca1386    1.0  0.96718  0.30103  0.58496  1.0000
  Ca  Ca1387    1.0  0.88049  0.32217  0.51314  1.0000
  Ca  Ca1388    1.0  0.89675  0.28794  0.58799  1.0000
  Ca  Ca1389    1.0  0.89232  0.37294  0.40970  1.0000
  Ca  Ca1390    1.0  0.89973  0.33468  0.65233  1.0000
  Ca  Ca1391    1.0  0.99232  0.35562  0.48022  1.0000
  Ca  Ca1392    1.0  0.89685  0.47397  0.45826  1.0000
  Ca  Ca1393    1.0  0.86670  0.49502  0.38583  1.0000
  Ca  Ca1394    1.0  0.83933  0.37163  0.65607  1.0000
  Ca  Ca1395    1.0  0.99466  0.28070  0.45208  1.0000
  Ca  Ca1396    1.0  0.78398  0.36927  0.94784  1.0000
  Ca  Ca1397    1.0  0.87857  0.47117  0.72680  1.0000
  Ca  Ca1398    1.0  0.83834  0.41067  0.92516  1.0000
  Ca  Ca1399    1.0  0.97319  0.37932  0.81741  1.0000
  Ca  Ca1400    1.0  0.90507  0.39217  0.71406  1.0000
  Ca  Ca1401    1.0  0.79750  0.35754  0.75813  1.0000
  Ca  Ca1402    1.0  0.96693  0.47637  0.70132  1.0000
  Ca  Ca1403    1.0  0.83522  0.27095  0.96986  1.0000
  Ca  Ca1404    1.0  0.81087  0.28768  0.71912  1.0000
  Ca  Ca1405    1.0  0.96557  0.46097  0.98561  1.0000
  Ca  Ca1406    1.0  0.86687  0.33055  0.75549  1.0000
  Ca  Ca1407    1.0  0.81878  0.34812  0.87067  1.0000
  Ca  Ca1408    1.0  0.88634  0.32360  0.88016  1.0000
  Ca  Ca1409    1.0  0.86799  0.39625  0.79075  1.0000
  Ca  Ca1410    1.0  0.88697  0.33198  0.97895  1.0000
  Ca  Ca1411    1.0  0.78332  0.47547  0.76746  1.0000
  Ca  Ca1412    1.0  0.78998  0.48922  0.97475  1.0000
  Ca  Ca1413    1.0  0.93786  0.47578  0.77593  1.0000
  Ca  Ca1414    1.0  0.96345  0.35770  0.96609  1.0000
  Ca  Ca1415    1.0  0.81608  0.41820  0.71702  1.0000
  Ca  Ca1416    1.0  0.76653  0.28238  0.79435  1.0000
  Ca  Ca1417    1.0  0.76240  0.38353  0.82737  1.0000
  Ca  Ca1418    1.0  0.88480  0.43386  0.86320  1.0000
  Ca  Ca1419    1.0  0.93483  0.29666  0.71383  1.0000
  Ca  Ca1420    1.0  0.96766  0.27115  0.78731  1.0000
  Ca  Ca1421    1.0  0.97115  0.36488  0.73772  1.0000
  Ca  Ca1422    1.0  0.80611  0.43662  0.84518  1.0000
  Ca  Ca1423    1.0  0.76082  0.34504  0.68072  1.0000
  Ca  Ca1424    1.0  0.76328  0.46675  0.68873  1.0000
  Ca  Ca1425    1.0  0.97846  0.40810  0.67871  1.0000
  Ca  Ca1426    1.0  0.98147  0.48453  0.84913  1.0000
  Ca  Ca1427    1.0  0.79516  0.49186  0.89566  1.0000
  Ca  Ca1428    1.0  0.99325  0.31356  0.67109  1.0000
  Ca  Ca1429    1.0  0.87952  0.52964  0.06681  1.0000
  Ca  Ca1430    1.0  0.83847  0.60410  0.31726  1.0000
  Ca  Ca1431    1.0  0.92891  0.70359  0.08273  1.0000
  Ca  Ca1432    1.0  0.88508  0.62975  0.21906  1.0000
  Ca  Ca1433    1.0  0.93069  0.72527  0.27146  1.0000
  Ca  Ca1434    1.0  0.96528  0.54829  0.19814  1.0000
  Ca  Ca1435    1.0  0.80187  0.53375  0.07991  1.0000
  Ca  Ca1436    1.0  0.83666  0.59405  0.09878  1.0000
  Ca  Ca1437    1.0  0.90336  0.63075  0.12978  1.0000
  Ca  Ca1438    1.0  0.79485  0.65695  0.15934  1.0000
  Ca  Ca1439    1.0  0.89722  0.74207  0.02337  1.0000
  Ca  Ca1440    1.0  0.85492  0.66427  0.09654  1.0000
  Ca  Ca1441    1.0  0.81792  0.61174  0.22356  1.0000
  Ca  Ca1442    1.0  0.95806  0.58069  0.11372  1.0000
  Ca  Ca1443    1.0  0.95077  0.70836  0.15911  1.0000
  Ca  Ca1444    1.0  0.76250  0.61073  0.29225  1.0000
  Ca  Ca1445    1.0  0.87105  0.69550  0.26214  1.0000
  Ca  Ca1446    1.0  0.89360  0.55303  0.15879  1.0000
  Ca  Ca1447    1.0  0.95488  0.56984  0.29573  1.0000
  Ca  Ca1448    1.0  0.83340  0.72205  0.14446  1.0000
  Ca  Ca1449    1.0  0.87868  0.65851  0.32820  1.0000
  Ca  Ca1450    1.0  0.76702  0.53585  0.27251  1.0000
  Ca  Ca1451    1.0  0.81037  0.74301  0.07459  1.0000
  Ca  Ca1452    1.0  0.98969  0.50893  0.11498  1.0000
  Ca  Ca1453    1.0  0.75542  0.64438  0.08726  1.0000
  Ca  Ca1454    1.0  0.99713  0.52942  0.03916  1.0000
  Ca  Ca1455    1.0  0.99152  0.64317  0.26143  1.0000
  Ca  Ca1456    1.0  0.85264  0.65848  0.01665  1.0000
  Ca  Ca1457    1.0  0.99431  0.63165  0.04508  1.0000
  Ca  Ca1458    1.0  0.93353  0.63004  0.01100  1.0000
  Ca  Ca1459    1.0  0.89105  0.74737  0.19652  1.0000
  Ca  Ca1460    1.0  0.83055  0.51899  0.33071  1.0000
  Ca  Ca1461    1.0  0.83683  0.56123  0.00450  1.0000
  Ca  Ca1462    1.0  0.75535  0.72268  0.24333  1.0000
  Ca  Ca1463    1.0  0.83380  0.51216  0.47360  1.0000
  Ca  Ca1464    1.0  0.83947  0.69254  0.54021  1.0000
  Ca  Ca1465    1.0  0.94674  0.55616  0.37495  1.0000
  Ca  Ca1466    1.0  0.93952  0.53689  0.50564  1.0000
  Ca  Ca1467    1.0  0.81750  0.68251  0.36788  1.0000
  Ca  Ca1468    1.0  0.80775  0.62251  0.41773  1.0000
  Ca  Ca1469    1.0  0.95075  0.70575  0.36746  1.0000
  Ca  Ca1470    1.0  0.96268  0.59135  0.57150  1.0000
  Ca  Ca1471    1.0  0.78829  0.57376  0.36998  1.0000
  Ca  Ca1472    1.0  0.89405  0.51542  0.60715  1.0000
  Ca  Ca1473    1.0  0.94199  0.65565  0.47490  1.0000
  Ca  Ca1474    1.0  0.77887  0.51131  0.39719  1.0000
  Ca  Ca1475    1.0  0.85577  0.55833  0.54814  1.0000
  Ca  Ca1476    1.0  0.87815  0.64788  0.60956  1.0000
  Ca  Ca1477    1.0  0.92642  0.57606  0.64078  1.0000
  Ca  Ca1478    1.0  0.77240  0.62970  0.59487  1.0000
  Ca  Ca1479    1.0  0.92822  0.64483  0.38250  1.0000
  Ca  Ca1480    1.0  0.88376  0.70941  0.39552  1.0000
  Ca  Ca1481    1.0  0.81091  0.69429  0.62668  1.0000
  Ca  Ca1482    1.0  0.88259  0.57673  0.42905  1.0000
  Ca  Ca1483    1.0  0.79519  0.52351  0.56978  1.0000
  Ca  Ca1484    1.0  0.92610  0.69701  0.56834  1.0000
  Ca  Ca1485    1.0  0.83518  0.59670  0.62462  1.0000
  Ca  Ca1486    1.0  0.89743  0.70534  0.49120  1.0000
  Ca  Ca1487    1.0  0.91403  0.59866  0.50546  1.0000
  Ca  Ca1488    1.0  0.96345  0.50031  0.43362  1.0000
  Ca  Ca1489    1.0  0.77298  0.73866  0.51806  1.0000
  Ca  Ca1490    1.0  0.99008  0.68676  0.62413  1.0000
  Ca  Ca1491    1.0  0.76701  0.50048  0.49758  1.0000
  Ca  Ca1492    1.0  0.75255  0.65156  0.37931  1.0000
  Ca  Ca1493    1.0  0.84116  0.74867  0.58266  1.0000
  Ca  Ca1494    1.0  0.86972  0.68584  0.70270  1.0000
  Ca  Ca1495    1.0  0.88347  0.67257  0.83666  1.0000
  Ca  Ca1496    1.0  0.79900  0.68805  0.97204  1.0000
  Ca  Ca1497    1.0  0.87017  0.50060  0.93076  1.0000
  Ca  Ca1498    1.0  0.90028  0.59366  0.94471  1.0000
  Ca  Ca1499    1.0  0.94020  0.66950  0.71401  1.0000
  Ca  Ca1500    1.0  0.85735  0.61531  0.79804  1.0000
  Ca  Ca1501    1.0  0.88925  0.53856  0.86895  1.0000
  Ca  Ca1502    1.0  0.98872  0.71387  0.96755  1.0000
  Ca  Ca1503    1.0  0.91849  0.59914  0.75977  1.0000
  Ca  Ca1504    1.0  0.93212  0.73228  0.86045  1.0000
  Ca  Ca1505    1.0  0.86920  0.61863  0.88429  1.0000
  Ca  Ca1506    1.0  0.77202  0.68731  0.70720  1.0000
  Ca  Ca1507    1.0  0.93375  0.68102  0.93678  1.0000
  Ca  Ca1508    1.0  0.96197  0.57021  0.97436  1.0000
  Ca  Ca1509    1.0  0.98005  0.62988  0.68456  1.0000
  Ca  Ca1510    1.0  0.79604  0.61886  0.96528  1.0000
  Ca  Ca1511    1.0  0.83944  0.72875  0.83519  1.0000
  Ca  Ca1512    1.0  0.87112  0.70781  0.95623  1.0000
  Ca  Ca1513    1.0  0.81046  0.64856  0.75614  1.0000
  Ca  Ca1514    1.0  0.82889  0.53965  0.80072  1.0000
  Ca  Ca1515    1.0  0.96353  0.63720  0.81208  1.0000
  Ca  Ca1516    1.0  0.78366  0.59590  0.83976  1.0000
  Ca  Ca1517    1.0  0.95340  0.73019  0.73402  1.0000
  Ca  Ca1518    1.0  0.83389  0.52116  0.67168  1.0000
  Ca  Ca1519    1.0  0.97179  0.53853  0.67365  1.0000
  Ca  Ca1520    1.0  0.75780  0.57539  0.74137  1.0000
  Ca  Ca1521    1.0  0.98640  0.65050  0.91257  1.0000
  Ca  Ca1522    1.0  0.75972  0.55158  0.96792  1.0000
  Ca  Ca1523    1.0  0.75508  0.65107  0.85323  1.0000
  Ca  Ca1524    1.0  0.99557  0.70503  0.83190  1.0000
  Ca  Ca1525    1.0  0.92449  0.51526  0.99761  1.0000
  Ca  Ca1526    1.0  0.80699  0.74978  0.68535  1.0000
  Ca  Ca1527    1.0  0.84428  0.82239  0.16427  1.0000
  Ca  Ca1528    1.0  0.85894  0.98326  0.08618  1.0000
  Ca  Ca1529    1.0  0.93529  0.90699  0.13953  1.0000
  Ca  Ca1530    1.0  0.83535  0.86585  0.30447  1.0000
  Ca  Ca1531    1.0  0.89769  0.83116  0.30049  1.0000
  Ca  Ca1532    1.0  0.97318  0.83677  0.28345  1.0000
  Ca  Ca1533    1.0  0.96627  0.87334  0.07130  1.0000
  Ca  Ca1534    1.0  0.76829  0.97591  0.25188  1.0000
  Ca  Ca1535    1.0  0.81062  0.85437  0.05998  1.0000
  Ca  Ca1536    1.0  0.78424  0.80544  0.12153  1.0000
  Ca  Ca1537    1.0  0.97817  0.98863  0.12744  1.0000
  Ca  Ca1538    1.0  0.90254  0.86272  0.18421  1.0000
  Ca  Ca1539    1.0  0.79958  0.92346  0.06630  1.0000
  Ca  Ca1540    1.0  0.86457  0.90962  0.14779  1.0000
  Ca  Ca1541    1.0  0.87993  0.89749  0.25768  1.0000
  Ca  Ca1542    1.0  0.88443  0.90026  0.06775  1.0000
  Ca  Ca1543    1.0  0.94212  0.91472  0.23803  1.0000
  Ca  Ca1544    1.0  0.87235  0.82471  0.07371  1.0000
  Ca  Ca1545    1.0  0.87649  0.97589  0.17059  1.0000
  Ca  Ca1546    1.0  0.89420  0.76338  0.10161  1.0000
  Ca  Ca1547    1.0  0.81784  0.94078  0.22554  1.0000
  Ca  Ca1548    1.0  0.84175  0.79553  0.25655  1.0000
  Ca  Ca1549    1.0  0.96893  0.78904  0.22786  1.0000
  Ca  Ca1550    1.0  0.80493  0.76431  0.00361  1.0000
  Ca  Ca1551    1.0  0.76284  0.87714  0.23867  1.0000
  Ca  Ca1552    1.0  0.92381  0.84521  0.00507  1.0000
  Ca  Ca1553    1.0  0.89429  0.76075  0.32919  1.0000
  Ca  Ca1554    1.0  0.75828  0.81774  0.04410  1.0000
  Ca  Ca1555    1.0  0.79367  0.76436  0.19905  1.0000
  Ca  Ca1556    1.0  0.98688  0.90363  0.30701  1.0000
  Ca  Ca1557    1.0  0.79274  0.91131  0.15685  1.0000
  Ca  Ca1558    1.0  0.94476  0.98620  0.22468  1.0000
  Ca  Ca1559    1.0  0.85919  0.98464  0.33236  1.0000
  Ca  Ca1560    1.0  0.92694  0.99303  0.07678  1.0000
  Ca  Ca1561    1.0  0.84923  0.94314  0.45656  1.0000
  Ca  Ca1562    1.0  0.95443  0.90559  0.64630  1.0000
  Ca  Ca1563    1.0  0.85261  0.89778  0.58359  1.0000
  Ca  Ca1564    1.0  0.90709  0.86056  0.39177  1.0000
  Ca  Ca1565    1.0  0.98418  0.89528  0.51381  1.0000
  Ca  Ca1566    1.0  0.81971  0.92575  0.34506  1.0000
  Ca  Ca1567    1.0  0.77045  0.84357  0.35623  1.0000
  Ca  Ca1568    1.0  0.91119  0.91258  0.55464  1.0000
  Ca  Ca1569    1.0  0.79134  0.95440  0.41272  1.0000
  Ca  Ca1570    1.0  0.86792  0.79789  0.52493  1.0000
  Ca  Ca1571    1.0  0.97478  0.83884  0.54944  1.0000
  Ca  Ca1572    1.0  0.94773  0.91190  0.43083  1.0000
  Ca  Ca1573    1.0  0.95325  0.80329  0.35708  1.0000
  Ca  Ca1574    1.0  0.79143  0.93184  0.50326  1.0000
  Ca  Ca1575    1.0  0.81175  0.86104  0.52739  1.0000
  Ca  Ca1576    1.0  0.95785  0.97833  0.44379  1.0000
  Ca  Ca1577    1.0  0.97576  0.96115  0.56080  1.0000
  Ca  Ca1578    1.0  0.95762  0.97126  0.64831  1.0000
  Ca  Ca1579    1.0  0.81840  0.87029  0.42658  1.0000
  Ca  Ca1580    1.0  0.76934  0.85373  0.59336  1.0000
  Ca  Ca1581    1.0  0.91609  0.83479  0.59249  1.0000
  Ca  Ca1582    1.0  0.88025  0.86701  0.48655  1.0000
  Ca  Ca1583    1.0  0.92164  0.77079  0.48895  1.0000
  Ca  Ca1584    1.0  0.84356  0.81131  0.40153  1.0000
  Ca  Ca1585    1.0  0.78361  0.80132  0.47687  1.0000
  Ca  Ca1586    1.0  0.88929  0.92656  0.37274  1.0000
  Ca  Ca1587    1.0  0.86060  0.98217  0.59127  1.0000
  Ca  Ca1588    1.0  0.75193  0.92833  0.59147  1.0000
  Ca  Ca1589    1.0  0.75352  0.76617  0.39883  1.0000
  Ca  Ca1590    1.0  0.99437  0.79055  0.44216  1.0000
  Ca  Ca1591    1.0  0.76630  0.99119  0.34477  1.0000
  Ca  Ca1592    1.0  0.77857  0.80853  0.66616  1.0000
  Ca  Ca1593    1.0  0.81529  0.76476  0.34722  1.0000
  Ca  Ca1594    1.0  0.94786  0.98396  0.33805  1.0000
  Ca  Ca1595    1.0  0.90110  0.91972  0.74851  1.0000
  Ca  Ca1596    1.0  0.84642  0.93266  0.81526  1.0000
  Ca  Ca1597    1.0  0.84247  0.90746  0.68022  1.0000
  Ca  Ca1598    1.0  0.80283  0.91254  0.88262  1.0000
  Ca  Ca1599    1.0  0.85023  0.82735  0.80039  1.0000
  Ca  Ca1600    1.0  0.79167  0.83799  0.84965  1.0000
  Ca  Ca1601    1.0  0.88503  0.76322  0.69733  1.0000
  Ca  Ca1602    1.0  0.87406  0.78821  0.88375  1.0000
  Ca  Ca1603    1.0  0.94535  0.85393  0.72036  1.0000
  Ca  Ca1604    1.0  0.94041  0.79489  0.79319  1.0000
  Ca  Ca1605    1.0  0.81359  0.88045  0.76052  1.0000
  Ca  Ca1606    1.0  0.93247  0.82335  0.92830  1.0000
  Ca  Ca1607    1.0  0.88674  0.92504  0.88245  1.0000
  Ca  Ca1608    1.0  0.86293  0.84510  0.71844  1.0000
  Ca  Ca1609    1.0  0.95888  0.94028  0.80497  1.0000
  Ca  Ca1610    1.0  0.95879  0.94732  0.91875  1.0000
  Ca  Ca1611    1.0  0.87143  0.94474  0.96422  1.0000
  Ca  Ca1612    1.0  0.84349  0.87248  0.96986  1.0000
  Ca  Ca1613    1.0  0.90454  0.85198  0.85782  1.0000
  Ca  Ca1614    1.0  0.80684  0.76821  0.77420  1.0000
  Ca  Ca1615    1.0  0.79978  0.77909  0.89488  1.0000
  Ca  Ca1616    1.0  0.98395  0.79115  0.96277  1.0000
  Ca  Ca1617    1.0  0.86353  0.98436  0.73497  1.0000
  Ca  Ca1618    1.0  0.93247  0.99363  0.75289  1.0000
  Ca  Ca1619    1.0  0.80324  0.99586  0.70954  1.0000
  Ca  Ca1620    1.0  0.76989  0.88091  0.67107  1.0000
  H   H1        1.0  0.00935  0.24478  0.00737  1.0000
  H   H2        1.0  0.11993  0.23350  0.12649  1.0000
  H   H3        1.0  0.12139  0.20691  0.28381  1.0000
  H   H4        1.0  0.09270  0.02146  0.00360  1.0000
  H   H5        1.0  0.21946  0.10916  0.24954  1.0000
  H   H6        1.0  0.24010  0.10767  0.00537  1.0000
  H   H7        1.0  0.05795  0.12289  0.02403  1.0000
  H   H8        1.0  0.09075  0.24472  0.07697  1.0000
  H   H9        1.0  0.14992  0.24845  0.19507  1.0000
  H   H10       1.0  0.21500  0.01001  0.14435  1.0000
  H   H11       1.0  0.18732  0.06673  0.09698  1.0000
  H   H12       1.0  0.08361  0.12254  0.28852  1.0000
  H   H13       1.0  0.00307  0.16947  0.18275  1.0000
  H   H14       1.0  0.10769  0.18270  0.28153  1.0000
  H   H15       1.0  0.01576  0.22752  0.27144  1.0000
  H   H16       1.0  0.23108  0.17391  0.30134  1.0000
  H   H17       1.0  0.14168  0.02212  0.00640  1.0000
  H   H18       1.0  0.22730  0.18776  0.16773  1.0000
  H   H19       1.0  0.14981  0.00053  0.24766  1.0000
  H   H20       1.0  0.16645  0.05885  0.14584  1.0000
  H   H21       1.0  0.10988  0.09871  0.07313  1.0000
  H   H22       1.0  0.16230  0.12918  0.00290  1.0000
  H   H23       1.0  0.21161  0.00380  0.32247  1.0000
  H   H24       1.0  0.13597  0.07959  0.12934  1.0000
  H   H25       1.0  0.22262  0.01494  0.17608  1.0000
  H   H26       1.0  0.21871  0.21269  0.22395  1.0000
  H   H27       1.0  0.21675  0.08437  0.26397  1.0000
  H   H28       1.0  0.00629  0.15526  0.08587  1.0000
  H   H29       1.0  0.02341  0.16392  0.16013  1.0000
  H   H30       1.0  0.12375  0.24410  0.20770  1.0000
  H   H31       1.0  0.21381  0.06877  0.10957  1.0000
  H   H32       1.0  0.13802  0.21493  0.11350  1.0000
  H   H33       1.0  0.15068  0.02813  0.24894  1.0000
  H   H34       1.0  0.07819  0.03786  0.02458  1.0000
  H   H35       1.0  0.08684  0.23105  0.04822  1.0000
  H   H36       1.0  0.16355  0.01985  0.02789  1.0000
  H   H37       1.0  0.10022  0.02007  0.11834  1.0000
  H   H38       1.0  0.08267  0.03947  0.10615  1.0000
  H   H39       1.0  0.17356  0.11982  0.26877  1.0000
  H   H40       1.0  0.18814  0.13753  0.24952  1.0000
  H   H41       1.0  0.17495  0.00310  0.13181  1.0000
  H   H42       1.0  0.23622  0.01575  0.31321  1.0000
  H   H43       1.0  0.10389  0.18297  0.05093  1.0000
  H   H44       1.0  0.12972  0.19497  0.05056  1.0000
  H   H45       1.0  0.11444  0.04187  0.18356  1.0000
  H   H46       1.0  0.08845  0.04295  0.16947  1.0000
  H   H47       1.0  0.09462  0.20348  0.21956  1.0000
  H   H48       1.0  0.11083  0.18898  0.24087  1.0000
  H   H49       1.0  0.10446  0.13978  0.27890  1.0000
  H   H50       1.0  0.20879  0.20962  0.27853  1.0000
  H   H51       1.0  0.23451  0.21953  0.28722  1.0000
  H   H52       1.0  0.18024  0.20902  0.16575  1.0000
  H   H53       1.0  0.17802  0.18299  0.17669  1.0000
  H   H54       1.0  0.19338  0.05653  0.15700  1.0000
  H   H55       1.0  0.18843  0.17030  0.22731  1.0000
  H   H56       1.0  0.16361  0.16033  0.21565  1.0000
  H   H57       1.0  0.11612  0.06675  0.14784  1.0000
  H   H58       1.0  0.22330  0.17352  0.19605  1.0000
  H   H59       1.0  0.02970  0.15142  0.32412  1.0000
  H   H60       1.0  0.19369  0.22206  0.21216  1.0000
  H   H61       1.0  0.14155  0.06676  0.06234  1.0000
  H   H62       1.0  0.12537  0.07109  0.03518  1.0000
  H   H63       1.0  0.18061  0.11252  0.16676  1.0000
  H   H64       1.0  0.16811  0.12150  0.19487  1.0000
  H   H65       1.0  0.09292  0.09705  0.04620  1.0000
  H   H66       1.0  0.14671  0.00485  0.13721  1.0000
  H   H67       1.0  0.00191  0.16301  0.05412  1.0000
  H   H68       1.0  0.24753  0.24079  0.03991  1.0000
  H   H69       1.0  0.02701  0.21214  0.33315  1.0000
  H   H70       1.0  0.01105  0.24639  0.24759  1.0000
  H   H71       1.0  0.01868  0.12687  0.40256  1.0000
  H   H72       1.0  0.00921  0.02506  0.34356  1.0000
  H   H73       1.0  0.02082  0.16172  0.41305  1.0000
  H   H74       1.0  0.24915  0.13077  0.56816  1.0000
  H   H75       1.0  0.02248  0.18601  0.47693  1.0000
  H   H76       1.0  0.23442  0.13819  0.59546  1.0000
  H   H77       1.0  0.01117  0.00419  0.52724  1.0000
  H   H78       1.0  0.04901  0.03930  0.57437  1.0000
  H   H79       1.0  0.06582  0.24463  0.65476  1.0000
  H   H80       1.0  0.03560  0.18578  0.33370  1.0000
  H   H81       1.0  0.10060  0.17856  0.53270  1.0000
  H   H82       1.0  0.16794  0.22219  0.64086  1.0000
  H   H83       1.0  0.17117  0.01375  0.55324  1.0000
  H   H84       1.0  0.24218  0.11891  0.34452  1.0000
  H   H85       1.0  0.21736  0.05946  0.46394  1.0000
  H   H86       1.0  0.03017  0.21134  0.46703  1.0000
  H   H87       1.0  0.00483  0.24196  0.49057  1.0000
  H   H88       1.0  0.10457  0.09897  0.63803  1.0000
  H   H89       1.0  0.18794  0.16553  0.63944  1.0000
  H   H90       1.0  0.04803  0.16685  0.40450  1.0000
  H   H91       1.0  0.07500  0.05061  0.57788  1.0000
  H   H92       1.0  0.12856  0.20169  0.62090  1.0000
  H   H93       1.0  0.03144  0.03925  0.62430  1.0000
  H   H94       1.0  0.22451  0.00190  0.63325  1.0000
  H   H95       1.0  0.04040  0.14346  0.35366  1.0000
  H   H96       1.0  0.00816  0.15207  0.46352  1.0000
  H   H97       1.0  0.24053  0.07286  0.47516  1.0000
  H   H98       1.0  0.11202  0.15898  0.55220  1.0000
  H   H99       1.0  0.19268  0.22330  0.62400  1.0000
  H   H100      1.0  0.17121  0.24620  0.38000  1.0000
  H   H101      1.0  0.09140  0.01681  0.44409  1.0000
  H   H102      1.0  0.05648  0.13365  0.55308  1.0000
  H   H103      1.0  0.05120  0.12451  0.52207  1.0000
  H   H104      1.0  0.09208  0.14109  0.62452  1.0000
  H   H105      1.0  0.10199  0.13948  0.59314  1.0000
  H   H106      1.0  0.17440  0.20357  0.37060  1.0000
  H   H107      1.0  0.13622  0.16335  0.41728  1.0000
  H   H108      1.0  0.10881  0.00159  0.35498  1.0000
  H   H109      1.0  0.16089  0.16758  0.40100  1.0000
  H   H110      1.0  0.11413  0.15489  0.45534  1.0000
  H   H111      1.0  0.10826  0.15596  0.48810  1.0000
  H   H112      1.0  0.21567  0.15535  0.47830  1.0000
  H   H113      1.0  0.20912  0.16543  0.44807  1.0000
  H   H114      1.0  0.19055  0.18796  0.55594  1.0000
  H   H115      1.0  0.19579  0.21453  0.56277  1.0000
  H   H116      1.0  0.12589  0.20463  0.40617  1.0000
  H   H117      1.0  0.10689  0.12805  0.39252  1.0000
  H   H118      1.0  0.10608  0.10598  0.37239  1.0000
  H   H119      1.0  0.11671  0.02072  0.42907  1.0000
  H   H120      1.0  0.09594  0.12486  0.44616  1.0000
  H   H121      1.0  0.07260  0.13050  0.46439  1.0000
  H   H122      1.0  0.07727  0.10808  0.59630  1.0000
  H   H123      1.0  0.05304  0.11586  0.61154  1.0000
  H   H124      1.0  0.02244  0.02064  0.37279  1.0000
  H   H125      1.0  0.17640  0.18975  0.64827  1.0000
  H   H126      1.0  0.19196  0.08084  0.50168  1.0000
  H   H127      1.0  0.17065  0.09928  0.50006  1.0000
  H   H128      1.0  0.11255  0.20026  0.64864  1.0000
  H   H129      1.0  0.11592  0.22983  0.39889  1.0000
  H   H130      1.0  0.23667  0.19271  0.59145  1.0000
  H   H131      1.0  0.03119  0.03766  0.65774  1.0000
  H   H132      1.0  0.17179  0.19900  0.33770  1.0000
  H   H133      1.0  0.06483  0.09998  0.33525  1.0000
  H   H134      1.0  0.09452  0.01069  0.57711  1.0000
  H   H135      1.0  0.22580  0.24839  0.46716  1.0000
  H   H136      1.0  0.17328  0.00336  0.66545  1.0000
  H   H137      1.0  0.03641  0.09930  0.33965  1.0000
  H   H138      1.0  0.13355  0.08542  0.97840  1.0000
  H   H139      1.0  0.08968  0.06182  0.96354  1.0000
  H   H140      1.0  0.20724  0.08644  0.96089  1.0000
  H   H141      1.0  0.05975  0.02956  0.81336  1.0000
  H   H142      1.0  0.19770  0.01780  0.66677  1.0000
  H   H143      1.0  0.06071  0.17400  0.96844  1.0000
  H   H144      1.0  0.20100  0.01447  0.90231  1.0000
  H   H145      1.0  0.10382  0.00202  0.81706  1.0000
  H   H146      1.0  0.02057  0.20976  0.81496  1.0000
  H   H147      1.0  0.03401  0.22669  0.79366  1.0000
  H   H148      1.0  0.02290  0.12479  0.85051  1.0000
  H   H149      1.0  0.22201  0.12612  0.78634  1.0000
  H   H150      1.0  0.20583  0.07473  0.93059  1.0000
  H   H151      1.0  0.04859  0.20138  0.74353  1.0000
  H   H152      1.0  0.18788  0.10301  0.70189  1.0000
  H   H153      1.0  0.04289  0.12504  0.99564  1.0000
  H   H154      1.0  0.13469  0.05869  0.81029  1.0000
  H   H155      1.0  0.16171  0.05347  0.80105  1.0000
  H   H156      1.0  0.04541  0.22463  0.69524  1.0000
  H   H157      1.0  0.19787  0.07215  0.87468  1.0000
  H   H158      1.0  0.03347  0.02024  0.80618  1.0000
  H   H159      1.0  0.01676  0.22583  0.69563  1.0000
  H   H160      1.0  0.20964  0.03667  0.95338  1.0000
  H   H161      1.0  0.20815  0.08930  0.68500  1.0000
  H   H162      1.0  0.17089  0.14084  0.91035  1.0000
  H   H163      1.0  0.21377  0.17195  0.79733  1.0000
  H   H164      1.0  0.22912  0.15465  0.81633  1.0000
  H   H165      1.0  0.16878  0.11812  0.92925  1.0000
  H   H166      1.0  0.03220  0.11062  0.87713  1.0000
  H   H167      1.0  0.07312  0.03013  0.69371  1.0000
  H   H168      1.0  0.13914  0.06437  0.95771  1.0000
  H   H169      1.0  0.13264  0.07069  0.73206  1.0000
  H   H170      1.0  0.12110  0.04629  0.74012  1.0000
  H   H171      1.0  0.09102  0.07893  0.98978  1.0000
  H   H172      1.0  0.07338  0.15309  0.95230  1.0000
  H   H173      1.0  0.00975  0.08717  0.85388  1.0000
  H   H174      1.0  0.07818  0.05129  0.87935  1.0000
  H   H175      1.0  0.05715  0.06795  0.88987  1.0000
  H   H176      1.0  0.14033  0.12334  0.72182  1.0000
  H   H177      1.0  0.13962  0.14495  0.74266  1.0000
  H   H178      1.0  0.18948  0.13281  0.86086  1.0000
  H   H179      1.0  0.19707  0.13685  0.82893  1.0000
  H   H180      1.0  0.19471  0.07392  0.78491  1.0000
  H   H181      1.0  0.19687  0.09107  0.81105  1.0000
  H   H182      1.0  0.04308  0.17445  0.73966  1.0000
  H   H183      1.0  0.19979  0.03587  0.98482  1.0000
  H   H184      1.0  0.04199  0.04519  0.73273  1.0000
  H   H185      1.0  0.04772  0.03837  0.76449  1.0000
  H   H186      1.0  0.00120  0.06728  0.83288  1.0000
  H   H187      1.0  0.24675  0.01845  0.94388  1.0000
  H   H188      1.0  0.17066  0.10495  0.87183  1.0000
  H   H189      1.0  0.14537  0.10828  0.88708  1.0000
  H   H190      1.0  0.15131  0.00749  0.76883  1.0000
  H   H191      1.0  0.12736  0.14195  0.86521  1.0000
  H   H192      1.0  0.12021  0.16712  0.85419  1.0000
  H   H193      1.0  0.19186  0.04660  0.88532  1.0000
  H   H194      1.0  0.02711  0.15782  0.83822  1.0000
  H   H195      1.0  0.03125  0.18271  0.85191  1.0000
  H   H196      1.0  0.09898  0.04255  0.91175  1.0000
  H   H197      1.0  0.10275  0.02437  0.88692  1.0000
  H   H198      1.0  0.09734  0.01535  0.69443  1.0000
  H   H199      1.0  0.09664  0.08118  0.77971  1.0000
  H   H200      1.0  0.11316  0.09569  0.80069  1.0000
  H   H201      1.0  0.12641  0.01652  0.78134  1.0000
  H   H202      1.0  0.21590  0.06529  0.75480  1.0000
  H   H203      1.0  0.23809  0.16925  0.92103  1.0000
  H   H204      1.0  0.24352  0.06011  0.74833  1.0000
  H   H205      1.0  0.24122  0.04934  0.68377  1.0000
  H   H206      1.0  0.24277  0.15910  0.72005  1.0000
  H   H207      1.0  0.18749  0.12112  0.99022  1.0000
  H   H208      1.0  0.24923  0.13363  0.78103  1.0000
  H   H209      1.0  0.09895  0.10465  0.67014  1.0000
  H   H210      1.0  0.02146  0.47633  0.08065  1.0000
  H   H211      1.0  0.13782  0.42764  0.02526  1.0000
  H   H212      1.0  0.06826  0.29137  0.32976  1.0000
  H   H213      1.0  0.00957  0.41539  0.00775  1.0000
  H   H214      1.0  0.17993  0.35610  0.02197  1.0000
  H   H215      1.0  0.18668  0.25079  0.14552  1.0000
  H   H216      1.0  0.08213  0.30139  0.01388  1.0000
  H   H217      1.0  0.16024  0.37091  0.03840  1.0000
  H   H218      1.0  0.17494  0.45959  0.10528  1.0000
  H   H219      1.0  0.04292  0.48749  0.21789  1.0000
  H   H220      1.0  0.24457  0.47315  0.05243  1.0000
  H   H221      1.0  0.12476  0.47315  0.07599  1.0000
  H   H222      1.0  0.01332  0.39124  0.02343  1.0000
  H   H223      1.0  0.03584  0.37016  0.08040  1.0000
  H   H224      1.0  0.05808  0.38739  0.07714  1.0000
  H   H225      1.0  0.05451  0.31339  0.08450  1.0000
  H   H226      1.0  0.08014  0.32027  0.09701  1.0000
  H   H227      1.0  0.08222  0.42389  0.12835  1.0000
  H   H228      1.0  0.05726  0.42151  0.11209  1.0000
  H   H229      1.0  0.15644  0.37545  0.12972  1.0000
  H   H230      1.0  0.17136  0.39582  0.14415  1.0000
  H   H231      1.0  0.15040  0.30854  0.26071  1.0000
  H   H232      1.0  0.14700  0.30770  0.22747  1.0000
  H   H233      1.0  0.14792  0.46214  0.11607  1.0000
  H   H234      1.0  0.03775  0.45331  0.30409  1.0000
  H   H235      1.0  0.08115  0.37009  0.24174  1.0000
  H   H236      1.0  0.09310  0.37819  0.27057  1.0000
  H   H237      1.0  0.12563  0.31610  0.13624  1.0000
  H   H238      1.0  0.14436  0.33688  0.13921  1.0000
  H   H239      1.0  0.10634  0.39057  0.02931  1.0000
  H   H240      1.0  0.01315  0.47473  0.01158  1.0000
  H   H241      1.0  0.00346  0.38141  0.29900  1.0000
  H   H242      1.0  0.21868  0.33078  0.33156  1.0000
  H   H243      1.0  0.22191  0.39692  0.32577  1.0000
  H   H244      1.0  0.22794  0.47995  0.10107  1.0000
  H   H245      1.0  0.01401  0.27180  0.14563  1.0000
  H   H246      1.0  0.16322  0.25079  0.12627  1.0000
  H   H247      1.0  0.24047  0.31603  0.24849  1.0000
  H   H248      1.0  0.03165  0.45063  0.25165  1.0000
  H   H249      1.0  0.08546  0.48018  0.21852  1.0000
  H   H250      1.0  0.09858  0.46016  0.20126  1.0000
  H   H251      1.0  0.02409  0.43062  0.23031  1.0000
  H   H252      1.0  0.16931  0.37911  0.21623  1.0000
  H   H253      1.0  0.16203  0.35972  0.19395  1.0000
  H   H254      1.0  0.24544  0.32283  0.32435  1.0000
  H   H255      1.0  0.20818  0.48986  0.18514  1.0000
  H   H256      1.0  0.21264  0.46857  0.16443  1.0000
  H   H257      1.0  0.10304  0.46050  0.06040  1.0000
  H   H258      1.0  0.15145  0.49544  0.25558  1.0000
  H   H259      1.0  0.07304  0.30464  0.04541  1.0000
  H   H260      1.0  0.03019  0.36315  0.15714  1.0000
  H   H261      1.0  0.02107  0.37881  0.13168  1.0000
  H   H262      1.0  0.16797  0.26572  0.28522  1.0000
  H   H263      1.0  0.09415  0.42999  0.01000  1.0000
  H   H264      1.0  0.22655  0.39048  0.18294  1.0000
  H   H265      1.0  0.24513  0.39948  0.30636  1.0000
  H   H266      1.0  0.02502  0.43056  0.31591  1.0000
  H   H267      1.0  0.24113  0.46702  0.02002  1.0000
  H   H268      1.0  0.15855  0.26161  0.25398  1.0000
  H   H269      1.0  0.12566  0.49351  0.24115  1.0000
  H   H270      1.0  0.00230  0.28566  0.21607  1.0000
  H   H271      1.0  0.10998  0.36859  0.00946  1.0000
  H   H272      1.0  0.03302  0.49731  0.24699  1.0000
  H   H273      1.0  0.24809  0.33760  0.22955  1.0000
  H   H274      1.0  0.03958  0.34915  0.34998  1.0000
  H   H275      1.0  0.00400  0.40300  0.46044  1.0000
  H   H276      1.0  0.02397  0.33472  0.37197  1.0000
  H   H277      1.0  0.01885  0.44614  0.63662  1.0000
  H   H278      1.0  0.00523  0.36548  0.66609  1.0000
  H   H279      1.0  0.18339  0.29345  0.57758  1.0000
  H   H280      1.0  0.15252  0.47775  0.43546  1.0000
  H   H281      1.0  0.07423  0.42456  0.45224  1.0000
  H   H282      1.0  0.06598  0.39749  0.59340  1.0000
  H   H283      1.0  0.22772  0.30610  0.42231  1.0000
  H   H284      1.0  0.17274  0.26982  0.56544  1.0000
  H   H285      1.0  0.04533  0.32468  0.48153  1.0000
  H   H286      1.0  0.14314  0.27220  0.53196  1.0000
  H   H287      1.0  0.21470  0.28158  0.42496  1.0000
  H   H288      1.0  0.02499  0.38581  0.46970  1.0000
  H   H289      1.0  0.05829  0.43622  0.47623  1.0000
  H   H290      1.0  0.19839  0.37738  0.35044  1.0000
  H   H291      1.0  0.17910  0.35851  0.64360  1.0000
  H   H292      1.0  0.14725  0.26527  0.49989  1.0000
  H   H293      1.0  0.24648  0.35288  0.42688  1.0000
  H   H294      1.0  0.15451  0.32248  0.40216  1.0000
  H   H295      1.0  0.00572  0.30862  0.40322  1.0000
  H   H296      1.0  0.03957  0.32205  0.56418  1.0000
  H   H297      1.0  0.02377  0.48717  0.59201  1.0000
  H   H298      1.0  0.10181  0.28221  0.39277  1.0000
  H   H299      1.0  0.09777  0.46594  0.57576  1.0000
  H   H300      1.0  0.08590  0.45771  0.54694  1.0000
  H   H301      1.0  0.12850  0.33056  0.53825  1.0000
  H   H302      1.0  0.12498  0.34448  0.50961  1.0000
  H   H303      1.0  0.19582  0.25531  0.39319  1.0000
  H   H304      1.0  0.07543  0.36442  0.43142  1.0000
  H   H305      1.0  0.06918  0.34839  0.40514  1.0000
  H   H306      1.0  0.04245  0.29780  0.48852  1.0000
  H   H307      1.0  0.02664  0.28975  0.40239  1.0000
  H   H308      1.0  0.17513  0.30428  0.40956  1.0000
  H   H309      1.0  0.19351  0.31558  0.47638  1.0000
  H   H310      1.0  0.18496  0.33624  0.49626  1.0000
  H   H311      1.0  0.02579  0.42026  0.62814  1.0000
  H   H312      1.0  0.08668  0.41137  0.57746  1.0000
  H   H313      1.0  0.03603  0.32949  0.53218  1.0000
  H   H314      1.0  0.19645  0.37125  0.38303  1.0000
  H   H315      1.0  0.04908  0.37860  0.55089  1.0000
  H   H316      1.0  0.02394  0.38572  0.56449  1.0000
  H   H317      1.0  0.24659  0.29656  0.50653  1.0000
  H   H318      1.0  0.03882  0.49139  0.62006  1.0000
  H   H319      1.0  0.07766  0.26749  0.39003  1.0000
  H   H320      1.0  0.17257  0.47227  0.45847  1.0000
  H   H321      1.0  0.23954  0.47271  0.62432  1.0000
  H   H322      1.0  0.08215  0.25117  0.62839  1.0000
  H   H323      1.0  0.24626  0.26909  0.50298  1.0000
  H   H324      1.0  0.12408  0.45935  0.66633  1.0000
  H   H325      1.0  0.17858  0.37868  0.66650  1.0000
  H   H326      1.0  0.08923  0.30963  0.33543  1.0000
  H   H327      1.0  0.08956  0.27767  0.71554  1.0000
  H   H328      1.0  0.03316  0.45622  0.95677  1.0000
  H   H329      1.0  0.16394  0.29954  0.70400  1.0000
  H   H330      1.0  0.15826  0.47091  0.86793  1.0000
  H   H331      1.0  0.22002  0.34536  0.75647  1.0000
  H   H332      1.0  0.07994  0.45133  0.99667  1.0000
  H   H333      1.0  0.09157  0.25071  0.72247  1.0000
  H   H334      1.0  0.13617  0.38953  0.70110  1.0000
  H   H335      1.0  0.16327  0.48109  0.89852  1.0000
  H   H336      1.0  0.02371  0.48401  0.89264  1.0000
  H   H337      1.0  0.01137  0.46838  0.73853  1.0000
  H   H338      1.0  0.10589  0.47994  0.87312  1.0000
  H   H339      1.0  0.14397  0.43160  0.99290  1.0000
  H   H340      1.0  0.07901  0.33389  0.70445  1.0000
  H   H341      1.0  0.06412  0.33611  0.73295  1.0000
  H   H342      1.0  0.16509  0.27570  0.78988  1.0000
  H   H343      1.0  0.15597  0.48426  0.99414  1.0000
  H   H344      1.0  0.17330  0.36204  0.79609  1.0000
  H   H345      1.0  0.17593  0.33982  0.81578  1.0000
  H   H346      1.0  0.04201  0.35081  0.85289  1.0000
  H   H347      1.0  0.04932  0.32924  0.83379  1.0000
  H   H348      1.0  0.22689  0.48836  0.83606  1.0000
  H   H349      1.0  0.04476  0.45397  0.70523  1.0000
  H   H350      1.0  0.03333  0.39669  0.83212  1.0000
  H   H351      1.0  0.06161  0.39658  0.82655  1.0000
  H   H352      1.0  0.05926  0.43431  0.74693  1.0000
  H   H353      1.0  0.08237  0.42773  0.76510  1.0000
  H   H354      1.0  0.11280  0.29239  0.90396  1.0000
  H   H355      1.0  0.09810  0.31593  0.90038  1.0000
  H   H356      1.0  0.08319  0.49134  0.88822  1.0000
  H   H357      1.0  0.17656  0.36359  0.96975  1.0000
  H   H358      1.0  0.23443  0.46450  0.78180  1.0000
  H   H359      1.0  0.03965  0.35938  0.88322  1.0000
  H   H360      1.0  0.03518  0.36373  0.91588  1.0000
  H   H361      1.0  0.24896  0.45339  0.80735  1.0000
  H   H362      1.0  0.09107  0.38930  0.95217  1.0000
  H   H363      1.0  0.06482  0.38679  0.93905  1.0000
  H   H364      1.0  0.18888  0.27943  0.77172  1.0000
  H   H365      1.0  0.21210  0.32550  0.94004  1.0000
  H   H366      1.0  0.22207  0.35122  0.93627  1.0000
  H   H367      1.0  0.20326  0.37365  0.97070  1.0000
  H   H368      1.0  0.13168  0.29610  0.79981  1.0000
  H   H369      1.0  0.11395  0.31757  0.79584  1.0000
  H   H370      1.0  0.20711  0.42916  0.84198  1.0000
  H   H371      1.0  0.18125  0.44025  0.83666  1.0000
  H   H372      1.0  0.01273  0.49008  0.79810  1.0000
  H   H373      1.0  0.01968  0.43184  0.95646  1.0000
  H   H374      1.0  0.16128  0.45006  0.72723  1.0000
  H   H375      1.0  0.16376  0.42341  0.71890  1.0000
  H   H376      1.0  0.01162  0.35569  0.69651  1.0000
  H   H377      1.0  0.14018  0.37187  0.72643  1.0000
  H   H378      1.0  0.07577  0.46465  0.82911  1.0000
  H   H379      1.0  0.06693  0.45285  0.85759  1.0000
  H   H380      1.0  0.06933  0.33785  0.95976  1.0000
  H   H381      1.0  0.09003  0.32956  0.98063  1.0000
  H   H382      1.0  0.04401  0.39657  0.73995  1.0000
  H   H383      1.0  0.03927  0.37101  0.72849  1.0000
  H   H384      1.0  0.12786  0.43181  0.93936  1.0000
  H   H385      1.0  0.12116  0.45644  0.95237  1.0000
  H   H386      1.0  0.22085  0.43673  0.97199  1.0000
  H   H387      1.0  0.23676  0.41404  0.97641  1.0000
  H   H388      1.0  0.18900  0.31930  0.85878  1.0000
  H   H389      1.0  0.21072  0.32394  0.83766  1.0000
  H   H390      1.0  0.10855  0.32583  0.73023  1.0000
  H   H391      1.0  0.12677  0.30557  0.72215  1.0000
  H   H392      1.0  0.13793  0.32625  0.87262  1.0000
  H   H393      1.0  0.11848  0.31079  0.85667  1.0000
  H   H394      1.0  0.21078  0.43787  0.78272  1.0000
  H   H395      1.0  0.19816  0.43605  0.75273  1.0000
  H   H396      1.0  0.01374  0.48587  0.98094  1.0000
  H   H397      1.0  0.13118  0.43388  0.67630  1.0000
  H   H398      1.0  0.00164  0.44357  0.72918  1.0000
  H   H399      1.0  0.17167  0.30571  0.67262  1.0000
  H   H400      1.0  0.24564  0.35256  0.76873  1.0000
  H   H401      1.0  0.03187  0.44825  0.67613  1.0000
  H   H402      1.0  0.23127  0.49595  0.86786  1.0000
  H   H403      1.0  0.07400  0.74991  0.17060  1.0000
  H   H404      1.0  0.01627  0.61062  0.30625  1.0000
  H   H405      1.0  0.24258  0.72758  0.22483  1.0000
  H   H406      1.0  0.16826  0.70375  0.25092  1.0000
  H   H407      1.0  0.03144  0.52098  0.08588  1.0000
  H   H408      1.0  0.14859  0.59348  0.01650  1.0000
  H   H409      1.0  0.04994  0.72966  0.01902  1.0000
  H   H410      1.0  0.04143  0.57742  0.25562  1.0000
  H   H411      1.0  0.21528  0.56381  0.31079  1.0000
  H   H412      1.0  0.00397  0.55897  0.13170  1.0000
  H   H413      1.0  0.07478  0.62152  0.06649  1.0000
  H   H414      1.0  0.11339  0.74526  0.15881  1.0000
  H   H415      1.0  0.15647  0.53413  0.24160  1.0000
  H   H416      1.0  0.08054  0.72221  0.10822  1.0000
  H   H417      1.0  0.22598  0.53142  0.20114  1.0000
  H   H418      1.0  0.01837  0.54552  0.08403  1.0000
  H   H419      1.0  0.06122  0.74241  0.10463  1.0000
  H   H420      1.0  0.19979  0.62160  0.05692  1.0000
  H   H421      1.0  0.16728  0.73093  0.24500  1.0000
  H   H422      1.0  0.23115  0.59268  0.18649  1.0000
  H   H423      1.0  0.21987  0.61220  0.07794  1.0000
  H   H424      1.0  0.14688  0.51658  0.31146  1.0000
  H   H425      1.0  0.19311  0.70901  0.17912  1.0000
  H   H426      1.0  0.16124  0.51091  0.00052  1.0000
  H   H427      1.0  0.07405  0.53446  0.15596  1.0000
  H   H428      1.0  0.15554  0.71359  0.04616  1.0000
  H   H429      1.0  0.15755  0.65461  0.13891  1.0000
  H   H430      1.0  0.13560  0.65456  0.16046  1.0000
  H   H431      1.0  0.03903  0.57787  0.01212  1.0000
  H   H432      1.0  0.00287  0.60051  0.22895  1.0000
  H   H433      1.0  0.17789  0.71971  0.02654  1.0000
  H   H434      1.0  0.09957  0.52928  0.33038  1.0000
  H   H435      1.0  0.21228  0.51985  0.00651  1.0000
  H   H436      1.0  0.06546  0.65934  0.08473  1.0000
  H   H437      1.0  0.05375  0.68418  0.09003  1.0000
  H   H438      1.0  0.15117  0.68601  0.28813  1.0000
  H   H439      1.0  0.13369  0.67914  0.26292  1.0000
  H   H440      1.0  0.05216  0.55147  0.16249  1.0000
  H   H441      1.0  0.05776  0.73211  0.05111  1.0000
  H   H442      1.0  0.02110  0.64538  0.17589  1.0000
  H   H443      1.0  0.02991  0.65686  0.14722  1.0000
  H   H444      1.0  0.19749  0.52864  0.19953  1.0000
  H   H445      1.0  0.11010  0.66216  0.12454  1.0000
  H   H446      1.0  0.10844  0.64376  0.09962  1.0000
  H   H447      1.0  0.01933  0.69430  0.19445  1.0000
  H   H448      1.0  0.21359  0.61733  0.30770  1.0000
  H   H449      1.0  0.20622  0.64389  0.30434  1.0000
  H   H450      1.0  0.11280  0.56982  0.03180  1.0000
  H   H451      1.0  0.08730  0.56853  0.04705  1.0000
  H   H452      1.0  0.13960  0.58213  0.32841  1.0000
  H   H453      1.0  0.23658  0.72764  0.16335  1.0000
  H   H454      1.0  0.24520  0.50187  0.09799  1.0000
  H   H455      1.0  0.17472  0.58509  0.00719  1.0000
  H   H456      1.0  0.13626  0.63275  0.23951  1.0000
  H   H457      1.0  0.22191  0.56953  0.17175  1.0000
  H   H458      1.0  0.02650  0.61566  0.22422  1.0000
  H   H459      1.0  0.12509  0.67336  0.20830  1.0000
  H   H460      1.0  0.12987  0.70005  0.21490  1.0000
  H   H461      1.0  0.10049  0.53006  0.25306  1.0000
  H   H462      1.0  0.08397  0.51664  0.27509  1.0000
  H   H463      1.0  0.15123  0.55782  0.19820  1.0000
  H   H464      1.0  0.16986  0.54703  0.17636  1.0000
  H   H465      1.0  0.15822  0.60733  0.21424  1.0000
  H   H466      1.0  0.18351  0.62029  0.21575  1.0000
  H   H467      1.0  0.12980  0.55825  0.28684  1.0000
  H   H468      1.0  0.12977  0.58504  0.27866  1.0000
  H   H469      1.0  0.22026  0.71026  0.14562  1.0000
  H   H470      1.0  0.16730  0.54765  0.26792  1.0000
  H   H471      1.0  0.15291  0.61861  0.26072  1.0000
  H   H472      1.0  0.00903  0.63536  0.31853  1.0000
  H   H473      1.0  0.22826  0.59254  0.26449  1.0000
  H   H474      1.0  0.20459  0.60810  0.26327  1.0000
  H   H475      1.0  0.05001  0.61763  0.05028  1.0000
  H   H476      1.0  0.02877  0.55350  0.26352  1.0000
  H   H477      1.0  0.01193  0.53944  0.15349  1.0000
  H   H478      1.0  0.00899  0.51922  0.18935  1.0000
  H   H479      1.0  0.17232  0.71977  0.19815  1.0000
  H   H480      1.0  0.24525  0.70051  0.23073  1.0000
  H   H481      1.0  0.22727  0.53972  0.31930  1.0000
  H   H482      1.0  0.00024  0.71483  0.19231  1.0000
  H   H483      1.0  0.07184  0.52401  0.32473  1.0000
  H   H484      1.0  0.09578  0.74763  0.00725  1.0000
  H   H485      1.0  0.14349  0.55817  0.34445  1.0000
  H   H486      1.0  0.02386  0.72809  0.34079  1.0000
  H   H487      1.0  0.24683  0.74991  0.57663  1.0000
  H   H488      1.0  0.24211  0.73664  0.36055  1.0000
  H   H489      1.0  0.23483  0.55858  0.42464  1.0000
  H   H490      1.0  0.01022  0.60400  0.44867  1.0000
  H   H491      1.0  0.04890  0.71554  0.34669  1.0000
  H   H492      1.0  0.14461  0.50175  0.66500  1.0000
  H   H493      1.0  0.20498  0.73778  0.64683  1.0000
  H   H494      1.0  0.06929  0.71912  0.41187  1.0000
  H   H495      1.0  0.11668  0.51563  0.44895  1.0000
  H   H496      1.0  0.03275  0.65268  0.63629  1.0000
  H   H497      1.0  0.22308  0.55928  0.53380  1.0000
  H   H498      1.0  0.11672  0.50163  0.65722  1.0000
  H   H499      1.0  0.12010  0.70902  0.60259  1.0000
  H   H500      1.0  0.04346  0.67831  0.63599  1.0000
  H   H501      1.0  0.07369  0.69453  0.44388  1.0000
  H   H502      1.0  0.10223  0.69240  0.44566  1.0000
  H   H503      1.0  0.10884  0.53708  0.56082  1.0000
  H   H504      1.0  0.10560  0.54817  0.59126  1.0000
  H   H505      1.0  0.16902  0.69834  0.38843  1.0000
  H   H506      1.0  0.18663  0.69583  0.41469  1.0000
  H   H507      1.0  0.13019  0.70099  0.35255  1.0000
  H   H508      1.0  0.10203  0.70588  0.35041  1.0000
  H   H509      1.0  0.18563  0.61866  0.37453  1.0000
  H   H510      1.0  0.17552  0.60683  0.34666  1.0000
  H   H511      1.0  0.22194  0.58686  0.53245  1.0000
  H   H512      1.0  0.13852  0.66400  0.36245  1.0000
  H   H513      1.0  0.12637  0.51850  0.48028  1.0000
  H   H514      1.0  0.21307  0.59396  0.64609  1.0000
  H   H515      1.0  0.03201  0.62342  0.36326  1.0000
  H   H516      1.0  0.11723  0.71453  0.56993  1.0000
  H   H517      1.0  0.06831  0.56081  0.44544  1.0000
  H   H518      1.0  0.07297  0.58129  0.46726  1.0000
  H   H519      1.0  0.03679  0.60623  0.43636  1.0000
  H   H520      1.0  0.21135  0.53823  0.57288  1.0000
  H   H521      1.0  0.17695  0.67263  0.55488  1.0000
  H   H522      1.0  0.17995  0.64896  0.53796  1.0000
  H   H523      1.0  0.14272  0.60209  0.61776  1.0000
  H   H524      1.0  0.12183  0.62029  0.61145  1.0000
  H   H525      1.0  0.08530  0.60644  0.59646  1.0000
  H   H526      1.0  0.07047  0.62690  0.58209  1.0000
  H   H527      1.0  0.19488  0.58791  0.62126  1.0000
  H   H528      1.0  0.20003  0.56297  0.57978  1.0000
  H   H529      1.0  0.15459  0.64749  0.40478  1.0000
  H   H530      1.0  0.12798  0.64537  0.41702  1.0000
  H   H531      1.0  0.04465  0.72970  0.42324  1.0000
  H   H532      1.0  0.22581  0.56003  0.45639  1.0000
  H   H533      1.0  0.01126  0.59545  0.54588  1.0000
  H   H534      1.0  0.04823  0.60739  0.34364  1.0000
  H   H535      1.0  0.16389  0.65451  0.35190  1.0000
  H   H536      1.0  0.24463  0.72837  0.39237  1.0000
  H   H537      1.0  0.15846  0.69918  0.66069  1.0000
  H   H538      1.0  0.00682  0.50112  0.66267  1.0000
  H   H539      1.0  0.14066  0.50371  0.34020  1.0000
  H   H540      1.0  0.23101  0.74921  0.64452  1.0000
  H   H541      1.0  0.16171  0.72626  0.66613  1.0000
  H   H542      1.0  0.24629  0.58775  0.78839  1.0000
  H   H543      1.0  0.01570  0.67427  0.96784  1.0000
  H   H544      1.0  0.04991  0.50283  0.81614  1.0000
  H   H545      1.0  0.09330  0.68125  0.84954  1.0000
  H   H546      1.0  0.23846  0.53698  0.86230  1.0000
  H   H547      1.0  0.21910  0.55454  0.87484  1.0000
  H   H548      1.0  0.23023  0.50670  0.73341  1.0000
  H   H549      1.0  0.00309  0.50152  0.90222  1.0000
  H   H550      1.0  0.06315  0.56986  0.91509  1.0000
  H   H551      1.0  0.04874  0.52920  0.82606  1.0000
  H   H552      1.0  0.16204  0.54720  0.66984  1.0000
  H   H553      1.0  0.05702  0.74287  0.82414  1.0000
  H   H554      1.0  0.08470  0.52166  0.77786  1.0000
  H   H555      1.0  0.23588  0.52932  0.75147  1.0000
  H   H556      1.0  0.05104  0.57444  0.98199  1.0000
  H   H557      1.0  0.03040  0.65786  0.69293  1.0000
  H   H558      1.0  0.17966  0.74464  0.72306  1.0000
  H   H559      1.0  0.19735  0.54024  0.99213  1.0000
  H   H560      1.0  0.08781  0.54595  0.79341  1.0000
  H   H561      1.0  0.19123  0.60167  0.93276  1.0000
  H   H562      1.0  0.17016  0.52175  0.67880  1.0000
  H   H563      1.0  0.24317  0.54340  0.67971  1.0000
  H   H564      1.0  0.06124  0.59934  0.67932  1.0000
  H   H565      1.0  0.08487  0.73931  0.81740  1.0000
  H   H566      1.0  0.02810  0.63185  0.68195  1.0000
  H   H567      1.0  0.23357  0.56913  0.67489  1.0000
  H   H568      1.0  0.15190  0.73390  0.76093  1.0000
  H   H569      1.0  0.09447  0.69378  0.87936  1.0000
  H   H570      1.0  0.04530  0.55602  0.77180  1.0000
  H   H571      1.0  0.09834  0.60420  0.94711  1.0000
  H   H572      1.0  0.07132  0.61341  0.94586  1.0000
  H   H573      1.0  0.18651  0.65227  0.84712  1.0000
  H   H574      1.0  0.21359  0.64333  0.84908  1.0000
  H   H575      1.0  0.06960  0.64266  0.70822  1.0000
  H   H576      1.0  0.07778  0.66794  0.71779  1.0000
  H   H577      1.0  0.07778  0.59384  0.70586  1.0000
  H   H578      1.0  0.12592  0.69636  0.79060  1.0000
  H   H579      1.0  0.13900  0.71968  0.80005  1.0000
  H   H580      1.0  0.09218  0.55713  0.88454  1.0000
  H   H581      1.0  0.11977  0.55457  0.87595  1.0000
  H   H582      1.0  0.04072  0.66946  0.85984  1.0000
  H   H583      1.0  0.03120  0.65247  0.83589  1.0000
  H   H584      1.0  0.03421  0.69232  0.98109  1.0000
  H   H585      1.0  0.16506  0.63441  0.73041  1.0000
  H   H586      1.0  0.15624  0.61708  0.75437  1.0000
  H   H587      1.0  0.06108  0.62774  0.78031  1.0000
  H   H588      1.0  0.03861  0.64354  0.77217  1.0000
  H   H589      1.0  0.04870  0.55072  0.93238  1.0000
  H   H590      1.0  0.23396  0.58201  0.75897  1.0000
  H   H591      1.0  0.01972  0.54439  0.76629  1.0000
  H   H592      1.0  0.19237  0.57407  0.93228  1.0000
  H   H593      1.0  0.02774  0.88983  0.23138  1.0000
  H   H594      1.0  0.00661  0.85205  0.16244  1.0000
  H   H595      1.0  0.17772  0.76513  0.19148  1.0000
  H   H596      1.0  0.24148  0.87779  0.13657  1.0000
  H   H597      1.0  0.05487  0.78047  0.10198  1.0000
  H   H598      1.0  0.21230  0.86948  0.20353  1.0000
  H   H599      1.0  0.18475  0.78218  0.08438  1.0000
  H   H600      1.0  0.04100  0.95050  0.18163  1.0000
  H   H601      1.0  0.07639  0.95019  0.02610  1.0000
  H   H602      1.0  0.20340  0.94296  0.12371  1.0000
  H   H603      1.0  0.21371  0.92090  0.16585  1.0000
  H   H604      1.0  0.16590  0.93633  0.31831  1.0000
  H   H605      1.0  0.17694  0.76063  0.06550  1.0000
  H   H606      1.0  0.18869  0.75746  0.22100  1.0000
  H   H607      1.0  0.05035  0.75743  0.18721  1.0000
  H   H608      1.0  0.08504  0.75431  0.30544  1.0000
  H   H609      1.0  0.01795  0.76969  0.24335  1.0000
  H   H610      1.0  0.11075  0.77759  0.06499  1.0000
  H   H611      1.0  0.19596  0.96903  0.11683  1.0000
  H   H612      1.0  0.11301  0.94555  0.28404  1.0000
  H   H613      1.0  0.09959  0.92431  0.29864  1.0000
  H   H614      1.0  0.11099  0.87942  0.01048  1.0000
  H   H615      1.0  0.09156  0.82899  0.31717  1.0000
  H   H616      1.0  0.09026  0.84674  0.10681  1.0000
  H   H617      1.0  0.08896  0.81920  0.10906  1.0000
  H   H618      1.0  0.11302  0.94980  0.16253  1.0000
  H   H619      1.0  0.12373  0.96486  0.13738  1.0000
  H   H620      1.0  0.14892  0.84919  0.09701  1.0000
  H   H621      1.0  0.16214  0.83618  0.07182  1.0000
  H   H622      1.0  0.05164  0.89225  0.02786  1.0000
  H   H623      1.0  0.04735  0.94928  0.08222  1.0000
  H   H624      1.0  0.02185  0.93246  0.27082  1.0000
  H   H625      1.0  0.07287  0.78297  0.23139  1.0000
  H   H626      1.0  0.06028  0.79880  0.20821  1.0000
  H   H627      1.0  0.15606  0.93529  0.08884  1.0000
  H   H628      1.0  0.17234  0.91852  0.10747  1.0000
  H   H629      1.0  0.11384  0.75331  0.03234  1.0000
  H   H630      1.0  0.10719  0.77171  0.30270  1.0000
  H   H631      1.0  0.01632  0.82855  0.17590  1.0000
  H   H632      1.0  0.19242  0.90842  0.22205  1.0000
  H   H633      1.0  0.14166  0.89443  0.30218  1.0000
  H   H634      1.0  0.14574  0.91036  0.27523  1.0000
  H   H635      1.0  0.05392  0.76761  0.07235  1.0000
  H   H636      1.0  0.23973  0.91586  0.17854  1.0000
  H   H637      1.0  0.01704  0.82262  0.30730  1.0000
  H   H638      1.0  0.00563  0.87806  0.21553  1.0000
  H   H639      1.0  0.18622  0.88060  0.20004  1.0000
  H   H640      1.0  0.07784  0.92748  0.04510  1.0000
  H   H641      1.0  0.15625  0.77979  0.22703  1.0000
  H   H642      1.0  0.15027  0.80096  0.24738  1.0000
  H   H643      1.0  0.11968  0.89282  0.16098  1.0000
  H   H644      1.0  0.12143  0.87231  0.13863  1.0000
  H   H645      1.0  0.24267  0.83875  0.06391  1.0000
  H   H646      1.0  0.10640  0.79540  0.13894  1.0000
  H   H647      1.0  0.12861  0.81180  0.13165  1.0000
  H   H648      1.0  0.02263  0.94633  0.09881  1.0000
  H   H649      1.0  0.16741  0.91663  0.20903  1.0000
  H   H650      1.0  0.02360  0.95666  0.15608  1.0000
  H   H651      1.0  0.16192  0.87939  0.15645  1.0000
  H   H652      1.0  0.18225  0.89436  0.14134  1.0000
  H   H653      1.0  0.20089  0.86793  0.26125  1.0000
  H   H654      1.0  0.21870  0.84716  0.25379  1.0000
  H   H655      1.0  0.03617  0.90883  0.27544  1.0000
  H   H656      1.0  0.20149  0.97510  0.29934  1.0000
  H   H657      1.0  0.13565  0.84778  0.18483  1.0000
  H   H658      1.0  0.14205  0.82772  0.16303  1.0000
  H   H659      1.0  0.22237  0.93886  0.32066  1.0000
  H   H660      1.0  0.13462  0.75331  0.17910  1.0000
  H   H661      1.0  0.23923  0.91743  0.32836  1.0000
  H   H662      1.0  0.24045  0.83769  0.03054  1.0000
  H   H663      1.0  0.01306  0.95115  0.21866  1.0000
  H   H664      1.0  0.17287  0.97622  0.29771  1.0000
  H   H665      1.0  0.11291  0.84487  0.32856  1.0000
  H   H666      1.0  0.23885  0.78973  0.13240  1.0000
  H   H667      1.0  0.23146  0.87005  0.16652  1.0000
  H   H668      1.0  0.01865  0.77302  0.14879  1.0000
  H   H669      1.0  0.24316  0.75885  0.08703  1.0000
  H   H670      1.0  0.21601  0.76780  0.28736  1.0000
  H   H671      1.0  0.21350  0.76210  0.32000  1.0000
  H   H672      1.0  0.10390  0.75217  0.07541  1.0000
  H   H673      1.0  0.00901  0.96935  0.65564  1.0000
  H   H674      1.0  0.23127  0.83099  0.55629  1.0000
  H   H675      1.0  0.23711  0.87734  0.33955  1.0000
  H   H676      1.0  0.07361  0.92075  0.62519  1.0000
  H   H677      1.0  0.22656  0.88366  0.65259  1.0000
  H   H678      1.0  0.23934  0.78001  0.40321  1.0000
  H   H679      1.0  0.01057  0.88973  0.60320  1.0000
  H   H680      1.0  0.23631  0.89384  0.36640  1.0000
  H   H681      1.0  0.20743  0.97971  0.63373  1.0000
  H   H682      1.0  0.07226  0.95645  0.46615  1.0000
  H   H683      1.0  0.21081  0.86935  0.63063  1.0000
  H   H684      1.0  0.10966  0.94531  0.36595  1.0000
  H   H685      1.0  0.14600  0.94617  0.61489  1.0000
  H   H686      1.0  0.02021  0.81920  0.40205  1.0000
  H   H687      1.0  0.11895  0.93601  0.39557  1.0000
  H   H688      1.0  0.07223  0.82212  0.62300  1.0000
  H   H689      1.0  0.09590  0.83424  0.61110  1.0000
  H   H690      1.0  0.09955  0.98492  0.58767  1.0000
  H   H691      1.0  0.02349  0.98305  0.51118  1.0000
  H   H692      1.0  0.12877  0.83094  0.38385  1.0000
  H   H693      1.0  0.14596  0.85279  0.38801  1.0000
  H   H694      1.0  0.10047  0.84842  0.45780  1.0000
  H   H695      1.0  0.10207  0.82625  0.43789  1.0000
  H   H696      1.0  0.20903  0.86563  0.50828  1.0000
  H   H697      1.0  0.18878  0.85578  0.52878  1.0000
  H   H698      1.0  0.19439  0.85914  0.40091  1.0000
  H   H699      1.0  0.09519  0.90183  0.35985  1.0000
  H   H700      1.0  0.11884  0.88655  0.35584  1.0000
  H   H701      1.0  0.21072  0.79826  0.49399  1.0000
  H   H702      1.0  0.19572  0.77928  0.47710  1.0000
  H   H703      1.0  0.14343  0.78505  0.37233  1.0000
  H   H704      1.0  0.15650  0.83302  0.42219  1.0000
  H   H705      1.0  0.15704  0.80983  0.44037  1.0000
  H   H706      1.0  0.23577  0.76569  0.43156  1.0000
  H   H707      1.0  0.15141  0.96826  0.63399  1.0000
  H   H708      1.0  0.07780  0.78981  0.35054  1.0000
  H   H709      1.0  0.18711  0.83976  0.37860  1.0000
  H   H710      1.0  0.00923  0.87338  0.64257  1.0000
  H   H711      1.0  0.04069  0.96204  0.38437  1.0000
  H   H712      1.0  0.21407  0.97203  0.34967  1.0000
  H   H713      1.0  0.20652  0.98416  0.37844  1.0000
  H   H714      1.0  0.07146  0.98405  0.46482  1.0000
  H   H715      1.0  0.05035  0.98800  0.38645  1.0000
  H   H716      1.0  0.04580  0.77388  0.46002  1.0000
  H   H717      1.0  0.07355  0.78006  0.45617  1.0000
  H   H718      1.0  0.18389  0.82336  0.60008  1.0000
  H   H719      1.0  0.19096  0.82935  0.56844  1.0000
  H   H720      1.0  0.06783  0.79979  0.50061  1.0000
  H   H721      1.0  0.04810  0.81915  0.50690  1.0000
  H   H722      1.0  0.16434  0.87893  0.53881  1.0000
  H   H723      1.0  0.18148  0.89587  0.55611  1.0000
  H   H724      1.0  0.12905  0.78733  0.34348  1.0000
  H   H725      1.0  0.02090  0.87026  0.58272  1.0000
  H   H726      1.0  0.02413  0.92899  0.34188  1.0000
  H   H727      1.0  0.24169  0.75624  0.54458  1.0000
  H   H728      1.0  0.14707  0.92375  0.33845  1.0000
  H   H729      1.0  0.15260  0.99709  0.56884  1.0000
  H   H730      1.0  0.07863  0.91164  0.65627  1.0000
  H   H731      1.0  0.00498  0.83567  0.42223  1.0000
  H   H732      1.0  0.08066  0.99719  0.35856  1.0000
  H   H733      1.0  0.06000  0.76967  0.34088  1.0000
  H   H734      1.0  0.00062  0.97488  0.36169  1.0000
  H   H735      1.0  0.00059  0.81642  0.33368  1.0000
  H   H736      1.0  0.16533  0.76788  0.96536  1.0000
  H   H737      1.0  0.06077  0.96843  0.77729  1.0000
  H   H738      1.0  0.05673  0.93632  0.94355  1.0000
  H   H739      1.0  0.05750  0.84729  0.99461  1.0000
  H   H740      1.0  0.06058  0.81132  0.84361  1.0000
  H   H741      1.0  0.20583  0.75389  0.73093  1.0000
  H   H742      1.0  0.01162  0.97297  0.73107  1.0000
  H   H743      1.0  0.11125  0.87629  0.68524  1.0000
  H   H744      1.0  0.08598  0.76575  0.90666  1.0000
  H   H745      1.0  0.02951  0.85645  0.94963  1.0000
  H   H746      1.0  0.05048  0.97635  0.66928  1.0000
  H   H747      1.0  0.02273  0.86981  0.67180  1.0000
  H   H748      1.0  0.09882  0.78575  0.73323  1.0000
  H   H749      1.0  0.23866  0.75514  0.82958  1.0000
  H   H750      1.0  0.07993  0.91500  0.71157  1.0000
  H   H751      1.0  0.10844  0.91315  0.70867  1.0000
  H   H752      1.0  0.05767  0.82131  0.98320  1.0000
  H   H753      1.0  0.10273  0.75980  0.74379  1.0000
  H   H754      1.0  0.07768  0.98927  0.78694  1.0000
  H   H755      1.0  0.17804  0.83733  0.89144  1.0000
  H   H756      1.0  0.18828  0.81807  0.91227  1.0000
  H   H757      1.0  0.00215  0.96181  0.68686  1.0000
  H   H758      1.0  0.06256  0.89043  0.99696  1.0000
  H   H759      1.0  0.05634  0.86607  0.95150  1.0000
  H   H760      1.0  0.13840  0.93471  0.80078  1.0000
  H   H761      1.0  0.21378  0.91391  0.88970  1.0000
  H   H762      1.0  0.22548  0.93354  0.87050  1.0000
  H   H763      1.0  0.11152  0.87496  0.83337  1.0000
  H   H764      1.0  0.08637  0.86248  0.83889  1.0000
  H   H765      1.0  0.05592  0.83767  0.70779  1.0000
  H   H766      1.0  0.05109  0.81102  0.71464  1.0000
  H   H767      1.0  0.02350  0.92794  0.74153  1.0000
  H   H768      1.0  0.12667  0.77742  0.83748  1.0000
  H   H769      1.0  0.21543  0.91219  0.93879  1.0000
  H   H770      1.0  0.10582  0.83610  0.97116  1.0000
  H   H771      1.0  0.05183  0.91915  0.96917  1.0000
  H   H772      1.0  0.13815  0.96891  0.97906  1.0000
  H   H773      1.0  0.14304  0.95080  0.77409  1.0000
  H   H774      1.0  0.04814  0.81096  0.94090  1.0000
  H   H775      1.0  0.07660  0.81374  0.93860  1.0000
  H   H776      1.0  0.24906  0.91724  0.67851  1.0000
  H   H777      1.0  0.14484  0.79640  0.82556  1.0000
  H   H778      1.0  0.18401  0.88137  0.86449  1.0000
  H   H779      1.0  0.16253  0.89905  0.85874  1.0000
  H   H780      1.0  0.11384  0.97536  0.99502  1.0000
  H   H781      1.0  0.06873  0.81983  0.87403  1.0000
  H   H782      1.0  0.13280  0.85946  0.69371  1.0000
  H   H783      1.0  0.24358  0.91498  0.79679  1.0000
  H   H784      1.0  0.11080  0.99878  0.84931  1.0000
  H   H785      1.0  0.22643  0.89403  0.96051  1.0000
  H   H786      1.0  0.03905  0.93035  0.81843  1.0000
  H   H787      1.0  0.02774  0.95428  0.80813  1.0000
  H   H788      1.0  0.13009  0.82504  0.95940  1.0000
  H   H789      1.0  0.18979  0.82511  0.70420  1.0000
  H   H790      1.0  0.19693  0.83818  0.73251  1.0000
  H   H791      1.0  0.09318  0.83037  0.78753  1.0000
  H   H792      1.0  0.11702  0.84487  0.79370  1.0000
  H   H793      1.0  0.14637  0.75023  0.73469  1.0000
  H   H794      1.0  0.24524  0.89331  0.77610  1.0000
  H   H795      1.0  0.13450  0.88045  0.99133  1.0000
  H   H796      1.0  0.21542  0.99591  0.92053  1.0000
  H   H797      1.0  0.03384  0.99426  0.68580  1.0000
  H   H798      1.0  0.23072  0.75159  0.86148  1.0000
  H   H799      1.0  0.06502  0.75053  0.89319  1.0000
  H   H800      1.0  0.17185  0.76181  0.99713  1.0000
  H   H801      1.0  0.25558  0.14951  0.22020  1.0000
  H   H802      1.0  0.26949  0.19435  0.05186  1.0000
  H   H803      1.0  0.40668  0.18894  0.03233  1.0000
  H   H804      1.0  0.32507  0.11944  0.30447  1.0000
  H   H805      1.0  0.25126  0.17738  0.32477  1.0000
  H   H806      1.0  0.47287  0.08803  0.14449  1.0000
  H   H807      1.0  0.37345  0.23057  0.26005  1.0000
  H   H808      1.0  0.25682  0.10750  0.25939  1.0000
  H   H809      1.0  0.29605  0.01184  0.18921  1.0000
  H   H810      1.0  0.38140  0.01147  0.13598  1.0000
  H   H811      1.0  0.38837  0.20866  0.02268  1.0000
  H   H812      1.0  0.41804  0.23117  0.28936  1.0000
  H   H813      1.0  0.49468  0.07652  0.12781  1.0000
  H   H814      1.0  0.49051  0.18644  0.05325  1.0000
  H   H815      1.0  0.46512  0.10586  0.08175  1.0000
  H   H816      1.0  0.36551  0.05783  0.04936  1.0000
  H   H817      1.0  0.37130  0.14541  0.00576  1.0000
  H   H818      1.0  0.31809  0.04673  0.22316  1.0000
  H   H819      1.0  0.48858  0.19103  0.16849  1.0000
  H   H820      1.0  0.27341  0.02745  0.18118  1.0000
  H   H821      1.0  0.28937  0.18121  0.13966  1.0000
  H   H822      1.0  0.26653  0.17932  0.15977  1.0000
  H   H823      1.0  0.41100  0.10947  0.10012  1.0000
  H   H824      1.0  0.40625  0.10312  0.13225  1.0000
  H   H825      1.0  0.44893  0.06978  0.08624  1.0000
  H   H826      1.0  0.45292  0.06528  0.11896  1.0000
  H   H827      1.0  0.36323  0.17486  0.10831  1.0000
  H   H828      1.0  0.35108  0.19946  0.10279  1.0000
  H   H829      1.0  0.35439  0.06346  0.10130  1.0000
  H   H830      1.0  0.35261  0.06518  0.13467  1.0000
  H   H831      1.0  0.46070  0.20367  0.31191  1.0000
  H   H832      1.0  0.49109  0.14654  0.31831  1.0000
  H   H833      1.0  0.27197  0.12742  0.24437  1.0000
  H   H834      1.0  0.31936  0.14222  0.08598  1.0000
  H   H835      1.0  0.33499  0.15215  0.11136  1.0000
  H   H836      1.0  0.31888  0.04282  0.25631  1.0000
  H   H837      1.0  0.28309  0.09430  0.10079  1.0000
  H   H838      1.0  0.28242  0.08677  0.13301  1.0000
  H   H839      1.0  0.45379  0.19219  0.13524  1.0000
  H   H840      1.0  0.45338  0.20668  0.10672  1.0000
  H   H841      1.0  0.48773  0.08561  0.25416  1.0000
  H   H842      1.0  0.27958  0.23833  0.22721  1.0000
  H   H843      1.0  0.32299  0.16631  0.20112  1.0000
  H   H844      1.0  0.31774  0.19277  0.19368  1.0000
  H   H845      1.0  0.25569  0.11001  0.03333  1.0000
  H   H846      1.0  0.46716  0.20084  0.04465  1.0000
  H   H847      1.0  0.45163  0.22702  0.29749  1.0000
  H   H848      1.0  0.32583  0.02512  0.15926  1.0000
  H   H849      1.0  0.27963  0.15708  0.07974  1.0000
  H   H850      1.0  0.30261  0.23550  0.20754  1.0000
  H   H851      1.0  0.32165  0.24631  0.08583  1.0000
  H   H852      1.0  0.34944  0.23650  0.01896  1.0000
  H   H853      1.0  0.28994  0.18814  0.02962  1.0000
  H   H854      1.0  0.32287  0.00767  0.13352  1.0000
  H   H855      1.0  0.45736  0.11202  0.11312  1.0000
  H   H856      1.0  0.38610  0.05883  0.26724  1.0000
  H   H857      1.0  0.41454  0.05960  0.27147  1.0000
  H   H858      1.0  0.27584  0.13864  0.20050  1.0000
  H   H859      1.0  0.34836  0.04764  0.02553  1.0000
  H   H860      1.0  0.39597  0.23756  0.16061  1.0000
  H   H861      1.0  0.44202  0.02669  0.20623  1.0000
  H   H862      1.0  0.36584  0.02950  0.18742  1.0000
  H   H863      1.0  0.38397  0.05089  0.18839  1.0000
  H   H864      1.0  0.36741  0.23095  0.22731  1.0000
  H   H865      1.0  0.43577  0.13525  0.24665  1.0000
  H   H866      1.0  0.44435  0.11224  0.26225  1.0000
  H   H867      1.0  0.43542  0.22674  0.26325  1.0000
  H   H868      1.0  0.39342  0.19943  0.28240  1.0000
  H   H869      1.0  0.39587  0.17232  0.27660  1.0000
  H   H870      1.0  0.30886  0.10238  0.32279  1.0000
  H   H871      1.0  0.44777  0.19729  0.00874  1.0000
  H   H872      1.0  0.45217  0.00193  0.21520  1.0000
  H   H873      1.0  0.26126  0.13587  0.07916  1.0000
  H   H874      1.0  0.42062  0.24697  0.14787  1.0000
  H   H875      1.0  0.25876  0.10034  0.32902  1.0000
  H   H876      1.0  0.25636  0.00197  0.12343  1.0000
  H   H877      1.0  0.49772  0.16944  0.15053  1.0000
  H   H878      1.0  0.34298  0.14896  0.00269  1.0000
  H   H879      1.0  0.48362  0.23546  0.58138  1.0000
  H   H880      1.0  0.34613  0.00556  0.52471  1.0000
  H   H881      1.0  0.41333  0.13459  0.64179  1.0000
  H   H882      1.0  0.28935  0.14649  0.36162  1.0000
  H   H883      1.0  0.33023  0.02255  0.57412  1.0000
  H   H884      1.0  0.49059  0.09209  0.56231  1.0000
  H   H885      1.0  0.46506  0.11521  0.63263  1.0000
  H   H886      1.0  0.45172  0.18864  0.57805  1.0000
  H   H887      1.0  0.47397  0.18174  0.36446  1.0000
  H   H888      1.0  0.35684  0.03109  0.52188  1.0000
  H   H889      1.0  0.30672  0.21255  0.57993  1.0000
  H   H890      1.0  0.33729  0.22362  0.40241  1.0000
  H   H891      1.0  0.26274  0.10775  0.43830  1.0000
  H   H892      1.0  0.26845  0.01093  0.64189  1.0000
  H   H893      1.0  0.39468  0.00255  0.55230  1.0000
  H   H894      1.0  0.44031  0.06216  0.64193  1.0000
  H   H895      1.0  0.29845  0.23581  0.56464  1.0000
  H   H896      1.0  0.46310  0.10829  0.60029  1.0000
  H   H897      1.0  0.25119  0.11355  0.40846  1.0000
  H   H898      1.0  0.34130  0.23503  0.56605  1.0000
  H   H899      1.0  0.38393  0.22063  0.63929  1.0000
  H   H900      1.0  0.48966  0.02904  0.63588  1.0000
  H   H901      1.0  0.35420  0.22055  0.47901  1.0000
  H   H902      1.0  0.49595  0.04933  0.37278  1.0000
  H   H903      1.0  0.35569  0.22466  0.42807  1.0000
  H   H904      1.0  0.25508  0.17314  0.41277  1.0000
  H   H905      1.0  0.46628  0.01327  0.63263  1.0000
  H   H906      1.0  0.47890  0.14666  0.34862  1.0000
  H   H907      1.0  0.45849  0.22855  0.56759  1.0000
  H   H908      1.0  0.26755  0.20743  0.50778  1.0000
  H   H909      1.0  0.25788  0.18550  0.61223  1.0000
  H   H910      1.0  0.49180  0.15420  0.56884  1.0000
  H   H911      1.0  0.45084  0.16761  0.59974  1.0000
  H   H912      1.0  0.34885  0.11663  0.34864  1.0000
  H   H913      1.0  0.37651  0.11681  0.35745  1.0000
  H   H914      1.0  0.47858  0.13750  0.59060  1.0000
  H   H915      1.0  0.30248  0.16719  0.34559  1.0000
  H   H916      1.0  0.41747  0.23413  0.66055  1.0000
  H   H917      1.0  0.37425  0.20192  0.48697  1.0000
  H   H918      1.0  0.29090  0.22176  0.49904  1.0000
  H   H919      1.0  0.41478  0.18476  0.56211  1.0000
  H   H920      1.0  0.42567  0.19782  0.53547  1.0000
  H   H921      1.0  0.35934  0.18641  0.60852  1.0000
  H   H922      1.0  0.34267  0.17804  0.63381  1.0000
  H   H923      1.0  0.32884  0.10972  0.61961  1.0000
  H   H924      1.0  0.32352  0.11759  0.58811  1.0000
  H   H925      1.0  0.47979  0.17263  0.64633  1.0000
  H   H926      1.0  0.26227  0.18164  0.38203  1.0000
  H   H927      1.0  0.32372  0.01474  0.60533  1.0000
  H   H928      1.0  0.30122  0.20421  0.39584  1.0000
  H   H929      1.0  0.32489  0.18862  0.39541  1.0000
  H   H930      1.0  0.36257  0.10169  0.55225  1.0000
  H   H931      1.0  0.34183  0.11933  0.54343  1.0000
  H   H932      1.0  0.30560  0.14554  0.52347  1.0000
  H   H933      1.0  0.41378  0.14867  0.61298  1.0000
  H   H934      1.0  0.25874  0.05475  0.65807  1.0000
  H   H935      1.0  0.27849  0.15013  0.51407  1.0000
  H   H936      1.0  0.31476  0.05852  0.66131  1.0000
  H   H937      1.0  0.49888  0.18278  0.38101  1.0000
  H   H938      1.0  0.25117  0.23693  0.47428  1.0000
  H   H939      1.0  0.42593  0.04634  0.66364  1.0000
  H   H940      1.0  0.35831  0.03515  0.93962  1.0000
  H   H941      1.0  0.43892  0.22501  0.67983  1.0000
  H   H942      1.0  0.45435  0.04896  0.69824  1.0000
  H   H943      1.0  0.38682  0.08209  0.96582  1.0000
  H   H944      1.0  0.35082  0.00701  0.91437  1.0000
  H   H945      1.0  0.27088  0.16411  0.74961  1.0000
  H   H946      1.0  0.31998  0.11342  0.70017  1.0000
  H   H947      1.0  0.33564  0.17290  0.67834  1.0000
  H   H948      1.0  0.26017  0.14256  0.70254  1.0000
  H   H949      1.0  0.37408  0.22101  0.67074  1.0000
  H   H950      1.0  0.28481  0.24796  0.97974  1.0000
  H   H951      1.0  0.45542  0.23920  0.82191  1.0000
  H   H952      1.0  0.46576  0.18076  0.67383  1.0000
  H   H953      1.0  0.44971  0.18213  0.98082  1.0000
  H   H954      1.0  0.49227  0.12024  0.84814  1.0000
  H   H955      1.0  0.37737  0.11247  0.89175  1.0000
  H   H956      1.0  0.29445  0.23191  0.77929  1.0000
  H   H957      1.0  0.47601  0.03837  0.68043  1.0000
  H   H958      1.0  0.38390  0.02284  0.93722  1.0000
  H   H959      1.0  0.28937  0.21453  0.75394  1.0000
  H   H960      1.0  0.33340  0.01866  0.97724  1.0000
  H   H961      1.0  0.33616  0.02673  0.89833  1.0000
  H   H962      1.0  0.43159  0.24712  0.73600  1.0000
  H   H963      1.0  0.47722  0.07091  0.89774  1.0000
  H   H964      1.0  0.35957  0.07544  0.95922  1.0000
  H   H965      1.0  0.34994  0.15800  0.70108  1.0000
  H   H966      1.0  0.42053  0.15604  0.97429  1.0000
  H   H967      1.0  0.31280  0.03666  0.98542  1.0000
  H   H968      1.0  0.25150  0.13609  0.84851  1.0000
  H   H969      1.0  0.30131  0.03169  0.75113  1.0000
  H   H970      1.0  0.29176  0.05727  0.74513  1.0000
  H   H971      1.0  0.46721  0.17342  0.75777  1.0000
  H   H972      1.0  0.47663  0.14766  0.76286  1.0000
  H   H973      1.0  0.44392  0.11319  0.70742  1.0000
  H   H974      1.0  0.46802  0.12210  0.72201  1.0000
  H   H975      1.0  0.41714  0.17698  0.95280  1.0000
  H   H976      1.0  0.41733  0.11133  0.76409  1.0000
  H   H977      1.0  0.40263  0.12692  0.78578  1.0000
  H   H978      1.0  0.43296  0.03146  0.85823  1.0000
  H   H979      1.0  0.44814  0.05468  0.85438  1.0000
  H   H980      1.0  0.39244  0.19650  0.72198  1.0000
  H   H981      1.0  0.41973  0.19254  0.71291  1.0000
  H   H982      1.0  0.28318  0.22167  0.96961  1.0000
  H   H983      1.0  0.46569  0.10208  0.81927  1.0000
  H   H984      1.0  0.48694  0.11245  0.80062  1.0000
  H   H985      1.0  0.30420  0.06343  0.90648  1.0000
  H   H986      1.0  0.31422  0.06793  0.93738  1.0000
  H   H987      1.0  0.38070  0.24316  0.84336  1.0000
  H   H988      1.0  0.42837  0.00974  0.95537  1.0000
  H   H989      1.0  0.26080  0.02389  0.97232  1.0000
  H   H990      1.0  0.28181  0.07120  0.84825  1.0000
  H   H991      1.0  0.26548  0.08951  0.86455  1.0000
  H   H992      1.0  0.25315  0.09340  0.67097  1.0000
  H   H993      1.0  0.45546  0.17486  0.90904  1.0000
  H   H994      1.0  0.46372  0.16151  0.88135  1.0000
  H   H995      1.0  0.43171  0.03257  0.73667  1.0000
  H   H996      1.0  0.41100  0.01672  0.72372  1.0000
  H   H997      1.0  0.31821  0.18165  0.73344  1.0000
  H   H998      1.0  0.33478  0.20353  0.72681  1.0000
  H   H999      1.0  0.43389  0.22828  0.83963  1.0000
  H   H1000     1.0  0.49310  0.21003  0.83133  1.0000
  H   H1001     1.0  0.36953  0.03474  0.70208  1.0000
  H   H1002     1.0  0.36255  0.03174  0.73437  1.0000
  H   H1003     1.0  0.27115  0.15616  0.85029  1.0000
  H   H1004     1.0  0.45963  0.24182  0.73314  1.0000
  H   H1005     1.0  0.28888  0.15309  0.77201  1.0000
  H   H1006     1.0  0.35946  0.10408  0.86765  1.0000
  H   H1007     1.0  0.42658  0.18617  0.83396  1.0000
  H   H1008     1.0  0.45431  0.19203  0.82927  1.0000
  H   H1009     1.0  0.38207  0.03871  0.83292  1.0000
  H   H1010     1.0  0.37505  0.04346  0.86488  1.0000
  H   H1011     1.0  0.36996  0.07638  0.77621  1.0000
  H   H1012     1.0  0.38191  0.08852  0.74956  1.0000
  H   H1013     1.0  0.48349  0.20509  0.86232  1.0000
  H   H1014     1.0  0.25297  0.15932  0.89505  1.0000
  H   H1015     1.0  0.30939  0.09884  0.67456  1.0000
  H   H1016     1.0  0.33191  0.03753  0.66989  1.0000
  H   H1017     1.0  0.27281  0.10901  0.68636  1.0000
  H   H1018     1.0  0.49389  0.02924  0.88931  1.0000
  H   H1019     1.0  0.49286  0.11081  0.66874  1.0000
  H   H1020     1.0  0.49906  0.09781  0.86601  1.0000
  H   H1021     1.0  0.34816  0.38655  0.02712  1.0000
  H   H1022     1.0  0.30680  0.42587  0.06405  1.0000
  H   H1023     1.0  0.33818  0.27317  0.29677  1.0000
  H   H1024     1.0  0.33638  0.33654  0.30056  1.0000
  H   H1025     1.0  0.34766  0.35271  0.00592  1.0000
  H   H1026     1.0  0.45266  0.48083  0.05774  1.0000
  H   H1027     1.0  0.40939  0.46040  0.06081  1.0000
  H   H1028     1.0  0.46170  0.44747  0.11066  1.0000
  H   H1029     1.0  0.28038  0.33268  0.03354  1.0000
  H   H1030     1.0  0.31644  0.26979  0.06926  1.0000
  H   H1031     1.0  0.40487  0.25937  0.31420  1.0000
  H   H1032     1.0  0.40600  0.49406  0.24550  1.0000
  H   H1033     1.0  0.33441  0.41049  0.03178  1.0000
  H   H1034     1.0  0.46551  0.32487  0.02203  1.0000
  H   H1035     1.0  0.36852  0.44180  0.14294  1.0000
  H   H1036     1.0  0.39784  0.44274  0.03886  1.0000
  H   H1037     1.0  0.48453  0.30842  0.00684  1.0000
  H   H1038     1.0  0.28856  0.27082  0.17100  1.0000
  H   H1039     1.0  0.33798  0.37853  0.08775  1.0000
  H   H1040     1.0  0.36351  0.28487  0.05266  1.0000
  H   H1041     1.0  0.45532  0.47852  0.02450  1.0000
  H   H1042     1.0  0.47179  0.48664  0.32430  1.0000
  H   H1043     1.0  0.41290  0.25332  0.22278  1.0000
  H   H1044     1.0  0.34744  0.29510  0.07747  1.0000
  H   H1045     1.0  0.43518  0.45153  0.09888  1.0000
  H   H1046     1.0  0.41633  0.46643  0.29238  1.0000
  H   H1047     1.0  0.35744  0.39524  0.10173  1.0000
  H   H1048     1.0  0.30561  0.39842  0.06761  1.0000
  H   H1049     1.0  0.34007  0.26123  0.00879  1.0000
  H   H1050     1.0  0.44693  0.39903  0.14031  1.0000
  H   H1051     1.0  0.47017  0.39413  0.12161  1.0000
  H   H1052     1.0  0.35759  0.30005  0.21492  1.0000
  H   H1053     1.0  0.35677  0.32766  0.21396  1.0000
  H   H1054     1.0  0.45659  0.43677  0.26909  1.0000
  H   H1055     1.0  0.44753  0.41231  0.25768  1.0000
  H   H1056     1.0  0.37468  0.46647  0.12969  1.0000
  H   H1057     1.0  0.35695  0.37497  0.16403  1.0000
  H   H1058     1.0  0.33276  0.36225  0.17327  1.0000
  H   H1059     1.0  0.41274  0.45206  0.26408  1.0000
  H   H1060     1.0  0.33284  0.29336  0.27477  1.0000
  H   H1061     1.0  0.41864  0.28290  0.09198  1.0000
  H   H1062     1.0  0.39677  0.29633  0.07767  1.0000
  H   H1063     1.0  0.40165  0.34941  0.15109  1.0000
  H   H1064     1.0  0.41088  0.37545  0.15418  1.0000
  H   H1065     1.0  0.40567  0.45130  0.16989  1.0000
  H   H1066     1.0  0.41380  0.42595  0.16055  1.0000
  H   H1067     1.0  0.39705  0.28519  0.32184  1.0000
  H   H1068     1.0  0.28403  0.29577  0.15761  1.0000
  H   H1069     1.0  0.39426  0.27421  0.22541  1.0000
  H   H1070     1.0  0.26895  0.35764  0.03878  1.0000
  H   H1071     1.0  0.36286  0.32785  0.30790  1.0000
  H   H1072     1.0  0.25492  0.39242  0.17868  1.0000
  H   H1073     1.0  0.25810  0.26590  0.04646  1.0000
  H   H1074     1.0  0.28768  0.45175  0.00704  1.0000
  H   H1075     1.0  0.44694  0.49835  0.31546  1.0000
  H   H1076     1.0  0.35833  0.33803  0.50334  1.0000
  H   H1077     1.0  0.26413  0.46440  0.61035  1.0000
  H   H1078     1.0  0.47143  0.27249  0.48314  1.0000
  H   H1079     1.0  0.26486  0.32489  0.40217  1.0000
  H   H1080     1.0  0.47018  0.41679  0.61192  1.0000
  H   H1081     1.0  0.45605  0.36804  0.56574  1.0000
  H   H1082     1.0  0.28373  0.25104  0.41602  1.0000
  H   H1083     1.0  0.41877  0.48826  0.58642  1.0000
  H   H1084     1.0  0.34319  0.47058  0.39262  1.0000
  H   H1085     1.0  0.26782  0.36849  0.41494  1.0000
  H   H1086     1.0  0.34732  0.48031  0.44776  1.0000
  H   H1087     1.0  0.36193  0.37877  0.35555  1.0000
  H   H1088     1.0  0.47275  0.38958  0.60688  1.0000
  H   H1089     1.0  0.25263  0.37489  0.47168  1.0000
  H   H1090     1.0  0.33549  0.25753  0.64620  1.0000
  H   H1091     1.0  0.44199  0.34862  0.58300  1.0000
  H   H1092     1.0  0.45985  0.39218  0.34371  1.0000
  H   H1093     1.0  0.27948  0.30982  0.65608  1.0000
  H   H1094     1.0  0.36612  0.48276  0.42264  1.0000
  H   H1095     1.0  0.35189  0.25536  0.58506  1.0000
  H   H1096     1.0  0.39530  0.48271  0.33526  1.0000
  H   H1097     1.0  0.33990  0.40310  0.51577  1.0000
  H   H1098     1.0  0.26356  0.26396  0.43394  1.0000
  H   H1099     1.0  0.41589  0.49864  0.55556  1.0000
  H   H1100     1.0  0.36042  0.41908  0.50264  1.0000
  H   H1101     1.0  0.36911  0.36449  0.38297  1.0000
  H   H1102     1.0  0.30091  0.38617  0.44241  1.0000
  H   H1103     1.0  0.32684  0.39160  0.45510  1.0000
  H   H1104     1.0  0.47555  0.31984  0.53499  1.0000
  H   H1105     1.0  0.46661  0.29640  0.52065  1.0000
  H   H1106     1.0  0.33637  0.29617  0.62348  1.0000
  H   H1107     1.0  0.35837  0.31380  0.62127  1.0000
  H   H1108     1.0  0.34790  0.44816  0.41141  1.0000
  H   H1109     1.0  0.37291  0.49180  0.35306  1.0000
  H   H1110     1.0  0.48815  0.35381  0.54366  1.0000
  H   H1111     1.0  0.40558  0.41094  0.60644  1.0000
  H   H1112     1.0  0.40981  0.37943  0.44006  1.0000
  H   H1113     1.0  0.33440  0.35234  0.50962  1.0000
  H   H1114     1.0  0.39437  0.29457  0.50192  1.0000
  H   H1115     1.0  0.40849  0.28061  0.52566  1.0000
  H   H1116     1.0  0.47108  0.41657  0.35241  1.0000
  H   H1117     1.0  0.28233  0.32475  0.37561  1.0000
  H   H1118     1.0  0.30010  0.31096  0.41453  1.0000
  H   H1119     1.0  0.28594  0.31794  0.44241  1.0000
  H   H1120     1.0  0.41963  0.39475  0.58483  1.0000
  H   H1121     1.0  0.40622  0.40680  0.44190  1.0000
  H   H1122     1.0  0.29663  0.38936  0.48901  1.0000
  H   H1123     1.0  0.30625  0.40609  0.51319  1.0000
  H   H1124     1.0  0.48987  0.30692  0.60826  1.0000
  H   H1125     1.0  0.36327  0.26237  0.65208  1.0000
  H   H1126     1.0  0.49748  0.28367  0.47963  1.0000
  H   H1127     1.0  0.25573  0.34830  0.48000  1.0000
  H   H1128     1.0  0.33523  0.49237  0.48531  1.0000
  H   H1129     1.0  0.36789  0.42653  0.66378  1.0000
  H   H1130     1.0  0.47368  0.49192  0.53825  1.0000
  H   H1131     1.0  0.29403  0.28694  0.66406  1.0000
  H   H1132     1.0  0.27920  0.49454  0.52970  1.0000
  H   H1133     1.0  0.49761  0.36033  0.60896  1.0000
  H   H1134     1.0  0.32510  0.28843  0.76594  1.0000
  H   H1135     1.0  0.31793  0.36006  0.77348  1.0000
  H   H1136     1.0  0.40887  0.42689  0.96582  1.0000
  H   H1137     1.0  0.49607  0.47751  0.80495  1.0000
  H   H1138     1.0  0.25901  0.35788  0.89765  1.0000
  H   H1139     1.0  0.26176  0.37697  0.96408  1.0000
  H   H1140     1.0  0.47569  0.28814  0.85586  1.0000
  H   H1141     1.0  0.31526  0.26274  0.76146  1.0000
  H   H1142     1.0  0.34718  0.47876  0.75641  1.0000
  H   H1143     1.0  0.35087  0.44500  0.67879  1.0000
  H   H1144     1.0  0.48219  0.40319  0.91539  1.0000
  H   H1145     1.0  0.45359  0.27529  0.98289  1.0000
  H   H1146     1.0  0.25636  0.45399  0.92310  1.0000
  H   H1147     1.0  0.27406  0.36166  0.86951  1.0000
  H   H1148     1.0  0.43969  0.37155  0.71535  1.0000
  H   H1149     1.0  0.40772  0.26434  0.76695  1.0000
  H   H1150     1.0  0.45305  0.27109  0.68101  1.0000
  H   H1151     1.0  0.25084  0.29549  0.86619  1.0000
  H   H1152     1.0  0.29048  0.30582  0.94900  1.0000
  H   H1153     1.0  0.42826  0.33017  0.71979  1.0000
  H   H1154     1.0  0.26755  0.44166  0.98656  1.0000
  H   H1155     1.0  0.28331  0.36557  0.94685  1.0000
  H   H1156     1.0  0.29274  0.35592  0.78867  1.0000
  H   H1157     1.0  0.41934  0.37136  0.69175  1.0000
  H   H1158     1.0  0.40139  0.28829  0.78192  1.0000
  H   H1159     1.0  0.45922  0.40324  0.89532  1.0000
  H   H1160     1.0  0.31609  0.34132  0.89554  1.0000
  H   H1161     1.0  0.32138  0.31947  0.91508  1.0000
  H   H1162     1.0  0.33824  0.34338  0.97637  1.0000
  H   H1163     1.0  0.45732  0.45267  0.97624  1.0000
  H   H1164     1.0  0.39645  0.38448  0.74264  1.0000
  H   H1165     1.0  0.38283  0.36303  0.72876  1.0000
  H   H1166     1.0  0.43297  0.34336  0.97240  1.0000
  H   H1167     1.0  0.41064  0.33369  0.95498  1.0000
  H   H1168     1.0  0.32132  0.36163  0.72999  1.0000
  H   H1169     1.0  0.30260  0.37343  0.70903  1.0000
  H   H1170     1.0  0.38989  0.45010  0.70137  1.0000
  H   H1171     1.0  0.48662  0.34464  0.79358  1.0000
  H   H1172     1.0  0.41348  0.43508  0.74342  1.0000
  H   H1173     1.0  0.41726  0.41490  0.72098  1.0000
  H   H1174     1.0  0.43090  0.28355  0.69598  1.0000
  H   H1175     1.0  0.38190  0.46967  0.67965  1.0000
  H   H1176     1.0  0.25749  0.31889  0.85016  1.0000
  H   H1177     1.0  0.40635  0.33764  0.87253  1.0000
  H   H1178     1.0  0.35254  0.35023  0.77966  1.0000
  H   H1179     1.0  0.35149  0.35186  0.81307  1.0000
  H   H1180     1.0  0.41440  0.36318  0.86388  1.0000
  H   H1181     1.0  0.33224  0.41561  0.88043  1.0000
  H   H1182     1.0  0.33843  0.44184  0.87278  1.0000
  H   H1183     1.0  0.33718  0.41904  0.75498  1.0000
  H   H1184     1.0  0.34803  0.43612  0.73190  1.0000
  H   H1185     1.0  0.47501  0.36677  0.77881  1.0000
  H   H1186     1.0  0.41054  0.39492  0.83102  1.0000
  H   H1187     1.0  0.41033  0.39468  0.79753  1.0000
  H   H1188     1.0  0.36893  0.30875  0.70004  1.0000
  H   H1189     1.0  0.34541  0.31491  0.71767  1.0000
  H   H1190     1.0  0.26194  0.46637  0.89387  1.0000
  H   H1191     1.0  0.31110  0.47104  0.83598  1.0000
  H   H1192     1.0  0.28665  0.45677  0.83857  1.0000
  H   H1193     1.0  0.45008  0.46336  0.72701  1.0000
  H   H1194     1.0  0.44435  0.47429  0.75704  1.0000
  H   H1195     1.0  0.47851  0.27564  0.82618  1.0000
  H   H1196     1.0  0.27104  0.30718  0.92443  1.0000
  H   H1197     1.0  0.42728  0.28603  0.98015  1.0000
  H   H1198     1.0  0.39642  0.44686  0.94780  1.0000
  H   H1199     1.0  0.45408  0.33883  0.72991  1.0000
  H   H1200     1.0  0.32670  0.41208  0.95600  1.0000
  H   H1201     1.0  0.33336  0.43797  0.94729  1.0000
  H   H1202     1.0  0.31262  0.31505  0.80266  1.0000
  H   H1203     1.0  0.29985  0.33176  0.82477  1.0000
  H   H1204     1.0  0.36976  0.26735  0.85331  1.0000
  H   H1205     1.0  0.48278  0.45820  0.96237  1.0000
  H   H1206     1.0  0.49400  0.37385  0.73501  1.0000
  H   H1207     1.0  0.41946  0.49631  0.92378  1.0000
  H   H1208     1.0  0.33872  0.48835  0.72659  1.0000
  H   H1209     1.0  0.31896  0.49292  0.98500  1.0000
  H   H1210     1.0  0.29816  0.49880  0.73093  1.0000
  H   H1211     1.0  0.44550  0.62432  0.32193  1.0000
  H   H1212     1.0  0.49243  0.59993  0.14145  1.0000
  H   H1213     1.0  0.45318  0.50152  0.21760  1.0000
  H   H1214     1.0  0.38829  0.51066  0.26251  1.0000
  H   H1215     1.0  0.28479  0.74028  0.22726  1.0000
  H   H1216     1.0  0.27640  0.56949  0.01718  1.0000
  H   H1217     1.0  0.30910  0.65553  0.30900  1.0000
  H   H1218     1.0  0.25826  0.73914  0.10251  1.0000
  H   H1219     1.0  0.47994  0.71087  0.02353  1.0000
  H   H1220     1.0  0.43969  0.59983  0.03249  1.0000
  H   H1221     1.0  0.27826  0.52604  0.08506  1.0000
  H   H1222     1.0  0.37938  0.70614  0.07412  1.0000
  H   H1223     1.0  0.45538  0.61164  0.25826  1.0000
  H   H1224     1.0  0.28041  0.67984  0.25938  1.0000
  H   H1225     1.0  0.30728  0.68754  0.26643  1.0000
  H   H1226     1.0  0.46023  0.52563  0.20348  1.0000
  H   H1227     1.0  0.27074  0.60365  0.26735  1.0000
  H   H1228     1.0  0.35367  0.71819  0.07664  1.0000
  H   H1229     1.0  0.30538  0.61017  0.23178  1.0000
  H   H1230     1.0  0.31290  0.58489  0.24206  1.0000
  H   H1231     1.0  0.26908  0.70343  0.14360  1.0000
  H   H1232     1.0  0.27667  0.69627  0.11249  1.0000
  H   H1233     1.0  0.40323  0.62457  0.28491  1.0000
  H   H1234     1.0  0.39587  0.59890  0.27596  1.0000
  H   H1235     1.0  0.33840  0.55603  0.15701  1.0000
  H   H1236     1.0  0.31789  0.56986  0.14067  1.0000
  H   H1237     1.0  0.32281  0.70535  0.22588  1.0000
  H   H1238     1.0  0.33725  0.70705  0.25475  1.0000
  H   H1239     1.0  0.34493  0.67092  0.11321  1.0000
  H   H1240     1.0  0.36535  0.65172  0.10985  1.0000
  H   H1241     1.0  0.43517  0.68585  0.30596  1.0000
  H   H1242     1.0  0.44072  0.67273  0.27719  1.0000
  H   H1243     1.0  0.39719  0.67540  0.16918  1.0000
  H   H1244     1.0  0.41930  0.68210  0.18890  1.0000
  H   H1245     1.0  0.36652  0.64325  0.19771  1.0000
  H   H1246     1.0  0.34154  0.64995  0.21202  1.0000
  H   H1247     1.0  0.40454  0.59442  0.06928  1.0000
  H   H1248     1.0  0.38785  0.61326  0.08411  1.0000
  H   H1249     1.0  0.29313  0.54259  0.06461  1.0000
  H   H1250     1.0  0.29401  0.65837  0.07062  1.0000
  H   H1251     1.0  0.30737  0.63823  0.05382  1.0000
  H   H1252     1.0  0.47087  0.59015  0.16008  1.0000
  H   H1253     1.0  0.28395  0.62764  0.26122  1.0000
  H   H1254     1.0  0.47246  0.56588  0.07605  1.0000
  H   H1255     1.0  0.47639  0.57716  0.10629  1.0000
  H   H1256     1.0  0.42148  0.65101  0.22322  1.0000
  H   H1257     1.0  0.40547  0.63513  0.24326  1.0000
  H   H1258     1.0  0.41428  0.69826  0.23815  1.0000
  H   H1259     1.0  0.39700  0.71703  0.25218  1.0000
  H   H1260     1.0  0.43634  0.72657  0.08427  1.0000
  H   H1261     1.0  0.48773  0.71519  0.20271  1.0000
  H   H1262     1.0  0.40776  0.72180  0.30846  1.0000
  H   H1263     1.0  0.44402  0.67341  0.14717  1.0000
  H   H1264     1.0  0.44118  0.68083  0.11507  1.0000
  H   H1265     1.0  0.38884  0.54306  0.19135  1.0000
  H   H1266     1.0  0.41227  0.55409  0.17740  1.0000
  H   H1267     1.0  0.45684  0.63898  0.26274  1.0000
  H   H1268     1.0  0.49398  0.64991  0.11455  1.0000
  H   H1269     1.0  0.49510  0.68869  0.20667  1.0000
  H   H1270     1.0  0.40846  0.74760  0.18263  1.0000
  H   H1271     1.0  0.38269  0.74706  0.38269  1.0000
  H   H1272     1.0  0.25925  0.66303  0.38108  1.0000
  H   H1273     1.0  0.48952  0.50880  0.51925  1.0000
  H   H1274     1.0  0.25728  0.61865  0.56337  1.0000
  H   H1275     1.0  0.49187  0.74855  0.63348  1.0000
  H   H1276     1.0  0.38298  0.65880  0.51890  1.0000
  H   H1277     1.0  0.44557  0.57841  0.35529  1.0000
  H   H1278     1.0  0.42797  0.74053  0.49236  1.0000
  H   H1279     1.0  0.48159  0.68812  0.34553  1.0000
  H   H1280     1.0  0.47736  0.74340  0.60527  1.0000
  H   H1281     1.0  0.40537  0.50280  0.64009  1.0000
  H   H1282     1.0  0.49834  0.64348  0.66285  1.0000
  H   H1283     1.0  0.40433  0.64594  0.50288  1.0000
  H   H1284     1.0  0.43749  0.73237  0.52237  1.0000
  H   H1285     1.0  0.28311  0.65465  0.49845  1.0000
  H   H1286     1.0  0.41572  0.50899  0.34642  1.0000
  H   H1287     1.0  0.28228  0.53142  0.65610  1.0000
  H   H1288     1.0  0.39287  0.73570  0.46386  1.0000
  H   H1289     1.0  0.48785  0.65612  0.37923  1.0000
  H   H1290     1.0  0.45836  0.63391  0.34952  1.0000
  H   H1291     1.0  0.27821  0.60444  0.37749  1.0000
  H   H1292     1.0  0.27568  0.60573  0.58372  1.0000
  H   H1293     1.0  0.41915  0.67629  0.44743  1.0000
  H   H1294     1.0  0.41111  0.70279  0.44632  1.0000
  H   H1295     1.0  0.29603  0.68256  0.60277  1.0000
  H   H1296     1.0  0.26573  0.67641  0.49473  1.0000
  H   H1297     1.0  0.27782  0.66181  0.60886  1.0000
  H   H1298     1.0  0.27862  0.62963  0.42679  1.0000
  H   H1299     1.0  0.46530  0.64245  0.39163  1.0000
  H   H1300     1.0  0.41308  0.63021  0.39490  1.0000
  H   H1301     1.0  0.29912  0.58554  0.37759  1.0000
  H   H1302     1.0  0.26173  0.51610  0.52497  1.0000
  H   H1303     1.0  0.27852  0.54710  0.47570  1.0000
  H   H1304     1.0  0.29403  0.66356  0.33578  1.0000
  H   H1305     1.0  0.41368  0.61113  0.37069  1.0000
  H   H1306     1.0  0.32429  0.65194  0.44032  1.0000
  H   H1307     1.0  0.33107  0.64494  0.47174  1.0000
  H   H1308     1.0  0.43711  0.65085  0.42275  1.0000
  H   H1309     1.0  0.44784  0.67539  0.41379  1.0000
  H   H1310     1.0  0.31863  0.59073  0.48635  1.0000
  H   H1311     1.0  0.31680  0.61144  0.50842  1.0000
  H   H1312     1.0  0.36689  0.56186  0.40311  1.0000
  H   H1313     1.0  0.35925  0.58310  0.38363  1.0000
  H   H1314     1.0  0.31024  0.57892  0.43022  1.0000
  H   H1315     1.0  0.44211  0.55785  0.43275  1.0000
  H   H1316     1.0  0.43763  0.56820  0.46336  1.0000
  H   H1317     1.0  0.39469  0.70059  0.55697  1.0000
  H   H1318     1.0  0.39634  0.67301  0.55665  1.0000
  H   H1319     1.0  0.45684  0.70217  0.46072  1.0000
  H   H1320     1.0  0.27041  0.68808  0.38647  1.0000
  H   H1321     1.0  0.40949  0.54003  0.56988  1.0000
  H   H1322     1.0  0.42685  0.53530  0.54383  1.0000
  H   H1323     1.0  0.47798  0.69847  0.48290  1.0000
  H   H1324     1.0  0.29092  0.74092  0.49897  1.0000
  H   H1325     1.0  0.30736  0.61828  0.56646  1.0000
  H   H1326     1.0  0.32444  0.62519  0.59203  1.0000
  H   H1327     1.0  0.41000  0.51054  0.37919  1.0000
  H   H1328     1.0  0.28570  0.58278  0.41354  1.0000
  H   H1329     1.0  0.28316  0.71501  0.42415  1.0000
  H   H1330     1.0  0.26186  0.71888  0.44609  1.0000
  H   H1331     1.0  0.47103  0.67629  0.62437  1.0000
  H   H1332     1.0  0.48570  0.66854  0.59716  1.0000
  H   H1333     1.0  0.37263  0.54949  0.59746  1.0000
  H   H1334     1.0  0.36596  0.56520  0.62389  1.0000
  H   H1335     1.0  0.38287  0.67966  0.65174  1.0000
  H   H1336     1.0  0.35694  0.71237  0.44919  1.0000
  H   H1337     1.0  0.35629  0.71083  0.48263  1.0000
  H   H1338     1.0  0.47053  0.54784  0.41362  1.0000
  H   H1339     1.0  0.46381  0.56618  0.38983  1.0000
  H   H1340     1.0  0.47827  0.53985  0.54594  1.0000
  H   H1341     1.0  0.48886  0.64656  0.51394  1.0000
  H   H1342     1.0  0.31903  0.73555  0.50016  1.0000
  H   H1343     1.0  0.25689  0.54662  0.49768  1.0000
  H   H1344     1.0  0.35344  0.50381  0.50714  1.0000
  H   H1345     1.0  0.49677  0.62279  0.49959  1.0000
  H   H1346     1.0  0.40461  0.72249  0.34175  1.0000
  H   H1347     1.0  0.49416  0.55789  0.56323  1.0000
  H   H1348     1.0  0.49506  0.72585  0.43475  1.0000
  H   H1349     1.0  0.37935  0.50604  0.65362  1.0000
  H   H1350     1.0  0.25675  0.63010  0.40513  1.0000
  H   H1351     1.0  0.36821  0.74736  0.47350  1.0000
  H   H1352     1.0  0.42241  0.58669  0.33827  1.0000
  H   H1353     1.0  0.31000  0.67722  0.72185  1.0000
  H   H1354     1.0  0.27594  0.59126  0.99655  1.0000
  H   H1355     1.0  0.46314  0.68723  0.71205  1.0000
  H   H1356     1.0  0.37805  0.68268  0.99511  1.0000
  H   H1357     1.0  0.44447  0.60004  0.99947  1.0000
  H   H1358     1.0  0.30510  0.53056  0.67636  1.0000
  H   H1359     1.0  0.41622  0.51886  0.94276  1.0000
  H   H1360     1.0  0.31818  0.53203  0.90128  1.0000
  H   H1361     1.0  0.37648  0.60792  0.96860  1.0000
  H   H1362     1.0  0.46163  0.67033  0.68561  1.0000
  H   H1363     1.0  0.43618  0.66440  0.99838  1.0000
  H   H1364     1.0  0.36797  0.53892  0.72050  1.0000
  H   H1365     1.0  0.46962  0.62288  0.83434  1.0000
  H   H1366     1.0  0.25972  0.62384  0.76658  1.0000
  H   H1367     1.0  0.36466  0.52059  0.69574  1.0000
  H   H1368     1.0  0.29594  0.69805  0.70719  1.0000
  H   H1369     1.0  0.32009  0.52018  0.97969  1.0000
  H   H1370     1.0  0.42333  0.52921  0.85030  1.0000
  H   H1371     1.0  0.48761  0.67826  0.92054  1.0000
  H   H1372     1.0  0.46021  0.67136  0.92583  1.0000
  H   H1373     1.0  0.49387  0.62220  0.81647  1.0000
  H   H1374     1.0  0.27165  0.73311  0.90490  1.0000
  H   H1375     1.0  0.37059  0.53592  0.95854  1.0000
  H   H1376     1.0  0.34897  0.54372  0.93866  1.0000
  H   H1377     1.0  0.44923  0.57694  0.89936  1.0000
  H   H1378     1.0  0.42535  0.61090  0.81437  1.0000
  H   H1379     1.0  0.43642  0.63237  0.83103  1.0000
  H   H1380     1.0  0.37726  0.73969  0.84756  1.0000
  H   H1381     1.0  0.37373  0.71242  0.84420  1.0000
  H   H1382     1.0  0.30825  0.62276  0.72066  1.0000
  H   H1383     1.0  0.29707  0.60170  0.73795  1.0000
  H   H1384     1.0  0.39371  0.67185  0.94214  1.0000
  H   H1385     1.0  0.38718  0.65370  0.91807  1.0000
  H   H1386     1.0  0.27894  0.57803  0.87518  1.0000
  H   H1387     1.0  0.29883  0.59279  0.89136  1.0000
  H   H1388     1.0  0.41575  0.55456  0.86024  1.0000
  H   H1389     1.0  0.44760  0.73536  0.98046  1.0000
  H   H1390     1.0  0.43543  0.71122  0.97248  1.0000
  H   H1391     1.0  0.30928  0.72078  0.87415  1.0000
  H   H1392     1.0  0.32963  0.70477  0.86073  1.0000
  H   H1393     1.0  0.29070  0.74032  0.92837  1.0000
  H   H1394     1.0  0.49231  0.50455  0.79964  1.0000
  H   H1395     1.0  0.47168  0.73119  0.70618  1.0000
  H   H1396     1.0  0.46510  0.58924  0.78544  1.0000
  H   H1397     1.0  0.29111  0.54114  0.90174  1.0000
  H   H1398     1.0  0.35136  0.64648  0.76009  1.0000
  H   H1399     1.0  0.35051  0.67013  0.77737  1.0000
  H   H1400     1.0  0.44697  0.58732  0.86843  1.0000
  H   H1401     1.0  0.40667  0.71046  0.91322  1.0000
  H   H1402     1.0  0.41166  0.68572  0.89950  1.0000
  H   H1403     1.0  0.37859  0.62542  0.99440  1.0000
  H   H1404     1.0  0.37267  0.66205  0.67463  1.0000
  H   H1405     1.0  0.40961  0.67125  0.98889  1.0000
  H   H1406     1.0  0.34956  0.67976  0.99372  1.0000
  H   H1407     1.0  0.25631  0.65114  0.76330  1.0000
  H   H1408     1.0  0.27083  0.50715  0.73158  1.0000
  H   H1409     1.0  0.49005  0.57652  0.77953  1.0000
  H   H1410     1.0  0.42903  0.74925  0.95113  1.0000
  H   H1411     1.0  0.49997  0.73060  0.90775  1.0000
  H   H1412     1.0  0.47077  0.76630  0.25913  1.0000
  H   H1413     1.0  0.46958  0.92717  0.26501  1.0000
  H   H1414     1.0  0.27890  0.96647  0.04322  1.0000
  H   H1415     1.0  0.44156  0.97196  0.02471  1.0000
  H   H1416     1.0  0.25644  0.82676  0.19509  1.0000
  H   H1417     1.0  0.29117  0.87670  0.32453  1.0000
  H   H1418     1.0  0.37520  0.98532  0.14402  1.0000
  H   H1419     1.0  0.28138  0.94063  0.18530  1.0000
  H   H1420     1.0  0.48196  0.99487  0.29999  1.0000
  H   H1421     1.0  0.46491  0.82260  0.00562  1.0000
  H   H1422     1.0  0.28964  0.76803  0.11057  1.0000
  H   H1423     1.0  0.25285  0.76870  0.14670  1.0000
  H   H1424     1.0  0.26638  0.89249  0.08279  1.0000
  H   H1425     1.0  0.28303  0.76110  0.24920  1.0000
  H   H1426     1.0  0.38245  0.83274  0.28922  1.0000
  H   H1427     1.0  0.37823  0.80544  0.29081  1.0000
  H   H1428     1.0  0.40181  0.87865  0.14490  1.0000
  H   H1429     1.0  0.41715  0.86329  0.12358  1.0000
  H   H1430     1.0  0.27239  0.80425  0.18961  1.0000
  H   H1431     1.0  0.44841  0.95073  0.19776  1.0000
  H   H1432     1.0  0.30514  0.86447  0.09755  1.0000
  H   H1433     1.0  0.29974  0.83755  0.09347  1.0000
  H   H1434     1.0  0.47973  0.80515  0.26631  1.0000
  H   H1435     1.0  0.42982  0.96308  0.31287  1.0000
  H   H1436     1.0  0.47575  0.95396  0.26898  1.0000
  H   H1437     1.0  0.27244  0.92720  0.13646  1.0000
  H   H1438     1.0  0.35957  0.84125  0.19544  1.0000
  H   H1439     1.0  0.37697  0.84362  0.22191  1.0000
  H   H1440     1.0  0.33557  0.87978  0.12687  1.0000
  H   H1441     1.0  0.35462  0.86718  0.14671  1.0000
  H   H1442     1.0  0.28367  0.84129  0.24752  1.0000
  H   H1443     1.0  0.29690  0.84584  0.27672  1.0000
  H   H1444     1.0  0.38118  0.91048  0.21296  1.0000
  H   H1445     1.0  0.36486  0.89852  0.23638  1.0000
  H   H1446     1.0  0.34530  0.96765  0.08764  1.0000
  H   H1447     1.0  0.42020  0.86479  0.21859  1.0000
  H   H1448     1.0  0.43924  0.85189  0.19902  1.0000
  H   H1449     1.0  0.39927  0.89075  0.25040  1.0000
  H   H1450     1.0  0.41475  0.87379  0.26969  1.0000
  H   H1451     1.0  0.31851  0.89402  0.05130  1.0000
  H   H1452     1.0  0.32355  0.76114  0.00688  1.0000
  H   H1453     1.0  0.49435  0.80687  0.08502  1.0000
  H   H1454     1.0  0.43860  0.88458  0.18911  1.0000
  H   H1455     1.0  0.41987  0.90489  0.18300  1.0000
  H   H1456     1.0  0.28004  0.93944  0.05006  1.0000
  H   H1457     1.0  0.46640  0.77988  0.23041  1.0000
  H   H1458     1.0  0.40282  0.96336  0.30160  1.0000
  H   H1459     1.0  0.30951  0.90320  0.02151  1.0000
  H   H1460     1.0  0.28233  0.90296  0.32325  1.0000
  H   H1461     1.0  0.33327  0.94781  0.06904  1.0000
  H   H1462     1.0  0.29434  0.96468  0.17877  1.0000
  H   H1463     1.0  0.28106  0.90205  0.05646  1.0000
  H   H1464     1.0  0.30757  0.75765  0.08766  1.0000
  H   H1465     1.0  0.46877  0.95337  0.22113  1.0000
  H   H1466     1.0  0.31198  0.92407  0.18448  1.0000
  H   H1467     1.0  0.29949  0.92069  0.21436  1.0000
  H   H1468     1.0  0.31151  0.81290  0.04973  1.0000
  H   H1469     1.0  0.33841  0.82242  0.04853  1.0000
  H   H1470     1.0  0.28244  0.99613  0.13542  1.0000
  H   H1471     1.0  0.45992  0.99326  0.32132  1.0000
  H   H1472     1.0  0.49565  0.86931  0.17219  1.0000
  H   H1473     1.0  0.25550  0.92623  0.10946  1.0000
  H   H1474     1.0  0.27561  0.89478  0.00277  1.0000
  H   H1475     1.0  0.43542  0.75337  0.17362  1.0000
  H   H1476     1.0  0.42489  0.75089  0.09287  1.0000
  H   H1477     1.0  0.25173  0.88231  0.41870  1.0000
  H   H1478     1.0  0.32410  0.91958  0.44044  1.0000
  H   H1479     1.0  0.25287  0.85192  0.49900  1.0000
  H   H1480     1.0  0.45959  0.81109  0.61046  1.0000
  H   H1481     1.0  0.49712  0.85003  0.53615  1.0000
  H   H1482     1.0  0.32086  0.75193  0.56566  1.0000
  H   H1483     1.0  0.49745  0.96978  0.53511  1.0000
  H   H1484     1.0  0.25110  0.81115  0.55374  1.0000
  H   H1485     1.0  0.41946  0.86928  0.44940  1.0000
  H   H1486     1.0  0.34248  0.82014  0.48492  1.0000
  H   H1487     1.0  0.38730  0.82110  0.34520  1.0000
  H   H1488     1.0  0.32712  0.75998  0.38218  1.0000
  H   H1489     1.0  0.41104  0.98542  0.57035  1.0000
  H   H1490     1.0  0.39805  0.85550  0.46414  1.0000
  H   H1491     1.0  0.34468  0.76836  0.64921  1.0000
  H   H1492     1.0  0.36091  0.84279  0.64186  1.0000
  H   H1493     1.0  0.28557  0.98915  0.64692  1.0000
  H   H1494     1.0  0.36583  0.76934  0.38042  1.0000
  H   H1495     1.0  0.41392  0.93199  0.37655  1.0000
  H   H1496     1.0  0.36555  0.87153  0.40648  1.0000
  H   H1497     1.0  0.45576  0.88000  0.33828  1.0000
  H   H1498     1.0  0.34069  0.88222  0.39596  1.0000
  H   H1499     1.0  0.46170  0.82965  0.58578  1.0000
  H   H1500     1.0  0.48016  0.81734  0.65911  1.0000
  H   H1501     1.0  0.49104  0.77451  0.36629  1.0000
  H   H1502     1.0  0.47686  0.91522  0.50071  1.0000
  H   H1503     1.0  0.47664  0.90906  0.46805  1.0000
  H   H1504     1.0  0.33892  0.96853  0.39796  1.0000
  H   H1505     1.0  0.34833  0.97082  0.42948  1.0000
  H   H1506     1.0  0.38860  0.81217  0.37686  1.0000
  H   H1507     1.0  0.43705  0.89312  0.35806  1.0000
  H   H1508     1.0  0.40148  0.95324  0.47246  1.0000
  H   H1509     1.0  0.41996  0.93215  0.47394  1.0000
  H   H1510     1.0  0.30282  0.92461  0.50125  1.0000
  H   H1511     1.0  0.31221  0.94878  0.48929  1.0000
  H   H1512     1.0  0.30649  0.89115  0.47926  1.0000
  H   H1513     1.0  0.31840  0.88212  0.50769  1.0000
  H   H1514     1.0  0.41514  0.90992  0.39665  1.0000
  H   H1515     1.0  0.42224  0.98733  0.38844  1.0000
  H   H1516     1.0  0.33488  0.94381  0.45046  1.0000
  H   H1517     1.0  0.42927  0.92990  0.59021  1.0000
  H   H1518     1.0  0.42041  0.92443  0.62138  1.0000
  H   H1519     1.0  0.43248  0.94982  0.54384  1.0000
  H   H1520     1.0  0.46050  0.95188  0.53718  1.0000
  H   H1521     1.0  0.38648  0.88757  0.45446  1.0000
  H   H1522     1.0  0.40154  0.91082  0.45868  1.0000
  H   H1523     1.0  0.48315  0.94778  0.38468  1.0000
  H   H1524     1.0  0.46192  0.95622  0.36463  1.0000
  H   H1525     1.0  0.27112  0.85394  0.52472  1.0000
  H   H1526     1.0  0.49267  0.92844  0.56230  1.0000
  H   H1527     1.0  0.26651  0.85926  0.42521  1.0000
  H   H1528     1.0  0.33474  0.84055  0.50561  1.0000
  H   H1529     1.0  0.41295  0.98992  0.41998  1.0000
  H   H1530     1.0  0.49751  0.83933  0.65835  1.0000
  H   H1531     1.0  0.49898  0.88247  0.60607  1.0000
  H   H1532     1.0  0.30416  0.75039  0.39853  1.0000
  H   H1533     1.0  0.49658  0.95426  0.57331  1.0000
  H   H1534     1.0  0.33654  0.75230  0.53762  1.0000
  H   H1535     1.0  0.48533  0.76225  0.33702  1.0000
  H   H1536     1.0  0.43184  0.85952  0.70103  1.0000
  H   H1537     1.0  0.37585  0.99180  0.73137  1.0000
  H   H1538     1.0  0.35027  0.99355  0.79016  1.0000
  H   H1539     1.0  0.36103  0.79317  0.76593  1.0000
  H   H1540     1.0  0.45489  0.80510  0.90604  1.0000
  H   H1541     1.0  0.25390  0.80192  0.90178  1.0000
  H   H1542     1.0  0.37286  0.79208  0.98725  1.0000
  H   H1543     1.0  0.27639  0.89811  0.86014  1.0000
  H   H1544     1.0  0.39757  0.89846  0.72464  1.0000
  H   H1545     1.0  0.40346  0.86217  0.70455  1.0000
  H   H1546     1.0  0.28546  0.96671  0.92268  1.0000
  H   H1547     1.0  0.34297  0.75573  0.82012  1.0000
  H   H1548     1.0  0.25366  0.88154  0.85650  1.0000
  H   H1549     1.0  0.27654  0.92407  0.68331  1.0000
  H   H1550     1.0  0.30256  0.98965  0.80060  1.0000
  H   H1551     1.0  0.42451  0.90332  0.73450  1.0000
  H   H1552     1.0  0.40153  0.75654  0.94762  1.0000
  H   H1553     1.0  0.33706  0.76781  0.84944  1.0000
  H   H1554     1.0  0.31299  0.96959  0.91396  1.0000
  H   H1555     1.0  0.30387  0.86102  0.97965  1.0000
  H   H1556     1.0  0.35244  0.76167  0.68042  1.0000
  H   H1557     1.0  0.35667  0.94587  0.88046  1.0000
  H   H1558     1.0  0.26894  0.84352  0.81358  1.0000
  H   H1559     1.0  0.34755  0.81675  0.77348  1.0000
  H   H1560     1.0  0.28511  0.93493  0.87988  1.0000
  H   H1561     1.0  0.30760  0.91796  0.88281  1.0000
  H   H1562     1.0  0.37029  0.81595  0.89334  1.0000
  H   H1563     1.0  0.39031  0.83013  0.87662  1.0000
  H   H1564     1.0  0.39900  0.91220  0.82963  1.0000
  H   H1565     1.0  0.40261  0.93823  0.81922  1.0000
  H   H1566     1.0  0.36661  0.85108  0.67311  1.0000
  H   H1567     1.0  0.36841  0.97264  0.79561  1.0000
  H   H1568     1.0  0.45386  0.83801  0.98100  1.0000
  H   H1569     1.0  0.43351  0.82194  0.91507  1.0000
  H   H1570     1.0  0.28278  0.84233  0.98103  1.0000
  H   H1571     1.0  0.34169  0.84417  0.81422  1.0000
  H   H1572     1.0  0.34550  0.84352  0.84741  1.0000
  H   H1573     1.0  0.30819  0.97513  0.77287  1.0000
  H   H1574     1.0  0.29420  0.83082  0.80974  1.0000
  H   H1575     1.0  0.35757  0.95133  0.96402  1.0000
  H   H1576     1.0  0.36289  0.97551  0.94905  1.0000
  H   H1577     1.0  0.27220  0.80411  0.92743  1.0000
  H   H1578     1.0  0.48374  0.86861  0.78911  1.0000
  H   H1579     1.0  0.45934  0.75287  0.69124  1.0000
  H   H1580     1.0  0.43775  0.91077  0.77459  1.0000
  H   H1581     1.0  0.44058  0.89010  0.79657  1.0000
  H   H1582     1.0  0.49188  0.93379  0.67422  1.0000
  H   H1583     1.0  0.39705  0.86638  0.76285  1.0000
  H   H1584     1.0  0.40381  0.87607  0.79320  1.0000
  H   H1585     1.0  0.40259  0.84649  0.83132  1.0000
  H   H1586     1.0  0.39676  0.84464  0.79860  1.0000
  H   H1587     1.0  0.45119  0.89114  0.97083  1.0000
  H   H1588     1.0  0.42495  0.89039  0.98432  1.0000
  H   H1589     1.0  0.37034  0.96435  0.89956  1.0000
  H   H1590     1.0  0.37246  0.89354  0.87967  1.0000
  H   H1591     1.0  0.39738  0.88425  0.86751  1.0000
  H   H1592     1.0  0.44600  0.92413  0.91783  1.0000
  H   H1593     1.0  0.44806  0.90451  0.89436  1.0000
  H   H1594     1.0  0.36744  0.80345  0.95739  1.0000
  H   H1595     1.0  0.38734  0.82709  0.72389  1.0000
  H   H1596     1.0  0.36490  0.83418  0.74289  1.0000
  H   H1597     1.0  0.30147  0.76381  0.98577  1.0000
  H   H1598     1.0  0.35248  0.92266  0.72347  1.0000
  H   H1599     1.0  0.36442  0.92281  0.69301  1.0000
  H   H1600     1.0  0.41283  0.99897  0.98030  1.0000
  H   H1601     1.0  0.48230  0.75166  0.91437  1.0000
  H   H1602     1.0  0.25779  0.87769  0.98666  1.0000
  H   H1603     1.0  0.43935  0.96003  0.99461  1.0000
  H   H1604     1.0  0.27312  0.82280  0.75540  1.0000
  H   H1605     1.0  0.38822  0.99337  0.70120  1.0000
  H   H1606     1.0  0.48852  0.80400  0.87839  1.0000
  H   H1607     1.0  0.25215  0.84164  0.75481  1.0000
  H   H1608     1.0  0.53419  0.04223  0.23537  1.0000
  H   H1609     1.0  0.63921  0.08959  0.03184  1.0000
  H   H1610     1.0  0.50437  0.19790  0.27219  1.0000
  H   H1611     1.0  0.69740  0.00661  0.28792  1.0000
  H   H1612     1.0  0.64267  0.03404  0.15589  1.0000
  H   H1613     1.0  0.53588  0.19248  0.10402  1.0000
  H   H1614     1.0  0.66244  0.11955  0.03894  1.0000
  H   H1615     1.0  0.71134  0.01745  0.20000  1.0000
  H   H1616     1.0  0.73650  0.12290  0.12796  1.0000
  H   H1617     1.0  0.58349  0.17616  0.01040  1.0000
  H   H1618     1.0  0.62329  0.00234  0.26177  1.0000
  H   H1619     1.0  0.73037  0.04803  0.16274  1.0000
  H   H1620     1.0  0.69675  0.24603  0.23185  1.0000
  H   H1621     1.0  0.73329  0.03988  0.26748  1.0000
  H   H1622     1.0  0.50866  0.10287  0.24489  1.0000
  H   H1623     1.0  0.51218  0.18598  0.30100  1.0000
  H   H1624     1.0  0.66533  0.22392  0.13408  1.0000
  H   H1625     1.0  0.69441  0.00854  0.17522  1.0000
  H   H1626     1.0  0.62232  0.14811  0.02724  1.0000
  H   H1627     1.0  0.66781  0.08776  0.03093  1.0000
  H   H1628     1.0  0.53799  0.08857  0.18086  1.0000
  H   H1629     1.0  0.53209  0.11416  0.19146  1.0000
  H   H1630     1.0  0.62312  0.21086  0.30848  1.0000
  H   H1631     1.0  0.61126  0.19714  0.20745  1.0000
  H   H1632     1.0  0.62868  0.18337  0.22817  1.0000
  H   H1633     1.0  0.51140  0.03986  0.10868  1.0000
  H   H1634     1.0  0.56561  0.07358  0.12035  1.0000
  H   H1635     1.0  0.57723  0.07733  0.09006  1.0000
  H   H1636     1.0  0.50953  0.04300  0.02809  1.0000
  H   H1637     1.0  0.52093  0.02030  0.01441  1.0000
  H   H1638     1.0  0.67483  0.03762  0.22680  1.0000
  H   H1639     1.0  0.65859  0.03061  0.20053  1.0000
  H   H1640     1.0  0.64110  0.23665  0.12498  1.0000
  H   H1641     1.0  0.71560  0.00730  0.26205  1.0000
  H   H1642     1.0  0.54449  0.22338  0.01609  1.0000
  H   H1643     1.0  0.64968  0.08897  0.10447  1.0000
  H   H1644     1.0  0.57784  0.00494  0.12469  1.0000
  H   H1645     1.0  0.57908  0.12538  0.20044  1.0000
  H   H1646     1.0  0.59198  0.10073  0.19902  1.0000
  H   H1647     1.0  0.63079  0.08694  0.07939  1.0000
  H   H1648     1.0  0.59812  0.21342  0.32459  1.0000
  H   H1649     1.0  0.55808  0.19552  0.08314  1.0000
  H   H1650     1.0  0.65341  0.01340  0.13750  1.0000
  H   H1651     1.0  0.71416  0.22432  0.22788  1.0000
  H   H1652     1.0  0.74419  0.00606  0.15180  1.0000
  H   H1653     1.0  0.65191  0.02927  0.30869  1.0000
  H   H1654     1.0  0.63312  0.22305  0.25222  1.0000
  H   H1655     1.0  0.61520  0.23470  0.01256  1.0000
  H   H1656     1.0  0.72688  0.18936  0.26605  1.0000
  H   H1657     1.0  0.58758  0.07563  0.03393  1.0000
  H   H1658     1.0  0.56356  0.08935  0.04158  1.0000
  H   H1659     1.0  0.68940  0.12083  0.02763  1.0000
  H   H1660     1.0  0.73824  0.04492  0.29990  1.0000
  H   H1661     1.0  0.50642  0.04179  0.24371  1.0000
  H   H1662     1.0  0.73605  0.05955  0.19246  1.0000
  H   H1663     1.0  0.65344  0.01341  0.08158  1.0000
  H   H1664     1.0  0.57246  0.03172  0.13005  1.0000
  H   H1665     1.0  0.63523  0.13377  0.00291  1.0000
  H   H1666     1.0  0.54433  0.19667  0.02464  1.0000
  H   H1667     1.0  0.57988  0.02721  0.00997  1.0000
  H   H1668     1.0  0.50720  0.01601  0.15227  1.0000
  H   H1669     1.0  0.71003  0.17746  0.24310  1.0000
  H   H1670     1.0  0.64181  0.23872  0.02406  1.0000
  H   H1671     1.0  0.64800  0.14844  0.10784  1.0000
  H   H1672     1.0  0.64029  0.14213  0.07650  1.0000
  H   H1673     1.0  0.64052  0.05460  0.31020  1.0000
  H   H1674     1.0  0.72955  0.13413  0.33085  1.0000
  H   H1675     1.0  0.50447  0.05753  0.08424  1.0000
  H   H1676     1.0  0.61340  0.01135  0.32445  1.0000
  H   H1677     1.0  0.64536  0.24450  0.23668  1.0000
  H   H1678     1.0  0.55458  0.24935  0.29260  1.0000
  H   H1679     1.0  0.72669  0.24892  0.31948  1.0000
  H   H1680     1.0  0.62778  0.00801  0.06813  1.0000
  H   H1681     1.0  0.74529  0.13517  0.09976  1.0000
  H   H1682     1.0  0.74367  0.02823  0.11558  1.0000
  H   H1683     1.0  0.61959  0.09384  0.32831  1.0000
  H   H1684     1.0  0.51154  0.11077  0.56545  1.0000
  H   H1685     1.0  0.52661  0.15780  0.66339  1.0000
  H   H1686     1.0  0.54280  0.01207  0.50788  1.0000
  H   H1687     1.0  0.64277  0.14227  0.63642  1.0000
  H   H1688     1.0  0.65635  0.12794  0.61258  1.0000
  H   H1689     1.0  0.69753  0.11323  0.63893  1.0000
  H   H1690     1.0  0.51610  0.03056  0.36567  1.0000
  H   H1691     1.0  0.62613  0.07947  0.35588  1.0000
  H   H1692     1.0  0.50608  0.23738  0.62739  1.0000
  H   H1693     1.0  0.58808  0.02510  0.47623  1.0000
  H   H1694     1.0  0.63212  0.23649  0.56001  1.0000
  H   H1695     1.0  0.71589  0.01543  0.45332  1.0000
  H   H1696     1.0  0.56991  0.16220  0.63775  1.0000
  H   H1697     1.0  0.54173  0.05953  0.65866  1.0000
  H   H1698     1.0  0.56078  0.06902  0.63643  1.0000
  H   H1699     1.0  0.71404  0.03506  0.58630  1.0000
  H   H1700     1.0  0.66228  0.07659  0.38375  1.0000
  H   H1701     1.0  0.64978  0.12602  0.41453  1.0000
  H   H1702     1.0  0.59046  0.00093  0.36627  1.0000
  H   H1703     1.0  0.68895  0.02693  0.59919  1.0000
  H   H1704     1.0  0.73820  0.17701  0.55133  1.0000
  H   H1705     1.0  0.51740  0.20404  0.41841  1.0000
  H   H1706     1.0  0.60987  0.21165  0.43722  1.0000
  H   H1707     1.0  0.68179  0.18595  0.58831  1.0000
  H   H1708     1.0  0.66291  0.17726  0.61121  1.0000
  H   H1709     1.0  0.67898  0.10188  0.48281  1.0000
  H   H1710     1.0  0.69166  0.07838  0.47331  1.0000
  H   H1711     1.0  0.63365  0.14685  0.40318  1.0000
  H   H1712     1.0  0.56925  0.14743  0.40894  1.0000
  H   H1713     1.0  0.50078  0.14603  0.66048  1.0000
  H   H1714     1.0  0.58246  0.23468  0.37453  1.0000
  H   H1715     1.0  0.55925  0.08294  0.50713  1.0000
  H   H1716     1.0  0.57640  0.06746  0.52633  1.0000
  H   H1717     1.0  0.70633  0.12590  0.37015  1.0000
  H   H1718     1.0  0.70186  0.15268  0.37653  1.0000
  H   H1719     1.0  0.57779  0.04695  0.36465  1.0000
  H   H1720     1.0  0.60487  0.05034  0.37488  1.0000
  H   H1721     1.0  0.72267  0.12826  0.54809  1.0000
  H   H1722     1.0  0.68819  0.08843  0.38350  1.0000
  H   H1723     1.0  0.64068  0.05976  0.41483  1.0000
  H   H1724     1.0  0.66614  0.06969  0.42446  1.0000
  H   H1725     1.0  0.58887  0.11199  0.40923  1.0000
  H   H1726     1.0  0.56074  0.11299  0.40283  1.0000
  H   H1727     1.0  0.74633  0.14130  0.53771  1.0000
  H   H1728     1.0  0.66158  0.07314  0.60939  1.0000
  H   H1729     1.0  0.65584  0.04622  0.60588  1.0000
  H   H1730     1.0  0.58676  0.22655  0.40615  1.0000
  H   H1731     1.0  0.54004  0.20597  0.43883  1.0000
  H   H1732     1.0  0.56500  0.00899  0.37819  1.0000
  H   H1733     1.0  0.62018  0.13589  0.45259  1.0000
  H   H1734     1.0  0.63817  0.15738  0.45382  1.0000
  H   H1735     1.0  0.71234  0.04069  0.46624  1.0000
  H   H1736     1.0  0.61155  0.20166  0.50909  1.0000
  H   H1737     1.0  0.63525  0.19159  0.49472  1.0000
  H   H1738     1.0  0.68680  0.20605  0.50372  1.0000
  H   H1739     1.0  0.67754  0.21928  0.47637  1.0000
  H   H1740     1.0  0.62775  0.23994  0.41041  1.0000
  H   H1741     1.0  0.57910  0.17870  0.61311  1.0000
  H   H1742     1.0  0.54708  0.15609  0.42741  1.0000
  H   H1743     1.0  0.66646  0.14578  0.55759  1.0000
  H   H1744     1.0  0.64556  0.12813  0.54931  1.0000
  H   H1745     1.0  0.59373  0.02612  0.65161  1.0000
  H   H1746     1.0  0.65372  0.22753  0.54085  1.0000
  H   H1747     1.0  0.74090  0.19340  0.50217  1.0000
  H   H1748     1.0  0.68177  0.18646  0.37724  1.0000
  H   H1749     1.0  0.66868  0.17634  0.40440  1.0000
  H   H1750     1.0  0.52070  0.05876  0.42586  1.0000
  H   H1751     1.0  0.52792  0.07672  0.40184  1.0000
  H   H1752     1.0  0.57988  0.24981  0.51873  1.0000
  H   H1753     1.0  0.58550  0.21545  0.45425  1.0000
  H   H1754     1.0  0.53922  0.02127  0.56049  1.0000
  H   H1755     1.0  0.53756  0.02830  0.59283  1.0000
  H   H1756     1.0  0.61206  0.24293  0.48985  1.0000
  H   H1757     1.0  0.65309  0.23040  0.42099  1.0000
  H   H1758     1.0  0.55285  0.00364  0.65027  1.0000
  H   H1759     1.0  0.50024  0.24884  0.65710  1.0000
  H   H1760     1.0  0.57492  0.00346  0.49027  1.0000
  H   H1761     1.0  0.68490  0.06060  0.69061  1.0000
  H   H1762     1.0  0.64320  0.01301  0.76005  1.0000
  H   H1763     1.0  0.55562  0.24580  0.90159  1.0000
  H   H1764     1.0  0.68757  0.10838  0.66978  1.0000
  H   H1765     1.0  0.58268  0.13277  0.69419  1.0000
  H   H1766     1.0  0.64690  0.00509  0.92533  1.0000
  H   H1767     1.0  0.64721  0.09661  0.69890  1.0000
  H   H1768     1.0  0.66004  0.00750  0.78632  1.0000
  H   H1769     1.0  0.52239  0.14092  0.71952  1.0000
  H   H1770     1.0  0.60864  0.01554  0.67719  1.0000
  H   H1771     1.0  0.58153  0.12993  0.87873  1.0000
  H   H1772     1.0  0.59444  0.10220  0.81399  1.0000
  H   H1773     1.0  0.53836  0.12439  0.94740  1.0000
  H   H1774     1.0  0.51876  0.03973  0.87852  1.0000
  H   H1775     1.0  0.53090  0.10883  0.92112  1.0000
  H   H1776     1.0  0.71572  0.08685  0.98632  1.0000
  H   H1777     1.0  0.56146  0.12707  0.90240  1.0000
  H   H1778     1.0  0.67843  0.24022  0.76518  1.0000
  H   H1779     1.0  0.65348  0.24612  0.71172  1.0000
  H   H1780     1.0  0.64605  0.11187  0.67102  1.0000
  H   H1781     1.0  0.55826  0.06292  0.84524  1.0000
  H   H1782     1.0  0.63841  0.18171  0.78752  1.0000
  H   H1783     1.0  0.64458  0.20033  0.76384  1.0000
  H   H1784     1.0  0.66026  0.04880  0.91635  1.0000
  H   H1785     1.0  0.66507  0.06398  0.88893  1.0000
  H   H1786     1.0  0.54781  0.07466  0.87300  1.0000
  H   H1787     1.0  0.72905  0.01245  0.69933  1.0000
  H   H1788     1.0  0.59474  0.10810  0.69959  1.0000
  H   H1789     1.0  0.68806  0.07972  0.98455  1.0000
  H   H1790     1.0  0.53193  0.01932  0.72449  1.0000
  H   H1791     1.0  0.62542  0.15776  0.69638  1.0000
  H   H1792     1.0  0.61279  0.14167  0.71927  1.0000
  H   H1793     1.0  0.68716  0.15747  0.96235  1.0000
  H   H1794     1.0  0.58650  0.12779  0.80539  1.0000
  H   H1795     1.0  0.51719  0.11382  0.72177  1.0000
  H   H1796     1.0  0.62275  0.14447  0.86936  1.0000
  H   H1797     1.0  0.60147  0.14734  0.84718  1.0000
  H   H1798     1.0  0.59235  0.20100  1.00000  1.0000
  H   H1799     1.0  0.66839  0.13913  0.97448  1.0000
  H   H1800     1.0  0.71338  0.03557  0.70060  1.0000
  H   H1801     1.0  0.73860  0.20404  0.87956  1.0000
  H   H1802     1.0  0.58493  0.04037  0.98112  1.0000
  H   H1803     1.0  0.50448  0.07604  0.90607  1.0000
  H   H1804     1.0  0.50265  0.08696  0.68121  1.0000
  H   H1805     1.0  0.68343  0.03688  0.67351  1.0000
  H   H1806     1.0  0.74751  0.24988  0.70556  1.0000
  H   H1807     1.0  0.59720  0.34851  0.01111  1.0000
  H   H1808     1.0  0.70835  0.48691  0.25300  1.0000
  H   H1809     1.0  0.66098  0.25499  0.15908  1.0000
  H   H1810     1.0  0.61226  0.31040  0.32168  1.0000
  H   H1811     1.0  0.69050  0.35027  0.06383  1.0000
  H   H1812     1.0  0.50883  0.30092  0.17313  1.0000
  H   H1813     1.0  0.69753  0.32416  0.07107  1.0000
  H   H1814     1.0  0.54999  0.32071  0.12193  1.0000
  H   H1815     1.0  0.53275  0.26714  0.29003  1.0000
  H   H1816     1.0  0.67328  0.26700  0.28339  1.0000
  H   H1817     1.0  0.52050  0.42107  0.03059  1.0000
  H   H1818     1.0  0.52975  0.32216  0.14560  1.0000
  H   H1819     1.0  0.70002  0.41083  0.01360  1.0000
  H   H1820     1.0  0.53174  0.28292  0.04415  1.0000
  H   H1821     1.0  0.65498  0.33177  0.30677  1.0000
  H   H1822     1.0  0.53785  0.47259  0.26838  1.0000
  H   H1823     1.0  0.72763  0.35187  0.31801  1.0000
  H   H1824     1.0  0.52328  0.39519  0.01931  1.0000
  H   H1825     1.0  0.63846  0.32685  0.15848  1.0000
  H   H1826     1.0  0.50813  0.27955  0.19435  1.0000
  H   H1827     1.0  0.59172  0.35267  0.32681  1.0000
  H   H1828     1.0  0.67191  0.31157  0.29531  1.0000
  H   H1829     1.0  0.64413  0.38671  0.08835  1.0000
  H   H1830     1.0  0.62624  0.39990  0.10908  1.0000
  H   H1831     1.0  0.66315  0.45126  0.23702  1.0000
  H   H1832     1.0  0.69139  0.45324  0.23176  1.0000
  H   H1833     1.0  0.70148  0.30559  0.25517  1.0000
  H   H1834     1.0  0.71803  0.32788  0.25945  1.0000
  H   H1835     1.0  0.64340  0.40304  0.14904  1.0000
  H   H1836     1.0  0.66657  0.41337  0.13381  1.0000
  H   H1837     1.0  0.57903  0.46143  0.13857  1.0000
  H   H1838     1.0  0.69208  0.28790  0.04864  1.0000
  H   H1839     1.0  0.56023  0.47866  0.12430  1.0000
  H   H1840     1.0  0.66136  0.35250  0.13743  1.0000
  H   H1841     1.0  0.55591  0.42628  0.20204  1.0000
  H   H1842     1.0  0.56976  0.44978  0.19508  1.0000
  H   H1843     1.0  0.59702  0.29734  0.13771  1.0000
  H   H1844     1.0  0.59207  0.31800  0.15919  1.0000
  H   H1845     1.0  0.61233  0.27004  0.25803  1.0000
  H   H1846     1.0  0.63499  0.28450  0.26871  1.0000
  H   H1847     1.0  0.56894  0.36742  0.17335  1.0000
  H   H1848     1.0  0.54789  0.38336  0.18537  1.0000
  H   H1849     1.0  0.59259  0.34235  0.20044  1.0000
  H   H1850     1.0  0.56995  0.32732  0.20996  1.0000
  H   H1851     1.0  0.60002  0.40310  0.25090  1.0000
  H   H1852     1.0  0.57957  0.41959  0.23855  1.0000
  H   H1853     1.0  0.63025  0.36578  0.19088  1.0000
  H   H1854     1.0  0.63287  0.37945  0.21983  1.0000
  H   H1855     1.0  0.68320  0.32681  0.18947  1.0000
  H   H1856     1.0  0.70817  0.32187  0.20481  1.0000
  H   H1857     1.0  0.54097  0.45899  0.23944  1.0000
  H   H1858     1.0  0.70177  0.26387  0.28384  1.0000
  H   H1859     1.0  0.68258  0.41876  0.08795  1.0000
  H   H1860     1.0  0.67657  0.43936  0.10913  1.0000
  H   H1861     1.0  0.53523  0.30805  0.05746  1.0000
  H   H1862     1.0  0.64499  0.32950  0.19094  1.0000
  H   H1863     1.0  0.65672  0.28172  0.15221  1.0000
  H   H1864     1.0  0.67508  0.35558  0.10826  1.0000
  H   H1865     1.0  0.63758  0.48104  0.09132  1.0000
  H   H1866     1.0  0.69149  0.36069  0.28764  1.0000
  H   H1867     1.0  0.66310  0.36446  0.28889  1.0000
  H   H1868     1.0  0.71209  0.39612  0.03819  1.0000
  H   H1869     1.0  0.72301  0.38910  0.10267  1.0000
  H   H1870     1.0  0.65371  0.32410  0.25401  1.0000
  H   H1871     1.0  0.64515  0.34270  0.23135  1.0000
  H   H1872     1.0  0.68729  0.45081  0.00784  1.0000
  H   H1873     1.0  0.67885  0.32037  0.01450  1.0000
  H   H1874     1.0  0.68100  0.26871  0.02832  1.0000
  H   H1875     1.0  0.67986  0.49007  0.25255  1.0000
  H   H1876     1.0  0.65461  0.49523  0.07057  1.0000
  H   H1877     1.0  0.58225  0.48675  0.32944  1.0000
  H   H1878     1.0  0.74815  0.37729  0.11005  1.0000
  H   H1879     1.0  0.73263  0.33257  0.34125  1.0000
  H   H1880     1.0  0.60683  0.30421  0.35370  1.0000
  H   H1881     1.0  0.55136  0.26157  0.62254  1.0000
  H   H1882     1.0  0.56991  0.31523  0.34451  1.0000
  H   H1883     1.0  0.62049  0.40137  0.65492  1.0000
  H   H1884     1.0  0.51528  0.42175  0.61949  1.0000
  H   H1885     1.0  0.74782  0.26251  0.33501  1.0000
  H   H1886     1.0  0.60145  0.38246  0.64484  1.0000
  H   H1887     1.0  0.74607  0.37524  0.63603  1.0000
  H   H1888     1.0  0.53304  0.37094  0.35103  1.0000
  H   H1889     1.0  0.66730  0.25873  0.64954  1.0000
  H   H1890     1.0  0.51112  0.33987  0.53287  1.0000
  H   H1891     1.0  0.73516  0.26444  0.61489  1.0000
  H   H1892     1.0  0.68261  0.32459  0.40934  1.0000
  H   H1893     1.0  0.71671  0.39727  0.62905  1.0000
  H   H1894     1.0  0.62226  0.25985  0.46621  1.0000
  H   H1895     1.0  0.74518  0.48675  0.57660  1.0000
  H   H1896     1.0  0.50111  0.48546  0.47576  1.0000
  H   H1897     1.0  0.60999  0.43652  0.60746  1.0000
  H   H1898     1.0  0.52107  0.34522  0.60298  1.0000
  H   H1899     1.0  0.69144  0.38804  0.64022  1.0000
  H   H1900     1.0  0.53623  0.37454  0.38403  1.0000
  H   H1901     1.0  0.55487  0.29710  0.56254  1.0000
  H   H1902     1.0  0.68085  0.29703  0.41044  1.0000
  H   H1903     1.0  0.58890  0.44908  0.59064  1.0000
  H   H1904     1.0  0.63827  0.27511  0.63837  1.0000
  H   H1905     1.0  0.59782  0.26528  0.53693  1.0000
  H   H1906     1.0  0.58170  0.29222  0.55231  1.0000
  H   H1907     1.0  0.73027  0.48469  0.54809  1.0000
  H   H1908     1.0  0.69280  0.36687  0.40721  1.0000
  H   H1909     1.0  0.69011  0.39344  0.39855  1.0000
  H   H1910     1.0  0.56746  0.30565  0.37580  1.0000
  H   H1911     1.0  0.51797  0.47813  0.36097  1.0000
  H   H1912     1.0  0.67262  0.40426  0.46643  1.0000
  H   H1913     1.0  0.66870  0.42479  0.44449  1.0000
  H   H1914     1.0  0.63940  0.45933  0.40400  1.0000
  H   H1915     1.0  0.61312  0.44978  0.41077  1.0000
  H   H1916     1.0  0.50954  0.35847  0.65430  1.0000
  H   H1917     1.0  0.69418  0.26523  0.64097  1.0000
  H   H1918     1.0  0.52404  0.49994  0.48558  1.0000
  H   H1919     1.0  0.67101  0.36899  0.61206  1.0000
  H   H1920     1.0  0.64887  0.37655  0.59284  1.0000
  H   H1921     1.0  0.52786  0.43773  0.59645  1.0000
  H   H1922     1.0  0.53474  0.26117  0.59525  1.0000
  H   H1923     1.0  0.73348  0.44268  0.40243  1.0000
  H   H1924     1.0  0.52653  0.33671  0.64858  1.0000
  H   H1925     1.0  0.58407  0.46235  0.34501  1.0000
  H   H1926     1.0  0.72906  0.45606  0.47356  1.0000
  H   H1927     1.0  0.70582  0.44708  0.45722  1.0000
  H   H1928     1.0  0.66144  0.44370  0.62543  1.0000
  H   H1929     1.0  0.66347  0.46141  0.59983  1.0000
  H   H1930     1.0  0.73775  0.29434  0.42838  1.0000
  H   H1931     1.0  0.54180  0.48832  0.34703  1.0000
  H   H1932     1.0  0.50189  0.29666  0.58051  1.0000
  H   H1933     1.0  0.61038  0.36882  0.34307  1.0000
  H   H1934     1.0  0.74785  0.28202  0.46847  1.0000
  H   H1935     1.0  0.57690  0.35922  0.66521  1.0000
  H   H1936     1.0  0.73950  0.25143  0.64400  1.0000
  H   H1937     1.0  0.51869  0.42835  0.76010  1.0000
  H   H1938     1.0  0.50352  0.43411  0.73255  1.0000
  H   H1939     1.0  0.50453  0.48335  0.86441  1.0000
  H   H1940     1.0  0.65819  0.40364  0.80779  1.0000
  H   H1941     1.0  0.66999  0.25098  0.98450  1.0000
  H   H1942     1.0  0.50433  0.39735  0.72218  1.0000
  H   H1943     1.0  0.74840  0.34374  0.79763  1.0000
  H   H1944     1.0  0.58754  0.37448  0.69022  1.0000
  H   H1945     1.0  0.62124  0.48745  0.70303  1.0000
  H   H1946     1.0  0.50319  0.30876  0.79130  1.0000
  H   H1947     1.0  0.56081  0.48924  0.89657  1.0000
  H   H1948     1.0  0.65623  0.33711  0.97038  1.0000
  H   H1949     1.0  0.71488  0.29634  0.75236  1.0000
  H   H1950     1.0  0.57238  0.29087  0.81785  1.0000
  H   H1951     1.0  0.53113  0.31203  0.78489  1.0000
  H   H1952     1.0  0.74383  0.30166  0.99366  1.0000
  H   H1953     1.0  0.55194  0.43355  0.69453  1.0000
  H   H1954     1.0  0.67871  0.44892  0.97596  1.0000
  H   H1955     1.0  0.70778  0.38419  0.70263  1.0000
  H   H1956     1.0  0.67928  0.38508  0.69911  1.0000
  H   H1957     1.0  0.55013  0.31456  0.72208  1.0000
  H   H1958     1.0  0.55795  0.33106  0.74735  1.0000
  H   H1959     1.0  0.58209  0.32256  0.90519  1.0000
  H   H1960     1.0  0.55841  0.33335  0.89154  1.0000
  H   H1961     1.0  0.68549  0.40646  0.95293  1.0000
  H   H1962     1.0  0.69468  0.38517  0.93448  1.0000
  H   H1963     1.0  0.55434  0.46303  0.85486  1.0000
  H   H1964     1.0  0.52895  0.45813  0.84049  1.0000
  H   H1965     1.0  0.65291  0.43845  0.70088  1.0000
  H   H1966     1.0  0.66835  0.45480  0.72098  1.0000
  H   H1967     1.0  0.69337  0.29273  0.90418  1.0000
  H   H1968     1.0  0.68447  0.28005  0.93207  1.0000
  H   H1969     1.0  0.68731  0.29461  0.74340  1.0000
  H   H1970     1.0  0.68002  0.27686  0.98476  1.0000
  H   H1971     1.0  0.66878  0.42675  0.82135  1.0000
  H   H1972     1.0  0.61869  0.29606  0.92300  1.0000
  H   H1973     1.0  0.63909  0.28975  0.90074  1.0000
  H   H1974     1.0  0.65590  0.49823  0.71454  1.0000
  H   H1975     1.0  0.55477  0.45820  0.70929  1.0000
  H   H1976     1.0  0.61868  0.41547  0.93303  1.0000
  H   H1977     1.0  0.64469  0.41687  0.94702  1.0000
  H   H1978     1.0  0.65589  0.32934  0.73911  1.0000
  H   H1979     1.0  0.65438  0.35565  0.74919  1.0000
  H   H1980     1.0  0.53248  0.49260  0.89338  1.0000
  H   H1981     1.0  0.70136  0.25667  0.76783  1.0000
  H   H1982     1.0  0.64907  0.40405  0.90564  1.0000
  H   H1983     1.0  0.66996  0.42251  0.90057  1.0000
  H   H1984     1.0  0.62682  0.44577  0.96461  1.0000
  H   H1985     1.0  0.60596  0.45313  0.94342  1.0000
  H   H1986     1.0  0.62805  0.31994  0.78753  1.0000
  H   H1987     1.0  0.65058  0.30537  0.77670  1.0000
  H   H1988     1.0  0.56354  0.28226  0.84796  1.0000
  H   H1989     1.0  0.66502  0.35304  0.94501  1.0000
  H   H1990     1.0  0.56076  0.27130  0.91302  1.0000
  H   H1991     1.0  0.62267  0.49127  0.73616  1.0000
  H   H1992     1.0  0.74932  0.26414  0.73417  1.0000
  H   H1993     1.0  0.63156  0.26531  0.66868  1.0000
  H   H1994     1.0  0.67152  0.25129  0.68645  1.0000
  H   H1995     1.0  0.57971  0.36775  0.99843  1.0000
  H   H1996     1.0  0.70079  0.31143  0.99585  1.0000
  H   H1997     1.0  0.66988  0.67414  0.05794  1.0000
  H   H1998     1.0  0.74792  0.72194  0.30798  1.0000
  H   H1999     1.0  0.51664  0.59186  0.25747  1.0000
  H   H2000     1.0  0.55130  0.68296  0.31920  1.0000
  H   H2001     1.0  0.70166  0.50764  0.21826  1.0000
  H   H2002     1.0  0.70317  0.51011  0.12029  1.0000
  H   H2003     1.0  0.52944  0.53012  0.28038  1.0000
  H   H2004     1.0  0.51445  0.66612  0.30302  1.0000
  H   H2005     1.0  0.74782  0.63228  0.14849  1.0000
  H   H2006     1.0  0.53287  0.64515  0.30651  1.0000
  H   H2007     1.0  0.51557  0.58217  0.09091  1.0000
  H   H2008     1.0  0.69301  0.53097  0.05969  1.0000
  H   H2009     1.0  0.52390  0.55148  0.30062  1.0000
  H   H2010     1.0  0.62474  0.71492  0.06309  1.0000
  H   H2011     1.0  0.71933  0.74248  0.16561  1.0000
  H   H2012     1.0  0.63374  0.62140  0.04422  1.0000
  H   H2013     1.0  0.72307  0.66695  0.04372  1.0000
  H   H2014     1.0  0.52079  0.66326  0.08190  1.0000
  H   H2015     1.0  0.66619  0.57806  0.06150  1.0000
  H   H2016     1.0  0.66077  0.58613  0.03010  1.0000
  H   H2017     1.0  0.55128  0.71848  0.05434  1.0000
  H   H2018     1.0  0.65610  0.63861  0.04621  1.0000
  H   H2019     1.0  0.64798  0.73312  0.20990  1.0000
  H   H2020     1.0  0.52927  0.63955  0.06785  1.0000
  H   H2021     1.0  0.53283  0.67462  0.24349  1.0000
  H   H2022     1.0  0.59226  0.69202  0.28537  1.0000
  H   H2023     1.0  0.52056  0.65915  0.12024  1.0000
  H   H2024     1.0  0.64136  0.65953  0.28087  1.0000
  H   H2025     1.0  0.64229  0.63230  0.27529  1.0000
  H   H2026     1.0  0.56106  0.56954  0.01492  1.0000
  H   H2027     1.0  0.54235  0.58251  0.07895  1.0000
  H   H2028     1.0  0.57836  0.51540  0.30371  1.0000
  H   H2029     1.0  0.58289  0.53337  0.27882  1.0000
  H   H2030     1.0  0.72384  0.72479  0.19762  1.0000
  H   H2031     1.0  0.65093  0.72437  0.05568  1.0000
  H   H2032     1.0  0.59164  0.67465  0.00034  1.0000
  H   H2033     1.0  0.53201  0.69824  0.26086  1.0000
  H   H2034     1.0  0.69656  0.65090  0.16835  1.0000
  H   H2035     1.0  0.70070  0.63004  0.18977  1.0000
  H   H2036     1.0  0.64923  0.69430  0.20153  1.0000
  H   H2037     1.0  0.65736  0.68533  0.17130  1.0000
  H   H2038     1.0  0.70940  0.59727  0.09403  1.0000
  H   H2039     1.0  0.68848  0.57870  0.08988  1.0000
  H   H2040     1.0  0.50720  0.71494  0.01439  1.0000
  H   H2041     1.0  0.64786  0.60298  0.22047  1.0000
  H   H2042     1.0  0.67484  0.59877  0.21033  1.0000
  H   H2043     1.0  0.56864  0.65608  0.21463  1.0000
  H   H2044     1.0  0.57794  0.67838  0.23116  1.0000
  H   H2045     1.0  0.72363  0.72519  0.08256  1.0000
  H   H2046     1.0  0.68854  0.53278  0.11166  1.0000
  H   H2047     1.0  0.58745  0.71560  0.30190  1.0000
  H   H2048     1.0  0.68958  0.66557  0.07996  1.0000
  H   H2049     1.0  0.58825  0.57119  0.08804  1.0000
  H   H2050     1.0  0.57814  0.58800  0.06423  1.0000
  H   H2051     1.0  0.60597  0.60985  0.10999  1.0000
  H   H2052     1.0  0.62532  0.59952  0.08868  1.0000
  H   H2053     1.0  0.60613  0.69334  0.01829  1.0000
  H   H2054     1.0  0.57888  0.62607  0.07960  1.0000
  H   H2055     1.0  0.57336  0.64629  0.10150  1.0000
  H   H2056     1.0  0.67770  0.60560  0.11457  1.0000
  H   H2057     1.0  0.68291  0.61004  0.14707  1.0000
  H   H2058     1.0  0.57195  0.64435  0.15225  1.0000
  H   H2059     1.0  0.59004  0.62295  0.15370  1.0000
  H   H2060     1.0  0.53269  0.61283  0.26862  1.0000
  H   H2061     1.0  0.71589  0.51864  0.04613  1.0000
  H   H2062     1.0  0.52972  0.70554  0.06987  1.0000
  H   H2063     1.0  0.70954  0.71261  0.22262  1.0000
  H   H2064     1.0  0.62977  0.74854  0.22779  1.0000
  H   H2065     1.0  0.68874  0.65962  0.00457  1.0000
  H   H2066     1.0  0.68202  0.50170  0.19494  1.0000
  H   H2067     1.0  0.74906  0.66681  0.02958  1.0000
  H   H2068     1.0  0.51048  0.72861  0.46279  1.0000
  H   H2069     1.0  0.59226  0.72726  0.66016  1.0000
  H   H2070     1.0  0.52475  0.65349  0.38117  1.0000
  H   H2071     1.0  0.58279  0.74925  0.52817  1.0000
  H   H2072     1.0  0.68145  0.53058  0.42144  1.0000
  H   H2073     1.0  0.68818  0.54635  0.39508  1.0000
  H   H2074     1.0  0.58323  0.60244  0.48529  1.0000
  H   H2075     1.0  0.63751  0.63773  0.34640  1.0000
  H   H2076     1.0  0.52305  0.73266  0.39366  1.0000
  H   H2077     1.0  0.53803  0.50735  0.65577  1.0000
  H   H2078     1.0  0.54506  0.63597  0.37078  1.0000
  H   H2079     1.0  0.74745  0.55177  0.38089  1.0000
  H   H2080     1.0  0.50352  0.59646  0.54194  1.0000
  H   H2081     1.0  0.74790  0.62957  0.51187  1.0000
  H   H2082     1.0  0.53508  0.55461  0.64771  1.0000
  H   H2083     1.0  0.71734  0.62569  0.61853  1.0000
  H   H2084     1.0  0.73740  0.63994  0.63511  1.0000
  H   H2085     1.0  0.72564  0.72757  0.44000  1.0000
  H   H2086     1.0  0.67592  0.67452  0.45991  1.0000
  H   H2087     1.0  0.63253  0.61616  0.48264  1.0000
  H   H2088     1.0  0.65256  0.60206  0.46583  1.0000
  H   H2089     1.0  0.69132  0.61203  0.55695  1.0000
  H   H2090     1.0  0.68693  0.58480  0.55452  1.0000
  H   H2091     1.0  0.70636  0.58576  0.35561  1.0000
  H   H2092     1.0  0.64789  0.71119  0.52036  1.0000
  H   H2093     1.0  0.68989  0.64083  0.50490  1.0000
  H   H2094     1.0  0.53928  0.66431  0.51031  1.0000
  H   H2095     1.0  0.56159  0.64724  0.50659  1.0000
  H   H2096     1.0  0.69604  0.59811  0.43336  1.0000
  H   H2097     1.0  0.68249  0.57768  0.44942  1.0000
  H   H2098     1.0  0.61160  0.62791  0.35444  1.0000
  H   H2099     1.0  0.57478  0.57561  0.53380  1.0000
  H   H2100     1.0  0.53266  0.72322  0.36425  1.0000
  H   H2101     1.0  0.57982  0.60359  0.37397  1.0000
  H   H2102     1.0  0.57073  0.57741  0.37282  1.0000
  H   H2103     1.0  0.73228  0.53356  0.66162  1.0000
  H   H2104     1.0  0.70404  0.59042  0.61049  1.0000
  H   H2105     1.0  0.54913  0.54366  0.47202  1.0000
  H   H2106     1.0  0.54186  0.53962  0.43999  1.0000
  H   H2107     1.0  0.65942  0.52730  0.61729  1.0000
  H   H2108     1.0  0.63756  0.54232  0.60556  1.0000
  H   H2109     1.0  0.54388  0.68769  0.35104  1.0000
  H   H2110     1.0  0.50356  0.70461  0.33752  1.0000
  H   H2111     1.0  0.69381  0.65527  0.44807  1.0000
  H   H2112     1.0  0.71430  0.54841  0.52527  1.0000
  H   H2113     1.0  0.73146  0.71208  0.54042  1.0000
  H   H2114     1.0  0.56344  0.72483  0.46331  1.0000
  H   H2115     1.0  0.70234  0.71907  0.60950  1.0000
  H   H2116     1.0  0.67887  0.63512  0.47476  1.0000
  H   H2117     1.0  0.51169  0.63856  0.63382  1.0000
  H   H2118     1.0  0.55871  0.59035  0.49459  1.0000
  H   H2119     1.0  0.63618  0.59629  0.41962  1.0000
  H   H2120     1.0  0.65644  0.59974  0.39629  1.0000
  H   H2121     1.0  0.67786  0.58281  0.35467  1.0000
  H   H2122     1.0  0.55188  0.55898  0.53432  1.0000
  H   H2123     1.0  0.68747  0.56790  0.60908  1.0000
  H   H2124     1.0  0.59480  0.58153  0.59986  1.0000
  H   H2125     1.0  0.57456  0.58124  0.62359  1.0000
  H   H2126     1.0  0.65464  0.70812  0.48802  1.0000
  H   H2127     1.0  0.57877  0.68789  0.47506  1.0000
  H   H2128     1.0  0.57938  0.70146  0.50423  1.0000
  H   H2129     1.0  0.52726  0.60266  0.52471  1.0000
  H   H2130     1.0  0.59653  0.64847  0.65871  1.0000
  H   H2131     1.0  0.74274  0.70550  0.44270  1.0000
  H   H2132     1.0  0.69324  0.74310  0.62215  1.0000
  H   H2133     1.0  0.74154  0.55406  0.51737  1.0000
  H   H2134     1.0  0.74944  0.55531  0.66665  1.0000
  H   H2135     1.0  0.59772  0.65239  0.69184  1.0000
  H   H2136     1.0  0.53652  0.65695  0.69926  1.0000
  H   H2137     1.0  0.70980  0.58871  0.86506  1.0000
  H   H2138     1.0  0.58057  0.56136  0.99247  1.0000
  H   H2139     1.0  0.63912  0.56584  0.83203  1.0000
  H   H2140     1.0  0.54219  0.58357  0.73803  1.0000
  H   H2141     1.0  0.59836  0.74426  0.80884  1.0000
  H   H2142     1.0  0.66549  0.59092  0.97624  1.0000
  H   H2143     1.0  0.66455  0.51081  0.74260  1.0000
  H   H2144     1.0  0.55648  0.72798  0.81845  1.0000
  H   H2145     1.0  0.53274  0.50012  0.68751  1.0000
  H   H2146     1.0  0.65640  0.58650  0.82271  1.0000
  H   H2147     1.0  0.56256  0.65345  0.71264  1.0000
  H   H2148     1.0  0.58659  0.71667  0.69038  1.0000
  H   H2149     1.0  0.73310  0.57245  0.78887  1.0000
  H   H2150     1.0  0.64297  0.63648  0.69862  1.0000
  H   H2151     1.0  0.67394  0.73952  0.83663  1.0000
  H   H2152     1.0  0.56046  0.71542  0.72534  1.0000
  H   H2153     1.0  0.70727  0.60418  0.89265  1.0000
  H   H2154     1.0  0.50254  0.51047  0.87036  1.0000
  H   H2155     1.0  0.67591  0.68182  0.99143  1.0000
  H   H2156     1.0  0.50760  0.72675  0.70183  1.0000
  H   H2157     1.0  0.60153  0.63713  0.82432  1.0000
  H   H2158     1.0  0.58139  0.65431  0.83593  1.0000
  H   H2159     1.0  0.53045  0.55081  0.81220  1.0000
  H   H2160     1.0  0.51099  0.53384  0.79869  1.0000
  H   H2161     1.0  0.68516  0.65771  0.75369  1.0000
  H   H2162     1.0  0.65776  0.65084  0.75904  1.0000
  H   H2163     1.0  0.67660  0.53864  0.79617  1.0000
  H   H2164     1.0  0.69166  0.54866  0.82197  1.0000
  H   H2165     1.0  0.54144  0.57988  0.77122  1.0000
  H   H2166     1.0  0.67663  0.70132  0.84971  1.0000
  H   H2167     1.0  0.64975  0.69954  0.83824  1.0000
  H   H2168     1.0  0.72975  0.68848  0.97967  1.0000
  H   H2169     1.0  0.70725  0.52696  0.86270  1.0000
  H   H2170     1.0  0.64811  0.56993  0.98415  1.0000
  H   H2171     1.0  0.55141  0.70415  0.83433  1.0000
  H   H2172     1.0  0.57708  0.53256  0.69793  1.0000
  H   H2173     1.0  0.61383  0.70452  0.82950  1.0000
  H   H2174     1.0  0.60917  0.67729  0.82817  1.0000
  H   H2175     1.0  0.59534  0.72544  0.97475  1.0000
  H   H2176     1.0  0.65802  0.68073  0.72718  1.0000
  H   H2177     1.0  0.63867  0.70022  0.73443  1.0000
  H   H2178     1.0  0.56851  0.72526  0.88429  1.0000
  H   H2179     1.0  0.52429  0.74162  0.87821  1.0000
  H   H2180     1.0  0.55562  0.60692  0.71160  1.0000
  H   H2181     1.0  0.57050  0.59180  0.68960  1.0000
  H   H2182     1.0  0.59010  0.65753  0.88399  1.0000
  H   H2183     1.0  0.59713  0.64474  0.91252  1.0000
  H   H2184     1.0  0.60566  0.65875  0.74790  1.0000
  H   H2185     1.0  0.61794  0.66353  0.77761  1.0000
  H   H2186     1.0  0.55024  0.72749  0.75300  1.0000
  H   H2187     1.0  0.59452  0.53077  0.72444  1.0000
  H   H2188     1.0  0.68199  0.52464  0.87831  1.0000
  H   H2189     1.0  0.65774  0.73001  0.93597  1.0000
  H   H2190     1.0  0.56001  0.73368  0.91461  1.0000
  H   H2191     1.0  0.74864  0.58132  0.92523  1.0000
  H   H2192     1.0  0.53681  0.55311  0.68109  1.0000
  H   H2193     1.0  0.64932  0.64376  0.66717  1.0000
  H   H2194     1.0  0.50485  0.74230  0.72933  1.0000
  H   H2195     1.0  0.67150  0.74970  0.86765  1.0000
  H   H2196     1.0  0.53255  0.75655  0.14451  1.0000
  H   H2197     1.0  0.59077  0.98423  0.05246  1.0000
  H   H2198     1.0  0.50838  0.87421  0.20161  1.0000
  H   H2199     1.0  0.70980  0.97830  0.04831  1.0000
  H   H2200     1.0  0.50801  0.88623  0.05261  1.0000
  H   H2201     1.0  0.50397  0.81563  0.27888  1.0000
  H   H2202     1.0  0.59514  0.97076  0.08125  1.0000
  H   H2203     1.0  0.56984  0.90135  0.29783  1.0000
  H   H2204     1.0  0.69369  0.92346  0.03067  1.0000
  H   H2205     1.0  0.50552  0.80912  0.05429  1.0000
  H   H2206     1.0  0.72826  0.99846  0.04058  1.0000
  H   H2207     1.0  0.66351  0.98483  0.04259  1.0000
  H   H2208     1.0  0.52759  0.78441  0.28165  1.0000
  H   H2209     1.0  0.52673  0.85257  0.14874  1.0000
  H   H2210     1.0  0.55077  0.86109  0.13367  1.0000
  H   H2211     1.0  0.63112  0.92530  0.08938  1.0000
  H   H2212     1.0  0.64311  0.90850  0.06677  1.0000
  H   H2213     1.0  0.61404  0.81973  0.05586  1.0000
  H   H2214     1.0  0.59955  0.82502  0.08405  1.0000
  H   H2215     1.0  0.62896  0.90938  0.19712  1.0000
  H   H2216     1.0  0.61684  0.92820  0.21715  1.0000
  H   H2217     1.0  0.65219  0.94075  0.22478  1.0000
  H   H2218     1.0  0.63151  0.95534  0.23980  1.0000
  H   H2219     1.0  0.58193  0.97401  0.23135  1.0000
  H   H2220     1.0  0.68596  0.81391  0.25722  1.0000
  H   H2221     1.0  0.65879  0.81385  0.26792  1.0000
  H   H2222     1.0  0.67207  0.92070  0.05241  1.0000
  H   H2223     1.0  0.70412  0.75829  0.06912  1.0000
  H   H2224     1.0  0.74432  0.75579  0.16867  1.0000
  H   H2225     1.0  0.71844  0.95347  0.24237  1.0000
  H   H2226     1.0  0.69307  0.94332  0.23275  1.0000
  H   H2227     1.0  0.60934  0.83288  0.14188  1.0000
  H   H2228     1.0  0.59724  0.85668  0.13243  1.0000
  H   H2229     1.0  0.73238  0.88272  0.18753  1.0000
  H   H2230     1.0  0.71672  0.87677  0.21464  1.0000
  H   H2231     1.0  0.59839  0.88787  0.16177  1.0000
  H   H2232     1.0  0.58688  0.89361  0.13188  1.0000
  H   H2233     1.0  0.53358  0.89234  0.11375  1.0000
  H   H2234     1.0  0.54710  0.91652  0.11736  1.0000
  H   H2235     1.0  0.66132  0.95882  0.31012  1.0000
  H   H2236     1.0  0.55838  0.77481  0.04925  1.0000
  H   H2237     1.0  0.58142  0.78776  0.06156  1.0000
  H   H2238     1.0  0.55819  0.76891  0.14385  1.0000
  H   H2239     1.0  0.52063  0.94813  0.16321  1.0000
  H   H2240     1.0  0.65444  0.75949  0.13196  1.0000
  H   H2241     1.0  0.71613  0.91642  0.18865  1.0000
  H   H2242     1.0  0.72831  0.92293  0.15936  1.0000
  H   H2243     1.0  0.52671  0.86589  0.04660  1.0000
  H   H2244     1.0  0.63333  0.95486  0.31560  1.0000
  H   H2245     1.0  0.70107  0.91246  0.28606  1.0000
  H   H2246     1.0  0.69047  0.89344  0.26516  1.0000
  H   H2247     1.0  0.58310  0.95745  0.25813  1.0000
  H   H2248     1.0  0.74148  0.84958  0.30914  1.0000
  H   H2249     1.0  0.70852  0.81633  0.30629  1.0000
  H   H2250     1.0  0.52819  0.99823  0.14481  1.0000
  H   H2251     1.0  0.65415  0.80178  0.11180  1.0000
  H   H2252     1.0  0.64220  0.80971  0.08291  1.0000
  H   H2253     1.0  0.68513  0.83298  0.15608  1.0000
  H   H2254     1.0  0.68954  0.85833  0.16839  1.0000
  H   H2255     1.0  0.57471  0.94012  0.05098  1.0000
  H   H2256     1.0  0.57925  0.91494  0.03826  1.0000
  H   H2257     1.0  0.64944  0.87413  0.17159  1.0000
  H   H2258     1.0  0.64352  0.84844  0.16139  1.0000
  H   H2259     1.0  0.67537  0.96022  0.04884  1.0000
  H   H2260     1.0  0.53461  0.96193  0.30261  1.0000
  H   H2261     1.0  0.54918  0.93848  0.29771  1.0000
  H   H2262     1.0  0.55028  0.80146  0.24882  1.0000
  H   H2263     1.0  0.57135  0.79355  0.22823  1.0000
  H   H2264     1.0  0.61379  0.77612  0.29476  1.0000
  H   H2265     1.0  0.63274  0.78010  0.27009  1.0000
  H   H2266     1.0  0.58344  0.87743  0.29247  1.0000
  H   H2267     1.0  0.56920  0.89905  0.23083  1.0000
  H   H2268     1.0  0.58239  0.92060  0.21664  1.0000
  H   H2269     1.0  0.72127  0.77101  0.09109  1.0000
  H   H2270     1.0  0.52381  0.75746  0.28755  1.0000
  H   H2271     1.0  0.74231  0.91283  0.26846  1.0000
  H   H2272     1.0  0.51067  0.93342  0.13736  1.0000
  H   H2273     1.0  0.60335  0.98560  0.32761  1.0000
  H   H2274     1.0  0.67732  0.75487  0.11255  1.0000
  H   H2275     1.0  0.64334  0.99697  0.28481  1.0000
  H   H2276     1.0  0.60453  0.89462  0.33072  1.0000
  H   H2277     1.0  0.62372  0.89600  0.00557  1.0000
  H   H2278     1.0  0.70443  0.81462  0.52240  1.0000
  H   H2279     1.0  0.52884  0.80287  0.38035  1.0000
  H   H2280     1.0  0.50359  0.93693  0.44358  1.0000
  H   H2281     1.0  0.64642  0.86812  0.36992  1.0000
  H   H2282     1.0  0.57918  0.86680  0.42213  1.0000
  H   H2283     1.0  0.51559  0.92179  0.41932  1.0000
  H   H2284     1.0  0.55380  0.80236  0.62730  1.0000
  H   H2285     1.0  0.51701  0.93297  0.65813  1.0000
  H   H2286     1.0  0.50878  0.89340  0.63462  1.0000
  H   H2287     1.0  0.72989  0.80192  0.52153  1.0000
  H   H2288     1.0  0.67157  0.75448  0.34387  1.0000
  H   H2289     1.0  0.51225  0.93659  0.50135  1.0000
  H   H2290     1.0  0.52478  0.84875  0.54484  1.0000
  H   H2291     1.0  0.73791  0.92410  0.50226  1.0000
  H   H2292     1.0  0.56872  0.75115  0.45520  1.0000
  H   H2293     1.0  0.55757  0.97648  0.65302  1.0000
  H   H2294     1.0  0.60486  0.76463  0.51770  1.0000
  H   H2295     1.0  0.58420  0.88785  0.40124  1.0000
  H   H2296     1.0  0.66438  0.75371  0.53613  1.0000
  H   H2297     1.0  0.73162  0.85195  0.64425  1.0000
  H   H2298     1.0  0.56637  0.82166  0.48731  1.0000
  H   H2299     1.0  0.63319  0.88932  0.38485  1.0000
  H   H2300     1.0  0.72215  0.80571  0.42958  1.0000
  H   H2301     1.0  0.65349  0.77869  0.52958  1.0000
  H   H2302     1.0  0.71588  0.87443  0.53636  1.0000
  H   H2303     1.0  0.54677  0.78871  0.40006  1.0000
  H   H2304     1.0  0.71388  0.90465  0.40318  1.0000
  H   H2305     1.0  0.69064  0.92058  0.40664  1.0000
  H   H2306     1.0  0.70046  0.80691  0.33634  1.0000
  H   H2307     1.0  0.55643  0.82610  0.64416  1.0000
  H   H2308     1.0  0.59857  0.97303  0.61589  1.0000
  H   H2309     1.0  0.55714  0.87653  0.47230  1.0000
  H   H2310     1.0  0.53700  0.87923  0.44868  1.0000
  H   H2311     1.0  0.56486  0.92210  0.40127  1.0000
  H   H2312     1.0  0.59007  0.92913  0.41478  1.0000
  H   H2313     1.0  0.58356  0.83215  0.33831  1.0000
  H   H2314     1.0  0.53865  0.93894  0.51412  1.0000
  H   H2315     1.0  0.52856  0.83671  0.36797  1.0000
  H   H2316     1.0  0.52687  0.84960  0.39753  1.0000
  H   H2317     1.0  0.60768  0.96589  0.64645  1.0000
  H   H2318     1.0  0.65789  0.77550  0.35860  1.0000
  H   H2319     1.0  0.74420  0.95105  0.50186  1.0000
  H   H2320     1.0  0.53742  0.98538  0.50193  1.0000
  H   H2321     1.0  0.56851  0.93590  0.62819  1.0000
  H   H2322     1.0  0.56841  0.90919  0.63679  1.0000
  H   H2323     1.0  0.51863  0.97937  0.55448  1.0000
  H   H2324     1.0  0.62642  0.79324  0.38289  1.0000
  H   H2325     1.0  0.60543  0.79061  0.36029  1.0000
  H   H2326     1.0  0.72819  0.80947  0.39715  1.0000
  H   H2327     1.0  0.71762  0.85691  0.51054  1.0000
  H   H2328     1.0  0.73583  0.87359  0.62402  1.0000
  H   H2329     1.0  0.65678  0.92965  0.44539  1.0000
  H   H2330     1.0  0.63160  0.93249  0.42974  1.0000
  H   H2331     1.0  0.59465  0.91316  0.35271  1.0000
  H   H2332     1.0  0.58705  0.80606  0.43804  1.0000
  H   H2333     1.0  0.59539  0.83022  0.45103  1.0000
  H   H2334     1.0  0.70511  0.83258  0.60500  1.0000
  H   H2335     1.0  0.70552  0.84775  0.57701  1.0000
  H   H2336     1.0  0.66037  0.97033  0.43358  1.0000
  H   H2337     1.0  0.68442  0.98070  0.42037  1.0000
  H   H2338     1.0  0.62502  0.93635  0.62994  1.0000
  H   H2339     1.0  0.62547  0.91148  0.64451  1.0000
  H   H2340     1.0  0.65416  0.76228  0.60761  1.0000
  H   H2341     1.0  0.64267  0.78759  0.60749  1.0000
  H   H2342     1.0  0.56490  0.82026  0.52072  1.0000
  H   H2343     1.0  0.74702  0.76999  0.56011  1.0000
  H   H2344     1.0  0.60340  0.85200  0.33601  1.0000
  H   H2345     1.0  0.66088  0.75718  0.93106  1.0000
  H   H2346     1.0  0.50068  0.94806  0.98150  1.0000
  H   H2347     1.0  0.51837  0.76605  0.81796  1.0000
  H   H2348     1.0  0.57832  0.95763  0.89891  1.0000
  H   H2349     1.0  0.73705  0.80124  0.95744  1.0000
  H   H2350     1.0  0.52308  0.75692  0.78682  1.0000
  H   H2351     1.0  0.63767  0.91306  0.98487  1.0000
  H   H2352     1.0  0.51952  0.96825  0.98769  1.0000
  H   H2353     1.0  0.74363  0.85060  0.86320  1.0000
  H   H2354     1.0  0.72384  0.87571  0.99201  1.0000
  H   H2355     1.0  0.74591  0.93609  0.83886  1.0000
  H   H2356     1.0  0.58661  0.75195  0.77974  1.0000
  H   H2357     1.0  0.61879  0.96800  0.97367  1.0000
  H   H2358     1.0  0.51835  0.99789  0.73845  1.0000
  H   H2359     1.0  0.73414  0.93718  0.89598  1.0000
  H   H2360     1.0  0.73744  0.83313  0.98682  1.0000
  H   H2361     1.0  0.61182  0.98777  0.99560  1.0000
  H   H2362     1.0  0.73589  0.76450  0.79483  1.0000
  H   H2363     1.0  0.53794  0.75012  0.85061  1.0000
  H   H2364     1.0  0.60682  0.95844  0.71430  1.0000
  H   H2365     1.0  0.72014  0.94777  0.84271  1.0000
  H   H2366     1.0  0.55774  0.84233  0.97239  1.0000
  H   H2367     1.0  0.54160  0.82018  0.97910  1.0000
  H   H2368     1.0  0.59988  0.94123  0.88931  1.0000
  H   H2369     1.0  0.67248  0.99561  0.91546  1.0000
  H   H2370     1.0  0.70762  0.76738  0.79043  1.0000
  H   H2371     1.0  0.62569  0.97903  0.71064  1.0000
  H   H2372     1.0  0.58627  0.97334  0.78550  1.0000
  H   H2373     1.0  0.59374  0.98863  0.81200  1.0000
  H   H2374     1.0  0.52715  0.89246  0.71277  1.0000
  H   H2375     1.0  0.50975  0.78544  0.87816  1.0000
  H   H2376     1.0  0.53138  0.91646  0.72861  1.0000
  H   H2377     1.0  0.53916  0.82517  0.78864  1.0000
  H   H2378     1.0  0.52978  0.79906  0.78885  1.0000
  H   H2379     1.0  0.56974  0.77577  0.68325  1.0000
  H   H2380     1.0  0.55192  0.76069  0.70209  1.0000
  H   H2381     1.0  0.70617  0.94300  0.89816  1.0000
  H   H2382     1.0  0.58876  0.80976  0.81179  1.0000
  H   H2383     1.0  0.61293  0.80303  0.79573  1.0000
  H   H2384     1.0  0.60736  0.90115  0.85012  1.0000
  H   H2385     1.0  0.59953  0.89603  0.81850  1.0000
  H   H2386     1.0  0.58892  0.94788  0.95130  1.0000
  H   H2387     1.0  0.61191  0.93446  0.96296  1.0000
  H   H2388     1.0  0.52251  0.97505  0.93600  1.0000
  H   H2389     1.0  0.53147  0.93115  0.85335  1.0000
  H   H2390     1.0  0.54997  0.93016  0.87891  1.0000
  H   H2391     1.0  0.72012  0.87580  0.89787  1.0000
  H   H2392     1.0  0.69375  0.78343  0.97616  1.0000
  H   H2393     1.0  0.70652  0.80681  0.98596  1.0000
  H   H2394     1.0  0.69253  0.90978  0.83820  1.0000
  H   H2395     1.0  0.68051  0.93479  0.84056  1.0000
  H   H2396     1.0  0.51194  0.86404  0.79160  1.0000
  H   H2397     1.0  0.74398  0.88819  0.90881  1.0000
  H   H2398     1.0  0.59596  0.75299  0.97705  1.0000
  H   H2399     1.0  0.74609  0.78895  0.92936  1.0000
  H   H2400     1.0  0.50845  0.99903  0.93865  1.0000
  H   H2401     1.0  0.72132  0.90300  0.99641  1.0000
  H   H2402     1.0  0.80035  0.01830  0.13298  1.0000
  H   H2403     1.0  0.92621  0.00858  0.13166  1.0000
  H   H2404     1.0  0.82198  0.10270  0.33085  1.0000
  H   H2405     1.0  0.77908  0.18426  0.21541  1.0000
  H   H2406     1.0  0.75505  0.15084  0.16565  1.0000
  H   H2407     1.0  0.75967  0.07937  0.31103  1.0000
  H   H2408     1.0  0.90936  0.15293  0.01989  1.0000
  H   H2409     1.0  0.76513  0.20777  0.22203  1.0000
  H   H2410     1.0  0.92327  0.22605  0.32369  1.0000
  H   H2411     1.0  0.86505  0.17526  0.25337  1.0000
  H   H2412     1.0  0.86143  0.20545  0.04234  1.0000
  H   H2413     1.0  0.75028  0.14708  0.31385  1.0000
  H   H2414     1.0  0.85581  0.14686  0.31235  1.0000
  H   H2415     1.0  0.98718  0.06589  0.29852  1.0000
  H   H2416     1.0  0.76536  0.01949  0.02056  1.0000
  H   H2417     1.0  0.88523  0.01599  0.05518  1.0000
  H   H2418     1.0  0.96265  0.12032  0.01509  1.0000
  H   H2419     1.0  0.77403  0.04376  0.03297  1.0000
  H   H2420     1.0  0.86382  0.15019  0.23936  1.0000
  H   H2421     1.0  0.75562  0.16084  0.19687  1.0000
  H   H2422     1.0  0.96137  0.01884  0.03563  1.0000
  H   H2423     1.0  0.96389  0.05487  0.01626  1.0000
  H   H2424     1.0  0.93438  0.12487  0.01622  1.0000
  H   H2425     1.0  0.94374  0.12063  0.10499  1.0000
  H   H2426     1.0  0.86997  0.06710  0.05402  1.0000
  H   H2427     1.0  0.85058  0.05151  0.06990  1.0000
  H   H2428     1.0  0.88449  0.04016  0.29595  1.0000
  H   H2429     1.0  0.89160  0.03621  0.26385  1.0000
  H   H2430     1.0  0.78491  0.12855  0.06842  1.0000
  H   H2431     1.0  0.76860  0.11468  0.04659  1.0000
  H   H2432     1.0  0.85127  0.08381  0.14845  1.0000
  H   H2433     1.0  0.85545  0.10232  0.17283  1.0000
  H   H2434     1.0  0.83930  0.06908  0.22005  1.0000
  H   H2435     1.0  0.86370  0.05810  0.20853  1.0000
  H   H2436     1.0  0.98995  0.07375  0.26657  1.0000
  H   H2437     1.0  0.76091  0.01442  0.09470  1.0000
  H   H2438     1.0  0.86858  0.20503  0.22138  1.0000
  H   H2439     1.0  0.86288  0.18762  0.19624  1.0000
  H   H2440     1.0  0.93580  0.08560  0.25573  1.0000
  H   H2441     1.0  0.88606  0.10040  0.02345  1.0000
  H   H2442     1.0  0.76431  0.19923  0.28060  1.0000
  H   H2443     1.0  0.85223  0.10474  0.29263  1.0000
  H   H2444     1.0  0.83400  0.08615  0.27996  1.0000
  H   H2445     1.0  0.87838  0.13675  0.04352  1.0000
  H   H2446     1.0  0.85446  0.14059  0.06140  1.0000
  H   H2447     1.0  0.86709  0.23584  0.10306  1.0000
  H   H2448     1.0  0.87581  0.18453  0.05638  1.0000
  H   H2449     1.0  0.95397  0.23727  0.01525  1.0000
  H   H2450     1.0  0.84970  0.17246  0.30198  1.0000
  H   H2451     1.0  0.80687  0.02633  0.30354  1.0000
  H   H2452     1.0  0.80583  0.05272  0.29369  1.0000
  H   H2453     1.0  0.78772  0.12919  0.13553  1.0000
  H   H2454     1.0  0.81333  0.12916  0.12045  1.0000
  H   H2455     1.0  0.78616  0.24051  0.13623  1.0000
  H   H2456     1.0  0.94373  0.17904  0.17615  1.0000
  H   H2457     1.0  0.96693  0.19480  0.17136  1.0000
  H   H2458     1.0  0.84504  0.06161  0.11475  1.0000
  H   H2459     1.0  0.82510  0.04199  0.11838  1.0000
  H   H2460     1.0  0.95840  0.02621  0.26922  1.0000
  H   H2461     1.0  0.96242  0.02819  0.23614  1.0000
  H   H2462     1.0  0.93438  0.17632  0.29038  1.0000
  H   H2463     1.0  0.97144  0.11438  0.10077  1.0000
  H   H2464     1.0  0.87707  0.12293  0.20879  1.0000
  H   H2465     1.0  0.85174  0.11525  0.22145  1.0000
  H   H2466     1.0  0.99641  0.07187  0.01807  1.0000
  H   H2467     1.0  0.82495  0.01005  0.14699  1.0000
  H   H2468     1.0  0.88697  0.02500  0.08678  1.0000
  H   H2469     1.0  0.81196  0.23123  0.29884  1.0000
  H   H2470     1.0  0.95134  0.03684  0.05818  1.0000
  H   H2471     1.0  0.77956  0.19743  0.30889  1.0000
  H   H2472     1.0  0.93312  0.05950  0.26624  1.0000
  H   H2473     1.0  0.92818  0.11402  0.15801  1.0000
  H   H2474     1.0  0.92444  0.13745  0.17521  1.0000
  H   H2475     1.0  0.84840  0.17696  0.08644  1.0000
  H   H2476     1.0  0.82687  0.15878  0.08824  1.0000
  H   H2477     1.0  0.91291  0.19191  0.27872  1.0000
  H   H2478     1.0  0.89218  0.23960  0.08751  1.0000
  H   H2479     1.0  0.76647  0.10554  0.30380  1.0000
  H   H2480     1.0  0.75277  0.24764  0.22513  1.0000
  H   H2481     1.0  0.90783  0.12727  0.32632  1.0000
  H   H2482     1.0  0.97412  0.24165  0.33097  1.0000
  H   H2483     1.0  0.75957  0.24803  0.14481  1.0000
  H   H2484     1.0  0.77702  0.24860  0.24298  1.0000
  H   H2485     1.0  0.99200  0.09692  0.00490  1.0000
  H   H2486     1.0  0.79749  0.08835  0.32978  1.0000
  H   H2487     1.0  0.89628  0.06526  0.00380  1.0000
  H   H2488     1.0  0.91464  0.20981  0.63345  1.0000
  H   H2489     1.0  0.95094  0.00135  0.52772  1.0000
  H   H2490     1.0  0.95545  0.12477  0.52334  1.0000
  H   H2491     1.0  0.79757  0.04320  0.57052  1.0000
  H   H2492     1.0  0.92251  0.20454  0.58333  1.0000
  H   H2493     1.0  0.95982  0.14876  0.50754  1.0000
  H   H2494     1.0  0.78853  0.22377  0.64911  1.0000
  H   H2495     1.0  0.83795  0.17507  0.59647  1.0000
  H   H2496     1.0  0.97623  0.24021  0.48944  1.0000
  H   H2497     1.0  0.88040  0.04124  0.40503  1.0000
  H   H2498     1.0  0.82342  0.23527  0.57300  1.0000
  H   H2499     1.0  0.77408  0.13611  0.35890  1.0000
  H   H2500     1.0  0.89636  0.20211  0.56991  1.0000
  H   H2501     1.0  0.99223  0.12184  0.41397  1.0000
  H   H2502     1.0  0.91129  0.01793  0.35222  1.0000
  H   H2503     1.0  0.92188  0.00220  0.61732  1.0000
  H   H2504     1.0  0.75834  0.19353  0.47558  1.0000
  H   H2505     1.0  0.92187  0.21965  0.35623  1.0000
  H   H2506     1.0  0.95821  0.02233  0.66078  1.0000
  H   H2507     1.0  0.84605  0.09809  0.66175  1.0000
  H   H2508     1.0  0.97324  0.19319  0.35319  1.0000
  H   H2509     1.0  0.89640  0.07899  0.37219  1.0000
  H   H2510     1.0  0.97758  0.19495  0.38623  1.0000
  H   H2511     1.0  0.75975  0.01676  0.55425  1.0000
  H   H2512     1.0  0.91294  0.24478  0.61401  1.0000
  H   H2513     1.0  0.81746  0.02649  0.55742  1.0000
  H   H2514     1.0  0.75487  0.11943  0.37338  1.0000
  H   H2515     1.0  0.85852  0.19223  0.58587  1.0000
  H   H2516     1.0  0.75958  0.07313  0.39844  1.0000
  H   H2517     1.0  0.75941  0.08392  0.36760  1.0000
  H   H2518     1.0  0.91922  0.08614  0.39052  1.0000
  H   H2519     1.0  0.90406  0.09676  0.60620  1.0000
  H   H2520     1.0  0.88026  0.09497  0.62474  1.0000
  H   H2521     1.0  0.97032  0.02598  0.57741  1.0000
  H   H2522     1.0  0.94449  0.02517  0.59191  1.0000
  H   H2523     1.0  0.91337  0.01478  0.58920  1.0000
  H   H2524     1.0  0.90234  0.12700  0.54638  1.0000
  H   H2525     1.0  0.88643  0.14931  0.53966  1.0000
  H   H2526     1.0  0.93939  0.03819  0.42682  1.0000
  H   H2527     1.0  0.93945  0.06531  0.42046  1.0000
  H   H2528     1.0  0.83044  0.05870  0.40892  1.0000
  H   H2529     1.0  0.84633  0.08049  0.40001  1.0000
  H   H2530     1.0  0.83891  0.21131  0.61543  1.0000
  H   H2531     1.0  0.85102  0.21405  0.43693  1.0000
  H   H2532     1.0  0.79729  0.23798  0.55958  1.0000
  H   H2533     1.0  0.91319  0.16306  0.62235  1.0000
  H   H2534     1.0  0.89859  0.14857  0.64520  1.0000
  H   H2535     1.0  0.80489  0.18093  0.54870  1.0000
  H   H2536     1.0  0.83139  0.17037  0.54944  1.0000
  H   H2537     1.0  0.81877  0.14052  0.42485  1.0000
  H   H2538     1.0  0.79937  0.13437  0.44835  1.0000
  H   H2539     1.0  0.87831  0.12239  0.39881  1.0000
  H   H2540     1.0  0.89064  0.10286  0.41762  1.0000
  H   H2541     1.0  0.83935  0.19258  0.42084  1.0000
  H   H2542     1.0  0.92197  0.13840  0.35214  1.0000
  H   H2543     1.0  0.87713  0.05831  0.43109  1.0000
  H   H2544     1.0  0.85603  0.23317  0.61985  1.0000
  H   H2545     1.0  0.76241  0.18053  0.56877  1.0000
  H   H2546     1.0  0.98316  0.14199  0.45256  1.0000
  H   H2547     1.0  0.89317  0.24836  0.46311  1.0000
  H   H2548     1.0  0.90552  0.21883  0.66327  1.0000
  H   H2549     1.0  0.98323  0.01760  0.64546  1.0000
  H   H2550     1.0  0.93585  0.11652  0.66546  1.0000
  H   H2551     1.0  0.76275  0.19247  0.99717  1.0000
  H   H2552     1.0  0.99511  0.23172  0.78925  1.0000
  H   H2553     1.0  0.99032  0.04218  0.79609  1.0000
  H   H2554     1.0  0.97848  0.06534  0.78417  1.0000
  H   H2555     1.0  0.94289  0.03594  0.72615  1.0000
  H   H2556     1.0  0.79319  0.00083  0.80445  1.0000
  H   H2557     1.0  0.81453  0.05497  0.67470  1.0000
  H   H2558     1.0  0.83517  0.08395  0.68757  1.0000
  H   H2559     1.0  0.83009  0.18277  0.98366  1.0000
  H   H2560     1.0  0.98800  0.16144  0.71661  1.0000
  H   H2561     1.0  0.91654  0.06593  0.98011  1.0000
  H   H2562     1.0  0.92695  0.18580  0.68967  1.0000
  H   H2563     1.0  0.89378  0.09813  0.99131  1.0000
  H   H2564     1.0  0.89901  0.01111  0.70669  1.0000
  H   H2565     1.0  0.84674  0.01989  0.90084  1.0000
  H   H2566     1.0  0.99070  0.23461  0.75634  1.0000
  H   H2567     1.0  0.89948  0.16468  0.99186  1.0000
  H   H2568     1.0  0.97911  0.03929  0.88953  1.0000
  H   H2569     1.0  0.99406  0.06184  0.89788  1.0000
  H   H2570     1.0  0.85642  0.18235  0.97041  1.0000
  H   H2571     1.0  0.91790  0.16009  0.69588  1.0000
  H   H2572     1.0  0.89992  0.22023  0.77143  1.0000
  H   H2573     1.0  0.75249  0.20579  0.90879  1.0000
  H   H2574     1.0  0.88232  0.07400  0.69238  1.0000
  H   H2575     1.0  0.86187  0.10945  0.87718  1.0000
  H   H2576     1.0  0.79077  0.07355  0.74574  1.0000
  H   H2577     1.0  0.79409  0.05562  0.72055  1.0000
  H   H2578     1.0  0.98990  0.00152  0.84507  1.0000
  H   H2579     1.0  0.93701  0.19279  0.94005  1.0000
  H   H2580     1.0  0.91663  0.17427  0.93291  1.0000
  H   H2581     1.0  0.86953  0.10915  0.75559  1.0000
  H   H2582     1.0  0.87844  0.09706  0.78386  1.0000
  H   H2583     1.0  0.90802  0.22812  0.74075  1.0000
  H   H2584     1.0  0.77022  0.11945  0.75799  1.0000
  H   H2585     1.0  0.86477  0.21525  0.70350  1.0000
  H   H2586     1.0  0.87714  0.00555  0.79527  1.0000
  H   H2587     1.0  0.76251  0.09670  0.77474  1.0000
  H   H2588     1.0  0.90395  0.10409  0.94904  1.0000
  H   H2589     1.0  0.82726  0.16390  0.93369  1.0000
  H   H2590     1.0  0.80768  0.15553  0.95596  1.0000
  H   H2591     1.0  0.89852  0.20773  0.94524  1.0000
  H   H2592     1.0  0.90193  0.20344  0.91239  1.0000
  H   H2593     1.0  0.95634  0.07386  0.99359  1.0000
  H   H2594     1.0  0.83871  0.12571  0.87832  1.0000
  H   H2595     1.0  0.92567  0.01952  0.82428  1.0000
  H   H2596     1.0  0.91644  0.23490  0.85968  1.0000
  H   H2597     1.0  0.95788  0.18660  0.71440  1.0000
  H   H2598     1.0  0.96672  0.21288  0.71410  1.0000
  H   H2599     1.0  0.93874  0.23484  0.98703  1.0000
  H   H2600     1.0  0.99184  0.16509  0.88307  1.0000
  H   H2601     1.0  0.94618  0.14155  0.67289  1.0000
  H   H2602     1.0  0.84969  0.07594  0.81605  1.0000
  H   H2603     1.0  0.84938  0.07261  0.84930  1.0000
  H   H2604     1.0  0.90545  0.07758  0.86684  1.0000
  H   H2605     1.0  0.92880  0.06246  0.86036  1.0000
  H   H2606     1.0  0.78428  0.22904  0.68161  1.0000
  H   H2607     1.0  0.94921  0.03935  0.75856  1.0000
  H   H2608     1.0  0.90388  0.05754  0.70187  1.0000
  H   H2609     1.0  0.85024  0.00822  0.80639  1.0000
  H   H2610     1.0  0.83206  0.13140  0.96143  1.0000
  H   H2611     1.0  0.86042  0.13216  0.96633  1.0000
  H   H2612     1.0  0.82943  0.04189  0.90209  1.0000
  H   H2613     1.0  0.78614  0.05110  0.67446  1.0000
  H   H2614     1.0  0.96971  0.16483  0.90436  1.0000
  H   H2615     1.0  0.87109  0.21723  0.87721  1.0000
  H   H2616     1.0  0.84421  0.22586  0.87207  1.0000
  H   H2617     1.0  0.97023  0.12441  0.82720  1.0000
  H   H2618     1.0  0.98416  0.14808  0.83305  1.0000
  H   H2619     1.0  0.96307  0.14782  0.71763  1.0000
  H   H2620     1.0  0.84493  0.19655  0.71192  1.0000
  H   H2621     1.0  0.90097  0.08706  0.92291  1.0000
  H   H2622     1.0  0.75455  0.19185  0.96508  1.0000
  H   H2623     1.0  0.86699  0.43456  0.24702  1.0000
  H   H2624     1.0  0.93615  0.37268  0.31979  1.0000
  H   H2625     1.0  0.93483  0.41501  0.00049  1.0000
  H   H2626     1.0  0.96410  0.26243  0.31225  1.0000
  H   H2627     1.0  0.89363  0.43505  0.29065  1.0000
  H   H2628     1.0  0.84660  0.30431  0.01213  1.0000
  H   H2629     1.0  0.87805  0.27672  0.17058  1.0000
  H   H2630     1.0  0.87469  0.41431  0.29109  1.0000
  H   H2631     1.0  0.98917  0.30426  0.13119  1.0000
  H   H2632     1.0  0.96632  0.32031  0.22566  1.0000
  H   H2633     1.0  0.98778  0.35922  0.29105  1.0000
  H   H2634     1.0  0.84968  0.37582  0.01664  1.0000
  H   H2635     1.0  0.82002  0.49187  0.11256  1.0000
  H   H2636     1.0  0.80107  0.40855  0.29872  1.0000
  H   H2637     1.0  0.77159  0.47583  0.22555  1.0000
  H   H2638     1.0  0.98933  0.25795  0.14255  1.0000
  H   H2639     1.0  0.86465  0.45518  0.26914  1.0000
  H   H2640     1.0  0.87469  0.40854  0.01300  1.0000
  H   H2641     1.0  0.88426  0.42332  0.03900  1.0000
  H   H2642     1.0  0.98721  0.43227  0.28626  1.0000
  H   H2643     1.0  0.96305  0.29498  0.13922  1.0000
  H   H2644     1.0  0.85779  0.42500  0.32822  1.0000
  H   H2645     1.0  0.96915  0.43760  0.16493  1.0000
  H   H2646     1.0  0.94286  0.44618  0.17332  1.0000
  H   H2647     1.0  0.85576  0.26701  0.15311  1.0000
  H   H2648     1.0  0.82367  0.29008  0.02249  1.0000
  H   H2649     1.0  0.77340  0.33975  0.12084  1.0000
  H   H2650     1.0  0.78579  0.32894  0.09362  1.0000
  H   H2651     1.0  0.80192  0.30745  0.16744  1.0000
  H   H2652     1.0  0.82439  0.29476  0.15344  1.0000
  H   H2653     1.0  0.96058  0.39410  0.02653  1.0000
  H   H2654     1.0  0.98017  0.39249  0.05091  1.0000
  H   H2655     1.0  0.96322  0.39116  0.11039  1.0000
  H   H2656     1.0  0.93568  0.38849  0.11915  1.0000
  H   H2657     1.0  0.78411  0.42580  0.05850  1.0000
  H   H2658     1.0  0.77748  0.39970  0.06631  1.0000
  H   H2659     1.0  0.88532  0.49586  0.25333  1.0000
  H   H2660     1.0  0.85523  0.46250  0.07439  1.0000
  H   H2661     1.0  0.82984  0.46456  0.05901  1.0000
  H   H2662     1.0  0.91298  0.43967  0.12049  1.0000
  H   H2663     1.0  0.89496  0.43804  0.09450  1.0000
  H   H2664     1.0  0.94405  0.36125  0.19801  1.0000
  H   H2665     1.0  0.94409  0.37854  0.17189  1.0000
  H   H2666     1.0  0.94147  0.31866  0.20907  1.0000
  H   H2667     1.0  0.82630  0.26973  0.10410  1.0000
  H   H2668     1.0  0.91097  0.38590  0.32028  1.0000
  H   H2669     1.0  0.82471  0.38636  0.00625  1.0000
  H   H2670     1.0  0.87263  0.35044  0.26097  1.0000
  H   H2671     1.0  0.88553  0.35487  0.29041  1.0000
  H   H2672     1.0  0.98608  0.44872  0.31314  1.0000
  H   H2673     1.0  0.99933  0.26214  0.19883  1.0000
  H   H2674     1.0  0.99676  0.41082  0.13478  1.0000
  H   H2675     1.0  0.99992  0.46251  0.09507  1.0000
  H   H2676     1.0  0.81293  0.33534  0.32997  1.0000
  H   H2677     1.0  0.78739  0.49804  0.21804  1.0000
  H   H2678     1.0  0.99513  0.43788  0.12828  1.0000
  H   H2679     1.0  0.78073  0.40007  0.31997  1.0000
  H   H2680     1.0  0.99714  0.26970  0.00991  1.0000
  H   H2681     1.0  0.80935  0.25291  0.08639  1.0000
  H   H2682     1.0  0.79276  0.25165  0.30116  1.0000
  H   H2683     1.0  0.91977  0.43844  0.00274  1.0000
  H   H2684     1.0  0.75105  0.38098  0.35613  1.0000
  H   H2685     1.0  0.98448  0.48952  0.64706  1.0000
  H   H2686     1.0  0.76654  0.26223  0.47681  1.0000
  H   H2687     1.0  0.79130  0.29282  0.39999  1.0000
  H   H2688     1.0  0.79066  0.34775  0.34477  1.0000
  H   H2689     1.0  0.98689  0.37134  0.40389  1.0000
  H   H2690     1.0  0.75070  0.43673  0.37663  1.0000
  H   H2691     1.0  0.75468  0.39425  0.65817  1.0000
  H   H2692     1.0  0.98154  0.46323  0.39382  1.0000
  H   H2693     1.0  0.87181  0.46762  0.51910  1.0000
  H   H2694     1.0  0.78003  0.46060  0.57859  1.0000
  H   H2695     1.0  0.77997  0.39665  0.45141  1.0000
  H   H2696     1.0  0.98509  0.39739  0.39291  1.0000
  H   H2697     1.0  0.76162  0.36683  0.38212  1.0000
  H   H2698     1.0  0.98597  0.41361  0.55508  1.0000
  H   H2699     1.0  0.79058  0.44134  0.55797  1.0000
  H   H2700     1.0  0.87353  0.40342  0.33819  1.0000
  H   H2701     1.0  0.99560  0.36022  0.55079  1.0000
  H   H2702     1.0  0.86900  0.47740  0.57382  1.0000
  H   H2703     1.0  0.97503  0.34476  0.53688  1.0000
  H   H2704     1.0  0.90361  0.48233  0.56353  1.0000
  H   H2705     1.0  0.79057  0.30127  0.36811  1.0000
  H   H2706     1.0  0.79276  0.28410  0.50406  1.0000
  H   H2707     1.0  0.78820  0.30837  0.51917  1.0000
  H   H2708     1.0  0.90939  0.37590  0.54084  1.0000
  H   H2709     1.0  0.89929  0.40103  0.54824  1.0000
  H   H2710     1.0  0.79434  0.35886  0.47277  1.0000
  H   H2711     1.0  0.80985  0.38178  0.47740  1.0000
  H   H2712     1.0  0.80226  0.38472  0.37683  1.0000
  H   H2713     1.0  0.83016  0.37967  0.38155  1.0000
  H   H2714     1.0  0.89232  0.27011  0.51940  1.0000
  H   H2715     1.0  0.86594  0.27219  0.50651  1.0000
  H   H2716     1.0  0.84069  0.30090  0.45206  1.0000
  H   H2717     1.0  0.82096  0.29029  0.43143  1.0000
  H   H2718     1.0  0.98170  0.38855  0.54189  1.0000
  H   H2719     1.0  0.84384  0.35382  0.47803  1.0000
  H   H2720     1.0  0.86910  0.34539  0.46589  1.0000
  H   H2721     1.0  0.91437  0.46041  0.40596  1.0000
  H   H2722     1.0  0.90037  0.43911  0.41965  1.0000
  H   H2723     1.0  0.95142  0.41224  0.60755  1.0000
  H   H2724     1.0  0.92721  0.41280  0.58961  1.0000
  H   H2725     1.0  0.94124  0.39219  0.45506  1.0000
  H   H2726     1.0  0.96249  0.38229  0.43603  1.0000
  H   H2727     1.0  0.92462  0.35956  0.45193  1.0000
  H   H2728     1.0  0.93451  0.34874  0.42336  1.0000
  H   H2729     1.0  0.79114  0.39027  0.42154  1.0000
  H   H2730     1.0  0.93346  0.32607  0.52297  1.0000
  H   H2731     1.0  0.92872  0.29884  0.52164  1.0000
  H   H2732     1.0  0.86730  0.42598  0.53637  1.0000
  H   H2733     1.0  0.88288  0.43719  0.51175  1.0000
  H   H2734     1.0  0.94738  0.26101  0.45063  1.0000
  H   H2735     1.0  0.93932  0.26874  0.48138  1.0000
  H   H2736     1.0  0.83551  0.40483  0.60603  1.0000
  H   H2737     1.0  0.82446  0.37959  0.60165  1.0000
  H   H2738     1.0  0.90674  0.25781  0.64264  1.0000
  H   H2739     1.0  0.89999  0.47263  0.51778  1.0000
  H   H2740     1.0  0.86011  0.42862  0.61216  1.0000
  H   H2741     1.0  0.85417  0.43621  0.58071  1.0000
  H   H2742     1.0  0.76314  0.30356  0.43923  1.0000
  H   H2743     1.0  0.95509  0.46566  0.38124  1.0000
  H   H2744     1.0  0.91394  0.26346  0.44903  1.0000
  H   H2745     1.0  0.85427  0.49963  0.56385  1.0000
  H   H2746     1.0  0.76331  0.32126  0.98735  1.0000
  H   H2747     1.0  0.97321  0.44240  0.89514  1.0000
  H   H2748     1.0  0.85916  0.26028  0.71301  1.0000
  H   H2749     1.0  0.86121  0.25026  0.78906  1.0000
  H   H2750     1.0  0.84469  0.25322  0.74063  1.0000
  H   H2751     1.0  0.83687  0.26443  0.78477  1.0000
  H   H2752     1.0  0.97922  0.44355  0.76815  1.0000
  H   H2753     1.0  0.82929  0.25689  0.91124  1.0000
  H   H2754     1.0  0.90931  0.48923  0.89429  1.0000
  H   H2755     1.0  0.95390  0.45132  0.82232  1.0000
  H   H2756     1.0  0.97713  0.42893  0.92403  1.0000
  H   H2757     1.0  0.78306  0.31425  0.88407  1.0000
  H   H2758     1.0  0.87997  0.49485  0.83263  1.0000
  H   H2759     1.0  0.85335  0.27183  0.91326  1.0000
  H   H2760     1.0  0.93073  0.46554  0.83189  1.0000
  H   H2761     1.0  0.90076  0.36222  0.78105  1.0000
  H   H2762     1.0  0.78889  0.30168  0.85503  1.0000
  H   H2763     1.0  0.84569  0.46889  0.84874  1.0000
  H   H2764     1.0  0.84892  0.45014  0.82442  1.0000
  H   H2765     1.0  0.86644  0.28345  0.84250  1.0000
  H   H2766     1.0  0.89408  0.28800  0.83545  1.0000
  H   H2767     1.0  0.83729  0.31041  0.83819  1.0000
  H   H2768     1.0  0.82945  0.32848  0.81456  1.0000
  H   H2769     1.0  0.97488  0.30879  0.96881  1.0000
  H   H2770     1.0  0.96186  0.30597  0.93916  1.0000
  H   H2771     1.0  0.95419  0.31540  0.76863  1.0000
  H   H2772     1.0  0.92927  0.30251  0.77418  1.0000
  H   H2773     1.0  0.76849  0.33220  0.81702  1.0000
  H   H2774     1.0  0.88128  0.38987  0.95724  1.0000
  H   H2775     1.0  0.88402  0.41726  0.96028  1.0000
  H   H2776     1.0  0.96429  0.27183  0.85110  1.0000
  H   H2777     1.0  0.94862  0.28898  0.83227  1.0000
  H   H2778     1.0  0.83891  0.30911  0.90735  1.0000
  H   H2779     1.0  0.84451  0.33535  0.91552  1.0000
  H   H2780     1.0  0.88884  0.34807  0.80623  1.0000
  H   H2781     1.0  0.89429  0.36238  0.84738  1.0000
  H   H2782     1.0  0.91890  0.35259  0.83492  1.0000
  H   H2783     1.0  0.95610  0.42740  0.77119  1.0000
  H   H2784     1.0  0.78828  0.28562  0.95701  1.0000
  H   H2785     1.0  0.92540  0.45578  0.90018  1.0000
  H   H2786     1.0  0.90024  0.45401  0.91610  1.0000
  H   H2787     1.0  0.86609  0.45917  0.95319  1.0000
  H   H2788     1.0  0.83797  0.46021  0.95963  1.0000
  H   H2789     1.0  0.91272  0.35352  0.92361  1.0000
  H   H2790     1.0  0.88555  0.36209  0.92091  1.0000
  H   H2791     1.0  0.84448  0.43259  0.76203  1.0000
  H   H2792     1.0  0.82776  0.41397  0.77723  1.0000
  H   H2793     1.0  0.88133  0.28314  0.77843  1.0000
  H   H2794     1.0  0.86186  0.29530  0.79810  1.0000
  H   H2795     1.0  0.94224  0.32323  0.87670  1.0000
  H   H2796     1.0  0.93358  0.30235  0.89616  1.0000
  H   H2797     1.0  0.91874  0.40062  0.84379  1.0000
  H   H2798     1.0  0.93797  0.42031  0.85068  1.0000
  H   H2799     1.0  0.76923  0.46402  0.93486  1.0000
  H   H2800     1.0  0.79446  0.45089  0.93434  1.0000
  H   H2801     1.0  0.78903  0.28737  0.99043  1.0000
  H   H2802     1.0  0.89704  0.25522  0.85852  1.0000
  H   H2803     1.0  0.84509  0.46917  0.66780  1.0000
  H   H2804     1.0  0.81675  0.47313  0.66970  1.0000
  H   H2805     1.0  0.93899  0.71594  0.02391  1.0000
  H   H2806     1.0  0.77890  0.71757  0.04115  1.0000
  H   H2807     1.0  0.95014  0.66218  0.12704  1.0000
  H   H2808     1.0  0.83250  0.71505  0.30351  1.0000
  H   H2809     1.0  0.79778  0.53449  0.02287  1.0000
  H   H2810     1.0  0.76460  0.74047  0.03268  1.0000
  H   H2811     1.0  0.94358  0.65322  0.22914  1.0000
  H   H2812     1.0  0.99852  0.74985  0.24868  1.0000
  H   H2813     1.0  0.76855  0.61738  0.13401  1.0000
  H   H2814     1.0  0.76277  0.52791  0.13773  1.0000
  H   H2815     1.0  0.77380  0.69141  0.32805  1.0000
  H   H2816     1.0  0.82378  0.51273  0.23676  1.0000
  H   H2817     1.0  0.99801  0.51371  0.21956  1.0000
  H   H2818     1.0  0.84314  0.50370  0.25892  1.0000
  H   H2819     1.0  0.94773  0.62598  0.22642  1.0000
  H   H2820     1.0  0.78364  0.66796  0.31458  1.0000
  H   H2821     1.0  0.82160  0.71318  0.27261  1.0000
  H   H2822     1.0  0.84666  0.69412  0.20624  1.0000
  H   H2823     1.0  0.83616  0.71775  0.21851  1.0000
  H   H2824     1.0  0.78349  0.61948  0.04570  1.0000
  H   H2825     1.0  0.91638  0.62452  0.32336  1.0000
  H   H2826     1.0  0.93488  0.64535  0.31912  1.0000
  H   H2827     1.0  0.93691  0.60650  0.26147  1.0000
  H   H2828     1.0  0.76907  0.73808  0.29662  1.0000
  H   H2829     1.0  0.77501  0.67451  0.23360  1.0000
  H   H2830     1.0  0.79348  0.55985  0.03515  1.0000
  H   H2831     1.0  0.90127  0.59591  0.05179  1.0000
  H   H2832     1.0  0.86316  0.59707  0.24563  1.0000
  H   H2833     1.0  0.86787  0.58712  0.21487  1.0000
  H   H2834     1.0  0.97680  0.67219  0.12475  1.0000
  H   H2835     1.0  0.86176  0.55434  0.28883  1.0000
  H   H2836     1.0  0.87683  0.57502  0.30236  1.0000
  H   H2837     1.0  0.75039  0.73275  0.07476  1.0000
  H   H2838     1.0  0.81729  0.55848  0.21702  1.0000
  H   H2839     1.0  0.79245  0.57217  0.21497  1.0000
  H   H2840     1.0  0.81676  0.67129  0.05781  1.0000
  H   H2841     1.0  0.83300  0.69357  0.05213  1.0000
  H   H2842     1.0  0.98295  0.62524  0.13800  1.0000
  H   H2843     1.0  0.97602  0.68926  0.26290  1.0000
  H   H2844     1.0  0.87142  0.66585  0.15473  1.0000
  H   H2845     1.0  0.89080  0.67915  0.13604  1.0000
  H   H2846     1.0  0.95080  0.58860  0.24179  1.0000
  H   H2847     1.0  0.92692  0.65744  0.17862  1.0000
  H   H2848     1.0  0.93196  0.63118  0.18721  1.0000
  H   H2849     1.0  0.89830  0.64821  0.07123  1.0000
  H   H2850     1.0  0.88391  0.62451  0.07500  1.0000
  H   H2851     1.0  0.94344  0.52978  0.09832  1.0000
  H   H2852     1.0  0.95735  0.54557  0.07615  1.0000
  H   H2853     1.0  0.92886  0.60203  0.05709  1.0000
  H   H2854     1.0  0.77140  0.59933  0.06375  1.0000
  H   H2855     1.0  0.94867  0.73339  0.04729  1.0000
  H   H2856     1.0  0.91440  0.54326  0.27991  1.0000
  H   H2857     1.0  0.80231  0.63572  0.27825  1.0000
  H   H2858     1.0  0.78417  0.64406  0.25435  1.0000
  H   H2859     1.0  0.92182  0.55084  0.24889  1.0000
  H   H2860     1.0  0.98821  0.60584  0.16104  1.0000
  H   H2861     1.0  0.88817  0.50547  0.22210  1.0000
  H   H2862     1.0  0.75897  0.55350  0.14957  1.0000
  H   H2863     1.0  0.75497  0.66999  0.25692  1.0000
  H   H2864     1.0  0.98197  0.69419  0.23068  1.0000
  H   H2865     1.0  0.83027  0.51460  0.12738  1.0000
  H   H2866     1.0  0.95146  0.52389  0.32830  1.0000
  H   H2867     1.0  0.92445  0.53315  0.32876  1.0000
  H   H2868     1.0  0.79464  0.73822  0.39799  1.0000
  H   H2869     1.0  0.94555  0.53225  0.62089  1.0000
  H   H2870     1.0  0.97396  0.65596  0.39378  1.0000
  H   H2871     1.0  0.88381  0.55364  0.64026  1.0000
  H   H2872     1.0  0.99600  0.53188  0.36579  1.0000
  H   H2873     1.0  0.82494  0.70471  0.41994  1.0000
  H   H2874     1.0  0.87669  0.52990  0.34920  1.0000
  H   H2875     1.0  0.99921  0.71077  0.40674  1.0000
  H   H2876     1.0  0.77866  0.73148  0.45633  1.0000
  H   H2877     1.0  0.90576  0.50790  0.55111  1.0000
  H   H2878     1.0  0.78804  0.64626  0.65049  1.0000
  H   H2879     1.0  0.98992  0.63634  0.46533  1.0000
  H   H2880     1.0  0.79160  0.66876  0.41729  1.0000
  H   H2881     1.0  0.95213  0.60226  0.35149  1.0000
  H   H2882     1.0  0.76378  0.58092  0.44510  1.0000
  H   H2883     1.0  0.77271  0.62365  0.65754  1.0000
  H   H2884     1.0  0.76007  0.60458  0.51322  1.0000
  H   H2885     1.0  0.83858  0.72611  0.40597  1.0000
  H   H2886     1.0  0.97556  0.58815  0.34253  1.0000
  H   H2887     1.0  0.87918  0.65075  0.39513  1.0000
  H   H2888     1.0  0.77198  0.66008  0.43934  1.0000
  H   H2889     1.0  0.93807  0.63333  0.54458  1.0000
  H   H2890     1.0  0.92077  0.61822  0.56403  1.0000
  H   H2891     1.0  0.87918  0.62847  0.37532  1.0000
  H   H2892     1.0  0.75554  0.53771  0.35365  1.0000
  H   H2893     1.0  0.97718  0.71012  0.55799  1.0000
  H   H2894     1.0  0.82215  0.58401  0.51797  1.0000
  H   H2895     1.0  0.99352  0.60592  0.52283  1.0000
  H   H2896     1.0  0.76069  0.56912  0.47517  1.0000
  H   H2897     1.0  0.99081  0.64892  0.43553  1.0000
  H   H2898     1.0  0.91812  0.73189  0.62130  1.0000
  H   H2899     1.0  0.97318  0.73799  0.61423  1.0000
  H   H2900     1.0  0.96816  0.54875  0.61599  1.0000
  H   H2901     1.0  0.88403  0.74351  0.45615  1.0000
  H   H2902     1.0  0.85453  0.63869  0.65641  1.0000
  H   H2903     1.0  0.86331  0.54747  0.36979  1.0000
  H   H2904     1.0  0.90577  0.56837  0.33981  1.0000
  H   H2905     1.0  0.89726  0.68506  0.63761  1.0000
  H   H2906     1.0  0.87538  0.69944  0.62478  1.0000
  H   H2907     1.0  0.89897  0.58372  0.36651  1.0000
  H   H2908     1.0  0.77222  0.70660  0.46879  1.0000
  H   H2909     1.0  0.78561  0.62881  0.53341  1.0000
  H   H2910     1.0  0.95766  0.66232  0.58828  1.0000
  H   H2911     1.0  0.94624  0.66511  0.61881  1.0000
  H   H2912     1.0  0.96488  0.67600  0.41426  1.0000
  H   H2913     1.0  0.89283  0.66690  0.44740  1.0000
  H   H2914     1.0  0.89306  0.65743  0.47887  1.0000
  H   H2915     1.0  0.84569  0.72481  0.49461  1.0000
  H   H2916     1.0  0.80374  0.66633  0.50629  1.0000
  H   H2917     1.0  0.82653  0.66555  0.48597  1.0000
  H   H2918     1.0  0.79092  0.60288  0.54317  1.0000
  H   H2919     1.0  0.82591  0.57691  0.40903  1.0000
  H   H2920     1.0  0.80324  0.56923  0.42730  1.0000
  H   H2921     1.0  0.94801  0.72527  0.49998  1.0000
  H   H2922     1.0  0.94335  0.72657  0.46696  1.0000
  H   H2923     1.0  0.84527  0.58011  0.48220  1.0000
  H   H2924     1.0  0.84096  0.56659  0.45342  1.0000
  H   H2925     1.0  0.96266  0.57074  0.43089  1.0000
  H   H2926     1.0  0.97190  0.59183  0.41213  1.0000
  H   H2927     1.0  0.76536  0.67572  0.56867  1.0000
  H   H2928     1.0  0.95941  0.73092  0.64233  1.0000
  H   H2929     1.0  0.96684  0.73550  0.56344  1.0000
  H   H2930     1.0  0.98561  0.74365  0.43500  1.0000
  H   H2931     1.0  0.78838  0.62589  0.47447  1.0000
  H   H2932     1.0  0.79731  0.59981  0.47811  1.0000
  H   H2933     1.0  0.84586  0.69966  0.48076  1.0000
  H   H2934     1.0  0.83898  0.60619  0.51446  1.0000
  H   H2935     1.0  0.87355  0.61864  0.66254  1.0000
  H   H2936     1.0  0.98934  0.72882  0.38414  1.0000
  H   H2937     1.0  0.93572  0.61906  0.61710  1.0000
  H   H2938     1.0  0.96117  0.61066  0.62868  1.0000
  H   H2939     1.0  0.93330  0.74431  0.59721  1.0000
  H   H2940     1.0  0.90084  0.53847  0.65995  1.0000
  H   H2941     1.0  0.99392  0.55432  0.34640  1.0000
  H   H2942     1.0  0.75519  0.69807  0.53237  1.0000
  H   H2943     1.0  0.75401  0.65842  0.54617  1.0000
  H   H2944     1.0  0.77932  0.52321  0.66008  1.0000
  H   H2945     1.0  0.81367  0.69968  0.74579  1.0000
  H   H2946     1.0  0.82953  0.60215  0.68461  1.0000
  H   H2947     1.0  0.94702  0.52490  0.78019  1.0000
  H   H2948     1.0  0.91239  0.74853  0.75644  1.0000
  H   H2949     1.0  0.83219  0.71445  0.92905  1.0000
  H   H2950     1.0  0.89846  0.52102  0.72215  1.0000
  H   H2951     1.0  0.92160  0.51212  0.90635  1.0000
  H   H2952     1.0  0.92495  0.56252  0.69746  1.0000
  H   H2953     1.0  0.81855  0.69744  0.87257  1.0000
  H   H2954     1.0  0.86629  0.74723  0.78086  1.0000
  H   H2955     1.0  0.97498  0.52110  0.97450  1.0000
  H   H2956     1.0  0.75653  0.56003  0.80096  1.0000
  H   H2957     1.0  0.76233  0.56170  0.90790  1.0000
  H   H2958     1.0  0.76893  0.65713  0.91597  1.0000
  H   H2959     1.0  0.79913  0.54045  0.87134  1.0000
  H   H2960     1.0  0.77832  0.53779  0.82401  1.0000
  H   H2961     1.0  0.98445  0.65704  0.74184  1.0000
  H   H2962     1.0  0.79052  0.51279  0.82418  1.0000
  H   H2963     1.0  0.84926  0.66170  0.87424  1.0000
  H   H2964     1.0  0.80821  0.54142  0.90310  1.0000
  H   H2965     1.0  0.85069  0.56854  0.69404  1.0000
  H   H2966     1.0  0.96543  0.63642  0.74356  1.0000
  H   H2967     1.0  0.82743  0.68729  0.92636  1.0000
  H   H2968     1.0  0.95700  0.52219  0.88136  1.0000
  H   H2969     1.0  0.87853  0.52928  0.97294  1.0000
  H   H2970     1.0  0.78257  0.53287  0.69124  1.0000
  H   H2971     1.0  0.94487  0.65177  0.88015  1.0000
  H   H2972     1.0  0.95112  0.67873  0.87934  1.0000
  H   H2973     1.0  0.99291  0.74646  0.87862  1.0000
  H   H2974     1.0  0.92108  0.56847  0.83804  1.0000
  H   H2975     1.0  0.91272  0.55059  0.81445  1.0000
  H   H2976     1.0  0.84693  0.56873  0.75872  1.0000
  H   H2977     1.0  0.82026  0.56954  0.74644  1.0000
  H   H2978     1.0  0.75946  0.64503  0.73135  1.0000
  H   H2979     1.0  0.85355  0.54146  0.91568  1.0000
  H   H2980     1.0  0.95169  0.52954  0.84967  1.0000
  H   H2981     1.0  0.88594  0.63037  0.98030  1.0000
  H   H2982     1.0  0.75945  0.75000  0.91809  1.0000
  H   H2983     1.0  0.78583  0.68478  0.81990  1.0000
  H   H2984     1.0  0.80866  0.72088  0.88604  1.0000
  H   H2985     1.0  0.78978  0.70068  0.76428  1.0000
  H   H2986     1.0  0.84793  0.68431  0.76555  1.0000
  H   H2987     1.0  0.86330  0.66099  0.76567  1.0000
  H   H2988     1.0  0.91842  0.52540  0.77792  1.0000
  H   H2989     1.0  0.96316  0.56657  0.89899  1.0000
  H   H2990     1.0  0.85055  0.60103  0.93464  1.0000
  H   H2991     1.0  0.85590  0.57819  0.91686  1.0000
  H   H2992     1.0  0.84572  0.55187  0.72011  1.0000
  H   H2993     1.0  0.87061  0.67162  0.89310  1.0000
  H   H2994     1.0  0.84336  0.52963  0.88785  1.0000
  H   H2995     1.0  0.77063  0.70170  0.83954  1.0000
  H   H2996     1.0  0.83168  0.60523  0.74285  1.0000
  H   H2997     1.0  0.85647  0.61864  0.73846  1.0000
  H   H2998     1.0  0.89097  0.71217  0.79721  1.0000
  H   H2999     1.0  0.88790  0.68977  0.77792  1.0000
  H   H3000     1.0  0.95962  0.68720  0.76719  1.0000
  H   H3001     1.0  0.93104  0.68690  0.76996  1.0000
  H   H3002     1.0  0.92000  0.60015  0.88423  1.0000
  H   H3003     1.0  0.91659  0.62380  0.90109  1.0000
  H   H3004     1.0  0.91795  0.72207  0.91942  1.0000
  H   H3005     1.0  0.94543  0.72422  0.91021  1.0000
  H   H3006     1.0  0.80626  0.63814  0.86797  1.0000
  H   H3007     1.0  0.80604  0.64049  0.83460  1.0000
  H   H3008     1.0  0.99542  0.51197  0.79510  1.0000
  H   H3009     1.0  0.89778  0.53611  0.94953  1.0000
  H   H3010     1.0  0.94859  0.57810  0.69898  1.0000
  H   H3011     1.0  0.98364  0.54866  0.89014  1.0000
  H   H3012     1.0  0.78414  0.67461  0.89707  1.0000
  H   H3013     1.0  0.78288  0.59057  0.89806  1.0000
  H   H3014     1.0  0.80669  0.57540  0.89488  1.0000
  H   H3015     1.0  0.98185  0.57267  0.71704  1.0000
  H   H3016     1.0  0.99332  0.54931  0.72890  1.0000
  H   H3017     1.0  0.88425  0.60638  0.99681  1.0000
  H   H3018     1.0  0.89567  0.73301  0.73679  1.0000
  H   H3019     1.0  0.75081  0.70307  0.99395  1.0000
  H   H3020     1.0  0.80166  0.59913  0.67766  1.0000
  H   H3021     1.0  0.78223  0.63923  0.71224  1.0000
  H   H3022     1.0  0.95694  0.52433  0.94876  1.0000
  H   H3023     1.0  0.88656  0.52055  0.75262  1.0000
  H   H3024     1.0  0.85624  0.50277  0.84880  1.0000
  H   H3025     1.0  0.88272  0.99173  0.27650  1.0000
  H   H3026     1.0  0.77933  0.82974  0.21317  1.0000
  H   H3027     1.0  0.76276  0.83813  0.29151  1.0000
  H   H3028     1.0  0.75295  0.91175  0.08376  1.0000
  H   H3029     1.0  0.96960  0.78684  0.02444  1.0000
  H   H3030     1.0  0.97786  0.88100  0.12772  1.0000
  H   H3031     1.0  0.77466  0.79034  0.28504  1.0000
  H   H3032     1.0  0.76231  0.85141  0.08937  1.0000
  H   H3033     1.0  0.95094  0.76619  0.17518  1.0000
  H   H3034     1.0  0.86129  0.95314  0.25227  1.0000
  H   H3035     1.0  0.90129  0.97232  0.02606  1.0000
  H   H3036     1.0  0.79097  0.96924  0.08062  1.0000
  H   H3037     1.0  0.96856  0.78475  0.16134  1.0000
  H   H3038     1.0  0.96430  0.83658  0.21718  1.0000
  H   H3039     1.0  0.98616  0.91558  0.05154  1.0000
  H   H3040     1.0  0.85429  0.97837  0.24133  1.0000
  H   H3041     1.0  0.75633  0.86290  0.05972  1.0000
  H   H3042     1.0  0.78100  0.87870  0.02061  1.0000
  H   H3043     1.0  0.92850  0.96361  0.02612  1.0000
  H   H3044     1.0  0.94137  0.83536  0.23724  1.0000
  H   H3045     1.0  0.96284  0.85753  0.12981  1.0000
  H   H3046     1.0  0.78320  0.95604  0.18044  1.0000
  H   H3047     1.0  0.95497  0.75952  0.32662  1.0000
  H   H3048     1.0  0.89548  0.81263  0.16588  1.0000
  H   H3049     1.0  0.89779  0.83149  0.14156  1.0000
  H   H3050     1.0  0.82466  0.88971  0.09770  1.0000
  H   H3051     1.0  0.78033  0.84419  0.18464  1.0000
  H   H3052     1.0  0.99480  0.75799  0.14512  1.0000
  H   H3053     1.0  0.83923  0.87423  0.25051  1.0000
  H   H3054     1.0  0.80171  0.94996  0.28256  1.0000
  H   H3055     1.0  0.78070  0.93209  0.27546  1.0000
  H   H3056     1.0  0.96223  0.95418  0.09029  1.0000
  H   H3057     1.0  0.89875  0.91904  0.01640  1.0000
  H   H3058     1.0  0.81024  0.96300  0.17313  1.0000
  H   H3059     1.0  0.79252  0.97410  0.04770  1.0000
  H   H3060     1.0  0.97362  0.97045  0.06671  1.0000
  H   H3061     1.0  0.95352  0.83044  0.05570  1.0000
  H   H3062     1.0  0.92865  0.84290  0.06279  1.0000
  H   H3063     1.0  0.80672  0.88883  0.01234  1.0000
  H   H3064     1.0  0.79853  0.87965  0.10410  1.0000
  H   H3065     1.0  0.92526  0.91878  0.02916  1.0000
  H   H3066     1.0  0.92749  0.98162  0.13883  1.0000
  H   H3067     1.0  0.90510  0.95446  0.24245  1.0000
  H   H3068     1.0  0.92049  0.95770  0.27044  1.0000
  H   H3069     1.0  0.91452  0.78273  0.24635  1.0000
  H   H3070     1.0  0.76196  0.91097  0.29276  1.0000
  H   H3071     1.0  0.92135  0.80552  0.22919  1.0000
  H   H3072     1.0  0.88603  0.96485  0.28323  1.0000
  H   H3073     1.0  0.85321  0.85013  0.24909  1.0000
  H   H3074     1.0  0.92446  0.81073  0.10316  1.0000
  H   H3075     1.0  0.93702  0.78746  0.11368  1.0000
  H   H3076     1.0  0.90520  0.92250  0.29363  1.0000
  H   H3077     1.0  0.93027  0.90929  0.29086  1.0000
  H   H3078     1.0  0.96670  0.91519  0.02693  1.0000
  H   H3079     1.0  0.75601  0.79980  0.26232  1.0000
  H   H3080     1.0  0.99165  0.93566  0.23066  1.0000
  H   H3081     1.0  0.99816  0.98675  0.33158  1.0000
  H   H3082     1.0  0.75047  0.98105  0.13959  1.0000
  H   H3083     1.0  0.95830  0.76600  0.00685  1.0000
  H   H3084     1.0  0.78752  0.94243  0.00170  1.0000
  H   H3085     1.0  0.75037  0.90221  0.05248  1.0000
  H   H3086     1.0  0.93919  0.92866  0.32540  1.0000
  H   H3087     1.0  0.96200  0.80946  0.47893  1.0000
  H   H3088     1.0  0.76019  0.89367  0.34907  1.0000
  H   H3089     1.0  0.82107  0.85056  0.36003  1.0000
  H   H3090     1.0  0.90175  0.99484  0.36684  1.0000
  H   H3091     1.0  0.77358  0.88971  0.37830  1.0000
  H   H3092     1.0  0.92796  0.93807  0.61318  1.0000
  H   H3093     1.0  0.90782  0.76859  0.42952  1.0000
  H   H3094     1.0  0.87176  0.94505  0.65853  1.0000
  H   H3095     1.0  0.77456  0.76699  0.56874  1.0000
  H   H3096     1.0  0.93291  0.78182  0.42711  1.0000
  H   H3097     1.0  0.84504  0.83723  0.65297  1.0000
  H   H3098     1.0  0.91830  0.78809  0.65585  1.0000
  H   H3099     1.0  0.99896  0.93380  0.35683  1.0000
  H   H3100     1.0  0.91354  0.76231  0.64515  1.0000
  H   H3101     1.0  0.97321  0.86420  0.62318  1.0000
  H   H3102     1.0  0.86694  0.81554  0.60490  1.0000
  H   H3103     1.0  0.97608  0.85685  0.65530  1.0000
  H   H3104     1.0  0.89795  0.90076  0.61498  1.0000
  H   H3105     1.0  0.88541  0.92530  0.61026  1.0000
  H   H3106     1.0  0.81713  0.79061  0.56297  1.0000
  H   H3107     1.0  0.84023  0.80513  0.57213  1.0000
  H   H3108     1.0  0.89477  0.81274  0.47516  1.0000
  H   H3109     1.0  0.87915  0.79232  0.46188  1.0000
  H   H3110     1.0  0.96196  0.75354  0.42033  1.0000
  H   H3111     1.0  0.98391  0.84698  0.48986  1.0000
  H   H3112     1.0  0.82338  0.98144  0.63283  1.0000
  H   H3113     1.0  0.78933  0.88635  0.47991  1.0000
  H   H3114     1.0  0.76828  0.88509  0.50261  1.0000
  H   H3115     1.0  0.95590  0.85225  0.49314  1.0000
  H   H3116     1.0  0.81030  0.86598  0.63865  1.0000
  H   H3117     1.0  0.97679  0.78266  0.65807  1.0000
  H   H3118     1.0  0.79988  0.88724  0.62105  1.0000
  H   H3119     1.0  0.79348  0.95367  0.62621  1.0000
  H   H3120     1.0  0.97173  0.79024  0.50013  1.0000
  H   H3121     1.0  0.84815  0.77390  0.63878  1.0000
  H   H3122     1.0  0.83724  0.78919  0.61397  1.0000
  H   H3123     1.0  0.76937  0.99545  0.53612  1.0000
  H   H3124     1.0  0.80404  0.94088  0.59919  1.0000
  H   H3125     1.0  0.86598  0.91140  0.52666  1.0000
  H   H3126     1.0  0.86095  0.93460  0.54386  1.0000
  H   H3127     1.0  0.97681  0.87011  0.44404  1.0000
  H   H3128     1.0  0.95003  0.86024  0.44318  1.0000
  H   H3129     1.0  0.94814  0.88487  0.38355  1.0000
  H   H3130     1.0  0.93301  0.90671  0.37311  1.0000
  H   H3131     1.0  0.91806  0.94087  0.64443  1.0000
  H   H3132     1.0  0.77816  0.80686  0.61227  1.0000
  H   H3133     1.0  0.90724  0.86223  0.64606  1.0000
  H   H3134     1.0  0.97636  0.75871  0.34891  1.0000
  H   H3135     1.0  0.87165  0.75382  0.48367  1.0000
  H   H3136     1.0  0.80552  0.76318  0.40469  1.0000
  H   H3137     1.0  0.88455  0.79960  0.62293  1.0000
  H   H3138     1.0  0.89091  0.81101  0.37442  1.0000
  H   H3139     1.0  0.89596  0.81159  0.40739  1.0000
  H   H3140     1.0  0.80407  0.81779  0.61780  1.0000
  H   H3141     1.0  0.94997  0.79338  0.58435  1.0000
  H   H3142     1.0  0.95582  0.80877  0.61132  1.0000
  H   H3143     1.0  0.92309  0.95578  0.51961  1.0000
  H   H3144     1.0  0.91474  0.93898  0.49488  1.0000
  H   H3145     1.0  0.93444  0.76517  0.55089  1.0000
  H   H3146     1.0  0.93251  0.84922  0.64738  1.0000
  H   H3147     1.0  0.92565  0.89063  0.50344  1.0000
  H   H3148     1.0  0.92052  0.87110  0.52635  1.0000
  H   H3149     1.0  0.98692  0.78095  0.62680  1.0000
  H   H3150     1.0  0.94867  0.97717  0.51172  1.0000
  H   H3151     1.0  0.84482  0.99948  0.63690  1.0000
  H   H3152     1.0  0.96059  0.76352  0.53730  1.0000
  H   H3153     1.0  0.81319  0.83203  0.33695  1.0000
  H   H3154     1.0  0.94248  0.90203  0.33340  1.0000
  H   H3155     1.0  0.76512  0.76487  0.94554  1.0000
  H   H3156     1.0  0.76216  0.87090  0.87011  1.0000
  H   H3157     1.0  0.84100  0.96790  0.67787  1.0000
  H   H3158     1.0  0.98032  0.81251  0.90611  1.0000
  H   H3159     1.0  0.94660  0.88545  0.97588  1.0000
  H   H3160     1.0  0.92152  0.89580  0.98618  1.0000
  H   H3161     1.0  0.92563  0.98985  0.95241  1.0000
  H   H3162     1.0  0.96196  0.86316  0.93746  1.0000
  H   H3163     1.0  0.96381  0.96253  0.98527  1.0000
  H   H3164     1.0  0.77922  0.99210  0.77718  1.0000
  H   H3165     1.0  0.85180  0.81532  0.67178  1.0000
  H   H3166     1.0  0.84255  0.79535  0.99025  1.0000
  H   H3167     1.0  0.78351  0.75132  0.84419  1.0000
  H   H3168     1.0  0.79086  0.87313  0.93022  1.0000
  H   H3169     1.0  0.89447  0.90020  0.93783  1.0000
  H   H3170     1.0  0.84331  0.77671  0.93113  1.0000
  H   H3171     1.0  0.92288  0.98835  0.98570  1.0000
  H   H3172     1.0  0.75360  0.82449  0.73161  1.0000
  H   H3173     1.0  0.77240  0.84534  0.73065  1.0000
  H   H3174     1.0  0.87305  0.76268  0.80748  1.0000
  H   H3175     1.0  0.75951  0.85031  0.98190  1.0000
  H   H3176     1.0  0.79936  0.93297  0.67072  1.0000
  H   H3177     1.0  0.97733  0.98652  0.99041  1.0000
  H   H3178     1.0  0.84557  0.75335  0.91343  1.0000
  H   H3179     1.0  0.80677  0.95379  0.84176  1.0000
  H   H3180     1.0  0.79558  0.93028  0.83000  1.0000
  H   H3181     1.0  0.79856  0.96563  0.92180  1.0000
  H   H3182     1.0  0.81702  0.97143  0.89715  1.0000
  H   H3183     1.0  0.93953  0.87720  0.92537  1.0000
  H   H3184     1.0  0.87935  0.80636  0.75884  1.0000
  H   H3185     1.0  0.85374  0.80559  0.74379  1.0000
  H   H3186     1.0  0.81413  0.82836  0.75633  1.0000
  H   H3187     1.0  0.80015  0.83215  0.78521  1.0000
  H   H3188     1.0  0.98769  0.77835  0.74552  1.0000
  H   H3189     1.0  0.91983  0.91269  0.93389  1.0000
  H   H3190     1.0  0.95559  0.77215  0.69602  1.0000
  H   H3191     1.0  0.88965  0.77781  0.94658  1.0000
  H   H3192     1.0  0.82090  0.95146  0.96680  1.0000
  H   H3193     1.0  0.81884  0.98561  0.76870  1.0000
  H   H3194     1.0  0.76254  0.92979  0.99576  1.0000
  H   H3195     1.0  0.89860  0.80986  0.97723  1.0000
  H   H3196     1.0  0.88801  0.83259  0.96275  1.0000
  H   H3197     1.0  0.87913  0.96188  0.83988  1.0000
  H   H3198     1.0  0.85688  0.96858  0.85939  1.0000
  H   H3199     1.0  0.90751  0.98556  0.69869  1.0000
  H   H3200     1.0  0.90205  0.76254  0.92271  1.0000
  H   H3201     1.0  0.97015  0.83800  0.81016  1.0000
  H   H3202     1.0  0.96198  0.84234  0.77849  1.0000
  H   H3203     1.0  0.99386  0.82717  0.92970  1.0000
  H   H3204     1.0  0.88013  0.87653  0.90199  1.0000
  H   H3205     1.0  0.86161  0.88085  0.87696  1.0000
  H   H3206     1.0  0.79277  0.92231  0.70064  1.0000
  H   H3207     1.0  0.80435  0.80606  0.94938  1.0000
  H   H3208     1.0  0.82044  0.81914  0.92663  1.0000
  H   H3209     1.0  0.98179  0.78535  0.83283  1.0000
  H   H3210     1.0  0.81300  0.91406  0.98635  1.0000
  H   H3211     1.0  0.81823  0.96056  0.75459  1.0000
  H   H3212     1.0  0.89116  0.89729  0.82664  1.0000
  H   H3213     1.0  0.89579  0.92386  0.81920  1.0000
  H   H3214     1.0  0.77500  0.77756  0.84086  1.0000
  H   H3215     1.0  0.80633  0.90112  0.95780  1.0000
  H   H3216     1.0  0.89008  0.93585  0.68177  1.0000
  H   H3217     1.0  0.96880  0.79731  0.73521  1.0000
  H   H3218     1.0  0.98631  0.99679  0.87781  1.0000
  H   H3219     1.0  0.98469  0.76841  0.80659  1.0000
  H   H3220     1.0  0.98997  0.86597  0.78698  1.0000
  H   H3221     1.0  0.92558  0.88100  0.81104  1.0000
  H   H3222     1.0  0.94435  0.88651  0.83547  1.0000
  H   H3223     1.0  0.93779  0.77566  0.96914  1.0000
  H   H3224     1.0  0.93892  0.77359  0.93577  1.0000
  H   H3225     1.0  0.99970  0.91724  0.75499  1.0000
  H   H3226     1.0  0.98031  0.92290  0.69490  1.0000
  H   H3227     1.0  0.98829  0.89637  0.69513  1.0000
  H   H3228     1.0  0.97779  0.76979  0.87550  1.0000
  H   H3229     1.0  0.79873  0.84871  0.94290  1.0000
  H   H3230     1.0  0.98476  0.97787  0.72094  1.0000
  H   H3231     1.0  0.95111  0.75015  0.67644  1.0000
  H   H3232     1.0  0.94145  0.82233  0.86496  1.0000
  H   H3233     1.0  0.96225  0.83999  0.87354  1.0000
  H   H3234     1.0  0.82483  0.86073  0.89999  1.0000
  H   H3235     1.0  0.83282  0.83755  0.88432  1.0000
  H   H3236     1.0  0.85212  0.99306  0.68262  1.0000
  H   H3237     1.0  0.83169  0.96449  0.99351  1.0000
  H   H3238     1.0  0.98945  0.89116  0.80071  1.0000
  H   H3239     1.0  0.91937  0.99492  0.83764  1.0000
  H   H3240     1.0  0.85743  0.77175  0.99132  1.0000
  O   O1        1.0  0.07008  0.00567  0.25968  1.0000
  O   O2        1.0  0.16134  0.01400  0.24838  1.0000
  O   O3        1.0  0.00411  0.24000  0.26556  1.0000
  O   O4        1.0  0.19465  0.19181  0.00501  1.0000
  O   O5        1.0  0.23269  0.13295  0.04669  1.0000
  O   O6        1.0  0.23357  0.23429  0.00393  1.0000
  O   O7        1.0  0.16898  0.17655  0.03936  1.0000
  O   O8        1.0  0.01063  0.18076  0.11008  1.0000
  O   O9        1.0  0.13744  0.23600  0.19789  1.0000
  O   O10       1.0  0.22731  0.06370  0.03810  1.0000
  O   O11       1.0  0.22623  0.06061  0.14618  1.0000
  O   O12       1.0  0.08259  0.20718  0.00939  1.0000
  O   O13       1.0  0.08383  0.24648  0.05751  1.0000
  O   O14       1.0  0.06030  0.02324  0.21681  1.0000
  O   O15       1.0  0.06291  0.04563  0.25774  1.0000
  O   O16       1.0  0.21816  0.00202  0.16281  1.0000
  O   O17       1.0  0.21385  0.11237  0.11344  1.0000
  O   O18       1.0  0.02555  0.04968  0.13509  1.0000
  O   O19       1.0  0.06194  0.06469  0.11827  1.0000
  O   O20       1.0  0.06209  0.03623  0.15336  1.0000
  O   O21       1.0  0.11168  0.02755  0.24418  1.0000
  O   O22       1.0  0.13971  0.04402  0.21335  1.0000
  O   O23       1.0  0.11308  0.06782  0.23828  1.0000
  O   O24       1.0  0.16506  0.11447  0.06891  1.0000
  O   O25       1.0  0.13659  0.11373  0.10516  1.0000
  O   O26       1.0  0.15746  0.07991  0.09313  1.0000
  O   O27       1.0  0.08979  0.02443  0.02420  1.0000
  O   O28       1.0  0.12893  0.13649  0.02034  1.0000
  O   O29       1.0  0.03270  0.07651  0.22678  1.0000
  O   O30       1.0  0.01373  0.05000  0.19683  1.0000
  O   O31       1.0  0.08488  0.07477  0.29962  1.0000
  O   O32       1.0  0.24641  0.06681  0.31536  1.0000
  O   O33       1.0  0.07722  0.22936  0.29928  1.0000
  O   O34       1.0  0.00472  0.13999  0.01245  1.0000
  O   O35       1.0  0.23670  0.18071  0.23459  1.0000
  O   O36       1.0  0.20732  0.17616  0.26942  1.0000
  O   O37       1.0  0.06337  0.19919  0.07775  1.0000
  O   O38       1.0  0.03598  0.22323  0.05434  1.0000
  O   O39       1.0  0.04696  0.23138  0.10080  1.0000
  O   O40       1.0  0.07457  0.16758  0.26410  1.0000
  O   O41       1.0  0.04717  0.16982  0.30138  1.0000
  O   O42       1.0  0.08848  0.17324  0.31003  1.0000
  O   O43       1.0  0.06066  0.24450  0.15890  1.0000
  O   O44       1.0  0.23362  0.12104  0.21427  1.0000
  O   O45       1.0  0.21140  0.12179  0.17247  1.0000
  O   O46       1.0  0.19485  0.13690  0.21385  1.0000
  O   O47       1.0  0.04572  0.11447  0.01218  1.0000
  O   O48       1.0  0.08483  0.21323  0.14525  1.0000
  O   O49       1.0  0.08948  0.22964  0.18993  1.0000
  O   O50       1.0  0.12675  0.01300  0.32820  1.0000
  O   O51       1.0  0.02050  0.11605  0.10362  1.0000
  O   O52       1.0  0.05140  0.11395  0.16821  1.0000
  O   O53       1.0  0.08427  0.12104  0.13868  1.0000
  O   O54       1.0  0.08999  0.11804  0.18729  1.0000
  O   O55       1.0  0.01248  0.04445  0.24555  1.0000
  O   O56       1.0  0.21131  0.23481  0.04570  1.0000
  O   O57       1.0  0.08375  0.16902  0.17453  1.0000
  O   O58       1.0  0.04746  0.18418  0.15760  1.0000
  O   O59       1.0  0.05347  0.18001  0.20604  1.0000
  O   O60       1.0  0.00368  0.20154  0.22739  1.0000
  O   O61       1.0  0.05016  0.09026  0.33125  1.0000
  O   O62       1.0  0.16322  0.06771  0.26237  1.0000
  O   O63       1.0  0.13497  0.05910  0.29736  1.0000
  O   O64       1.0  0.14669  0.11153  0.23343  1.0000
  O   O65       1.0  0.13629  0.14165  0.20277  1.0000
  O   O66       1.0  0.12961  0.14565  0.25111  1.0000
  O   O67       1.0  0.04252  0.03880  0.32255  1.0000
  O   O68       1.0  0.23022  0.05581  0.27193  1.0000
  O   O69       1.0  0.01762  0.23418  0.20309  1.0000
  O   O70       1.0  0.00469  0.08708  0.01421  1.0000
  O   O71       1.0  0.04395  0.13359  0.23031  1.0000
  O   O72       1.0  0.07211  0.10824  0.25018  1.0000
  O   O73       1.0  0.03523  0.11469  0.27265  1.0000
  O   O74       1.0  0.04314  0.03731  0.05580  1.0000
  O   O75       1.0  0.06154  0.06375  0.02528  1.0000
  O   O76       1.0  0.03786  0.07719  0.06256  1.0000
  O   O77       1.0  0.22694  0.22897  0.10538  1.0000
  O   O78       1.0  0.21719  0.19106  0.11876  1.0000
  O   O79       1.0  0.21047  0.22186  0.14984  1.0000
  O   O80       1.0  0.15642  0.10841  0.30570  1.0000
  O   O81       1.0  0.09085  0.15188  0.07869  1.0000
  O   O82       1.0  0.05408  0.13560  0.06500  1.0000
  O   O83       1.0  0.07398  0.16155  0.03515  1.0000
  O   O84       1.0  0.06774  0.00629  0.32299  1.0000
  O   O85       1.0  0.00881  0.15703  0.16949  1.0000
  O   O86       1.0  0.13404  0.23673  0.29117  1.0000
  O   O87       1.0  0.16859  0.21471  0.30010  1.0000
  O   O88       1.0  0.23550  0.04373  0.20232  1.0000
  O   O89       1.0  0.20947  0.07553  0.20553  1.0000
  O   O90       1.0  0.19535  0.03820  0.21561  1.0000
  O   O91       1.0  0.23162  0.17351  0.04503  1.0000
  O   O92       1.0  0.20916  0.15358  0.07893  1.0000
  O   O93       1.0  0.22421  0.17164  0.17502  1.0000
  O   O94       1.0  0.16882  0.23013  0.07703  1.0000
  O   O95       1.0  0.13633  0.23417  0.04610  1.0000
  O   O96       1.0  0.16873  0.15440  0.14191  1.0000
  O   O97       1.0  0.12931  0.16783  0.13591  1.0000
  O   O98       1.0  0.15850  0.17568  0.10174  1.0000
  O   O99       1.0  0.17475  0.04628  0.30193  1.0000
  O   O100      1.0  0.20481  0.06542  0.09164  1.0000
  O   O101      1.0  0.12928  0.07873  0.14900  1.0000
  O   O102      1.0  0.22079  0.10103  0.26822  1.0000
  O   O103      1.0  0.19144  0.09468  0.32739  1.0000
  O   O104      1.0  0.13276  0.22199  0.13187  1.0000
  O   O105      1.0  0.11454  0.09855  0.01542  1.0000
  O   O106      1.0  0.23558  0.00717  0.24391  1.0000
  O   O107      1.0  0.14589  0.01630  0.02575  1.0000
  O   O108      1.0  0.21827  0.01822  0.31340  1.0000
  O   O109      1.0  0.09733  0.03001  0.10126  1.0000
  O   O110      1.0  0.18286  0.13480  0.26951  1.0000
  O   O111      1.0  0.11961  0.00399  0.17948  1.0000
  O   O112      1.0  0.17624  0.05810  0.16364  1.0000
  O   O113      1.0  0.12330  0.19060  0.27656  1.0000
  O   O114      1.0  0.12103  0.18041  0.04475  1.0000
  O   O115      1.0  0.24056  0.15125  0.26814  1.0000
  O   O116      1.0  0.09828  0.04965  0.18531  1.0000
  O   O117      1.0  0.10682  0.19058  0.22031  1.0000
  O   O118      1.0  0.10092  0.12670  0.29232  1.0000
  O   O119      1.0  0.20045  0.01245  0.03215  1.0000
  O   O120      1.0  0.21694  0.22379  0.28647  1.0000
  O   O121      1.0  0.16875  0.19795  0.17515  1.0000
  O   O122      1.0  0.17046  0.17185  0.22941  1.0000
  O   O123      1.0  0.20539  0.09060  0.01161  1.0000
  O   O124      1.0  0.19231  0.00714  0.10253  1.0000
  O   O125      1.0  0.20971  0.22743  0.21964  1.0000
  O   O126      1.0  0.24695  0.09737  0.08904  1.0000
  O   O127      1.0  0.12841  0.05954  0.05066  1.0000
  O   O128      1.0  0.16613  0.10998  0.17913  1.0000
  O   O129      1.0  0.09276  0.10111  0.06680  1.0000
  O   O130      1.0  0.01281  0.00275  0.09586  1.0000
  O   O131      1.0  0.03539  0.23240  0.30371  1.0000
  O   O132      1.0  0.05276  0.22751  0.25928  1.0000
  O   O133      1.0  0.14479  0.16064  0.32653  1.0000
  O   O134      1.0  0.18681  0.15782  0.32593  1.0000
  O   O135      1.0  0.23834  0.16630  0.31841  1.0000
  O   O136      1.0  0.15802  0.00140  0.07481  1.0000
  O   O137      1.0  0.16264  0.00431  0.14729  1.0000
  O   O138      1.0  0.24958  0.11516  0.32573  1.0000
  O   O139      1.0  0.23947  0.02699  0.12335  1.0000
  O   O140      1.0  0.02646  0.00182  0.31484  1.0000
  O   O141      1.0  0.00040  0.02605  0.60970  1.0000
  O   O142      1.0  0.15758  0.01384  0.56725  1.0000
  O   O143      1.0  0.13579  0.02700  0.39818  1.0000
  O   O144      1.0  0.21574  0.15476  0.65387  1.0000
  O   O145      1.0  0.10403  0.09711  0.33408  1.0000
  O   O146      1.0  0.08473  0.00202  0.49158  1.0000
  O   O147      1.0  0.16554  0.14986  0.36730  1.0000
  O   O148      1.0  0.09547  0.24664  0.47391  1.0000
  O   O149      1.0  0.21274  0.02237  0.60095  1.0000
  O   O150      1.0  0.06958  0.18567  0.48734  1.0000
  O   O151      1.0  0.03769  0.15997  0.49524  1.0000
  O   O152      1.0  0.07721  0.14861  0.50531  1.0000
  O   O153      1.0  0.23914  0.20024  0.53084  1.0000
  O   O154      1.0  0.24320  0.12995  0.63180  1.0000
  O   O155      1.0  0.16501  0.11703  0.44813  1.0000
  O   O156      1.0  0.12647  0.12294  0.42962  1.0000
  O   O157      1.0  0.13169  0.09917  0.46904  1.0000
  O   O158      1.0  0.09568  0.04655  0.63111  1.0000
  O   O159      1.0  0.13372  0.05841  0.61561  1.0000
  O   O160      1.0  0.10604  0.04295  0.58361  1.0000
  O   O161      1.0  0.22818  0.01117  0.39104  1.0000
  O   O162      1.0  0.15872  0.02279  0.43914  1.0000
  O   O163      1.0  0.05353  0.15907  0.58341  1.0000
  O   O164      1.0  0.03339  0.16267  0.62641  1.0000
  O   O165      1.0  0.01273  0.14936  0.58669  1.0000
  O   O166      1.0  0.13119  0.13833  0.53513  1.0000
  O   O167      1.0  0.15167  0.17137  0.51952  1.0000
  O   O168      1.0  0.16847  0.13458  0.51267  1.0000
  O   O169      1.0  0.09616  0.05783  0.34236  1.0000
  O   O170      1.0  0.20202  0.18076  0.41399  1.0000
  O   O171      1.0  0.17070  0.20741  0.40781  1.0000
  O   O172      1.0  0.18576  0.20006  0.45289  1.0000
  O   O173      1.0  0.00120  0.13017  0.39858  1.0000
  O   O174      1.0  0.23183  0.20385  0.35207  1.0000
  O   O175      1.0  0.06045  0.21413  0.55853  1.0000
  O   O176      1.0  0.02727  0.20987  0.58841  1.0000
  O   O177      1.0  0.02601  0.23679  0.55162  1.0000
  O   O178      1.0  0.21265  0.17228  0.51309  1.0000
  O   O179      1.0  0.11666  0.21439  0.51284  1.0000
  O   O180      1.0  0.15614  0.22550  0.50217  1.0000
  O   O181      1.0  0.13308  0.20560  0.46880  1.0000
  O   O182      1.0  0.18850  0.01267  0.52024  1.0000
  O   O183      1.0  0.06200  0.20350  0.63714  1.0000
  O   O184      1.0  0.05070  0.01913  0.38913  1.0000
  O   O185      1.0  0.10905  0.06556  0.50587  1.0000
  O   O186      1.0  0.07865  0.05686  0.47348  1.0000
  O   O187      1.0  0.11821  0.04481  0.46496  1.0000
  O   O188      1.0  0.02468  0.07891  0.47715  1.0000
  O   O189      1.0  0.03794  0.06754  0.52177  1.0000
  O   O190      1.0  0.05772  0.09743  0.49782  1.0000
  O   O191      1.0  0.05736  0.01425  0.43736  1.0000
  O   O192      1.0  0.01750  0.19908  0.46414  1.0000
  O   O193      1.0  0.17087  0.06455  0.57057  1.0000
  O   O194      1.0  0.19508  0.09721  0.56324  1.0000
  O   O195      1.0  0.19880  0.06492  0.53374  1.0000
  O   O196      1.0  0.19471  0.05625  0.42150  1.0000
  O   O197      1.0  0.15791  0.07161  0.40644  1.0000
  O   O198      1.0  0.18052  0.04810  0.37624  1.0000
  O   O199      1.0  0.11359  0.21811  0.58384  1.0000
  O   O200      1.0  0.04922  0.05118  0.41927  1.0000
  O   O201      1.0  0.04233  0.03979  0.64123  1.0000
  O   O202      1.0  0.15727  0.03455  0.50056  1.0000
  O   O203      1.0  0.19617  0.03702  0.48191  1.0000
  O   O204      1.0  0.12406  0.08810  0.55696  1.0000
  O   O205      1.0  0.08536  0.10412  0.55732  1.0000
  O   O206      1.0  0.11025  0.10792  0.59675  1.0000
  O   O207      1.0  0.05268  0.23022  0.43510  1.0000
  O   O208      1.0  0.10553  0.00818  0.43593  1.0000
  O   O209      1.0  0.03683  0.01075  0.59336  1.0000
  O   O210      1.0  0.19712  0.07632  0.61773  1.0000
  O   O211      1.0  0.01771  0.08338  0.61160  1.0000
  O   O212      1.0  0.03089  0.11107  0.64411  1.0000
  O   O213      1.0  0.19101  0.16116  0.57507  1.0000
  O   O214      1.0  0.16391  0.13823  0.60051  1.0000
  O   O215      1.0  0.15579  0.17761  0.59325  1.0000
  O   O216      1.0  0.20042  0.10938  0.40464  1.0000
  O   O217      1.0  0.22504  0.08771  0.37457  1.0000
  O   O218      1.0  0.21852  0.12715  0.36578  1.0000
  O   O219      1.0  0.04237  0.24128  0.48089  1.0000
  O   O220      1.0  0.22593  0.11576  0.50155  1.0000
  O   O221      1.0  0.05870  0.24491  0.36646  1.0000
  O   O222      1.0  0.07255  0.01526  0.53586  1.0000
  O   O223      1.0  0.24126  0.03096  0.44484  1.0000
  O   O224      1.0  0.15385  0.08774  0.34794  1.0000
  O   O225      1.0  0.10449  0.16957  0.41862  1.0000
  O   O226      1.0  0.10183  0.17495  0.36994  1.0000
  O   O227      1.0  0.07419  0.19313  0.39983  1.0000
  O   O228      1.0  0.06899  0.12538  0.36542  1.0000
  O   O229      1.0  0.05098  0.12435  0.40988  1.0000
  O   O230      1.0  0.06825  0.09075  0.39106  1.0000
  O   O231      1.0  0.18972  0.05148  0.65567  1.0000
  O   O232      1.0  0.09734  0.09208  0.65556  1.0000
  O   O233      1.0  0.24324  0.00120  0.54772  1.0000
  O   O234      1.0  0.18570  0.22497  0.64344  1.0000
  O   O235      1.0  0.03499  0.20025  0.34555  1.0000
  O   O236      1.0  0.21970  0.22823  0.58459  1.0000
  O   O237      1.0  0.11691  0.19133  0.63116  1.0000
  O   O238      1.0  0.24506  0.16101  0.54142  1.0000
  O   O239      1.0  0.00797  0.02848  0.36428  1.0000
  O   O240      1.0  0.08547  0.13727  0.65938  1.0000
  O   O241      1.0  0.24903  0.04220  0.37071  1.0000
  O   O242      1.0  0.03157  0.17414  0.40504  1.0000
  O   O243      1.0  0.04375  0.12587  0.54131  1.0000
  O   O244      1.0  0.10181  0.14988  0.61016  1.0000
  O   O245      1.0  0.18409  0.20214  0.35278  1.0000
  O   O246      1.0  0.15272  0.00595  0.63724  1.0000
  O   O247      1.0  0.02547  0.15001  0.34464  1.0000
  O   O248      1.0  0.12199  0.15675  0.47429  1.0000
  O   O249      1.0  0.15420  0.16337  0.42001  1.0000
  O   O250      1.0  0.24544  0.24199  0.35757  1.0000
  O   O251      1.0  0.20505  0.15250  0.46149  1.0000
  O   O252      1.0  0.18595  0.20417  0.55017  1.0000
  O   O253      1.0  0.11354  0.01321  0.52481  1.0000
  O   O254      1.0  0.22267  0.07674  0.65684  1.0000
  O   O255      1.0  0.11755  0.21841  0.41480  1.0000
  O   O256      1.0  0.22669  0.07431  0.46159  1.0000
  O   O257      1.0  0.10610  0.17549  0.55253  1.0000
  O   O258      1.0  0.11245  0.23676  0.35816  1.0000
  O   O259      1.0  0.01043  0.08014  0.36491  1.0000
  O   O260      1.0  0.00708  0.02574  0.47720  1.0000
  O   O261      1.0  0.11592  0.12019  0.37681  1.0000
  O   O262      1.0  0.14348  0.11288  0.64914  1.0000
  O   O263      1.0  0.11632  0.24889  0.61576  1.0000
  O   O264      1.0  0.08197  0.11724  0.45601  1.0000
  O   O265      1.0  0.06227  0.10171  0.60538  1.0000
  O   O266      1.0  0.17325  0.17255  0.64849  1.0000
  O   O267      1.0  0.18045  0.08838  0.48811  1.0000
  O   O268      1.0  0.23368  0.12768  0.57856  1.0000
  O   O269      1.0  0.23379  0.23705  0.48029  1.0000
  O   O270      1.0  0.05734  0.05403  0.58029  1.0000
  O   O271      1.0  0.24184  0.04528  0.57874  1.0000
  O   O272      1.0  0.20875  0.24816  0.54368  1.0000
  O   O273      1.0  0.24724  0.10672  0.42740  1.0000
  O   O274      1.0  0.09000  0.21602  0.67062  1.0000
  O   O275      1.0  0.00653  0.00131  0.78693  1.0000
  O   O276      1.0  0.09403  0.02702  0.95978  1.0000
  O   O277      1.0  0.01590  0.07360  0.84263  1.0000
  O   O278      1.0  0.11241  0.16208  0.68233  1.0000
  O   O279      1.0  0.07692  0.16675  0.96484  1.0000
  O   O280      1.0  0.19255  0.14276  0.78449  1.0000
  O   O281      1.0  0.17959  0.16700  0.74805  1.0000
  O   O282      1.0  0.20280  0.13418  0.73791  1.0000
  O   O283      1.0  0.06333  0.18590  0.68145  1.0000
  O   O284      1.0  0.23399  0.00066  0.70146  1.0000
  O   O285      1.0  0.05436  0.18553  0.74938  1.0000
  O   O286      1.0  0.15722  0.02866  0.90246  1.0000
  O   O287      1.0  0.01115  0.12130  0.69904  1.0000
  O   O288      1.0  0.18639  0.00170  0.83883  1.0000
  O   O289      1.0  0.22115  0.04350  0.91742  1.0000
  O   O290      1.0  0.17984  0.13148  0.92486  1.0000
  O   O291      1.0  0.22783  0.18485  0.71036  1.0000
  O   O292      1.0  0.20691  0.21649  0.72913  1.0000
  O   O293      1.0  0.16507  0.24815  0.71786  1.0000
  O   O294      1.0  0.03702  0.22834  0.99214  1.0000
  O   O295      1.0  0.04281  0.02900  0.82089  1.0000
  O   O296      1.0  0.10180  0.16811  0.76602  1.0000
  O   O297      1.0  0.10129  0.20777  0.77647  1.0000
  O   O298      1.0  0.13626  0.18604  0.78416  1.0000
  O   O299      1.0  0.02669  0.16512  0.98358  1.0000
  O   O300      1.0  0.06103  0.09082  0.73581  1.0000
  O   O301      1.0  0.06728  0.06734  0.69633  1.0000
  O   O302      1.0  0.09834  0.09109  0.71296  1.0000
  O   O303      1.0  0.21471  0.03572  0.71183  1.0000
  O   O304      1.0  0.03794  0.11826  0.85930  1.0000
  O   O305      1.0  0.24509  0.23015  0.80567  1.0000
  O   O306      1.0  0.05278  0.20479  0.95654  1.0000
  O   O307      1.0  0.19196  0.22624  0.90305  1.0000
  O   O308      1.0  0.18249  0.20512  0.94359  1.0000
  O   O309      1.0  0.22951  0.17061  0.80772  1.0000
  O   O310      1.0  0.13939  0.02744  0.67598  1.0000
  O   O311      1.0  0.11869  0.22549  0.89921  1.0000
  O   O312      1.0  0.13016  0.16516  0.94644  1.0000
  O   O313      1.0  0.10756  0.16523  0.90492  1.0000
  O   O314      1.0  0.13110  0.13296  0.91650  1.0000
  O   O315      1.0  0.06281  0.13946  0.79146  1.0000
  O   O316      1.0  0.02297  0.14050  0.80739  1.0000
  O   O317      1.0  0.04157  0.10487  0.79830  1.0000
  O   O318      1.0  0.22001  0.15001  0.96226  1.0000
  O   O319      1.0  0.00841  0.00622  0.94119  1.0000
  O   O320      1.0  0.10659  0.08252  0.84499  1.0000
  O   O321      1.0  0.11272  0.08848  0.89313  1.0000
  O   O322      1.0  0.08472  0.11115  0.86872  1.0000
  O   O323      1.0  0.08415  0.01835  0.79222  1.0000
  O   O324      1.0  0.11303  0.04672  0.78223  1.0000
  O   O325      1.0  0.07306  0.05748  0.79063  1.0000
  O   O326      1.0  0.22929  0.07919  0.84927  1.0000
  O   O327      1.0  0.22795  0.11873  0.83832  1.0000
  O   O328      1.0  0.20719  0.10465  0.87759  1.0000
  O   O329      1.0  0.02471  0.15627  0.71833  1.0000
  O   O330      1.0  0.01774  0.12429  0.74751  1.0000
  O   O331      1.0  0.18144  0.05978  0.75459  1.0000
  O   O332      1.0  0.20196  0.03025  0.77838  1.0000
  O   O333      1.0  0.17444  0.02093  0.74287  1.0000
  O   O334      1.0  0.14297  0.21645  0.67011  1.0000
  O   O335      1.0  0.21235  0.08871  0.94075  1.0000
  O   O336      1.0  0.14046  0.01481  0.86056  1.0000
  O   O337      1.0  0.08094  0.14479  0.70744  1.0000
  O   O338      1.0  0.09509  0.22275  0.83447  1.0000
  O   O339      1.0  0.12893  0.20020  0.84503  1.0000
  O   O340      1.0  0.09192  0.18230  0.83604  1.0000
  O   O341      1.0  0.16967  0.17172  0.90037  1.0000
  O   O342      1.0  0.20863  0.15975  0.88852  1.0000
  O   O343      1.0  0.18849  0.18676  0.86030  1.0000
  O   O344      1.0  0.16277  0.12368  0.69088  1.0000
  O   O345      1.0  0.13212  0.20518  0.71565  1.0000
  O   O346      1.0  0.17023  0.19580  0.69805  1.0000
  O   O347      1.0  0.03633  0.11555  0.95394  1.0000
  O   O348      1.0  0.03439  0.14202  0.91670  1.0000
  O   O349      1.0  0.07169  0.12770  0.93162  1.0000
  O   O350      1.0  0.19204  0.23998  0.78451  1.0000
  O   O351      1.0  0.19382  0.23312  0.83297  1.0000
  O   O352      1.0  0.18260  0.20326  0.80234  1.0000
  O   O353      1.0  0.02435  0.08209  0.90343  1.0000
  O   O354      1.0  0.01051  0.07145  0.94809  1.0000
  O   O355      1.0  0.04877  0.05981  0.93307  1.0000
  O   O356      1.0  0.06525  0.22465  0.89133  1.0000
  O   O357      1.0  0.05656  0.18540  0.89865  1.0000
  O   O358      1.0  0.02534  0.21262  0.89721  1.0000
  O   O359      1.0  0.15165  0.05814  0.81774  1.0000
  O   O360      1.0  0.19457  0.24388  0.94726  1.0000
  O   O361      1.0  0.23961  0.23481  0.67980  1.0000
  O   O362      1.0  0.13668  0.08167  0.95804  1.0000
  O   O363      1.0  0.18701  0.00744  0.67838  1.0000
  O   O364      1.0  0.13076  0.05430  0.72506  1.0000
  O   O365      1.0  0.10515  0.12656  0.98154  1.0000
  O   O366      1.0  0.03082  0.22218  0.68302  1.0000
  O   O367      1.0  0.06239  0.05829  0.87332  1.0000
  O   O368      1.0  0.03678  0.21294  0.80631  1.0000
  O   O369      1.0  0.08499  0.07787  0.96985  1.0000
  O   O370      1.0  0.13445  0.03100  0.97279  1.0000
  O   O371      1.0  0.24359  0.24684  0.85049  1.0000
  O   O372      1.0  0.13212  0.12930  0.73927  1.0000
  O   O373      1.0  0.18315  0.13868  0.84233  1.0000
  O   O374      1.0  0.20300  0.07582  0.80360  1.0000
  O   O375      1.0  0.03463  0.04479  0.75208  1.0000
  O   O376      1.0  0.13886  0.00395  0.78361  1.0000
  O   O377      1.0  0.02378  0.03477  0.98653  1.0000
  O   O378      1.0  0.22768  0.02537  0.87405  1.0000
  O   O379      1.0  0.14903  0.08562  0.68502  1.0000
  O   O380      1.0  0.06682  0.22889  0.72833  1.0000
  O   O381      1.0  0.23242  0.06550  0.98931  1.0000
  O   O382      1.0  0.17606  0.13467  0.99082  1.0000
  O   O383      1.0  0.15646  0.09603  0.87934  1.0000
  O   O384      1.0  0.10841  0.21553  0.97185  1.0000
  O   O385      1.0  0.13127  0.15367  0.85019  1.0000
  O   O386      1.0  0.18948  0.05742  0.86892  1.0000
  O   O387      1.0  0.23809  0.11987  0.78016  1.0000
  O   O388      1.0  0.03999  0.16811  0.84637  1.0000
  O   O389      1.0  0.23247  0.07228  0.75632  1.0000
  O   O390      1.0  0.05295  0.01184  0.89697  1.0000
  O   O391      1.0  0.03476  0.24011  0.75719  1.0000
  O   O392      1.0  0.10787  0.04022  0.89351  1.0000
  O   O393      1.0  0.24705  0.11909  0.96651  1.0000
  O   O394      1.0  0.08855  0.02743  0.68308  1.0000
  O   O395      1.0  0.10348  0.09715  0.78286  1.0000
  O   O396      1.0  0.01738  0.03273  0.69692  1.0000
  O   O397      1.0  0.19599  0.03052  0.96515  1.0000
  O   O398      1.0  0.20239  0.09277  0.70463  1.0000
  O   O399      1.0  0.24665  0.14227  0.71665  1.0000
  O   O400      1.0  0.24167  0.20116  0.91086  1.0000
  O   O401      1.0  0.15354  0.18758  0.99558  1.0000
  O   O402      1.0  0.24247  0.20368  0.75045  1.0000
  O   O403      1.0  0.04684  0.24441  0.94844  1.0000
  O   O404      1.0  0.24907  0.15616  0.91538  1.0000
  O   O405      1.0  0.14463  0.24510  0.92983  1.0000
  O   O406      1.0  0.01357  0.06798  0.67294  1.0000
  O   O407      1.0  0.09334  0.24562  0.99981  1.0000
  O   O408      1.0  0.00821  0.25870  0.02010  1.0000
  O   O409      1.0  0.00780  0.32595  0.15074  1.0000
  O   O410      1.0  0.04895  0.33273  0.15735  1.0000
  O   O411      1.0  0.20094  0.42560  0.31940  1.0000
  O   O412      1.0  0.24676  0.42079  0.27759  1.0000
  O   O413      1.0  0.07128  0.45767  0.28555  1.0000
  O   O414      1.0  0.14726  0.49249  0.19282  1.0000
  O   O415      1.0  0.23710  0.46135  0.03949  1.0000
  O   O416      1.0  0.18556  0.26400  0.19130  1.0000
  O   O417      1.0  0.07954  0.28530  0.21104  1.0000
  O   O418      1.0  0.08972  0.27271  0.25629  1.0000
  O   O419      1.0  0.09194  0.31216  0.24498  1.0000
  O   O420      1.0  0.21735  0.27064  0.30262  1.0000
  O   O421      1.0  0.00620  0.42569  0.13621  1.0000
  O   O422      1.0  0.03626  0.44346  0.32149  1.0000
  O   O423      1.0  0.21714  0.28296  0.04401  1.0000
  O   O424      1.0  0.03491  0.29489  0.15045  1.0000
  O   O425      1.0  0.17644  0.34862  0.11026  1.0000
  O   O426      1.0  0.21100  0.36800  0.12574  1.0000
  O   O427      1.0  0.19784  0.33459  0.14908  1.0000
  O   O428      1.0  0.16355  0.35231  0.28049  1.0000
  O   O429      1.0  0.18952  0.37005  0.31272  1.0000
  O   O430      1.0  0.20131  0.33599  0.28974  1.0000
  O   O431      1.0  0.21958  0.40217  0.21907  1.0000
  O   O432      1.0  0.20828  0.37614  0.25445  1.0000
  O   O433      1.0  0.11530  0.43065  0.13452  1.0000
  O   O434      1.0  0.12313  0.45006  0.17675  1.0000
  O   O435      1.0  0.11560  0.47122  0.13568  1.0000
  O   O436      1.0  0.19531  0.41288  0.16217  1.0000
  O   O437      1.0  0.19172  0.44500  0.19195  1.0000
  O   O438      1.0  0.16136  0.41688  0.19088  1.0000
  O   O439      1.0  0.21779  0.32641  0.08698  1.0000
  O   O440      1.0  0.18555  0.32699  0.05533  1.0000
  O   O441      1.0  0.18567  0.30058  0.09269  1.0000
  O   O442      1.0  0.14985  0.39797  0.25003  1.0000
  O   O443      1.0  0.12374  0.42868  0.23983  1.0000
  O   O444      1.0  0.11643  0.39185  0.22102  1.0000
  O   O445      1.0  0.22541  0.30564  0.00435  1.0000
  O   O446      1.0  0.01635  0.46879  0.18012  1.0000
  O   O447      1.0  0.03444  0.31125  0.05304  1.0000
  O   O448      1.0  0.03149  0.27347  0.07063  1.0000
  O   O449      1.0  0.13469  0.36903  0.07269  1.0000
  O   O450      1.0  0.10987  0.38421  0.10793  1.0000
  O   O451      1.0  0.10450  0.34599  0.09262  1.0000
  O   O452      1.0  0.03929  0.30611  0.27757  1.0000
  O   O453      1.0  0.04047  0.32085  0.23174  1.0000
  O   O454      1.0  0.02977  0.28211  0.23947  1.0000
  O   O455      1.0  0.17713  0.37175  0.03079  1.0000
  O   O456      1.0  0.06248  0.40273  0.27454  1.0000
  O   O457      1.0  0.03394  0.37323  0.26905  1.0000
  O   O458      1.0  0.03034  0.39969  0.30613  1.0000
  O   O459      1.0  0.00542  0.36815  0.05654  1.0000
  O   O460      1.0  0.21999  0.43096  0.08728  1.0000
  O   O461      1.0  0.18792  0.40473  0.08478  1.0000
  O   O462      1.0  0.19145  0.43429  0.05131  1.0000
  O   O463      1.0  0.17397  0.45630  0.32605  1.0000
  O   O464      1.0  0.13628  0.29713  0.29630  1.0000
  O   O465      1.0  0.11901  0.33415  0.29617  1.0000
  O   O466      1.0  0.13709  0.31291  0.02788  1.0000
  O   O467      1.0  0.23588  0.38786  0.31791  1.0000
  O   O468      1.0  0.06480  0.41098  0.20183  1.0000
  O   O469      1.0  0.08470  0.38556  0.17132  1.0000
  O   O470      1.0  0.06029  0.37088  0.20725  1.0000
  O   O471      1.0  0.08058  0.30124  0.31984  1.0000
  O   O472      1.0  0.15005  0.42367  0.01039  1.0000
  O   O473      1.0  0.24791  0.27931  0.10528  1.0000
  O   O474      1.0  0.08100  0.43878  0.08323  1.0000
  O   O475      1.0  0.07553  0.40796  0.05185  1.0000
  O   O476      1.0  0.11287  0.42663  0.05461  1.0000
  O   O477      1.0  0.18219  0.48348  0.27490  1.0000
  O   O478      1.0  0.18247  0.44523  0.25844  1.0000
  O   O479      1.0  0.21848  0.46616  0.26135  1.0000
  O   O480      1.0  0.14840  0.40762  0.31281  1.0000
  O   O481      1.0  0.11086  0.39028  0.30530  1.0000
  O   O482      1.0  0.11531  0.43039  0.29996  1.0000
  O   O483      1.0  0.13748  0.48453  0.25294  1.0000
  O   O484      1.0  0.19234  0.48740  0.09393  1.0000
  O   O485      1.0  0.16433  0.25149  0.32031  1.0000
  O   O486      1.0  0.04634  0.49940  0.23285  1.0000
  O   O487      1.0  0.10151  0.38401  0.01051  1.0000
  O   O488      1.0  0.12302  0.28869  0.08335  1.0000
  O   O489      1.0  0.22384  0.27996  0.14566  1.0000
  O   O490      1.0  0.13791  0.27549  0.12651  1.0000
  O   O491      1.0  0.13556  0.35948  0.16492  1.0000
  O   O492      1.0  0.11602  0.34181  0.20289  1.0000
  O   O493      1.0  0.09923  0.33980  0.15783  1.0000
  O   O494      1.0  0.04791  0.46989  0.14755  1.0000
  O   O495      1.0  0.19924  0.28922  0.22638  1.0000
  O   O496      1.0  0.17118  0.30211  0.19318  1.0000
  O   O497      1.0  0.16439  0.26419  0.05078  1.0000
  O   O498      1.0  0.21473  0.36279  0.20860  1.0000
  O   O499      1.0  0.05144  0.37480  0.08960  1.0000
  O   O500      1.0  0.06815  0.30718  0.09626  1.0000
  O   O501      1.0  0.06437  0.42235  0.13155  1.0000
  O   O502      1.0  0.15604  0.39263  0.13351  1.0000
  O   O503      1.0  0.07259  0.34775  0.33247  1.0000
  O   O504      1.0  0.15490  0.31694  0.24290  1.0000
  O   O505      1.0  0.09094  0.36423  0.25810  1.0000
  O   O506      1.0  0.14187  0.32154  0.12950  1.0000
  O   O507      1.0  0.09556  0.48769  0.30266  1.0000
  O   O508      1.0  0.19565  0.25196  0.00502  1.0000
  O   O509      1.0  0.24509  0.44596  0.16496  1.0000
  O   O510      1.0  0.17342  0.26052  0.26603  1.0000
  O   O511      1.0  0.05449  0.48686  0.31357  1.0000
  O   O512      1.0  0.23593  0.33253  0.24400  1.0000
  O   O513      1.0  0.00704  0.47397  0.27416  1.0000
  O   O514      1.0  0.23552  0.33692  0.32911  1.0000
  O   O515      1.0  0.10158  0.26088  0.10899  1.0000
  O   O516      1.0  0.21543  0.46341  0.32518  1.0000
  O   O517      1.0  0.08789  0.46287  0.21805  1.0000
  O   O518      1.0  0.03794  0.44103  0.23555  1.0000
  O   O519      1.0  0.18076  0.25519  0.12623  1.0000
  O   O520      1.0  0.16324  0.36270  0.21477  1.0000
  O   O521      1.0  0.02244  0.40441  0.01447  1.0000
  O   O522      1.0  0.21403  0.48596  0.16565  1.0000
  O   O523      1.0  0.10753  0.47546  0.07001  1.0000
  O   O524      1.0  0.15979  0.45042  0.10872  1.0000
  O   O525      1.0  0.22555  0.39392  0.03643  1.0000
  O   O526      1.0  0.07942  0.29264  0.03194  1.0000
  O   O527      1.0  0.12220  0.48197  0.00498  1.0000
  O   O528      1.0  0.03331  0.37832  0.14729  1.0000
  O   O529      1.0  0.00480  0.40161  0.19493  1.0000
  O   O530      1.0  0.23966  0.38786  0.16866  1.0000
  O   O531      1.0  0.24828  0.29109  0.32502  1.0000
  O   O532      1.0  0.15668  0.48881  0.06779  1.0000
  O   O533      1.0  0.24442  0.48265  0.20926  1.0000
  O   O534      1.0  0.04877  0.49133  0.07299  1.0000
  O   O535      1.0  0.23603  0.49253  0.11233  1.0000
  O   O536      1.0  0.01014  0.47683  0.09718  1.0000
  O   O537      1.0  0.18439  0.49981  0.21430  1.0000
  O   O538      1.0  0.00720  0.25641  0.13950  1.0000
  O   O539      1.0  0.09106  0.47970  0.65638  1.0000
  O   O540      1.0  0.21015  0.28886  0.34578  1.0000
  O   O541      1.0  0.04404  0.32924  0.41509  1.0000
  O   O542      1.0  0.02518  0.36208  0.43382  1.0000
  O   O543      1.0  0.01757  0.32547  0.45309  1.0000
  O   O544      1.0  0.11128  0.43629  0.52365  1.0000
  O   O545      1.0  0.11109  0.40160  0.54920  1.0000
  O   O546      1.0  0.12716  0.43529  0.56921  1.0000
  O   O547      1.0  0.12287  0.42290  0.45452  1.0000
  O   O548      1.0  0.13975  0.41697  0.41001  1.0000
  O   O549      1.0  0.12383  0.45325  0.42187  1.0000
  O   O550      1.0  0.12315  0.44257  0.66052  1.0000
  O   O551      1.0  0.01173  0.45864  0.41012  1.0000
  O   O552      1.0  0.15107  0.32264  0.63370  1.0000
  O   O553      1.0  0.16154  0.35616  0.60879  1.0000
  O   O554      1.0  0.15447  0.32145  0.58467  1.0000
  O   O555      1.0  0.22851  0.44602  0.51900  1.0000
  O   O556      1.0  0.18358  0.41238  0.47395  1.0000
  O   O557      1.0  0.20014  0.44873  0.46369  1.0000
  O   O558      1.0  0.16395  0.44617  0.48869  1.0000
  O   O559      1.0  0.06291  0.27213  0.58314  1.0000
  O   O560      1.0  0.09909  0.28762  0.56633  1.0000
  O   O561      1.0  0.07107  0.27197  0.53486  1.0000
  O   O562      1.0  0.09924  0.33925  0.56265  1.0000
  O   O563      1.0  0.06833  0.32637  0.59220  1.0000
  O   O564      1.0  0.08022  0.36530  0.59315  1.0000
  O   O565      1.0  0.08317  0.45180  0.34934  1.0000
  O   O566      1.0  0.13850  0.34529  0.46070  1.0000
  O   O567      1.0  0.10777  0.37217  0.45230  1.0000
  O   O568      1.0  0.09940  0.33240  0.45119  1.0000
  O   O569      1.0  0.24635  0.25503  0.63787  1.0000
  O   O570      1.0  0.03143  0.43947  0.44689  1.0000
  O   O571      1.0  0.18038  0.38847  0.41111  1.0000
  O   O572      1.0  0.14317  0.36949  0.40953  1.0000
  O   O573      1.0  0.16022  0.38420  0.36822  1.0000
  O   O574      1.0  0.02664  0.32796  0.63452  1.0000
  O   O575      1.0  0.01674  0.31504  0.58934  1.0000
  O   O576      1.0  0.01172  0.43655  0.55895  1.0000
  O   O577      1.0  0.18035  0.27148  0.61337  1.0000
  O   O578      1.0  0.01279  0.27894  0.63807  1.0000
  O   O579      1.0  0.23551  0.26511  0.57564  1.0000
  O   O580      1.0  0.15554  0.47202  0.60063  1.0000
  O   O581      1.0  0.08508  0.39286  0.65191  1.0000
  O   O582      1.0  0.00181  0.42020  0.42085  1.0000
  O   O583      1.0  0.10027  0.28656  0.48077  1.0000
  O   O584      1.0  0.13152  0.26476  0.46102  1.0000
  O   O585      1.0  0.04783  0.45112  0.52113  1.0000
  O   O586      1.0  0.24911  0.47361  0.60637  1.0000
  O   O587      1.0  0.19631  0.46753  0.61175  1.0000
  O   O588      1.0  0.07192  0.32486  0.66271  1.0000
  O   O589      1.0  0.02462  0.35007  0.36189  1.0000
  O   O590      1.0  0.22596  0.30428  0.47747  1.0000
  O   O591      1.0  0.12043  0.39606  0.62544  1.0000
  O   O592      1.0  0.20761  0.32030  0.59996  1.0000
  O   O593      1.0  0.21097  0.35794  0.61794  1.0000
  O   O594      1.0  0.21388  0.32600  0.64812  1.0000
  O   O595      1.0  0.07578  0.35606  0.50254  1.0000
  O   O596      1.0  0.05404  0.39049  0.49668  1.0000
  O   O597      1.0  0.03388  0.35486  0.49762  1.0000
  O   O598      1.0  0.04334  0.26896  0.44492  1.0000
  O   O599      1.0  0.21403  0.32489  0.53698  1.0000
  O   O600      1.0  0.23155  0.36179  0.53590  1.0000
  O   O601      1.0  0.00017  0.47517  0.56582  1.0000
  O   O602      1.0  0.12359  0.48815  0.50457  1.0000
  O   O603      1.0  0.15237  0.27242  0.65013  1.0000
  O   O604      1.0  0.14382  0.32273  0.33345  1.0000
  O   O605      1.0  0.06809  0.38272  0.35690  1.0000
  O   O606      1.0  0.23707  0.40415  0.46479  1.0000
  O   O607      1.0  0.16626  0.31140  0.39323  1.0000
  O   O608      1.0  0.24114  0.41028  0.37914  1.0000
  O   O609      1.0  0.18949  0.48756  0.54377  1.0000
  O   O610      1.0  0.06626  0.45534  0.40458  1.0000
  O   O611      1.0  0.04477  0.42627  0.38114  1.0000
  O   O612      1.0  0.07426  0.41628  0.41413  1.0000
  O   O613      1.0  0.09871  0.49101  0.60997  1.0000
  O   O614      1.0  0.09725  0.29883  0.63927  1.0000
  O   O615      1.0  0.21504  0.47078  0.40842  1.0000
  O   O616      1.0  0.19053  0.44180  0.38924  1.0000
  O   O617      1.0  0.18734  0.25289  0.37470  1.0000
  O   O618      1.0  0.23483  0.42436  0.58719  1.0000
  O   O619      1.0  0.18195  0.43177  0.55891  1.0000
  O   O620      1.0  0.17712  0.40937  0.59954  1.0000
  O   O621      1.0  0.20128  0.39585  0.56271  1.0000
  O   O622      1.0  0.17326  0.43866  0.65805  1.0000
  O   O623      1.0  0.12192  0.27608  0.35292  1.0000
  O   O624      1.0  0.17908  0.37039  0.50767  1.0000
  O   O625      1.0  0.13910  0.38234  0.50221  1.0000
  O   O626      1.0  0.15161  0.36544  0.54449  1.0000
  O   O627      1.0  0.17725  0.29218  0.45061  1.0000
  O   O628      1.0  0.11193  0.36165  0.64957  1.0000
  O   O629      1.0  0.02813  0.38547  0.61496  1.0000
  O   O630      1.0  0.01081  0.29113  0.50256  1.0000
  O   O631      1.0  0.08584  0.27941  0.40221  1.0000
  O   O632      1.0  0.11015  0.42177  0.35946  1.0000
  O   O633      1.0  0.10454  0.36245  0.35913  1.0000
  O   O634      1.0  0.07253  0.25829  0.64413  1.0000
  O   O635      1.0  0.17941  0.28529  0.55943  1.0000
  O   O636      1.0  0.03079  0.43689  0.62530  1.0000
  O   O637      1.0  0.08679  0.45293  0.61974  1.0000
  O   O638      1.0  0.08206  0.46577  0.56519  1.0000
  O   O639      1.0  0.12412  0.32841  0.51787  1.0000
  O   O640      1.0  0.14859  0.27869  0.51336  1.0000
  O   O641      1.0  0.19127  0.25756  0.43082  1.0000
  O   O642      1.0  0.04790  0.49094  0.53069  1.0000
  O   O643      1.0  0.07261  0.36496  0.41051  1.0000
  O   O644      1.0  0.00879  0.47464  0.48509  1.0000
  O   O645      1.0  0.18204  0.31934  0.49214  1.0000
  O   O646      1.0  0.16669  0.48485  0.44548  1.0000
  O   O647      1.0  0.19346  0.27660  0.65972  1.0000
  O   O648      1.0  0.20794  0.37091  0.36665  1.0000
  O   O649      1.0  0.07512  0.43073  0.47202  1.0000
  O   O650      1.0  0.07107  0.41363  0.58787  1.0000
  O   O651      1.0  0.00905  0.29172  0.40691  1.0000
  O   O652      1.0  0.22597  0.29068  0.41257  1.0000
  O   O653      1.0  0.19292  0.26302  0.47955  1.0000
  O   O654      1.0  0.24242  0.45272  0.65693  1.0000
  O   O655      1.0  0.12442  0.45954  0.35268  1.0000
  O   O656      1.0  0.04045  0.48573  0.60011  1.0000
  O   O657      1.0  0.05493  0.31018  0.48522  1.0000
  O   O658      1.0  0.03483  0.38916  0.54808  1.0000
  O   O659      1.0  0.08738  0.49375  0.43886  1.0000
  O   O660      1.0  0.18185  0.48089  0.38070  1.0000
  O   O661      1.0  0.06357  0.47717  0.48818  1.0000
  O   O662      1.0  0.04504  0.31825  0.54452  1.0000
  O   O663      1.0  0.04306  0.27473  0.33852  1.0000
  O   O664      1.0  0.13912  0.25460  0.38952  1.0000
  O   O665      1.0  0.17848  0.36129  0.66450  1.0000
  O   O666      1.0  0.00964  0.39314  0.47662  1.0000
  O   O667      1.0  0.13061  0.49665  0.55198  1.0000
  O   O668      1.0  0.01712  0.25129  0.36489  1.0000
  O   O669      1.0  0.24538  0.28171  0.51759  1.0000
  O   O670      1.0  0.13736  0.25044  0.57317  1.0000
  O   O671      1.0  0.24950  0.32445  0.44480  1.0000
  O   O672      1.0  0.23659  0.34322  0.83594  1.0000
  O   O673      1.0  0.02156  0.40480  0.67660  1.0000
  O   O674      1.0  0.04259  0.48027  0.78554  1.0000
  O   O675      1.0  0.16667  0.49397  0.69080  1.0000
  O   O676      1.0  0.20946  0.28894  0.93013  1.0000
  O   O677      1.0  0.23337  0.48124  0.71426  1.0000
  O   O678      1.0  0.20634  0.27841  0.88274  1.0000
  O   O679      1.0  0.00953  0.34478  0.96868  1.0000
  O   O680      1.0  0.09394  0.45737  0.71286  1.0000
  O   O681      1.0  0.10352  0.41798  0.70885  1.0000
  O   O682      1.0  0.11010  0.43744  0.75135  1.0000
  O   O683      1.0  0.13225  0.40111  0.91183  1.0000
  O   O684      1.0  0.11062  0.37033  0.93160  1.0000
  O   O685      1.0  0.11577  0.37243  0.88282  1.0000
  O   O686      1.0  0.23376  0.41301  0.86116  1.0000
  O   O687      1.0  0.11212  0.29182  0.97680  1.0000
  O   O688      1.0  0.08088  0.43389  0.99635  1.0000
  O   O689      1.0  0.21217  0.42131  0.91719  1.0000
  O   O690      1.0  0.22488  0.38262  0.91808  1.0000
  O   O691      1.0  0.04735  0.37425  0.68851  1.0000
  O   O692      1.0  0.10723  0.31183  0.68440  1.0000
  O   O693      1.0  0.00994  0.49355  0.88515  1.0000
  O   O694      1.0  0.02653  0.29117  0.94667  1.0000
  O   O695      1.0  0.04512  0.36005  0.94996  1.0000
  O   O696      1.0  0.06092  0.28591  0.89720  1.0000
  O   O697      1.0  0.07304  0.32214  0.88010  1.0000
  O   O698      1.0  0.03213  0.31252  0.88139  1.0000
  O   O699      1.0  0.22746  0.48615  0.98814  1.0000
  O   O700      1.0  0.07613  0.49281  0.75996  1.0000
  O   O701      1.0  0.08575  0.47757  0.98088  1.0000
  O   O702      1.0  0.03987  0.32411  0.75407  1.0000
  O   O703      1.0  0.01851  0.31221  0.71419  1.0000
  O   O704      1.0  0.09778  0.26299  0.70927  1.0000
  O   O705      1.0  0.16798  0.31302  0.69137  1.0000
  O   O706      1.0  0.12100  0.27924  0.86394  1.0000
  O   O707      1.0  0.00923  0.34755  0.73581  1.0000
  O   O708      1.0  0.17814  0.28736  0.78584  1.0000
  O   O709      1.0  0.08098  0.36824  0.78867  1.0000
  O   O710      1.0  0.11381  0.38923  0.77125  1.0000
  O   O711      1.0  0.10385  0.39140  0.81899  1.0000
  O   O712      1.0  0.13572  0.45270  0.80424  1.0000
  O   O713      1.0  0.13004  0.45338  0.85300  1.0000
  O   O714      1.0  0.10649  0.47699  0.82393  1.0000
  O   O715      1.0  0.08456  0.31577  0.81967  1.0000
  O   O716      1.0  0.04599  0.30039  0.81313  1.0000
  O   O717      1.0  0.07882  0.27557  0.81987  1.0000
  O   O718      1.0  0.23179  0.37308  0.99484  1.0000
  O   O719      1.0  0.04681  0.40797  0.90294  1.0000
  O   O720      1.0  0.06406  0.38626  0.86657  1.0000
  O   O721      1.0  0.08133  0.42156  0.88006  1.0000
  O   O722      1.0  0.19313  0.34675  0.89050  1.0000
  O   O723      1.0  0.16129  0.35238  0.92199  1.0000
  O   O724      1.0  0.16523  0.31702  0.89827  1.0000
  O   O725      1.0  0.15297  0.28415  0.73566  1.0000
  O   O726      1.0  0.09939  0.49524  0.87995  1.0000
  O   O727      1.0  0.21141  0.27718  0.74285  1.0000
  O   O728      1.0  0.24330  0.30162  0.75534  1.0000
  O   O729      1.0  0.00295  0.47723  0.99434  1.0000
  O   O730      1.0  0.18439  0.46026  0.93918  1.0000
  O   O731      1.0  0.16789  0.42552  0.95579  1.0000
  O   O732      1.0  0.02089  0.25784  0.85766  1.0000
  O   O733      1.0  0.07151  0.25985  0.75967  1.0000
  O   O734      1.0  0.15637  0.48151  0.73606  1.0000
  O   O735      1.0  0.18463  0.45213  0.98739  1.0000
  O   O736      1.0  0.00137  0.35247  0.67948  1.0000
  O   O737      1.0  0.14497  0.26960  0.99176  1.0000
  O   O738      1.0  0.04883  0.28662  0.98805  1.0000
  O   O739      1.0  0.14202  0.25001  0.75898  1.0000
  O   O740      1.0  0.04282  0.48706  0.95222  1.0000
  O   O741      1.0  0.01101  0.42745  0.76460  1.0000
  O   O742      1.0  0.19198  0.38449  0.82591  1.0000
  O   O743      1.0  0.15584  0.40529  0.82760  1.0000
  O   O744      1.0  0.17447  0.39343  0.86933  1.0000
  O   O745      1.0  0.06398  0.47440  0.91253  1.0000
  O   O746      1.0  0.05526  0.41175  0.70491  1.0000
  O   O747      1.0  0.21320  0.46971  0.75513  1.0000
  O   O748      1.0  0.20716  0.31742  0.73882  1.0000
  O   O749      1.0  0.00632  0.26117  0.81167  1.0000
  O   O750      1.0  0.16003  0.33403  0.99552  1.0000
  O   O751      1.0  0.23215  0.42570  0.81446  1.0000
  O   O752      1.0  0.20513  0.37699  0.72705  1.0000
  O   O753      1.0  0.17619  0.38462  0.76159  1.0000
  O   O754      1.0  0.16907  0.35601  0.72769  1.0000
  O   O755      1.0  0.07834  0.34282  0.72264  1.0000
  O   O756      1.0  0.21896  0.48861  0.85510  1.0000
  O   O757      1.0  0.17079  0.34474  0.79636  1.0000
  O   O758      1.0  0.17136  0.47773  0.88001  1.0000
  O   O759      1.0  0.15812  0.40840  0.68567  1.0000
  O   O760      1.0  0.05044  0.34665  0.83483  1.0000
  O   O761      1.0  0.19774  0.40691  0.66908  1.0000
  O   O762      1.0  0.15853  0.26083  0.86496  1.0000
  O   O763      1.0  0.00315  0.38948  0.77936  1.0000
  O   O764      1.0  0.21199  0.44627  0.71498  1.0000
  O   O765      1.0  0.04678  0.45557  0.68427  1.0000
  O   O766      1.0  0.14978  0.29671  0.95558  1.0000
  O   O767      1.0  0.04567  0.39885  0.81683  1.0000
  O   O768      1.0  0.06430  0.42885  0.76617  1.0000
  O   O769      1.0  0.10665  0.30617  0.91482  1.0000
  O   O770      1.0  0.24428  0.28341  0.90325  1.0000
  O   O771      1.0  0.02647  0.36069  0.89768  1.0000
  O   O772      1.0  0.22804  0.35671  0.76957  1.0000
  O   O773      1.0  0.07455  0.39648  0.95252  1.0000
  O   O774      1.0  0.00476  0.40668  0.84596  1.0000
  O   O775      1.0  0.23700  0.26977  0.81062  1.0000
  O   O776      1.0  0.16947  0.49585  0.99575  1.0000
  O   O777      1.0  0.14046  0.26974  0.82185  1.0000
  O   O778      1.0  0.00852  0.29825  0.99032  1.0000
  O   O779      1.0  0.22345  0.33712  0.94867  1.0000
  O   O780      1.0  0.00501  0.34294  0.81107  1.0000
  O   O781      1.0  0.18593  0.37852  0.96866  1.0000
  O   O782      1.0  0.24472  0.37100  0.67558  1.0000
[truncated: 313,391 more chars]
