# Supplementary material for: Geometrically frustrated interactions drive structural complexity in amorphous calcium carbonate
Source: Nat Chem. 2023 Sep 25;16(1):36–41. doi: 10.1038/s41557-023-01339-2 (PMC10774122; doi:10.1038/s41557-023-01339-2)
Supplement: Supplementary file 5 — Atomic coordinates in crystallographic information file format for a representative coarse-grained Lennard-Jones–Gauss model of calcium arrangements in amorphous calcium carbonate. [file 41557_2023_1339_MOESM5_ESM.cif]

data_LJG_MC
_chemical_formula_structural       Ca1620
_chemical_formula_sum              "Ca1620"
_cell_length_a       52.7945
_cell_length_b       54.7943
_cell_length_c       45.1953
_cell_angle_alpha    90
_cell_angle_beta     90
_cell_angle_gamma    90

_space_group_name_H-M_alt    "P 1"
_space_group_IT_number       1

loop_
  _space_group_symop_operation_xyz
  'x, y, z'

loop_
  _atom_site_type_symbol
  _atom_site_label
  _atom_site_symmetry_multiplicity
  _atom_site_fract_x
  _atom_site_fract_y
  _atom_site_fract_z
  _atom_site_occupancy
  Ca  Ca1       1.0  0.00515  0.20164  0.07218  1.0000
  Ca  Ca2       1.0  0.20744  0.06659  0.15964  1.0000
  Ca  Ca3       1.0  0.11083  0.21205  0.25531  1.0000
  Ca  Ca4       1.0  0.13340  0.06070  0.19974  1.0000
  Ca  Ca5       1.0  0.06559  0.08922  0.06745  1.0000
  Ca  Ca6       1.0  0.00702  0.17799  0.24715  1.0000
  Ca  Ca7       1.0  0.14868  0.19943  0.17939  1.0000
  Ca  Ca8       1.0  0.22925  0.14679  0.06943  1.0000
  Ca  Ca9       1.0  0.10617  0.17899  0.12245  1.0000
  Ca  Ca10      1.0  0.02957  0.09396  0.16865  1.0000
  Ca  Ca11      1.0  0.14255  0.10927  0.07073  1.0000
  Ca  Ca12      1.0  0.10983  0.02646  0.02423  1.0000
  Ca  Ca13      1.0  0.16661  0.21937  0.08909  1.0000
  Ca  Ca14      1.0  0.20613  0.01083  0.05615  1.0000
  Ca  Ca15      1.0  0.03262  0.23493  0.24315  1.0000
  Ca  Ca16      1.0  0.07321  0.14310  0.23666  1.0000
  Ca  Ca17      1.0  0.23293  0.07081  0.03805  1.0000
  Ca  Ca18      1.0  0.02987  0.16821  0.16008  1.0000
  Ca  Ca19      1.0  0.15279  0.00604  0.12170  1.0000
  Ca  Ca20      1.0  0.18596  0.19374  0.26426  1.0000
  Ca  Ca21      1.0  0.20691  0.01246  0.23316  1.0000
  Ca  Ca22      1.0  0.14581  0.11830  0.16068  1.0000
  Ca  Ca23      1.0  0.21009  0.13573  0.18106  1.0000
  Ca  Ca24      1.0  0.05655  0.07028  0.31784  1.0000
  Ca  Ca25      1.0  0.20267  0.13161  0.27029  1.0000
  Ca  Ca26      1.0  0.12830  0.08402  0.28933  1.0000
  Ca  Ca27      1.0  0.07883  0.03629  0.24061  1.0000
  Ca  Ca28      1.0  0.00129  0.06428  0.09498  1.0000
  Ca  Ca29      1.0  0.06457  0.15355  0.01766  1.0000
  Ca  Ca30      1.0  0.14383  0.00560  0.25978  1.0000
  Ca  Ca31      1.0  0.07098  0.24864  0.00334  1.0000
  Ca  Ca32      1.0  0.23772  0.20345  0.20204  1.0000
  Ca  Ca33      1.0  0.24560  0.22227  0.06693  1.0000
  Ca  Ca34      1.0  0.06773  0.24964  0.17330  1.0000
  Ca  Ca35      1.0  0.12804  0.15837  0.51082  1.0000
  Ca  Ca36      1.0  0.18891  0.03605  0.60209  1.0000
  Ca  Ca37      1.0  0.16477  0.23326  0.51451  1.0000
  Ca  Ca38      1.0  0.07381  0.12060  0.49283  1.0000
  Ca  Ca39      1.0  0.23503  0.10175  0.56148  1.0000
  Ca  Ca40      1.0  0.05677  0.16718  0.34077  1.0000
  Ca  Ca41      1.0  0.12832  0.13985  0.34372  1.0000
  Ca  Ca42      1.0  0.06514  0.21157  0.53224  1.0000
  Ca  Ca43      1.0  0.00876  0.09468  0.52324  1.0000
  Ca  Ca44      1.0  0.15315  0.21229  0.60040  1.0000
  Ca  Ca45      1.0  0.10409  0.06311  0.43592  1.0000
  Ca  Ca46      1.0  0.18618  0.04013  0.52629  1.0000
  Ca  Ca47      1.0  0.19246  0.14461  0.62885  1.0000
  Ca  Ca48      1.0  0.22254  0.13156  0.44038  1.0000
  Ca  Ca49      1.0  0.09371  0.12764  0.58448  1.0000
  Ca  Ca50      1.0  0.18237  0.12023  0.50587  1.0000
  Ca  Ca51      1.0  0.08238  0.24433  0.64721  1.0000
  Ca  Ca52      1.0  0.00826  0.15447  0.56205  1.0000
  Ca  Ca53      1.0  0.07372  0.23078  0.35570  1.0000
  Ca  Ca54      1.0  0.11868  0.02884  0.58656  1.0000
  Ca  Ca55      1.0  0.12683  0.02038  0.33893  1.0000
  Ca  Ca56      1.0  0.23450  0.21805  0.34595  1.0000
  Ca  Ca57      1.0  0.07960  0.13024  0.40204  1.0000
  Ca  Ca58      1.0  0.06049  0.19479  0.44274  1.0000
  Ca  Ca59      1.0  0.03404  0.02954  0.41842  1.0000
  Ca  Ca60      1.0  0.08037  0.00750  0.50487  1.0000
  Ca  Ca61      1.0  0.23188  0.18198  0.55765  1.0000
  Ca  Ca62      1.0  0.22312  0.13580  0.36053  1.0000
  Ca  Ca63      1.0  0.22920  0.03291  0.33890  1.0000
  Ca  Ca64      1.0  0.18242  0.20237  0.43908  1.0000
  Ca  Ca65      1.0  0.22295  0.01797  0.42212  1.0000
  Ca  Ca66      1.0  0.03470  0.07407  0.66216  1.0000
  Ca  Ca67      1.0  0.14917  0.00093  0.46376  1.0000
  Ca  Ca68      1.0  0.19767  0.20828  0.81516  1.0000
  Ca  Ca69      1.0  0.15353  0.13013  0.76447  1.0000
  Ca  Ca70      1.0  0.14759  0.12653  0.87674  1.0000
  Ca  Ca71      1.0  0.04016  0.15428  0.69599  1.0000
  Ca  Ca72      1.0  0.23404  0.07087  0.67140  1.0000
  Ca  Ca73      1.0  0.08319  0.19333  0.75417  1.0000
  Ca  Ca74      1.0  0.06544  0.08255  0.98080  1.0000
  Ca  Ca75      1.0  0.08470  0.21167  0.84118  1.0000
  Ca  Ca76      1.0  0.20703  0.13140  0.99348  1.0000
  Ca  Ca77      1.0  0.15167  0.18896  0.99566  1.0000
  Ca  Ca78      1.0  0.09965  0.12512  0.71742  1.0000
  Ca  Ca79      1.0  0.22516  0.15567  0.91400  1.0000
  Ca  Ca80      1.0  0.02257  0.02995  0.98249  1.0000
  Ca  Ca81      1.0  0.10639  0.02678  0.68159  1.0000
  Ca  Ca82      1.0  0.20334  0.13765  0.82175  1.0000
  Ca  Ca83      1.0  0.21542  0.05148  0.81512  1.0000
  Ca  Ca84      1.0  0.15822  0.20586  0.72986  1.0000
  Ca  Ca85      1.0  0.14402  0.08146  0.97857  1.0000
  Ca  Ca86      1.0  0.11507  0.23026  0.92504  1.0000
  Ca  Ca87      1.0  0.05056  0.09199  0.78330  1.0000
  Ca  Ca88      1.0  0.23670  0.03383  0.93146  1.0000
  Ca  Ca89      1.0  0.22762  0.12169  0.72997  1.0000
  Ca  Ca90      1.0  0.13058  0.06706  0.85443  1.0000
  Ca  Ca91      1.0  0.10494  0.14848  0.81785  1.0000
  Ca  Ca92      1.0  0.04381  0.16225  0.88199  1.0000
  Ca  Ca93      1.0  0.19563  0.08529  0.91128  1.0000
  Ca  Ca94      1.0  0.11583  0.00868  0.89305  1.0000
  Ca  Ca95      1.0  0.09001  0.14366  0.94622  1.0000
  Ca  Ca96      1.0  0.02333  0.03240  0.83531  1.0000
  Ca  Ca97      1.0  0.22738  0.20144  0.68959  1.0000
  Ca  Ca98      1.0  0.00379  0.23138  0.68985  1.0000
  Ca  Ca99      1.0  0.17888  0.47872  0.25158  1.0000
  Ca  Ca100     1.0  0.11658  0.33669  0.05115  1.0000
  Ca  Ca101     1.0  0.10065  0.43516  0.01436  1.0000
  Ca  Ca102     1.0  0.01938  0.27854  0.08386  1.0000
  Ca  Ca103     1.0  0.05574  0.34286  0.15918  1.0000
  Ca  Ca104     1.0  0.14146  0.45039  0.13776  1.0000
  Ca  Ca105     1.0  0.02955  0.29968  0.27118  1.0000
  Ca  Ca106     1.0  0.13266  0.43125  0.23685  1.0000
  Ca  Ca107     1.0  0.22645  0.34935  0.18604  1.0000
  Ca  Ca108     1.0  0.09732  0.30747  0.28659  1.0000
  Ca  Ca109     1.0  0.23619  0.25390  0.00146  1.0000
  Ca  Ca110     1.0  0.24135  0.46572  0.11512  1.0000
  Ca  Ca111     1.0  0.20133  0.25969  0.29487  1.0000
  Ca  Ca112     1.0  0.19456  0.37103  0.10868  1.0000
  Ca  Ca113     1.0  0.23659  0.41880  0.17975  1.0000
  Ca  Ca114     1.0  0.17294  0.27646  0.20322  1.0000
  Ca  Ca115     1.0  0.21686  0.36467  0.28852  1.0000
  Ca  Ca116     1.0  0.16394  0.35703  0.20851  1.0000
  Ca  Ca117     1.0  0.10118  0.37726  0.25993  1.0000
  Ca  Ca118     1.0  0.10102  0.29643  0.13461  1.0000
  Ca  Ca119     1.0  0.18634  0.45053  0.06877  1.0000
  Ca  Ca120     1.0  0.05141  0.43812  0.18464  1.0000
  Ca  Ca121     1.0  0.09242  0.47879  0.09348  1.0000
  Ca  Ca122     1.0  0.00715  0.28502  0.18230  1.0000
  Ca  Ca123     1.0  0.08406  0.39837  0.09105  1.0000
  Ca  Ca124     1.0  0.09778  0.43906  0.31014  1.0000
  Ca  Ca125     1.0  0.11368  0.39504  0.16986  1.0000
  Ca  Ca126     1.0  0.22309  0.40271  0.04620  1.0000
  Ca  Ca127     1.0  0.02041  0.40023  0.23078  1.0000
  Ca  Ca128     1.0  0.02880  0.34601  0.04064  1.0000
  Ca  Ca129     1.0  0.24249  0.30179  0.24423  1.0000
  Ca  Ca130     1.0  0.24105  0.28587  0.10002  1.0000
  Ca  Ca131     1.0  0.06559  0.49445  0.22866  1.0000
  Ca  Ca132     1.0  0.03115  0.45067  0.62528  1.0000
  Ca  Ca133     1.0  0.21802  0.41056  0.48061  1.0000
  Ca  Ca134     1.0  0.22964  0.29151  0.37889  1.0000
  Ca  Ca135     1.0  0.19088  0.35171  0.49028  1.0000
  Ca  Ca136     1.0  0.06079  0.44692  0.49048  1.0000
  Ca  Ca137     1.0  0.06269  0.32702  0.37392  1.0000
  Ca  Ca138     1.0  0.02943  0.28500  0.49764  1.0000
  Ca  Ca139     1.0  0.22978  0.45249  0.55582  1.0000
  Ca  Ca140     1.0  0.21872  0.28970  0.49933  1.0000
  Ca  Ca141     1.0  0.20807  0.25587  0.64020  1.0000
  Ca  Ca142     1.0  0.10428  0.26511  0.47078  1.0000
  Ca  Ca143     1.0  0.00756  0.26740  0.61657  1.0000
  Ca  Ca144     1.0  0.01515  0.34789  0.57279  1.0000
  Ca  Ca145     1.0  0.00620  0.49803  0.56880  1.0000
  Ca  Ca146     1.0  0.11352  0.29387  0.56256  1.0000
  Ca  Ca147     1.0  0.09945  0.33526  0.48942  1.0000
  Ca  Ca148     1.0  0.18368  0.36635  0.61652  1.0000
  Ca  Ca149     1.0  0.05373  0.48464  0.39211  1.0000
  Ca  Ca150     1.0  0.13564  0.48038  0.42286  1.0000
  Ca  Ca151     1.0  0.13978  0.41424  0.64596  1.0000
  Ca  Ca152     1.0  0.05260  0.41127  0.41505  1.0000
  Ca  Ca153     1.0  0.03712  0.36649  0.47717  1.0000
  Ca  Ca154     1.0  0.15134  0.40595  0.43376  1.0000
  Ca  Ca155     1.0  0.07478  0.36480  0.59303  1.0000
  Ca  Ca156     1.0  0.22083  0.38425  0.40462  1.0000
  Ca  Ca157     1.0  0.16162  0.44167  0.49711  1.0000
  Ca  Ca158     1.0  0.13992  0.31019  0.39940  1.0000
  Ca  Ca159     1.0  0.04671  0.26011  0.42338  1.0000
  Ca  Ca160     1.0  0.10934  0.46630  0.56095  1.0000
  Ca  Ca161     1.0  0.01793  0.32189  0.65242  1.0000
  Ca  Ca162     1.0  0.11247  0.31466  0.65665  1.0000
  Ca  Ca163     1.0  0.23245  0.30838  0.59234  1.0000
  Ca  Ca164     1.0  0.21745  0.43099  0.34925  1.0000
  Ca  Ca165     1.0  0.14508  0.49582  0.33732  1.0000
  Ca  Ca166     1.0  0.13405  0.26917  0.33568  1.0000
  Ca  Ca167     1.0  0.04607  0.37727  0.91706  1.0000
  Ca  Ca168     1.0  0.19924  0.47299  0.96262  1.0000
  Ca  Ca169     1.0  0.11784  0.46173  0.70147  1.0000
  Ca  Ca170     1.0  0.23238  0.41397  0.88864  1.0000
  Ca  Ca171     1.0  0.10288  0.42636  0.83285  1.0000
  Ca  Ca172     1.0  0.02691  0.30299  0.96704  1.0000
  Ca  Ca173     1.0  0.20852  0.31374  0.74018  1.0000
  Ca  Ca174     1.0  0.19736  0.38010  0.70233  1.0000
  Ca  Ca175     1.0  0.15690  0.27640  0.71093  1.0000
  Ca  Ca176     1.0  0.03364  0.45826  0.85265  1.0000
  Ca  Ca177     1.0  0.03448  0.47026  0.75835  1.0000
  Ca  Ca178     1.0  0.15318  0.31206  0.94444  1.0000
  Ca  Ca179     1.0  0.23153  0.41307  0.79396  1.0000
  Ca  Ca180     1.0  0.08416  0.31510  0.84760  1.0000
  Ca  Ca181     1.0  0.14866  0.47509  0.78812  1.0000
  Ca  Ca182     1.0  0.14995  0.35037  0.73381  1.0000
  Ca  Ca183     1.0  0.22303  0.26771  0.79967  1.0000
  Ca  Ca184     1.0  0.24891  0.28865  0.87697  1.0000
  Ca  Ca185     1.0  0.15554  0.27455  0.82792  1.0000
  Ca  Ca186     1.0  0.22213  0.37081  0.94988  1.0000
  Ca  Ca187     1.0  0.17817  0.47575  0.87761  1.0000
  Ca  Ca188     1.0  0.09770  0.47634  0.90448  1.0000
  Ca  Ca189     1.0  0.06685  0.29896  0.76173  1.0000
  Ca  Ca190     1.0  0.04271  0.38473  0.72524  1.0000
  Ca  Ca191     1.0  0.12728  0.39473  0.90792  1.0000
  Ca  Ca192     1.0  0.02744  0.26508  0.87729  1.0000
  Ca  Ca193     1.0  0.18341  0.46095  0.68103  1.0000
  Ca  Ca194     1.0  0.17164  0.34686  0.81447  1.0000
  Ca  Ca195     1.0  0.18756  0.26248  0.91090  1.0000
  Ca  Ca196     1.0  0.16150  0.40981  0.99567  1.0000
  Ca  Ca197     1.0  0.01727  0.53134  0.13455  1.0000
  Ca  Ca198     1.0  0.19457  0.70298  0.03618  1.0000
  Ca  Ca199     1.0  0.14051  0.66343  0.05118  1.0000
  Ca  Ca200     1.0  0.23251  0.69875  0.19498  1.0000
  Ca  Ca201     1.0  0.14345  0.63750  0.25202  1.0000
  Ca  Ca202     1.0  0.05023  0.59409  0.03449  1.0000
  Ca  Ca203     1.0  0.15535  0.70437  0.11799  1.0000
  Ca  Ca204     1.0  0.16738  0.56128  0.03779  1.0000
  Ca  Ca205     1.0  0.22977  0.60894  0.05765  1.0000
  Ca  Ca206     1.0  0.01885  0.69000  0.01139  1.0000
  Ca  Ca207     1.0  0.08441  0.74309  0.03891  1.0000
  Ca  Ca208     1.0  0.10894  0.74212  0.16516  1.0000
  Ca  Ca209     1.0  0.17651  0.72918  0.27874  1.0000
  Ca  Ca210     1.0  0.11148  0.52741  0.17402  1.0000
  Ca  Ca211     1.0  0.06987  0.58129  0.24678  1.0000
  Ca  Ca212     1.0  0.10654  0.59469  0.09335  1.0000
  Ca  Ca213     1.0  0.15324  0.58206  0.19201  1.0000
  Ca  Ca214     1.0  0.04456  0.66979  0.22845  1.0000
  Ca  Ca215     1.0  0.19122  0.58375  0.26375  1.0000
  Ca  Ca216     1.0  0.00422  0.57935  0.28673  1.0000
  Ca  Ca217     1.0  0.11931  0.68708  0.29956  1.0000
  Ca  Ca218     1.0  0.03889  0.71041  0.15968  1.0000
  Ca  Ca219     1.0  0.15304  0.70123  0.20752  1.0000
  Ca  Ca220     1.0  0.24936  0.71795  0.27192  1.0000
  Ca  Ca221     1.0  0.05157  0.59988  0.14056  1.0000
  Ca  Ca222     1.0  0.04951  0.66418  0.09266  1.0000
  Ca  Ca223     1.0  0.09995  0.54498  0.03540  1.0000
  Ca  Ca224     1.0  0.09631  0.63445  0.18178  1.0000
  Ca  Ca225     1.0  0.22024  0.65489  0.25718  1.0000
  Ca  Ca226     1.0  0.17709  0.64742  0.17281  1.0000
  Ca  Ca227     1.0  0.17933  0.62848  0.00995  1.0000
  Ca  Ca228     1.0  0.09338  0.53752  0.29894  1.0000
  Ca  Ca229     1.0  0.23913  0.63352  0.17051  1.0000
  Ca  Ca230     1.0  0.21596  0.51581  0.17178  1.0000
  Ca  Ca231     1.0  0.20652  0.50103  0.03859  1.0000
  Ca  Ca232     1.0  0.07680  0.51153  0.46197  1.0000
  Ca  Ca233     1.0  0.06976  0.56378  0.38161  1.0000
  Ca  Ca234     1.0  0.18713  0.58098  0.60854  1.0000
  Ca  Ca235     1.0  0.07130  0.66112  0.60597  1.0000
  Ca  Ca236     1.0  0.20460  0.62969  0.50142  1.0000
  Ca  Ca237     1.0  0.03358  0.68637  0.41644  1.0000
  Ca  Ca238     1.0  0.23460  0.62710  0.63666  1.0000
  Ca  Ca239     1.0  0.02114  0.66973  0.50138  1.0000
  Ca  Ca240     1.0  0.15102  0.62165  0.37088  1.0000
  Ca  Ca241     1.0  0.15077  0.59080  0.48650  1.0000
  Ca  Ca242     1.0  0.04585  0.60253  0.64143  1.0000
  Ca  Ca243     1.0  0.13022  0.68779  0.64673  1.0000
  Ca  Ca244     1.0  0.07135  0.60711  0.49574  1.0000
  Ca  Ca245     1.0  0.17617  0.50689  0.60546  1.0000
  Ca  Ca246     1.0  0.07861  0.73118  0.59740  1.0000
  Ca  Ca247     1.0  0.23674  0.72870  0.56161  1.0000
  Ca  Ca248     1.0  0.13425  0.70444  0.43334  1.0000
  Ca  Ca249     1.0  0.18468  0.57016  0.34066  1.0000
  Ca  Ca250     1.0  0.22962  0.67954  0.34045  1.0000
  Ca  Ca251     1.0  0.01518  0.71823  0.66315  1.0000
  Ca  Ca252     1.0  0.10630  0.60596  0.56087  1.0000
  Ca  Ca253     1.0  0.23421  0.68040  0.42836  1.0000
  Ca  Ca254     1.0  0.02269  0.59619  0.41739  1.0000
  Ca  Ca255     1.0  0.02314  0.72677  0.54682  1.0000
  Ca  Ca256     1.0  0.13331  0.55033  0.42847  1.0000
  Ca  Ca257     1.0  0.06140  0.54827  0.54109  1.0000
  Ca  Ca258     1.0  0.18530  0.68115  0.54646  1.0000
  Ca  Ca259     1.0  0.19752  0.73965  0.35283  1.0000
  Ca  Ca260     1.0  0.13544  0.53937  0.54123  1.0000
  Ca  Ca261     1.0  0.05884  0.74392  0.35181  1.0000
  Ca  Ca262     1.0  0.09912  0.66871  0.51734  1.0000
  Ca  Ca263     1.0  0.03534  0.63134  0.34694  1.0000
  Ca  Ca264     1.0  0.09420  0.55386  0.62360  1.0000
  Ca  Ca265     1.0  0.19874  0.73722  0.49200  1.0000
  Ca  Ca266     1.0  0.23315  0.54907  0.56527  1.0000
  Ca  Ca267     1.0  0.23842  0.59998  0.38060  1.0000
  Ca  Ca268     1.0  0.21185  0.51298  0.45155  1.0000
  Ca  Ca269     1.0  0.00160  0.52199  0.34722  1.0000
  Ca  Ca270     1.0  0.21936  0.50532  0.33584  1.0000
  Ca  Ca271     1.0  0.10483  0.74982  0.51765  1.0000
  Ca  Ca272     1.0  0.13398  0.51883  0.97842  1.0000
  Ca  Ca273     1.0  0.23290  0.63991  0.73823  1.0000
  Ca  Ca274     1.0  0.22371  0.52959  0.69491  1.0000
  Ca  Ca275     1.0  0.15108  0.54170  0.84804  1.0000
  Ca  Ca276     1.0  0.03952  0.55236  0.84454  1.0000
  Ca  Ca277     1.0  0.14365  0.70671  0.94440  1.0000
  Ca  Ca278     1.0  0.11296  0.52977  0.75254  1.0000
  Ca  Ca279     1.0  0.16961  0.62810  0.83588  1.0000
  Ca  Ca280     1.0  0.04323  0.53686  0.68210  1.0000
  Ca  Ca281     1.0  0.17833  0.69764  0.73514  1.0000
  Ca  Ca282     1.0  0.09740  0.64331  0.86614  1.0000
  Ca  Ca283     1.0  0.03014  0.67947  0.85512  1.0000
  Ca  Ca284     1.0  0.04605  0.54831  0.76017  1.0000
  Ca  Ca285     1.0  0.20113  0.68995  0.84437  1.0000
  Ca  Ca286     1.0  0.10444  0.61361  0.98767  1.0000
  Ca  Ca287     1.0  0.04279  0.52720  0.99267  1.0000
  Ca  Ca288     1.0  0.23974  0.51614  0.84218  1.0000
  Ca  Ca289     1.0  0.03056  0.61621  0.96088  1.0000
  Ca  Ca290     1.0  0.17602  0.56079  0.92999  1.0000
  Ca  Ca291     1.0  0.19360  0.53891  0.77009  1.0000
  Ca  Ca292     1.0  0.04697  0.73788  0.95176  1.0000
  Ca  Ca293     1.0  0.09078  0.58101  0.89476  1.0000
  Ca  Ca294     1.0  0.21573  0.62379  0.90513  1.0000
  Ca  Ca295     1.0  0.09707  0.72024  0.71107  1.0000
  Ca  Ca296     1.0  0.13931  0.58763  0.77798  1.0000
  Ca  Ca297     1.0  0.06387  0.62316  0.77467  1.0000
  Ca  Ca298     1.0  0.17605  0.64330  0.68005  1.0000
  Ca  Ca299     1.0  0.01347  0.64898  0.68554  1.0000
  Ca  Ca300     1.0  0.10235  0.68465  0.77948  1.0000
  Ca  Ca301     1.0  0.08058  0.68068  0.98332  1.0000
  Ca  Ca302     1.0  0.14801  0.52615  0.67822  1.0000
  Ca  Ca303     1.0  0.09774  0.62169  0.68715  1.0000
  Ca  Ca304     1.0  0.24016  0.73950  0.68808  1.0000
  Ca  Ca305     1.0  0.17276  0.74801  0.79552  1.0000
  Ca  Ca306     1.0  0.06232  0.74818  0.76938  1.0000
  Ca  Ca307     1.0  0.12535  0.78652  0.29920  1.0000
  Ca  Ca308     1.0  0.04478  0.96577  0.27645  1.0000
  Ca  Ca309     1.0  0.17845  0.91620  0.30726  1.0000
  Ca  Ca310     1.0  0.22372  0.85349  0.31911  1.0000
  Ca  Ca311     1.0  0.09235  0.97910  0.07955  1.0000
  Ca  Ca312     1.0  0.06440  0.77085  0.26955  1.0000
  Ca  Ca313     1.0  0.12475  0.85561  0.30392  1.0000
  Ca  Ca314     1.0  0.17889  0.84698  0.14366  1.0000
  Ca  Ca315     1.0  0.02514  0.82941  0.23535  1.0000
  Ca  Ca316     1.0  0.17315  0.90681  0.20249  1.0000
  Ca  Ca317     1.0  0.18314  0.90960  0.07989  1.0000
  Ca  Ca318     1.0  0.05068  0.84269  0.06677  1.0000
  Ca  Ca319     1.0  0.03502  0.92687  0.03701  1.0000
  Ca  Ca320     1.0  0.15094  0.96880  0.01714  1.0000
  Ca  Ca321     1.0  0.12844  0.84312  0.04248  1.0000
  Ca  Ca322     1.0  0.21665  0.81752  0.01875  1.0000
  Ca  Ca323     1.0  0.23895  0.94401  0.16102  1.0000
  Ca  Ca324     1.0  0.02192  0.92069  0.15829  1.0000
  Ca  Ca325     1.0  0.10228  0.79226  0.10814  1.0000
  Ca  Ca326     1.0  0.05550  0.83817  0.16274  1.0000
  Ca  Ca327     1.0  0.23388  0.78304  0.30563  1.0000
  Ca  Ca328     1.0  0.06730  0.88193  0.26205  1.0000
  Ca  Ca329     1.0  0.11663  0.94570  0.22505  1.0000
  Ca  Ca330     1.0  0.17631  0.79118  0.19266  1.0000
  Ca  Ca331     1.0  0.11169  0.86849  0.18406  1.0000
  Ca  Ca332     1.0  0.02183  0.99212  0.12209  1.0000
  Ca  Ca333     1.0  0.10550  0.80129  0.22037  1.0000
  Ca  Ca334     1.0  0.14506  0.77289  0.03883  1.0000
  Ca  Ca335     1.0  0.21269  0.79507  0.09196  1.0000
  Ca  Ca336     1.0  0.01668  0.76461  0.13677  1.0000
  Ca  Ca337     1.0  0.02620  0.80296  0.32724  1.0000
  Ca  Ca338     1.0  0.24884  0.77287  0.17473  1.0000
  Ca  Ca339     1.0  0.23516  0.88795  0.45783  1.0000
  Ca  Ca340     1.0  0.07356  0.80629  0.57840  1.0000
  Ca  Ca341     1.0  0.21724  0.95604  0.58123  1.0000
  Ca  Ca342     1.0  0.12462  0.77381  0.37589  1.0000
  Ca  Ca343     1.0  0.24051  0.92330  0.64805  1.0000
  Ca  Ca344     1.0  0.14347  0.96845  0.53868  1.0000
  Ca  Ca345     1.0  0.19496  0.81229  0.52456  1.0000
  Ca  Ca346     1.0  0.22195  0.82460  0.44874  1.0000
  Ca  Ca347     1.0  0.14006  0.86446  0.61604  1.0000
  Ca  Ca348     1.0  0.11840  0.84162  0.53140  1.0000
  Ca  Ca349     1.0  0.00599  0.95695  0.42759  1.0000
  Ca  Ca350     1.0  0.02271  0.90396  0.39412  1.0000
  Ca  Ca351     1.0  0.10223  0.92252  0.59064  1.0000
  Ca  Ca352     1.0  0.12393  0.96372  0.40222  1.0000
  Ca  Ca353     1.0  0.06319  0.97282  0.64024  1.0000
  Ca  Ca354     1.0  0.04905  0.90578  0.52624  1.0000
  Ca  Ca355     1.0  0.10876  0.89145  0.46474  1.0000
  Ca  Ca356     1.0  0.06035  0.84577  0.40259  1.0000
  Ca  Ca357     1.0  0.23320  0.89141  0.57208  1.0000
  Ca  Ca358     1.0  0.07271  0.94372  0.44977  1.0000
  Ca  Ca359     1.0  0.01682  0.99562  0.55434  1.0000
  Ca  Ca360     1.0  0.12538  0.79332  0.62837  1.0000
  Ca  Ca361     1.0  0.14520  0.81298  0.46138  1.0000
  Ca  Ca362     1.0  0.12609  0.90381  0.36283  1.0000
  Ca  Ca363     1.0  0.16720  0.84026  0.38828  1.0000
  Ca  Ca364     1.0  0.17094  0.95502  0.64521  1.0000
  Ca  Ca365     1.0  0.21401  0.81876  0.60306  1.0000
  Ca  Ca366     1.0  0.20658  0.90003  0.38748  1.0000
  Ca  Ca367     1.0  0.03866  0.89172  0.60464  1.0000
  Ca  Ca368     1.0  0.03750  0.76996  0.43348  1.0000
  Ca  Ca369     1.0  0.23086  0.95261  0.44507  1.0000
  Ca  Ca370     1.0  0.07360  0.94096  0.34344  1.0000
  Ca  Ca371     1.0  0.00403  0.86034  0.50997  1.0000
  Ca  Ca372     1.0  0.16739  0.75106  0.56232  1.0000
  Ca  Ca373     1.0  0.10398  0.92019  0.71234  1.0000
  Ca  Ca374     1.0  0.20277  0.89843  0.81706  1.0000
  Ca  Ca375     1.0  0.11224  0.91714  0.84595  1.0000
  Ca  Ca376     1.0  0.07255  0.85945  0.86724  1.0000
  Ca  Ca377     1.0  0.06814  0.78548  0.83600  1.0000
  Ca  Ca378     1.0  0.17365  0.99593  0.79061  1.0000
  Ca  Ca379     1.0  0.06520  0.83676  0.98668  1.0000
  Ca  Ca380     1.0  0.06472  0.96499  0.82610  1.0000
  Ca  Ca381     1.0  0.22310  0.96842  0.74756  1.0000
  Ca  Ca382     1.0  0.01833  0.93416  0.93985  1.0000
  Ca  Ca383     1.0  0.12360  0.81294  0.94028  1.0000
  Ca  Ca384     1.0  0.16319  0.87552  0.69355  1.0000
  Ca  Ca385     1.0  0.21132  0.80974  0.79073  1.0000
  Ca  Ca386     1.0  0.21855  0.76500  0.86367  1.0000
  Ca  Ca387     1.0  0.03360  0.92422  0.76260  1.0000
  Ca  Ca388     1.0  0.19606  0.79110  0.94144  1.0000
  Ca  Ca389     1.0  0.17060  0.99193  0.70687  1.0000
  Ca  Ca390     1.0  0.09209  0.96077  0.94922  1.0000
  Ca  Ca391     1.0  0.02371  0.84266  0.79051  1.0000
  Ca  Ca392     1.0  0.14684  0.76427  0.69551  1.0000
  Ca  Ca393     1.0  0.11494  0.85883  0.79355  1.0000
  Ca  Ca394     1.0  0.07764  0.79465  0.69487  1.0000
  Ca  Ca395     1.0  0.16161  0.84256  0.85362  1.0000
  Ca  Ca396     1.0  0.15267  0.93505  0.76584  1.0000
  Ca  Ca397     1.0  0.01312  0.79910  0.92304  1.0000
  Ca  Ca398     1.0  0.21896  0.87154  0.95660  1.0000
  Ca  Ca399     1.0  0.22783  0.93148  0.87863  1.0000
  Ca  Ca400     1.0  0.18921  0.97741  0.93020  1.0000
  Ca  Ca401     1.0  0.14005  0.87720  0.92380  1.0000
  Ca  Ca402     1.0  0.07037  0.99038  0.74657  1.0000
  Ca  Ca403     1.0  0.12188  0.91437  0.99335  1.0000
  Ca  Ca404     1.0  0.11043  0.75355  0.90283  1.0000
  Ca  Ca405     1.0  0.43959  0.12686  0.08924  1.0000
  Ca  Ca406     1.0  0.38669  0.13674  0.29540  1.0000
  Ca  Ca407     1.0  0.42061  0.21099  0.08099  1.0000
  Ca  Ca408     1.0  0.30436  0.07586  0.04809  1.0000
  Ca  Ca409     1.0  0.49416  0.22586  0.25607  1.0000
  Ca  Ca410     1.0  0.49533  0.18345  0.16335  1.0000
  Ca  Ca411     1.0  0.31155  0.12376  0.21861  1.0000
  Ca  Ca412     1.0  0.32395  0.08517  0.12065  1.0000
  Ca  Ca413     1.0  0.47747  0.03661  0.16307  1.0000
  Ca  Ca414     1.0  0.34599  0.17701  0.05186  1.0000
  Ca  Ca415     1.0  0.30234  0.05182  0.27527  1.0000
  Ca  Ca416     1.0  0.39244  0.01905  0.31836  1.0000
  Ca  Ca417     1.0  0.35346  0.19064  0.21255  1.0000
  Ca  Ca418     1.0  0.29239  0.16592  0.10870  1.0000
  Ca  Ca419     1.0  0.41534  0.07799  0.02266  1.0000
  Ca  Ca420     1.0  0.29761  0.17502  0.28501  1.0000
  Ca  Ca421     1.0  0.41310  0.14244  0.21710  1.0000
  Ca  Ca422     1.0  0.47490  0.11880  0.15131  1.0000
  Ca  Ca423     1.0  0.25536  0.09652  0.23711  1.0000
  Ca  Ca424     1.0  0.28228  0.03201  0.19331  1.0000
  Ca  Ca425     1.0  0.26510  0.04323  0.11734  1.0000
  Ca  Ca426     1.0  0.38246  0.09559  0.15143  1.0000
  Ca  Ca427     1.0  0.40854  0.20475  0.25460  1.0000
  Ca  Ca428     1.0  0.34159  0.02036  0.07217  1.0000
  Ca  Ca429     1.0  0.38780  0.04554  0.23891  1.0000
  Ca  Ca430     1.0  0.40134  0.01292  0.00820  1.0000
  Ca  Ca431     1.0  0.39329  0.23289  0.16155  1.0000
  Ca  Ca432     1.0  0.49364  0.24846  0.16820  1.0000
  Ca  Ca433     1.0  0.48512  0.07782  0.04235  1.0000
  Ca  Ca434     1.0  0.46791  0.16412  0.27414  1.0000
  Ca  Ca435     1.0  0.32809  0.10247  0.31793  1.0000
  Ca  Ca436     1.0  0.30705  0.23735  0.03112  1.0000
  Ca  Ca437     1.0  0.39224  0.24499  0.32857  1.0000
  Ca  Ca438     1.0  0.39530  0.14889  0.00247  1.0000
  Ca  Ca439     1.0  0.31631  0.24277  0.22889  1.0000
  Ca  Ca440     1.0  0.47297  0.19186  0.00126  1.0000
  Ca  Ca441     1.0  0.32488  0.14877  0.58421  1.0000
  Ca  Ca442     1.0  0.30157  0.01306  0.38187  1.0000
  Ca  Ca443     1.0  0.46935  0.11539  0.35598  1.0000
  Ca  Ca444     1.0  0.46612  0.01813  0.49187  1.0000
  Ca  Ca445     1.0  0.44450  0.16518  0.39738  1.0000
  Ca  Ca446     1.0  0.26562  0.04177  0.60166  1.0000
  Ca  Ca447     1.0  0.38379  0.12799  0.42711  1.0000
  Ca  Ca448     1.0  0.38358  0.17890  0.35971  1.0000
  Ca  Ca449     1.0  0.45149  0.08059  0.61291  1.0000
  Ca  Ca450     1.0  0.37228  0.09732  0.63492  1.0000
  Ca  Ca451     1.0  0.39624  0.19735  0.57319  1.0000
  Ca  Ca452     1.0  0.30117  0.09253  0.56552  1.0000
  Ca  Ca453     1.0  0.44422  0.23980  0.37965  1.0000
  Ca  Ca454     1.0  0.38890  0.02424  0.53096  1.0000
  Ca  Ca455     1.0  0.46885  0.02050  0.41860  1.0000
  Ca  Ca456     1.0  0.27429  0.07688  0.42322  1.0000
  Ca  Ca457     1.0  0.41018  0.17129  0.66017  1.0000
  Ca  Ca458     1.0  0.48732  0.16518  0.64719  1.0000
  Ca  Ca459     1.0  0.32748  0.07886  0.48467  1.0000
  Ca  Ca460     1.0  0.40500  0.19706  0.48879  1.0000
  Ca  Ca461     1.0  0.39254  0.09038  0.36326  1.0000
  Ca  Ca462     1.0  0.47909  0.18691  0.47464  1.0000
  Ca  Ca463     1.0  0.30515  0.23655  0.44125  1.0000
  Ca  Ca464     1.0  0.32293  0.21014  0.35210  1.0000
  Ca  Ca465     1.0  0.43025  0.10201  0.48128  1.0000
  Ca  Ca466     1.0  0.26710  0.04977  0.50960  1.0000
  Ca  Ca467     1.0  0.31041  0.23454  0.53196  1.0000
  Ca  Ca468     1.0  0.27614  0.17520  0.63571  1.0000
  Ca  Ca469     1.0  0.28477  0.14715  0.40736  1.0000
  Ca  Ca470     1.0  0.33409  0.17677  0.47360  1.0000
  Ca  Ca471     1.0  0.49478  0.03685  0.56021  1.0000
  Ca  Ca472     1.0  0.32592  0.24941  0.63996  1.0000
  Ca  Ca473     1.0  0.39144  0.04322  0.81372  1.0000
  Ca  Ca474     1.0  0.29093  0.23733  0.93502  1.0000
  Ca  Ca475     1.0  0.31405  0.09693  0.87884  1.0000
  Ca  Ca476     1.0  0.33749  0.14960  0.66884  1.0000
  Ca  Ca477     1.0  0.41029  0.04811  0.73456  1.0000
  Ca  Ca478     1.0  0.38694  0.08890  0.89573  1.0000
  Ca  Ca479     1.0  0.26837  0.17277  0.85384  1.0000
  Ca  Ca480     1.0  0.47605  0.01195  0.98771  1.0000
  Ca  Ca481     1.0  0.26213  0.20328  0.76897  1.0000
  Ca  Ca482     1.0  0.44011  0.10197  0.95269  1.0000
  Ca  Ca483     1.0  0.33207  0.19170  0.89468  1.0000
  Ca  Ca484     1.0  0.28516  0.13560  0.77525  1.0000
  Ca  Ca485     1.0  0.47687  0.13285  0.72063  1.0000
  Ca  Ca486     1.0  0.44684  0.22790  0.79910  1.0000
  Ca  Ca487     1.0  0.42131  0.14838  0.87682  1.0000
  Ca  Ca488     1.0  0.44462  0.21472  0.93186  1.0000
  Ca  Ca489     1.0  0.37230  0.12476  0.78905  1.0000
  Ca  Ca490     1.0  0.39269  0.18821  0.74957  1.0000
  Ca  Ca491     1.0  0.36998  0.02035  0.92574  1.0000
  Ca  Ca492     1.0  0.44168  0.04347  0.90258  1.0000
  Ca  Ca493     1.0  0.41095  0.11918  0.71387  1.0000
  Ca  Ca494     1.0  0.30226  0.00338  0.95249  1.0000
  Ca  Ca495     1.0  0.32389  0.06132  0.67753  1.0000
  Ca  Ca496     1.0  0.39236  0.21257  0.87335  1.0000
  Ca  Ca497     1.0  0.32111  0.24536  0.81200  1.0000
  Ca  Ca498     1.0  0.32001  0.02623  0.83102  1.0000
  Ca  Ca499     1.0  0.32533  0.11924  0.96725  1.0000
  Ca  Ca500     1.0  0.48113  0.04308  0.75553  1.0000
  Ca  Ca501     1.0  0.48291  0.15902  0.92630  1.0000
  Ca  Ca502     1.0  0.33176  0.20658  0.73555  1.0000
  Ca  Ca503     1.0  0.33960  0.20442  0.97617  1.0000
  Ca  Ca504     1.0  0.26074  0.09295  0.95113  1.0000
  Ca  Ca505     1.0  0.27265  0.02739  0.73758  1.0000
  Ca  Ca506     1.0  0.49538  0.21003  0.86203  1.0000
  Ca  Ca507     1.0  0.25958  0.00471  0.86394  1.0000
  Ca  Ca508     1.0  0.34208  0.00310  0.71504  1.0000
  Ca  Ca509     1.0  0.25241  0.08596  0.85846  1.0000
  Ca  Ca510     1.0  0.49962  0.09808  0.79998  1.0000
  Ca  Ca511     1.0  0.40075  0.37438  0.21269  1.0000
  Ca  Ca512     1.0  0.48834  0.37152  0.21838  1.0000
  Ca  Ca513     1.0  0.34447  0.29499  0.05274  1.0000
  Ca  Ca514     1.0  0.48184  0.28297  0.02074  1.0000
  Ca  Ca515     1.0  0.34617  0.29543  0.15284  1.0000
  Ca  Ca516     1.0  0.27120  0.31413  0.03781  1.0000
  Ca  Ca517     1.0  0.41391  0.32083  0.17730  1.0000
  Ca  Ca518     1.0  0.29191  0.32740  0.18278  1.0000
  Ca  Ca519     1.0  0.28334  0.41693  0.25436  1.0000
  Ca  Ca520     1.0  0.43442  0.42083  0.14960  1.0000
  Ca  Ca521     1.0  0.40610  0.28259  0.09039  1.0000
  Ca  Ca522     1.0  0.40428  0.39201  0.04360  1.0000
  Ca  Ca523     1.0  0.31687  0.44879  0.31964  1.0000
  Ca  Ca524     1.0  0.49587  0.29931  0.25783  1.0000
  Ca  Ca525     1.0  0.46370  0.35700  0.01144  1.0000
  Ca  Ca526     1.0  0.45065  0.32937  0.10016  1.0000
  Ca  Ca527     1.0  0.39009  0.42795  0.25758  1.0000
  Ca  Ca528     1.0  0.39432  0.37097  0.12472  1.0000
  Ca  Ca529     1.0  0.35374  0.33603  0.24514  1.0000
  Ca  Ca530     1.0  0.43444  0.26814  0.22379  1.0000
  Ca  Ca531     1.0  0.31548  0.36573  0.10747  1.0000
  Ca  Ca532     1.0  0.44608  0.46798  0.20488  1.0000
  Ca  Ca533     1.0  0.37510  0.45310  0.01302  1.0000
  Ca  Ca534     1.0  0.46662  0.46133  0.10232  1.0000
  Ca  Ca535     1.0  0.30851  0.45588  0.08966  1.0000
  Ca  Ca536     1.0  0.33299  0.39146  0.18485  1.0000
  Ca  Ca537     1.0  0.32476  0.27149  0.30142  1.0000
  Ca  Ca538     1.0  0.35866  0.36641  0.32400  1.0000
  Ca  Ca539     1.0  0.39455  0.48033  0.09224  1.0000
  Ca  Ca540     1.0  0.43889  0.31088  0.29607  1.0000
  Ca  Ca541     1.0  0.33137  0.36403  0.01580  1.0000
  Ca  Ca542     1.0  0.42476  0.39151  0.33148  1.0000
  Ca  Ca543     1.0  0.27818  0.43383  0.39257  1.0000
  Ca  Ca544     1.0  0.42708  0.33034  0.40562  1.0000
  Ca  Ca545     1.0  0.48491  0.35419  0.57820  1.0000
  Ca  Ca546     1.0  0.25306  0.37079  0.65076  1.0000
  Ca  Ca547     1.0  0.39572  0.26220  0.43591  1.0000
  Ca  Ca548     1.0  0.34090  0.34255  0.55948  1.0000
  Ca  Ca549     1.0  0.27809  0.49304  0.50822  1.0000
  Ca  Ca550     1.0  0.48377  0.42572  0.35706  1.0000
  Ca  Ca551     1.0  0.38199  0.31857  0.61844  1.0000
  Ca  Ca552     1.0  0.33971  0.38377  0.61867  1.0000
  Ca  Ca553     1.0  0.44216  0.38625  0.51848  1.0000
  Ca  Ca554     1.0  0.49278  0.43428  0.65761  1.0000
  Ca  Ca555     1.0  0.49722  0.30050  0.42458  1.0000
  Ca  Ca556     1.0  0.34963  0.38459  0.42358  1.0000
  Ca  Ca557     1.0  0.37769  0.45173  0.46971  1.0000
  Ca  Ca558     1.0  0.48735  0.28660  0.53412  1.0000
  Ca  Ca559     1.0  0.29295  0.31534  0.64024  1.0000
  Ca  Ca560     1.0  0.46102  0.42635  0.44866  1.0000
  Ca  Ca561     1.0  0.37138  0.29362  0.51838  1.0000
  Ca  Ca562     1.0  0.49164  0.48782  0.38351  1.0000
  Ca  Ca563     1.0  0.40504  0.44846  0.39192  1.0000
  Ca  Ca564     1.0  0.47671  0.49283  0.51189  1.0000
  Ca  Ca565     1.0  0.30575  0.43982  0.46549  1.0000
  Ca  Ca566     1.0  0.36791  0.40270  0.52658  1.0000
  Ca  Ca567     1.0  0.31227  0.44811  0.56967  1.0000
  Ca  Ca568     1.0  0.30504  0.33221  0.44036  1.0000
  Ca  Ca569     1.0  0.33624  0.45144  0.65992  1.0000
  Ca  Ca570     1.0  0.42875  0.46558  0.62810  1.0000
  Ca  Ca571     1.0  0.43450  0.38079  0.63441  1.0000
  Ca  Ca572     1.0  0.28420  0.33701  0.34288  1.0000
  Ca  Ca573     1.0  0.33815  0.28691  0.38982  1.0000
  Ca  Ca574     1.0  0.43788  0.25435  0.65219  1.0000
  Ca  Ca575     1.0  0.26835  0.43585  0.63952  1.0000
  Ca  Ca576     1.0  0.49451  0.37406  0.39840  1.0000
  Ca  Ca577     1.0  0.27402  0.35895  0.56363  1.0000
  Ca  Ca578     1.0  0.43866  0.49514  0.43134  1.0000
  Ca  Ca579     1.0  0.42518  0.25596  0.51418  1.0000
  Ca  Ca580     1.0  0.49342  0.32595  0.33984  1.0000
  Ca  Ca581     1.0  0.36116  0.49920  0.59325  1.0000
  Ca  Ca582     1.0  0.29540  0.44160  0.91522  1.0000
  Ca  Ca583     1.0  0.28975  0.33247  0.92928  1.0000
  Ca  Ca584     1.0  0.30429  0.32487  0.78694  1.0000
  Ca  Ca585     1.0  0.41476  0.40714  0.75609  1.0000
  Ca  Ca586     1.0  0.47645  0.42494  0.97500  1.0000
  Ca  Ca587     1.0  0.29365  0.37135  0.84586  1.0000
  Ca  Ca588     1.0  0.34903  0.43821  0.87412  1.0000
  Ca  Ca589     1.0  0.35323  0.40344  0.80282  1.0000
  Ca  Ca590     1.0  0.39381  0.33011  0.70418  1.0000
  Ca  Ca591     1.0  0.46475  0.46352  0.81160  1.0000
  Ca  Ca592     1.0  0.39885  0.34347  0.91086  1.0000
  Ca  Ca593     1.0  0.25225  0.43575  0.98225  1.0000
  Ca  Ca594     1.0  0.34215  0.29305  0.93152  1.0000
  Ca  Ca595     1.0  0.33642  0.38767  0.91799  1.0000
  Ca  Ca596     1.0  0.41938  0.36421  0.82316  1.0000
  Ca  Ca597     1.0  0.48228  0.42384  0.74190  1.0000
  Ca  Ca598     1.0  0.33753  0.37665  0.72352  1.0000
  Ca  Ca599     1.0  0.33639  0.28614  0.71625  1.0000
  Ca  Ca600     1.0  0.39721  0.41845  0.94828  1.0000
  Ca  Ca601     1.0  0.40609  0.30186  0.77643  1.0000
  Ca  Ca602     1.0  0.47504  0.34320  0.71048  1.0000
  Ca  Ca603     1.0  0.30716  0.44738  0.81402  1.0000
  Ca  Ca604     1.0  0.25918  0.26127  0.69824  1.0000
  Ca  Ca605     1.0  0.45591  0.30693  0.92254  1.0000
  Ca  Ca606     1.0  0.40618  0.28440  0.99285  1.0000
  Ca  Ca607     1.0  0.32472  0.30390  0.85528  1.0000
  Ca  Ca608     1.0  0.25892  0.36788  0.73732  1.0000
  Ca  Ca609     1.0  0.25216  0.46941  0.72457  1.0000
  Ca  Ca610     1.0  0.39767  0.27673  0.86231  1.0000
  Ca  Ca611     1.0  0.49013  0.26727  0.72181  1.0000
  Ca  Ca612     1.0  0.31165  0.47651  0.99432  1.0000
  Ca  Ca613     1.0  0.47420  0.30783  0.84481  1.0000
  Ca  Ca614     1.0  0.32179  0.48607  0.74793  1.0000
  Ca  Ca615     1.0  0.32681  0.61813  0.17393  1.0000
  Ca  Ca616     1.0  0.32197  0.55273  0.21503  1.0000
  Ca  Ca617     1.0  0.27348  0.51310  0.05479  1.0000
  Ca  Ca618     1.0  0.25032  0.55929  0.11891  1.0000
  Ca  Ca619     1.0  0.38663  0.57179  0.17886  1.0000
  Ca  Ca620     1.0  0.38866  0.54488  0.10900  1.0000
  Ca  Ca621     1.0  0.34213  0.58872  0.05300  1.0000
  Ca  Ca622     1.0  0.40213  0.70916  0.12722  1.0000
  Ca  Ca623     1.0  0.31995  0.70292  0.24956  1.0000
  Ca  Ca624     1.0  0.29926  0.62289  0.25719  1.0000
  Ca  Ca625     1.0  0.44940  0.53424  0.04142  1.0000
  Ca  Ca626     1.0  0.28609  0.55969  0.31252  1.0000
  Ca  Ca627     1.0  0.33778  0.67805  0.08654  1.0000
  Ca  Ca628     1.0  0.48058  0.67883  0.19950  1.0000
  Ca  Ca629     1.0  0.25460  0.67620  0.08671  1.0000
  Ca  Ca630     1.0  0.33214  0.71218  0.02023  1.0000
  Ca  Ca631     1.0  0.33715  0.72977  0.16533  1.0000
  Ca  Ca632     1.0  0.25104  0.57631  0.22646  1.0000
  Ca  Ca633     1.0  0.42407  0.67726  0.05240  1.0000
  Ca  Ca634     1.0  0.34520  0.51378  0.15676  1.0000
  Ca  Ca635     1.0  0.25453  0.73427  0.04773  1.0000
  Ca  Ca636     1.0  0.38700  0.69362  0.22718  1.0000
  Ca  Ca637     1.0  0.28559  0.61453  0.10171  1.0000
  Ca  Ca638     1.0  0.44678  0.53001  0.16210  1.0000
  Ca  Ca639     1.0  0.29371  0.67682  0.16352  1.0000
  Ca  Ca640     1.0  0.39549  0.63982  0.16810  1.0000
  Ca  Ca641     1.0  0.43483  0.62944  0.31208  1.0000
  Ca  Ca642     1.0  0.35939  0.58871  0.28123  1.0000
  Ca  Ca643     1.0  0.47505  0.58669  0.25697  1.0000
  Ca  Ca644     1.0  0.35955  0.52348  0.04214  1.0000
  Ca  Ca645     1.0  0.45864  0.61559  0.09087  1.0000
  Ca  Ca646     1.0  0.48207  0.68117  0.28064  1.0000
  Ca  Ca647     1.0  0.43359  0.53672  0.23500  1.0000
  Ca  Ca648     1.0  0.46678  0.67959  0.11539  1.0000
  Ca  Ca649     1.0  0.39787  0.52007  0.30454  1.0000
  Ca  Ca650     1.0  0.47238  0.72598  0.03550  1.0000
  Ca  Ca651     1.0  0.35713  0.71184  0.32960  1.0000
  Ca  Ca652     1.0  0.26004  0.51006  0.25257  1.0000
  Ca  Ca653     1.0  0.40960  0.74966  0.05191  1.0000
  Ca  Ca654     1.0  0.36421  0.62604  0.34397  1.0000
  Ca  Ca655     1.0  0.31921  0.74028  0.39507  1.0000
  Ca  Ca656     1.0  0.49647  0.58933  0.57953  1.0000
  Ca  Ca657     1.0  0.41850  0.60410  0.64414  1.0000
  Ca  Ca658     1.0  0.26241  0.59686  0.50047  1.0000
  Ca  Ca659     1.0  0.26503  0.69960  0.62768  1.0000
  Ca  Ca660     1.0  0.33070  0.67963  0.58985  1.0000
  Ca  Ca661     1.0  0.45190  0.60969  0.51109  1.0000
  Ca  Ca662     1.0  0.26388  0.65298  0.54557  1.0000
  Ca  Ca663     1.0  0.41497  0.56601  0.35742  1.0000
  Ca  Ca664     1.0  0.31074  0.58688  0.42690  1.0000
  Ca  Ca665     1.0  0.41689  0.71982  0.53042  1.0000
  Ca  Ca666     1.0  0.39891  0.59245  0.43888  1.0000
  Ca  Ca667     1.0  0.31246  0.65286  0.46922  1.0000
  Ca  Ca668     1.0  0.37098  0.67073  0.49967  1.0000
  Ca  Ca669     1.0  0.38182  0.66650  0.41757  1.0000
  Ca  Ca670     1.0  0.43862  0.65202  0.58796  1.0000
  Ca  Ca671     1.0  0.44802  0.54752  0.55796  1.0000
  Ca  Ca672     1.0  0.35945  0.54391  0.50520  1.0000
  Ca  Ca673     1.0  0.49345  0.74092  0.62529  1.0000
  Ca  Ca674     1.0  0.37003  0.73794  0.44683  1.0000
  Ca  Ca675     1.0  0.47826  0.60124  0.43064  1.0000
  Ca  Ca676     1.0  0.36596  0.61907  0.58006  1.0000
  Ca  Ca677     1.0  0.41302  0.71043  0.62626  1.0000
  Ca  Ca678     1.0  0.31895  0.57668  0.54953  1.0000
  Ca  Ca679     1.0  0.47772  0.71676  0.47061  1.0000
  Ca  Ca680     1.0  0.29077  0.54484  0.62260  1.0000
  Ca  Ca681     1.0  0.29475  0.63800  0.34064  1.0000
  Ca  Ca682     1.0  0.30197  0.60930  0.65641  1.0000
  Ca  Ca683     1.0  0.49439  0.55722  0.33898  1.0000
  Ca  Ca684     1.0  0.30787  0.71969  0.51659  1.0000
  Ca  Ca685     1.0  0.36701  0.51180  0.38853  1.0000
  Ca  Ca686     1.0  0.28350  0.51598  0.41911  1.0000
  Ca  Ca687     1.0  0.43607  0.70910  0.33376  1.0000
  Ca  Ca688     1.0  0.41376  0.50385  0.97157  1.0000
  Ca  Ca689     1.0  0.44768  0.59182  0.96576  1.0000
  Ca  Ca690     1.0  0.30710  0.71787  0.86008  1.0000
  Ca  Ca691     1.0  0.41551  0.70191  0.85928  1.0000
  Ca  Ca692     1.0  0.27320  0.51890  0.92890  1.0000
  Ca  Ca693     1.0  0.28997  0.59303  0.74589  1.0000
  Ca  Ca694     1.0  0.32762  0.56513  0.93392  1.0000
  Ca  Ca695     1.0  0.33217  0.67304  0.95013  1.0000
  Ca  Ca696     1.0  0.39532  0.57123  0.77152  1.0000
  Ca  Ca697     1.0  0.33321  0.70573  0.75377  1.0000
  Ca  Ca698     1.0  0.36910  0.62260  0.98081  1.0000
  Ca  Ca699     1.0  0.47270  0.53906  0.81187  1.0000
  Ca  Ca700     1.0  0.42255  0.64101  0.77812  1.0000
  Ca  Ca701     1.0  0.43923  0.58300  0.88440  1.0000
  Ca  Ca702     1.0  0.47500  0.59876  0.74691  1.0000
  Ca  Ca703     1.0  0.48950  0.64160  0.92333  1.0000
  Ca  Ca704     1.0  0.36003  0.55457  0.86155  1.0000
  Ca  Ca705     1.0  0.48947  0.74539  0.89231  1.0000
  Ca  Ca706     1.0  0.26777  0.67136  0.90844  1.0000
  Ca  Ca707     1.0  0.28349  0.65866  0.79896  1.0000
  Ca  Ca708     1.0  0.46131  0.71074  0.75849  1.0000
  Ca  Ca709     1.0  0.38301  0.73372  0.92177  1.0000
  Ca  Ca710     1.0  0.47630  0.51326  0.68830  1.0000
  Ca  Ca711     1.0  0.25678  0.57130  0.96000  1.0000
  Ca  Ca712     1.0  0.25870  0.58251  0.82595  1.0000
  Ca  Ca713     1.0  0.30828  0.61914  0.88391  1.0000
  Ca  Ca714     1.0  0.31775  0.67551  0.67406  1.0000
  Ca  Ca715     1.0  0.34915  0.61853  0.80680  1.0000
  Ca  Ca716     1.0  0.30685  0.52272  0.81437  1.0000
  Ca  Ca717     1.0  0.37639  0.55186  0.68925  1.0000
  Ca  Ca718     1.0  0.44530  0.64860  0.85631  1.0000
  Ca  Ca719     1.0  0.37638  0.64273  0.88290  1.0000
  Ca  Ca720     1.0  0.26440  0.71830  0.97000  1.0000
  Ca  Ca721     1.0  0.41142  0.50633  0.79593  1.0000
  Ca  Ca722     1.0  0.35223  0.50257  0.90294  1.0000
  Ca  Ca723     1.0  0.29708  0.61498  0.99282  1.0000
  Ca  Ca724     1.0  0.44078  0.96580  0.07309  1.0000
  Ca  Ca725     1.0  0.32229  0.86537  0.03324  1.0000
  Ca  Ca726     1.0  0.25988  0.97954  0.29835  1.0000
  Ca  Ca727     1.0  0.38979  0.92229  0.13134  1.0000
  Ca  Ca728     1.0  0.33540  0.93322  0.06525  1.0000
  Ca  Ca729     1.0  0.43052  0.85516  0.11123  1.0000
  Ca  Ca730     1.0  0.32442  0.81669  0.27715  1.0000
  Ca  Ca731     1.0  0.37754  0.82015  0.04074  1.0000
  Ca  Ca732     1.0  0.33054  0.97443  0.15945  1.0000
  Ca  Ca733     1.0  0.26388  0.85570  0.07037  1.0000
  Ca  Ca734     1.0  0.36319  0.82357  0.13007  1.0000
  Ca  Ca735     1.0  0.45808  0.79848  0.26828  1.0000
  Ca  Ca736     1.0  0.45831  0.92494  0.29475  1.0000
  Ca  Ca737     1.0  0.46113  0.79386  0.07872  1.0000
  Ca  Ca738     1.0  0.39181  0.87719  0.19345  1.0000
  Ca  Ca739     1.0  0.31735  0.91189  0.19289  1.0000
  Ca  Ca740     1.0  0.35699  0.80499  0.21212  1.0000
  Ca  Ca741     1.0  0.39504  0.99083  0.13746  1.0000
  Ca  Ca742     1.0  0.41958  0.94504  0.23184  1.0000
  Ca  Ca743     1.0  0.34202  0.95666  0.25596  1.0000
  Ca  Ca744     1.0  0.27765  0.88218  0.25694  1.0000
  Ca  Ca745     1.0  0.45486  0.98736  0.29242  1.0000
  Ca  Ca746     1.0  0.29731  0.84015  0.17207  1.0000
  Ca  Ca747     1.0  0.29104  0.97317  0.08708  1.0000
  Ca  Ca748     1.0  0.35184  0.91450  0.33116  1.0000
  Ca  Ca749     1.0  0.34379  0.76143  0.09812  1.0000
  Ca  Ca750     1.0  0.39377  0.85112  0.28788  1.0000
  Ca  Ca751     1.0  0.25545  0.92350  0.01380  1.0000
  Ca  Ca752     1.0  0.49492  0.91355  0.14040  1.0000
  Ca  Ca753     1.0  0.37781  0.99494  0.40704  1.0000
  Ca  Ca754     1.0  0.29336  0.82525  0.35645  1.0000
  Ca  Ca755     1.0  0.41624  0.93912  0.44170  1.0000
  Ca  Ca756     1.0  0.29722  0.90679  0.44991  1.0000
  Ca  Ca757     1.0  0.48660  0.98795  0.64008  1.0000
  Ca  Ca758     1.0  0.33676  0.93229  0.59939  1.0000
  Ca  Ca759     1.0  0.28335  0.78968  0.57656  1.0000
  Ca  Ca760     1.0  0.41032  0.89259  0.51500  1.0000
  Ca  Ca761     1.0  0.40773  0.79513  0.47412  1.0000
  Ca  Ca762     1.0  0.40670  0.84493  0.58298  1.0000
  Ca  Ca763     1.0  0.33125  0.98428  0.47549  1.0000
  Ca  Ca764     1.0  0.35384  0.84489  0.63893  1.0000
  Ca  Ca765     1.0  0.35412  0.83955  0.51577  1.0000
  Ca  Ca766     1.0  0.29409  0.78592  0.48222  1.0000
  Ca  Ca767     1.0  0.49480  0.94012  0.44198  1.0000
  Ca  Ca768     1.0  0.43474  0.76677  0.58095  1.0000
  Ca  Ca769     1.0  0.26305  0.98138  0.50769  1.0000
  Ca  Ca770     1.0  0.46348  0.87914  0.35339  1.0000
  Ca  Ca771     1.0  0.40618  0.95735  0.56469  1.0000
  Ca  Ca772     1.0  0.48810  0.80195  0.54666  1.0000
  Ca  Ca773     1.0  0.29803  0.88386  0.53802  1.0000
  Ca  Ca774     1.0  0.46575  0.80696  0.42249  1.0000
  Ca  Ca775     1.0  0.38264  0.80893  0.34687  1.0000
  Ca  Ca776     1.0  0.48386  0.97350  0.56003  1.0000
  Ca  Ca777     1.0  0.28469  0.94036  0.36768  1.0000
  Ca  Ca778     1.0  0.44252  0.87599  0.43566  1.0000
  Ca  Ca779     1.0  0.34886  0.91976  0.50649  1.0000
  Ca  Ca780     1.0  0.33795  0.84008  0.44385  1.0000
  Ca  Ca781     1.0  0.45653  0.77706  0.34560  1.0000
  Ca  Ca782     1.0  0.35512  0.77131  0.52930  1.0000
  Ca  Ca783     1.0  0.43809  0.81002  0.64531  1.0000
  Ca  Ca784     1.0  0.40227  0.98639  0.63989  1.0000
  Ca  Ca785     1.0  0.38228  0.76809  0.65834  1.0000
  Ca  Ca786     1.0  0.33546  0.75170  0.61033  1.0000
  Ca  Ca787     1.0  0.48070  0.91659  0.66338  1.0000
  Ca  Ca788     1.0  0.34167  0.99853  0.58515  1.0000
  Ca  Ca789     1.0  0.37047  0.86589  0.80889  1.0000
  Ca  Ca790     1.0  0.37659  0.88632  0.97512  1.0000
  Ca  Ca791     1.0  0.37687  0.97414  0.77861  1.0000
  Ca  Ca792     1.0  0.36622  0.80495  0.91050  1.0000
  Ca  Ca793     1.0  0.38085  0.95240  0.96274  1.0000
  Ca  Ca794     1.0  0.30678  0.87776  0.76382  1.0000
  Ca  Ca795     1.0  0.49570  0.83996  0.69037  1.0000
  Ca  Ca796     1.0  0.48427  0.99518  0.85092  1.0000
  Ca  Ca797     1.0  0.32109  0.95889  0.83711  1.0000
  Ca  Ca798     1.0  0.29396  0.93372  0.94407  1.0000
  Ca  Ca799     1.0  0.30840  0.89438  0.86476  1.0000
  Ca  Ca800     1.0  0.39238  0.86449  0.70835  1.0000
  Ca  Ca801     1.0  0.47866  0.78136  0.96632  1.0000
  Ca  Ca802     1.0  0.31128  0.80878  0.72110  1.0000
  Ca  Ca803     1.0  0.43203  0.96191  0.82135  1.0000
  Ca  Ca804     1.0  0.36008  0.80166  0.82177  1.0000
  Ca  Ca805     1.0  0.25853  0.86972  0.70260  1.0000
  Ca  Ca806     1.0  0.45169  0.84839  0.85912  1.0000
  Ca  Ca807     1.0  0.43845  0.95939  0.72664  1.0000
  Ca  Ca808     1.0  0.30822  0.82130  0.97057  1.0000
  Ca  Ca809     1.0  0.44630  0.80195  0.74887  1.0000
  Ca  Ca810     1.0  0.27944  0.77541  0.91895  1.0000
  Ca  Ca811     1.0  0.37661  0.77278  0.98878  1.0000
  Ca  Ca812     1.0  0.30872  0.91836  0.67936  1.0000
  Ca  Ca813     1.0  0.41600  0.94635  0.89689  1.0000
  Ca  Ca814     1.0  0.47514  0.89581  0.78818  1.0000
  Ca  Ca815     1.0  0.38039  0.93460  0.70466  1.0000
  Ca  Ca816     1.0  0.42575  0.82737  0.99037  1.0000
  Ca  Ca817     1.0  0.44929  0.94895  0.96445  1.0000
  Ca  Ca818     1.0  0.42449  0.78941  0.85759  1.0000
  Ca  Ca819     1.0  0.28069  0.78615  0.78529  1.0000
  Ca  Ca820     1.0  0.26120  0.82689  0.85577  1.0000
  Ca  Ca821     1.0  0.48851  0.89073  0.97574  1.0000
  Ca  Ca822     1.0  0.39492  0.75085  0.74697  1.0000
  Ca  Ca823     1.0  0.62184  0.05972  0.28899  1.0000
  Ca  Ca824     1.0  0.62399  0.21524  0.30692  1.0000
  Ca  Ca825     1.0  0.55286  0.14072  0.16992  1.0000
  Ca  Ca826     1.0  0.69549  0.02890  0.20635  1.0000
  Ca  Ca827     1.0  0.71464  0.16518  0.05156  1.0000
  Ca  Ca828     1.0  0.59455  0.05437  0.20207  1.0000
  Ca  Ca829     1.0  0.64923  0.23450  0.17685  1.0000
  Ca  Ca830     1.0  0.74542  0.10286  0.01081  1.0000
  Ca  Ca831     1.0  0.72622  0.09640  0.29456  1.0000
  Ca  Ca832     1.0  0.55702  0.22775  0.10398  1.0000
  Ca  Ca833     1.0  0.54047  0.04632  0.00883  1.0000
  Ca  Ca834     1.0  0.58575  0.15487  0.01869  1.0000
  Ca  Ca835     1.0  0.66807  0.17393  0.22076  1.0000
  Ca  Ca836     1.0  0.67009  0.08821  0.14588  1.0000
  Ca  Ca837     1.0  0.68965  0.07865  0.03965  1.0000
  Ca  Ca838     1.0  0.62646  0.24783  0.08167  1.0000
  Ca  Ca839     1.0  0.55305  0.21485  0.19744  1.0000
  Ca  Ca840     1.0  0.69440  0.16396  0.31118  1.0000
  Ca  Ca841     1.0  0.64733  0.11538  0.25800  1.0000
  Ca  Ca842     1.0  0.67733  0.21602  0.02989  1.0000
  Ca  Ca843     1.0  0.70715  0.09384  0.21191  1.0000
  Ca  Ca844     1.0  0.59415  0.18126  0.24122  1.0000
  Ca  Ca845     1.0  0.53856  0.18484  0.05716  1.0000
  Ca  Ca846     1.0  0.55685  0.07498  0.12721  1.0000
  Ca  Ca847     1.0  0.61452  0.02420  0.11053  1.0000
  Ca  Ca848     1.0  0.64585  0.18271  0.10925  1.0000
  Ca  Ca849     1.0  0.61276  0.12169  0.12584  1.0000
  Ca  Ca850     1.0  0.55320  0.13525  0.30038  1.0000
  Ca  Ca851     1.0  0.73233  0.22423  0.16373  1.0000
  Ca  Ca852     1.0  0.51409  0.10941  0.23933  1.0000
  Ca  Ca853     1.0  0.68483  0.04355  0.32519  1.0000
  Ca  Ca854     1.0  0.53233  0.01649  0.08948  1.0000
  Ca  Ca855     1.0  0.68607  0.01703  0.12674  1.0000
  Ca  Ca856     1.0  0.50648  0.05875  0.28926  1.0000
  Ca  Ca857     1.0  0.71711  0.00634  0.00210  1.0000
  Ca  Ca858     1.0  0.71319  0.17450  0.39352  1.0000
  Ca  Ca859     1.0  0.50341  0.16807  0.56489  1.0000
  Ca  Ca860     1.0  0.57656  0.04740  0.57921  1.0000
  Ca  Ca861     1.0  0.58322  0.18351  0.56529  1.0000
  Ca  Ca862     1.0  0.55145  0.20340  0.43612  1.0000
  Ca  Ca863     1.0  0.59896  0.08482  0.63871  1.0000
  Ca  Ca864     1.0  0.72052  0.02976  0.44398  1.0000
  Ca  Ca865     1.0  0.56114  0.00156  0.65242  1.0000
  Ca  Ca866     1.0  0.63533  0.07314  0.46403  1.0000
  Ca  Ca867     1.0  0.72958  0.10180  0.52450  1.0000
  Ca  Ca868     1.0  0.63218  0.22630  0.40161  1.0000
  Ca  Ca869     1.0  0.56367  0.06664  0.40813  1.0000
  Ca  Ca870     1.0  0.55757  0.23407  0.34508  1.0000
  Ca  Ca871     1.0  0.58649  0.09816  0.50910  1.0000
  Ca  Ca872     1.0  0.57851  0.24892  0.61357  1.0000
  Ca  Ca873     1.0  0.52253  0.17277  0.37497  1.0000
  Ca  Ca874     1.0  0.56688  0.14040  0.42951  1.0000
  Ca  Ca875     1.0  0.55319  0.14602  0.64059  1.0000
  Ca  Ca876     1.0  0.63337  0.12978  0.56213  1.0000
  Ca  Ca877     1.0  0.54010  0.03899  0.49458  1.0000
  Ca  Ca878     1.0  0.66314  0.13372  0.43503  1.0000
  Ca  Ca879     1.0  0.64798  0.05627  0.54282  1.0000
  Ca  Ca880     1.0  0.64466  0.07225  0.38754  1.0000
  Ca  Ca881     1.0  0.65955  0.18499  0.49791  1.0000
  Ca  Ca882     1.0  0.52226  0.10104  0.54118  1.0000
  Ca  Ca883     1.0  0.50283  0.11737  0.45907  1.0000
  Ca  Ca884     1.0  0.50354  0.23033  0.59275  1.0000
  Ca  Ca885     1.0  0.69810  0.00096  0.53036  1.0000
  Ca  Ca886     1.0  0.73191  0.19614  0.65820  1.0000
  Ca  Ca887     1.0  0.62723  0.13084  0.33949  1.0000
  Ca  Ca888     1.0  0.73994  0.24991  0.40479  1.0000
  Ca  Ca889     1.0  0.66426  0.11296  0.69793  1.0000
  Ca  Ca890     1.0  0.59640  0.24010  0.80867  1.0000
  Ca  Ca891     1.0  0.72383  0.17995  0.80480  1.0000
  Ca  Ca892     1.0  0.63460  0.05303  0.73067  1.0000
  Ca  Ca893     1.0  0.57021  0.23007  0.89873  1.0000
  Ca  Ca894     1.0  0.53760  0.02062  0.91759  1.0000
  Ca  Ca895     1.0  0.63045  0.18928  0.96974  1.0000
  Ca  Ca896     1.0  0.54513  0.20183  0.78630  1.0000
  Ca  Ca897     1.0  0.57801  0.08524  0.78974  1.0000
  Ca  Ca898     1.0  0.51694  0.06917  0.68132  1.0000
  Ca  Ca899     1.0  0.68707  0.18554  0.91747  1.0000
  Ca  Ca900     1.0  0.66439  0.02382  0.80602  1.0000
  Ca  Ca901     1.0  0.60721  0.06644  0.92288  1.0000
  Ca  Ca902     1.0  0.60221  0.18381  0.75261  1.0000
  Ca  Ca903     1.0  0.68438  0.17957  0.71112  1.0000
  Ca  Ca904     1.0  0.50279  0.07866  0.89010  1.0000
  Ca  Ca905     1.0  0.56151  0.12293  0.73458  1.0000
  Ca  Ca906     1.0  0.59217  0.13927  0.85910  1.0000
  Ca  Ca907     1.0  0.50776  0.23402  0.94445  1.0000
  Ca  Ca908     1.0  0.57049  0.16171  0.93773  1.0000
  Ca  Ca909     1.0  0.68932  0.12986  0.96178  1.0000
  Ca  Ca910     1.0  0.73763  0.22577  0.93862  1.0000
  Ca  Ca911     1.0  0.52402  0.15426  0.85107  1.0000
  Ca  Ca912     1.0  0.66704  0.13796  0.77481  1.0000
  Ca  Ca913     1.0  0.72854  0.09780  0.85380  1.0000
  Ca  Ca914     1.0  0.53687  0.21618  0.67919  1.0000
  Ca  Ca915     1.0  0.65816  0.20697  0.82578  1.0000
  Ca  Ca916     1.0  0.57316  0.03337  0.84586  1.0000
  Ca  Ca917     1.0  0.74735  0.10980  0.69873  1.0000
  Ca  Ca918     1.0  0.59269  0.00435  0.97960  1.0000
  Ca  Ca919     1.0  0.51122  0.11386  0.97947  1.0000
  Ca  Ca920     1.0  0.60600  0.18320  0.66917  1.0000
  Ca  Ca921     1.0  0.57458  0.01670  0.76519  1.0000
  Ca  Ca922     1.0  0.68409  0.02711  0.66994  1.0000
  Ca  Ca923     1.0  0.56825  0.48980  0.05756  1.0000
  Ca  Ca924     1.0  0.61041  0.40820  0.11375  1.0000
  Ca  Ca925     1.0  0.61342  0.32217  0.11144  1.0000
  Ca  Ca926     1.0  0.72275  0.49397  0.32397  1.0000
  Ca  Ca927     1.0  0.72587  0.43287  0.16593  1.0000
  Ca  Ca928     1.0  0.56623  0.32197  0.05006  1.0000
  Ca  Ca929     1.0  0.73409  0.35569  0.19559  1.0000
  Ca  Ca930     1.0  0.59829  0.26416  0.22242  1.0000
  Ca  Ca931     1.0  0.68783  0.44538  0.25467  1.0000
  Ca  Ca932     1.0  0.71333  0.33441  0.29896  1.0000
  Ca  Ca933     1.0  0.55100  0.48229  0.26199  1.0000
  Ca  Ca934     1.0  0.65009  0.37695  0.29565  1.0000
  Ca  Ca935     1.0  0.73930  0.37625  0.11701  1.0000
  Ca  Ca936     1.0  0.68345  0.37845  0.07132  1.0000
  Ca  Ca937     1.0  0.54535  0.40884  0.16204  1.0000
  Ca  Ca938     1.0  0.69380  0.28818  0.16227  1.0000
  Ca  Ca939     1.0  0.60667  0.43335  0.03439  1.0000
  Ca  Ca940     1.0  0.63207  0.49418  0.24912  1.0000
  Ca  Ca941     1.0  0.66892  0.45100  0.02777  1.0000
  Ca  Ca942     1.0  0.57541  0.32050  0.17747  1.0000
  Ca  Ca943     1.0  0.59568  0.33196  0.32458  1.0000
  Ca  Ca944     1.0  0.67458  0.38443  0.16640  1.0000
  Ca  Ca945     1.0  0.66241  0.33618  0.22908  1.0000
  Ca  Ca946     1.0  0.69369  0.49372  0.20062  1.0000
  Ca  Ca947     1.0  0.55538  0.39219  0.30434  1.0000
  Ca  Ca948     1.0  0.69736  0.27524  0.07871  1.0000
  Ca  Ca949     1.0  0.55347  0.37020  0.23062  1.0000
  Ca  Ca950     1.0  0.66053  0.28103  0.02112  1.0000
  Ca  Ca951     1.0  0.50829  0.47099  0.17747  1.0000
  Ca  Ca952     1.0  0.51634  0.37366  0.08952  1.0000
  Ca  Ca953     1.0  0.57758  0.49062  0.16260  1.0000
  Ca  Ca954     1.0  0.50008  0.41845  0.26560  1.0000
  Ca  Ca955     1.0  0.67924  0.25686  0.33331  1.0000
  Ca  Ca956     1.0  0.58366  0.28318  0.39767  1.0000
  Ca  Ca957     1.0  0.53490  0.30116  0.60302  1.0000
  Ca  Ca958     1.0  0.62964  0.29680  0.66047  1.0000
  Ca  Ca959     1.0  0.55685  0.30272  0.51628  1.0000
  Ca  Ca960     1.0  0.65403  0.34669  0.55722  1.0000
  Ca  Ca961     1.0  0.67833  0.36902  0.48472  1.0000
  Ca  Ca962     1.0  0.73675  0.32827  0.49584  1.0000
  Ca  Ca963     1.0  0.70047  0.25554  0.52024  1.0000
  Ca  Ca964     1.0  0.56461  0.40816  0.64015  1.0000
  Ca  Ca965     1.0  0.60344  0.33883  0.46026  1.0000
  Ca  Ca966     1.0  0.59531  0.48057  0.52557  1.0000
  Ca  Ca967     1.0  0.62661  0.28008  0.52452  1.0000
  Ca  Ca968     1.0  0.69481  0.25133  0.61194  1.0000
  Ca  Ca969     1.0  0.68600  0.47366  0.45483  1.0000
  Ca  Ca970     1.0  0.68775  0.43793  0.34119  1.0000
  Ca  Ca971     1.0  0.71746  0.44791  0.54309  1.0000
  Ca  Ca972     1.0  0.50612  0.47951  0.59366  1.0000
  Ca  Ca973     1.0  0.58221  0.41953  0.42776  1.0000
  Ca  Ca974     1.0  0.51789  0.40343  0.55007  1.0000
  Ca  Ca975     1.0  0.59227  0.35419  0.60792  1.0000
  Ca  Ca976     1.0  0.69883  0.43227  0.65218  1.0000
  Ca  Ca977     1.0  0.68027  0.29477  0.39953  1.0000
  Ca  Ca978     1.0  0.52421  0.46412  0.46529  1.0000
  Ca  Ca979     1.0  0.74389  0.39807  0.36657  1.0000
  Ca  Ca980     1.0  0.61783  0.39662  0.51314  1.0000
  Ca  Ca981     1.0  0.52269  0.37988  0.47157  1.0000
  Ca  Ca982     1.0  0.71619  0.31903  0.57758  1.0000
  Ca  Ca983     1.0  0.58519  0.46622  0.61799  1.0000
  Ca  Ca984     1.0  0.73655  0.36714  0.63873  1.0000
  Ca  Ca985     1.0  0.60793  0.44250  0.35368  1.0000
  Ca  Ca986     1.0  0.70923  0.44343  0.78255  1.0000
  Ca  Ca987     1.0  0.54301  0.43014  0.98884  1.0000
  Ca  Ca988     1.0  0.73011  0.45971  0.97041  1.0000
  Ca  Ca989     1.0  0.63939  0.43677  0.80280  1.0000
  Ca  Ca990     1.0  0.61630  0.40551  0.73570  1.0000
  Ca  Ca991     1.0  0.61962  0.47128  0.70107  1.0000
  Ca  Ca992     1.0  0.69254  0.30959  0.95664  1.0000
  Ca  Ca993     1.0  0.72981  0.45102  0.88979  1.0000
  Ca  Ca994     1.0  0.58151  0.30863  0.83672  1.0000
  Ca  Ca995     1.0  0.68637  0.48950  0.70659  1.0000
  Ca  Ca996     1.0  0.70359  0.35442  0.76430  1.0000
  Ca  Ca997     1.0  0.67314  0.35649  0.85638  1.0000
  Ca  Ca998     1.0  0.61947  0.27562  0.94255  1.0000
  Ca  Ca999     1.0  0.74449  0.27025  0.68527  1.0000
  Ca  Ca1000    1.0  0.53592  0.37881  0.81343  1.0000
  Ca  Ca1001    1.0  0.53337  0.36662  0.98244  1.0000
  Ca  Ca1002    1.0  0.61744  0.47251  0.96670  1.0000
  Ca  Ca1003    1.0  0.55206  0.46395  0.72999  1.0000
  Ca  Ca1004    1.0  0.53862  0.33467  0.71273  1.0000
  Ca  Ca1005    1.0  0.56789  0.47587  0.80761  1.0000
  Ca  Ca1006    1.0  0.63906  0.40727  0.91879  1.0000
  Ca  Ca1007    1.0  0.65745  0.36128  0.98527  1.0000
  Ca  Ca1008    1.0  0.74106  0.28387  0.86706  1.0000
  Ca  Ca1009    1.0  0.73245  0.40149  0.71327  1.0000
  Ca  Ca1010    1.0  0.60157  0.28111  0.74494  1.0000
  Ca  Ca1011    1.0  0.73187  0.25190  0.79028  1.0000
  Ca  Ca1012    1.0  0.51961  0.44707  0.86650  1.0000
  Ca  Ca1013    1.0  0.60620  0.35068  0.93328  1.0000
  Ca  Ca1014    1.0  0.58966  0.34783  0.77106  1.0000
  Ca  Ca1015    1.0  0.64952  0.28499  0.80643  1.0000
  Ca  Ca1016    1.0  0.58821  0.41277  0.86233  1.0000
  Ca  Ca1017    1.0  0.66976  0.28742  0.88734  1.0000
  Ca  Ca1018    1.0  0.51107  0.35888  0.89457  1.0000
  Ca  Ca1019    1.0  0.53458  0.27689  0.78238  1.0000
  Ca  Ca1020    1.0  0.67017  0.49756  0.78665  1.0000
  Ca  Ca1021    1.0  0.73254  0.39603  0.95367  1.0000
  Ca  Ca1022    1.0  0.67094  0.35848  0.67719  1.0000
  Ca  Ca1023    1.0  0.62116  0.49662  0.86623  1.0000
  Ca  Ca1024    1.0  0.67250  0.25126  0.71016  1.0000
  Ca  Ca1025    1.0  0.55609  0.27162  0.99606  1.0000
  Ca  Ca1026    1.0  0.66556  0.52172  0.02267  1.0000
  Ca  Ca1027    1.0  0.54723  0.64849  0.00622  1.0000
  Ca  Ca1028    1.0  0.63765  0.64172  0.24381  1.0000
  Ca  Ca1029    1.0  0.54951  0.65350  0.29725  1.0000
  Ca  Ca1030    1.0  0.52680  0.54630  0.25711  1.0000
  Ca  Ca1031    1.0  0.59986  0.56852  0.33238  1.0000
  Ca  Ca1032    1.0  0.56990  0.66664  0.10585  1.0000
  Ca  Ca1033    1.0  0.64045  0.71486  0.16393  1.0000
  Ca  Ca1034    1.0  0.52091  0.61715  0.18416  1.0000
  Ca  Ca1035    1.0  0.56830  0.68213  0.18329  1.0000
  Ca  Ca1036    1.0  0.67829  0.66765  0.06279  1.0000
  Ca  Ca1037    1.0  0.62038  0.66955  0.32597  1.0000
  Ca  Ca1038    1.0  0.64776  0.56631  0.16275  1.0000
  Ca  Ca1039    1.0  0.68464  0.58707  0.25214  1.0000
  Ca  Ca1040    1.0  0.72397  0.68794  0.25885  1.0000
  Ca  Ca1041    1.0  0.50595  0.74967  0.24518  1.0000
  Ca  Ca1042    1.0  0.60084  0.58880  0.11210  1.0000
  Ca  Ca1043    1.0  0.61713  0.62357  0.04590  1.0000
  Ca  Ca1044    1.0  0.53710  0.56849  0.02351  1.0000
  Ca  Ca1045    1.0  0.70686  0.57678  0.04742  1.0000
  Ca  Ca1046    1.0  0.64135  0.62946  0.13902  1.0000
  Ca  Ca1047    1.0  0.73849  0.68168  0.11953  1.0000
  Ca  Ca1048    1.0  0.61355  0.72159  0.24840  1.0000
  Ca  Ca1049    1.0  0.61375  0.69019  0.03196  1.0000
  Ca  Ca1050    1.0  0.59156  0.56808  0.20536  1.0000
  Ca  Ca1051    1.0  0.71911  0.62131  0.14071  1.0000
  Ca  Ca1052    1.0  0.61676  0.52494  0.09950  1.0000
  Ca  Ca1053    1.0  0.54488  0.73091  0.30658  1.0000
  Ca  Ca1054    1.0  0.50113  0.56909  0.12130  1.0000
  Ca  Ca1055    1.0  0.72217  0.57737  0.31371  1.0000
  Ca  Ca1056    1.0  0.74685  0.52995  0.08533  1.0000
  Ca  Ca1057    1.0  0.74758  0.74960  0.13334  1.0000
  Ca  Ca1058    1.0  0.63437  0.73943  0.63220  1.0000
  Ca  Ca1059    1.0  0.53477  0.66211  0.48166  1.0000
  Ca  Ca1060    1.0  0.58608  0.62834  0.64789  1.0000
  Ca  Ca1061    1.0  0.71148  0.68650  0.48224  1.0000
  Ca  Ca1062    1.0  0.52532  0.70426  0.38398  1.0000
  Ca  Ca1063    1.0  0.67296  0.60977  0.46757  1.0000
  Ca  Ca1064    1.0  0.54377  0.61998  0.37502  1.0000
  Ca  Ca1065    1.0  0.58917  0.69604  0.59511  1.0000
  Ca  Ca1066    1.0  0.62745  0.73463  0.35209  1.0000
  Ca  Ca1067    1.0  0.57983  0.58324  0.59135  1.0000
  Ca  Ca1068    1.0  0.63382  0.59264  0.38980  1.0000
  Ca  Ca1069    1.0  0.64149  0.54299  0.64354  1.0000
  Ca  Ca1070    1.0  0.73647  0.56413  0.42455  1.0000
  Ca  Ca1071    1.0  0.58763  0.64981  0.42750  1.0000
  Ca  Ca1072    1.0  0.52515  0.53737  0.53437  1.0000
  Ca  Ca1073    1.0  0.63635  0.65021  0.53836  1.0000
  Ca  Ca1074    1.0  0.73911  0.64269  0.65538  1.0000
  Ca  Ca1075    1.0  0.69014  0.58349  0.54487  1.0000
  Ca  Ca1076    1.0  0.62278  0.69741  0.46454  1.0000
  Ca  Ca1077    1.0  0.65362  0.61099  0.60776  1.0000
  Ca  Ca1078    1.0  0.52331  0.66429  0.57669  1.0000
  Ca  Ca1079    1.0  0.72957  0.55913  0.63286  1.0000
  Ca  Ca1080    1.0  0.70060  0.68055  0.55965  1.0000
  Ca  Ca1081    1.0  0.64723  0.51346  0.34750  1.0000
  Ca  Ca1082    1.0  0.64629  0.72777  0.54998  1.0000
  Ca  Ca1083    1.0  0.56377  0.56929  0.45840  1.0000
  Ca  Ca1084    1.0  0.72528  0.51094  0.51365  1.0000
  Ca  Ca1085    1.0  0.63952  0.53375  0.54648  1.0000
  Ca  Ca1086    1.0  0.72627  0.72978  0.39603  1.0000
  Ca  Ca1087    1.0  0.55169  0.51219  0.34221  1.0000
  Ca  Ca1088    1.0  0.50292  0.54831  0.45866  1.0000
  Ca  Ca1089    1.0  0.51724  0.57109  0.66128  1.0000
  Ca  Ca1090    1.0  0.68914  0.64022  0.33690  1.0000
  Ca  Ca1091    1.0  0.61181  0.50387  0.44588  1.0000
  Ca  Ca1092    1.0  0.71441  0.56626  0.77501  1.0000
  Ca  Ca1093    1.0  0.54171  0.55646  0.84120  1.0000
  Ca  Ca1094    1.0  0.53950  0.59429  0.95149  1.0000
  Ca  Ca1095    1.0  0.52516  0.70505  0.94296  1.0000
  Ca  Ca1096    1.0  0.68315  0.69435  0.98633  1.0000
  Ca  Ca1097    1.0  0.51017  0.53382  0.90881  1.0000
  Ca  Ca1098    1.0  0.58293  0.58785  0.71409  1.0000
  Ca  Ca1099    1.0  0.70133  0.54817  0.85701  1.0000
  Ca  Ca1100    1.0  0.73690  0.68015  0.78496  1.0000
  Ca  Ca1101    1.0  0.55246  0.63585  0.87335  1.0000
  Ca  Ca1102    1.0  0.72159  0.53550  0.97099  1.0000
  Ca  Ca1103    1.0  0.51794  0.51911  0.76210  1.0000
  Ca  Ca1104    1.0  0.65985  0.60429  0.73923  1.0000
  Ca  Ca1105    1.0  0.59814  0.55124  0.90806  1.0000
  Ca  Ca1106    1.0  0.59927  0.74003  0.89475  1.0000
  Ca  Ca1107    1.0  0.70654  0.71514  0.71902  1.0000
  Ca  Ca1108    1.0  0.66723  0.70320  0.79588  1.0000
  Ca  Ca1109    1.0  0.57016  0.65320  0.76559  1.0000
  Ca  Ca1110    1.0  0.71636  0.62471  0.82301  1.0000
  Ca  Ca1111    1.0  0.60107  0.67868  0.83516  1.0000
  Ca  Ca1112    1.0  0.63070  0.61805  0.86665  1.0000
  Ca  Ca1113    1.0  0.62777  0.56753  0.81376  1.0000
  Ca  Ca1114    1.0  0.58039  0.71407  0.70694  1.0000
  Ca  Ca1115    1.0  0.72847  0.64921  0.97192  1.0000
  Ca  Ca1116    1.0  0.72552  0.67482  0.87806  1.0000
  Ca  Ca1117    1.0  0.65837  0.63823  0.98526  1.0000
  Ca  Ca1118    1.0  0.63195  0.54394  0.74033  1.0000
  Ca  Ca1119    1.0  0.56187  0.72628  0.79721  1.0000
  Ca  Ca1120    1.0  0.66229  0.70897  0.88100  1.0000
  Ca  Ca1121    1.0  0.67786  0.58194  0.93308  1.0000
  Ca  Ca1122    1.0  0.65534  0.66950  0.67957  1.0000
  Ca  Ca1123    1.0  0.52453  0.66619  0.68870  1.0000
  Ca  Ca1124    1.0  0.61065  0.58065  0.98692  1.0000
  Ca  Ca1125    1.0  0.74905  0.51319  0.74832  1.0000
  Ca  Ca1126    1.0  0.65006  0.89229  0.09657  1.0000
  Ca  Ca1127    1.0  0.68537  0.93173  0.14711  1.0000
  Ca  Ca1128    1.0  0.73504  0.82055  0.33073  1.0000
  Ca  Ca1129    1.0  0.55098  0.85609  0.07884  1.0000
  Ca  Ca1130    1.0  0.55922  0.83144  0.29031  1.0000
  Ca  Ca1131    1.0  0.72683  0.88307  0.03705  1.0000
  Ca  Ca1132    1.0  0.61834  0.82958  0.08470  1.0000
  Ca  Ca1133    1.0  0.66365  0.90226  0.31125  1.0000
  Ca  Ca1134    1.0  0.70363  0.94066  0.05681  1.0000
  Ca  Ca1135    1.0  0.52535  0.92053  0.22046  1.0000
  Ca  Ca1136    1.0  0.57237  0.89982  0.29625  1.0000
  Ca  Ca1137    1.0  0.67993  0.79501  0.25670  1.0000
  Ca  Ca1138    1.0  0.68496  0.89191  0.23461  1.0000
  Ca  Ca1139    1.0  0.54803  0.86568  0.15636  1.0000
  Ca  Ca1140    1.0  0.66265  0.85678  0.02698  1.0000
  Ca  Ca1141    1.0  0.57773  0.92218  0.05846  1.0000
  Ca  Ca1142    1.0  0.60845  0.95583  0.19929  1.0000
  Ca  Ca1143    1.0  0.62953  0.82401  0.29573  1.0000
  Ca  Ca1144    1.0  0.67637  0.78457  0.05498  1.0000
  Ca  Ca1145    1.0  0.71215  0.84021  0.10096  1.0000
  Ca  Ca1146    1.0  0.54117  0.75738  0.00849  1.0000
  Ca  Ca1147    1.0  0.71097  0.94974  0.27328  1.0000
  Ca  Ca1148    1.0  0.58987  0.78953  0.21550  1.0000
  Ca  Ca1149    1.0  0.59316  0.88289  0.21048  1.0000
  Ca  Ca1150    1.0  0.56810  0.78708  0.09629  1.0000
  Ca  Ca1151    1.0  0.62983  0.96721  0.04613  1.0000
  Ca  Ca1152    1.0  0.50232  0.82705  0.02716  1.0000
  Ca  Ca1153    1.0  0.65676  0.81338  0.17249  1.0000
  Ca  Ca1154    1.0  0.56039  0.96809  0.29948  1.0000
  Ca  Ca1155    1.0  0.64727  0.97989  0.31342  1.0000
  Ca  Ca1156    1.0  0.50453  0.75954  0.12165  1.0000
  Ca  Ca1157    1.0  0.69675  0.75880  0.19560  1.0000
  Ca  Ca1158    1.0  0.51987  0.99083  0.23462  1.0000
  Ca  Ca1159    1.0  0.50224  0.84881  0.24745  1.0000
  Ca  Ca1160    1.0  0.72091  0.75165  0.29758  1.0000
  Ca  Ca1161    1.0  0.74807  0.86873  0.20105  1.0000
  Ca  Ca1162    1.0  0.50143  0.92812  0.06200  1.0000
  Ca  Ca1163    1.0  0.70149  0.79184  0.56901  1.0000
  Ca  Ca1164    1.0  0.52238  0.77716  0.47994  1.0000
  Ca  Ca1165    1.0  0.55603  0.92508  0.48532  1.0000
  Ca  Ca1166    1.0  0.64679  0.81165  0.63664  1.0000
  Ca  Ca1167    1.0  0.74223  0.86086  0.55825  1.0000
  Ca  Ca1168    1.0  0.65417  0.90927  0.52204  1.0000
  Ca  Ca1169    1.0  0.58938  0.99664  0.38947  1.0000
  Ca  Ca1170    1.0  0.63988  0.79971  0.37452  1.0000
  Ca  Ca1171    1.0  0.74011  0.96035  0.48108  1.0000
  Ca  Ca1172    1.0  0.51461  0.84118  0.48248  1.0000
  Ca  Ca1173    1.0  0.70150  0.83024  0.40629  1.0000
  Ca  Ca1174    1.0  0.53419  0.84541  0.38353  1.0000
  Ca  Ca1175    1.0  0.74708  0.85990  0.47633  1.0000
  Ca  Ca1176    1.0  0.67870  0.95554  0.38144  1.0000
  Ca  Ca1177    1.0  0.54411  0.83668  0.62783  1.0000
  Ca  Ca1178    1.0  0.54355  0.75305  0.56635  1.0000
  Ca  Ca1179    1.0  0.63958  0.85843  0.57316  1.0000
  Ca  Ca1180    1.0  0.62223  0.97869  0.60281  1.0000
  Ca  Ca1181    1.0  0.58515  0.87225  0.52671  1.0000
  Ca  Ca1182    1.0  0.59041  0.75707  0.48099  1.0000
  Ca  Ca1183    1.0  0.66185  0.88821  0.41655  1.0000
  Ca  Ca1184    1.0  0.58856  0.82922  0.45612  1.0000
  Ca  Ca1185    1.0  0.72149  0.76330  0.64402  1.0000
  Ca  Ca1186    1.0  0.65775  0.80319  0.45052  1.0000
  Ca  Ca1187    1.0  0.50726  0.91768  0.53469  1.0000
  Ca  Ca1188    1.0  0.56360  0.77863  0.40508  1.0000
  Ca  Ca1189    1.0  0.58870  0.89380  0.60707  1.0000
  Ca  Ca1190    1.0  0.52069  0.97520  0.36522  1.0000
  Ca  Ca1191    1.0  0.71226  0.88811  0.62527  1.0000
  Ca  Ca1192    1.0  0.57964  0.98733  0.52577  1.0000
  Ca  Ca1193    1.0  0.64640  0.99627  0.42733  1.0000
  Ca  Ca1194    1.0  0.55506  0.90761  0.81597  1.0000
  Ca  Ca1195    1.0  0.62679  0.94334  0.73193  1.0000
  Ca  Ca1196    1.0  0.60842  0.83151  0.98516  1.0000
  Ca  Ca1197    1.0  0.51031  0.89691  0.87020  1.0000
  Ca  Ca1198    1.0  0.56274  0.86892  0.68716  1.0000
  Ca  Ca1199    1.0  0.50383  0.76995  0.75017  1.0000
  Ca  Ca1200    1.0  0.58441  0.95114  0.87123  1.0000
  Ca  Ca1201    1.0  0.70104  0.90171  0.82610  1.0000
  Ca  Ca1202    1.0  0.61366  0.85934  0.80719  1.0000
  Ca  Ca1203    1.0  0.70656  0.86511  0.95136  1.0000
  Ca  Ca1204    1.0  0.61468  0.77387  0.70050  1.0000
  Ca  Ca1205    1.0  0.62496  0.89431  0.98107  1.0000
  Ca  Ca1206    1.0  0.53047  0.95482  0.97045  1.0000
  Ca  Ca1207    1.0  0.67107  0.84452  0.86635  1.0000
  Ca  Ca1208    1.0  0.74975  0.85150  0.79276  1.0000
  Ca  Ca1209    1.0  0.51990  0.82748  0.76298  1.0000
  Ca  Ca1210    1.0  0.66110  0.87227  0.75016  1.0000
  Ca  Ca1211    1.0  0.53362  0.77237  0.67908  1.0000
  Ca  Ca1212    1.0  0.73610  0.93502  0.97841  1.0000
  Ca  Ca1213    1.0  0.60098  0.78777  0.81158  1.0000
  Ca  Ca1214    1.0  0.62907  0.80122  0.89323  1.0000
  Ca  Ca1215    1.0  0.67578  0.77068  0.82074  1.0000
  Ca  Ca1216    1.0  0.51505  0.77988  0.82924  1.0000
  Ca  Ca1217    1.0  0.54736  0.93565  0.74526  1.0000
  Ca  Ca1218    1.0  0.73230  0.97011  0.72376  1.0000
  Ca  Ca1219    1.0  0.65712  0.95567  0.80628  1.0000
  Ca  Ca1220    1.0  0.63238  0.89091  0.67335  1.0000
  Ca  Ca1221    1.0  0.56824  0.83629  0.92371  1.0000
  Ca  Ca1222    1.0  0.67777  0.79579  0.96357  1.0000
  Ca  Ca1223    1.0  0.69974  0.98868  0.88671  1.0000
  Ca  Ca1224    1.0  0.70317  0.75117  0.91130  1.0000
  Ca  Ca1225    1.0  0.62670  0.99961  0.90281  1.0000
  Ca  Ca1226    1.0  0.74867  0.76348  0.85823  1.0000
  Ca  Ca1227    1.0  0.84976  0.02293  0.13180  1.0000
  Ca  Ca1228    1.0  0.94227  0.04425  0.15529  1.0000
  Ca  Ca1229    1.0  0.77776  0.17043  0.01550  1.0000
  Ca  Ca1230    1.0  0.85876  0.10732  0.06381  1.0000
  Ca  Ca1231    1.0  0.75865  0.13534  0.18639  1.0000
  Ca  Ca1232    1.0  0.87348  0.17284  0.04723  1.0000
  Ca  Ca1233    1.0  0.87545  0.20195  0.18130  1.0000
  Ca  Ca1234    1.0  0.92539  0.10661  0.19479  1.0000
  Ca  Ca1235    1.0  0.78244  0.06879  0.11293  1.0000
  Ca  Ca1236    1.0  0.85379  0.09646  0.16425  1.0000
  Ca  Ca1237    1.0  0.88830  0.01281  0.23653  1.0000
  Ca  Ca1238    1.0  0.91744  0.22928  0.23731  1.0000
  Ca  Ca1239    1.0  0.97602  0.13729  0.07127  1.0000
  Ca  Ca1240    1.0  0.90049  0.07268  0.27066  1.0000
  Ca  Ca1241    1.0  0.76008  0.16387  0.28323  1.0000
  Ca  Ca1242    1.0  0.79935  0.01833  0.24166  1.0000
  Ca  Ca1243    1.0  0.83886  0.12774  0.24626  1.0000
  Ca  Ca1244    1.0  0.76794  0.18321  0.11603  1.0000
  Ca  Ca1245    1.0  0.92717  0.07375  0.06185  1.0000
  Ca  Ca1246    1.0  0.88298  0.17044  0.28220  1.0000
  Ca  Ca1247    1.0  0.95997  0.19641  0.17186  1.0000
  Ca  Ca1248    1.0  0.96614  0.21038  0.30921  1.0000
  Ca  Ca1249    1.0  0.84129  0.23266  0.12165  1.0000
  Ca  Ca1250    1.0  0.85195  0.16218  0.12370  1.0000
  Ca  Ca1251    1.0  0.93326  0.20807  0.05019  1.0000
  Ca  Ca1252    1.0  0.90632  0.01093  0.07794  1.0000
  Ca  Ca1253    1.0  0.98349  0.10290  0.25283  1.0000
  Ca  Ca1254    1.0  0.85820  0.24315  0.01099  1.0000
  Ca  Ca1255    1.0  0.79940  0.24087  0.20293  1.0000
  Ca  Ca1256    1.0  0.84240  0.09671  0.61235  1.0000
  Ca  Ca1257    1.0  0.95991  0.13735  0.48731  1.0000
  Ca  Ca1258    1.0  0.82137  0.03712  0.42798  1.0000
  Ca  Ca1259    1.0  0.83675  0.11794  0.35780  1.0000
  Ca  Ca1260    1.0  0.78218  0.00828  0.34668  1.0000
  Ca  Ca1261    1.0  0.77887  0.02776  0.54925  1.0000
  Ca  Ca1262    1.0  0.90541  0.07733  0.36902  1.0000
  Ca  Ca1263    1.0  0.91388  0.18059  0.52801  1.0000
  Ca  Ca1264    1.0  0.90943  0.14601  0.59906  1.0000
  Ca  Ca1265    1.0  0.93362  0.06780  0.54420  1.0000
  Ca  Ca1266    1.0  0.83302  0.15452  0.56110  1.0000
  Ca  Ca1267    1.0  0.75358  0.20576  0.53168  1.0000
  Ca  Ca1268    1.0  0.86575  0.07036  0.50185  1.0000
  Ca  Ca1269    1.0  0.83881  0.15769  0.64381  1.0000
  Ca  Ca1270    1.0  0.80441  0.13521  0.48260  1.0000
  Ca  Ca1271    1.0  0.79380  0.21244  0.34236  1.0000
  Ca  Ca1272    1.0  0.91768  0.10331  0.44498  1.0000
  Ca  Ca1273    1.0  0.85493  0.19494  0.47887  1.0000
  Ca  Ca1274    1.0  0.76922  0.12215  0.62289  1.0000
  Ca  Ca1275    1.0  0.97648  0.21742  0.56812  1.0000
  Ca  Ca1276    1.0  0.97556  0.09749  0.62360  1.0000
  Ca  Ca1277    1.0  0.80531  0.08347  0.54648  1.0000
  Ca  Ca1278    1.0  0.96565  0.04250  0.46428  1.0000
  Ca  Ca1279    1.0  0.97173  0.00501  0.36772  1.0000
  Ca  Ca1280    1.0  0.99456  0.18697  0.42903  1.0000
  Ca  Ca1281    1.0  0.86679  0.21292  0.35332  1.0000
  Ca  Ca1282    1.0  0.91970  0.19265  0.39497  1.0000
  Ca  Ca1283    1.0  0.88168  0.03294  0.61126  1.0000
  Ca  Ca1284    1.0  0.75495  0.04234  0.63119  1.0000
  Ca  Ca1285    1.0  0.82132  0.17204  0.41493  1.0000
  Ca  Ca1286    1.0  0.80763  0.24121  0.43200  1.0000
  Ca  Ca1287    1.0  0.90017  0.23152  0.60962  1.0000
  Ca  Ca1288    1.0  0.97127  0.09605  0.37840  1.0000
  Ca  Ca1289    1.0  0.94232  0.18053  0.66105  1.0000
  Ca  Ca1290    1.0  0.92064  0.00113  0.50393  1.0000
  Ca  Ca1291    1.0  0.86234  0.08062  0.68545  1.0000
  Ca  Ca1292    1.0  0.76958  0.21154  0.74688  1.0000
  Ca  Ca1293    1.0  0.94391  0.06658  0.97575  1.0000
  Ca  Ca1294    1.0  0.99528  0.07436  0.90668  1.0000
  Ca  Ca1295    1.0  0.82301  0.01222  0.78486  1.0000
  Ca  Ca1296    1.0  0.78593  0.17284  0.86322  1.0000
  Ca  Ca1297    1.0  0.78873  0.10705  0.89713  1.0000
  Ca  Ca1298    1.0  0.86359  0.10605  0.97184  1.0000
  Ca  Ca1299    1.0  0.84475  0.18965  0.96878  1.0000
  Ca  Ca1300    1.0  0.94919  0.23603  0.91096  1.0000
  Ca  Ca1301    1.0  0.91817  0.05340  0.79719  1.0000
  Ca  Ca1302    1.0  0.92813  0.12456  0.70038  1.0000
  Ca  Ca1303    1.0  0.88403  0.14758  0.77279  1.0000
  Ca  Ca1304    1.0  0.96063  0.11166  0.77091  1.0000
  Ca  Ca1305    1.0  0.97998  0.05382  0.74316  1.0000
  Ca  Ca1306    1.0  0.86095  0.19009  0.88152  1.0000
  Ca  Ca1307    1.0  0.98756  0.22407  0.99292  1.0000
  Ca  Ca1308    1.0  0.90918  0.20329  0.72514  1.0000
  Ca  Ca1309    1.0  0.79515  0.04004  0.71086  1.0000
  Ca  Ca1310    1.0  0.76827  0.06689  0.78398  1.0000
  Ca  Ca1311    1.0  0.84617  0.09594  0.82409  1.0000
  Ca  Ca1312    1.0  0.82203  0.14760  0.72863  1.0000
  Ca  Ca1313    1.0  0.93437  0.16915  0.96304  1.0000
  Ca  Ca1314    1.0  0.92505  0.07671  0.88655  1.0000
  Ca  Ca1315    1.0  0.83506  0.03567  0.98603  1.0000
  Ca  Ca1316    1.0  0.85095  0.23164  0.69269  1.0000
  Ca  Ca1317    1.0  0.98595  0.18419  0.80000  1.0000
  Ca  Ca1318    1.0  0.75190  0.05595  0.93084  1.0000
  Ca  Ca1319    1.0  0.85007  0.23411  0.77712  1.0000
  Ca  Ca1320    1.0  0.96206  0.00185  0.87924  1.0000
  Ca  Ca1321    1.0  0.76173  0.15288  0.93747  1.0000
  Ca  Ca1322    1.0  0.97396  0.24696  0.78308  1.0000
  Ca  Ca1323    1.0  0.99661  0.15149  0.98594  1.0000
  Ca  Ca1324    1.0  0.96578  0.03524  0.67173  1.0000
  Ca  Ca1325    1.0  0.86474  0.40181  0.06434  1.0000
  Ca  Ca1326    1.0  0.84035  0.47085  0.23389  1.0000
  Ca  Ca1327    1.0  0.88360  0.37392  0.28039  1.0000
  Ca  Ca1328    1.0  0.80636  0.36946  0.15824  1.0000
  Ca  Ca1329    1.0  0.87579  0.48689  0.00219  1.0000
  Ca  Ca1330    1.0  0.94075  0.40111  0.31390  1.0000
  Ca  Ca1331    1.0  0.95291  0.27609  0.29936  1.0000
  Ca  Ca1332    1.0  0.82388  0.39797  0.31695  1.0000
  Ca  Ca1333    1.0  0.92727  0.36461  0.21303  1.0000
  Ca  Ca1334    1.0  0.79763  0.36771  0.24449  1.0000
  Ca  Ca1335    1.0  0.99119  0.47640  0.16115  1.0000
  Ca  Ca1336    1.0  0.86578  0.29137  0.21000  1.0000
  Ca  Ca1337    1.0  0.96277  0.36306  0.07165  1.0000
  Ca  Ca1338    1.0  0.93684  0.29584  0.20248  1.0000
  Ca  Ca1339    1.0  0.79523  0.34207  0.04721  1.0000
  Ca  Ca1340    1.0  0.87991  0.28544  0.10458  1.0000
  Ca  Ca1341    1.0  0.91232  0.46418  0.27306  1.0000
  Ca  Ca1342    1.0  0.92551  0.43761  0.04746  1.0000
  Ca  Ca1343    1.0  0.90794  0.47725  0.18050  1.0000
  Ca  Ca1344    1.0  0.93743  0.25484  0.11216  1.0000
  Ca  Ca1345    1.0  0.80173  0.47121  0.32126  1.0000
  Ca  Ca1346    1.0  0.79362  0.43149  0.19354  1.0000
  Ca  Ca1347    1.0  0.76434  0.45012  0.06995  1.0000
  Ca  Ca1348    1.0  0.95602  0.27667  0.02409  1.0000
  Ca  Ca1349    1.0  0.81181  0.48186  0.14257  1.0000
  Ca  Ca1350    1.0  0.88281  0.33896  0.15793  1.0000
  Ca  Ca1351    1.0  0.83871  0.31920  0.28532  1.0000
  Ca  Ca1352    1.0  0.83635  0.25507  0.31042  1.0000
  Ca  Ca1353    1.0  0.76314  0.27947  0.04976  1.0000
  Ca  Ca1354    1.0  0.76806  0.31857  0.13224  1.0000
  Ca  Ca1355    1.0  0.75599  0.29863  0.21915  1.0000
  Ca  Ca1356    1.0  0.98565  0.38248  0.15323  1.0000
  Ca  Ca1357    1.0  0.99467  0.42758  0.08181  1.0000
  Ca  Ca1358    1.0  0.90901  0.49927  0.08320  1.0000
  Ca  Ca1359    1.0  0.75139  0.25146  0.30762  1.0000
  Ca  Ca1360    1.0  0.97489  0.49926  0.43220  1.0000
  Ca  Ca1361    1.0  0.97454  0.44427  0.46786  1.0000
  Ca  Ca1362    1.0  0.87390  0.45633  0.65251  1.0000
  Ca  Ca1363    1.0  0.97850  0.41160  0.61066  1.0000
  Ca  Ca1364    1.0  0.96662  0.29100  0.39618  1.0000
  Ca  Ca1365    1.0  0.82170  0.32949  0.58542  1.0000
  Ca  Ca1366    1.0  0.85152  0.38506  0.61584  1.0000
  Ca  Ca1367    1.0  0.87550  0.45612  0.36018  1.0000
  Ca  Ca1368    1.0  0.83560  0.26061  0.57117  1.0000
  Ca  Ca1369    1.0  0.88721  0.25743  0.49134  1.0000
  Ca  Ca1370    1.0  0.81372  0.28949  0.65830  1.0000
  Ca  Ca1371    1.0  0.87878  0.38039  0.35373  1.0000
  Ca  Ca1372    1.0  0.88763  0.43330  0.47017  1.0000
  Ca  Ca1373    1.0  0.76378  0.49087  0.40351  1.0000
  Ca  Ca1374    1.0  0.78486  0.46828  0.52577  1.0000
  Ca  Ca1375    1.0  0.84665  0.32134  0.50467  1.0000
  Ca  Ca1376    1.0  0.82265  0.31332  0.36945  1.0000
  Ca  Ca1377    1.0  0.97583  0.35183  0.34250  1.0000
  Ca  Ca1378    1.0  0.81029  0.41299  0.48122  1.0000
  Ca  Ca1379    1.0  0.97173  0.40304  0.39787  1.0000
  Ca  Ca1380    1.0  0.95251  0.29457  0.50111  1.0000
  Ca  Ca1381    1.0  0.85164  0.44091  0.56632  1.0000
  Ca  Ca1382    1.0  0.93480  0.46376  0.57212  1.0000
  Ca  Ca1383    1.0  0.85996  0.29048  0.43162  1.0000
  Ca  Ca1384    1.0  0.89438  0.34265  0.58589  1.0000
  Ca  Ca1385    1.0  0.97825  0.45858  0.34365  1.0000
  Ca  Ca1386    1.0  0.97823  0.39406  0.52665  1.0000
  Ca  Ca1387    1.0  0.89578  0.28681  0.34358  1.0000
  Ca  Ca1388    1.0  0.90505  0.35835  0.43960  1.0000
  Ca  Ca1389    1.0  0.77547  0.27231  0.51343  1.0000
  Ca  Ca1390    1.0  0.81453  0.38114  0.39125  1.0000
  Ca  Ca1391    1.0  0.80588  0.42923  0.65053  1.0000
  Ca  Ca1392    1.0  0.75211  0.47852  0.63019  1.0000
  Ca  Ca1393    1.0  0.95292  0.40159  0.73863  1.0000
  Ca  Ca1394    1.0  0.80964  0.31393  0.83637  1.0000
  Ca  Ca1395    1.0  0.94216  0.31493  0.82489  1.0000
  Ca  Ca1396    1.0  0.86669  0.40804  0.85220  1.0000
  Ca  Ca1397    1.0  0.81981  0.40584  0.78191  1.0000
  Ca  Ca1398    1.0  0.95074  0.28762  0.67028  1.0000
  Ca  Ca1399    1.0  0.94409  0.40180  0.85629  1.0000
  Ca  Ca1400    1.0  0.97374  0.44580  0.68577  1.0000
  Ca  Ca1401    1.0  0.79123  0.46806  0.81476  1.0000
  Ca  Ca1402    1.0  0.84868  0.26861  0.86725  1.0000
  Ca  Ca1403    1.0  0.76716  0.36669  0.84035  1.0000
  Ca  Ca1404    1.0  0.82309  0.25740  0.94793  1.0000
  Ca  Ca1405    1.0  0.98442  0.30907  0.90424  1.0000
  Ca  Ca1406    1.0  0.93649  0.45219  0.96838  1.0000
  Ca  Ca1407    1.0  0.87843  0.30749  0.77793  1.0000
  Ca  Ca1408    1.0  0.79894  0.34212  0.70596  1.0000
  Ca  Ca1409    1.0  0.76383  0.30536  0.94293  1.0000
  Ca  Ca1410    1.0  0.86664  0.33719  0.68270  1.0000
  Ca  Ca1411    1.0  0.87809  0.49342  0.86326  1.0000
  Ca  Ca1412    1.0  0.92868  0.44890  0.80204  1.0000
  Ca  Ca1413    1.0  0.87859  0.35896  0.93285  1.0000
  Ca  Ca1414    1.0  0.89285  0.37474  0.74120  1.0000
  Ca  Ca1415    1.0  0.82035  0.44049  0.96592  1.0000
  Ca  Ca1416    1.0  0.82401  0.49347  0.74206  1.0000
  Ca  Ca1417    1.0  0.88546  0.29296  0.94260  1.0000
  Ca  Ca1418    1.0  0.98500  0.39468  0.93972  1.0000
  Ca  Ca1419    1.0  0.97917  0.34141  0.75852  1.0000
  Ca  Ca1420    1.0  0.96839  0.34224  0.99475  1.0000
  Ca  Ca1421    1.0  0.91303  0.38558  0.99385  1.0000
  Ca  Ca1422    1.0  0.99703  0.37048  0.83032  1.0000
  Ca  Ca1423    1.0  0.89118  0.49913  0.75965  1.0000
  Ca  Ca1424    1.0  0.94918  0.36827  0.66749  1.0000
  Ca  Ca1425    1.0  0.75401  0.53480  0.16314  1.0000
  Ca  Ca1426    1.0  0.97526  0.56079  0.19182  1.0000
  Ca  Ca1427    1.0  0.87323  0.54560  0.19189  1.0000
  Ca  Ca1428    1.0  0.84312  0.67857  0.07308  1.0000
  Ca  Ca1429    1.0  0.83526  0.50941  0.06518  1.0000
  Ca  Ca1430    1.0  0.90604  0.72714  0.28902  1.0000
  Ca  Ca1431    1.0  0.87244  0.67743  0.24476  1.0000
  Ca  Ca1432    1.0  0.83592  0.59536  0.22485  1.0000
  Ca  Ca1433    1.0  0.95050  0.59580  0.24905  1.0000
  Ca  Ca1434    1.0  0.82710  0.67345  0.19011  1.0000
  Ca  Ca1435    1.0  0.80650  0.62154  0.14860  1.0000
  Ca  Ca1436    1.0  0.83332  0.53608  0.25784  1.0000
  Ca  Ca1437    1.0  0.88732  0.64439  0.13749  1.0000
  Ca  Ca1438    1.0  0.91632  0.70901  0.15612  1.0000
  Ca  Ca1439    1.0  0.98246  0.70615  0.26463  1.0000
  Ca  Ca1440    1.0  0.78686  0.59714  0.31725  1.0000
  Ca  Ca1441    1.0  0.89666  0.62642  0.29392  1.0000
  Ca  Ca1442    1.0  0.91141  0.55950  0.12016  1.0000
  Ca  Ca1443    1.0  0.77246  0.61087  0.01869  1.0000
  Ca  Ca1444    1.0  0.81325  0.68550  0.30010  1.0000
  Ca  Ca1445    1.0  0.86554  0.58591  0.05030  1.0000
  Ca  Ca1446    1.0  0.92234  0.70799  0.06980  1.0000
  Ca  Ca1447    1.0  0.84241  0.72515  0.14393  1.0000
  Ca  Ca1448    1.0  0.91881  0.52929  0.25941  1.0000
  Ca  Ca1449    1.0  0.96517  0.66545  0.20308  1.0000
  Ca  Ca1450    1.0  0.98668  0.73473  0.06567  1.0000
  Ca  Ca1451    1.0  0.77074  0.50907  0.01713  1.0000
  Ca  Ca1452    1.0  0.93937  0.59773  0.03866  1.0000
  Ca  Ca1453    1.0  0.77987  0.74365  0.20949  1.0000
  Ca  Ca1454    1.0  0.99682  0.51168  0.26043  1.0000
  Ca  Ca1455    1.0  0.76808  0.52085  0.27631  1.0000
  Ca  Ca1456    1.0  0.76270  0.58669  0.24118  1.0000
  Ca  Ca1457    1.0  0.99753  0.52413  0.05446  1.0000
  Ca  Ca1458    1.0  0.86063  0.56434  0.54655  1.0000
  Ca  Ca1459    1.0  0.82422  0.66337  0.47266  1.0000
  Ca  Ca1460    1.0  0.83186  0.66968  0.57712  1.0000
  Ca  Ca1461    1.0  0.97050  0.62706  0.46795  1.0000
  Ca  Ca1462    1.0  0.83265  0.56508  0.36085  1.0000
  Ca  Ca1463    1.0  0.81156  0.71998  0.42405  1.0000
  Ca  Ca1464    1.0  0.96695  0.55780  0.51254  1.0000
  Ca  Ca1465    1.0  0.98637  0.67770  0.58670  1.0000
  Ca  Ca1466    1.0  0.92329  0.72931  0.60453  1.0000
  Ca  Ca1467    1.0  0.92412  0.69436  0.48062  1.0000
  Ca  Ca1468    1.0  0.89925  0.63766  0.52097  1.0000
  Ca  Ca1469    1.0  0.91970  0.54168  0.35519  1.0000
  Ca  Ca1470    1.0  0.86996  0.71679  0.37259  1.0000
  Ca  Ca1471    1.0  0.84648  0.63584  0.35784  1.0000
  Ca  Ca1472    1.0  0.86569  0.73922  0.47494  1.0000
  Ca  Ca1473    1.0  0.89595  0.65798  0.60970  1.0000
  Ca  Ca1474    1.0  0.75533  0.62212  0.52322  1.0000
  Ca  Ca1475    1.0  0.91352  0.54251  0.45056  1.0000
  Ca  Ca1476    1.0  0.80965  0.71289  0.65875  1.0000
  Ca  Ca1477    1.0  0.79865  0.73998  0.57904  1.0000
  Ca  Ca1478    1.0  0.87315  0.62515  0.44407  1.0000
  Ca  Ca1479    1.0  0.76681  0.63282  0.39013  1.0000
  Ca  Ca1480    1.0  0.83031  0.59853  0.62781  1.0000
  Ca  Ca1481    1.0  0.93610  0.59278  0.40171  1.0000
  Ca  Ca1482    1.0  0.79794  0.53692  0.51982  1.0000
  Ca  Ca1483    1.0  0.84424  0.53200  0.64960  1.0000
  Ca  Ca1484    1.0  0.98901  0.59492  0.58659  1.0000
  Ca  Ca1485    1.0  0.95419  0.70863  0.38309  1.0000
  Ca  Ca1486    1.0  0.82896  0.52804  0.43781  1.0000
  Ca  Ca1487    1.0  0.95707  0.74433  0.51628  1.0000
  Ca  Ca1488    1.0  0.75139  0.69805  0.61533  1.0000
  Ca  Ca1489    1.0  0.92935  0.65413  0.35705  1.0000
  Ca  Ca1490    1.0  0.96840  0.55851  0.65553  1.0000
  Ca  Ca1491    1.0  0.75602  0.73998  0.47055  1.0000
  Ca  Ca1492    1.0  0.91745  0.50273  0.63216  1.0000
  Ca  Ca1493    1.0  0.97640  0.73279  0.85581  1.0000
  Ca  Ca1494    1.0  0.96255  0.57066  0.91494  1.0000
  Ca  Ca1495    1.0  0.83785  0.56059  0.74180  1.0000
  Ca  Ca1496    1.0  0.96393  0.54175  0.75023  1.0000
  Ca  Ca1497    1.0  0.77963  0.71767  0.73598  1.0000
  Ca  Ca1498    1.0  0.89516  0.56498  0.68071  1.0000
  Ca  Ca1499    1.0  0.96470  0.73333  0.94083  1.0000
  Ca  Ca1500    1.0  0.89283  0.60427  0.82982  1.0000
  Ca  Ca1501    1.0  0.80593  0.55397  0.82184  1.0000
  Ca  Ca1502    1.0  0.84392  0.64558  0.77085  1.0000
  Ca  Ca1503    1.0  0.91014  0.70051  0.97006  1.0000
  Ca  Ca1504    1.0  0.82352  0.62976  0.85394  1.0000
  Ca  Ca1505    1.0  0.77777  0.70884  0.85275  1.0000
  Ca  Ca1506    1.0  0.89825  0.59167  0.94060  1.0000
  Ca  Ca1507    1.0  0.99882  0.66693  0.78454  1.0000
  Ca  Ca1508    1.0  0.99858  0.61050  0.84914  1.0000
  Ca  Ca1509    1.0  0.88340  0.72546  0.67039  1.0000
  Ca  Ca1510    1.0  0.84074  0.71872  0.79192  1.0000
  Ca  Ca1511    1.0  0.94450  0.62030  0.77487  1.0000
  Ca  Ca1512    1.0  0.90157  0.70124  0.84002  1.0000
  Ca  Ca1513    1.0  0.76648  0.61187  0.90552  1.0000
  Ca  Ca1514    1.0  0.92994  0.54343  0.98964  1.0000
  Ca  Ca1515    1.0  0.82732  0.53760  0.93473  1.0000
  Ca  Ca1516    1.0  0.82549  0.69140  0.92729  1.0000
  Ca  Ca1517    1.0  0.80190  0.61546  0.70956  1.0000
  Ca  Ca1518    1.0  0.98543  0.51069  0.94985  1.0000
  Ca  Ca1519    1.0  0.85009  0.63623  0.98155  1.0000
  Ca  Ca1520    1.0  0.97752  0.50613  0.87203  1.0000
  Ca  Ca1521    1.0  0.76808  0.51307  0.88131  1.0000
  Ca  Ca1522    1.0  0.99676  0.73531  0.76293  1.0000
  Ca  Ca1523    1.0  0.94545  0.66779  0.66957  1.0000
  Ca  Ca1524    1.0  0.78586  0.74966  0.96202  1.0000
  Ca  Ca1525    1.0  0.76485  0.89987  0.11636  1.0000
  Ca  Ca1526    1.0  0.96069  0.79185  0.01645  1.0000
  Ca  Ca1527    1.0  0.92120  0.77781  0.14478  1.0000
  Ca  Ca1528    1.0  0.89232  0.94647  0.28506  1.0000
  Ca  Ca1529    1.0  0.76659  0.80926  0.14647  1.0000
  Ca  Ca1530    1.0  0.97265  0.94113  0.00704  1.0000
  Ca  Ca1531    1.0  0.86036  0.78481  0.09817  1.0000
  Ca  Ca1532    1.0  0.81524  0.90910  0.20071  1.0000
  Ca  Ca1533    1.0  0.88527  0.76064  0.21645  1.0000
  Ca  Ca1534    1.0  0.92840  0.84351  0.14138  1.0000
  Ca  Ca1535    1.0  0.97291  0.94173  0.26977  1.0000
  Ca  Ca1536    1.0  0.81679  0.84823  0.11160  1.0000
  Ca  Ca1537    1.0  0.90664  0.84058  0.32396  1.0000
  Ca  Ca1538    1.0  0.91559  0.86724  0.22157  1.0000
  Ca  Ca1539    1.0  0.78623  0.98873  0.13058  1.0000
  Ca  Ca1540    1.0  0.92372  0.93889  0.11941  1.0000
  Ca  Ca1541    1.0  0.97572  0.87245  0.31826  1.0000
  Ca  Ca1542    1.0  0.96787  0.81893  0.27411  1.0000
  Ca  Ca1543    1.0  0.98741  0.99233  0.19652  1.0000
  Ca  Ca1544    1.0  0.81159  0.80313  0.04265  1.0000
  Ca  Ca1545    1.0  0.78059  0.93118  0.31747  1.0000
  Ca  Ca1546    1.0  0.79530  0.97464  0.03834  1.0000
  Ca  Ca1547    1.0  0.86862  0.83299  0.16546  1.0000
  Ca  Ca1548    1.0  0.85950  0.90653  0.07920  1.0000
  Ca  Ca1549    1.0  0.81861  0.85057  0.23645  1.0000
  Ca  Ca1550    1.0  0.80351  0.88327  0.02630  1.0000
  Ca  Ca1551    1.0  0.84360  0.79869  0.27953  1.0000
  Ca  Ca1552    1.0  0.86829  0.95042  0.15877  1.0000
  Ca  Ca1553    1.0  0.98443  0.75906  0.21416  1.0000
  Ca  Ca1554    1.0  0.94275  0.87109  0.02286  1.0000
  Ca  Ca1555    1.0  0.89197  0.76774  0.02644  1.0000
  Ca  Ca1556    1.0  0.91029  0.98100  0.00366  1.0000
  Ca  Ca1557    1.0  0.99501  0.86449  0.13489  1.0000
  Ca  Ca1558    1.0  0.79154  0.75441  0.29519  1.0000
  Ca  Ca1559    1.0  0.83096  0.94360  0.37429  1.0000
  Ca  Ca1560    1.0  0.85517  0.98481  0.48954  1.0000
  Ca  Ca1561    1.0  0.78863  0.90891  0.45920  1.0000
  Ca  Ca1562    1.0  0.78899  0.96184  0.60512  1.0000
  Ca  Ca1563    1.0  0.86255  0.77320  0.58465  1.0000
  Ca  Ca1564    1.0  0.82191  0.83363  0.47054  1.0000
  Ca  Ca1565    1.0  0.97264  0.81198  0.40127  1.0000
  Ca  Ca1566    1.0  0.94395  0.89489  0.50636  1.0000
  Ca  Ca1567    1.0  0.82541  0.86659  0.65491  1.0000
  Ca  Ca1568    1.0  0.91846  0.78428  0.46394  1.0000
  Ca  Ca1569    1.0  0.85874  0.87928  0.42039  1.0000
  Ca  Ca1570    1.0  0.82793  0.93362  0.53222  1.0000
  Ca  Ca1571    1.0  0.96542  0.87379  0.59303  1.0000
  Ca  Ca1572    1.0  0.81052  0.85511  0.57356  1.0000
  Ca  Ca1573    1.0  0.94076  0.86326  0.43637  1.0000
  Ca  Ca1574    1.0  0.90071  0.97097  0.41838  1.0000
  Ca  Ca1575    1.0  0.99542  0.78524  0.60389  1.0000
  Ca  Ca1576    1.0  0.80319  0.85307  0.35780  1.0000
  Ca  Ca1577    1.0  0.82921  0.78057  0.35786  1.0000
  Ca  Ca1578    1.0  0.95563  0.81504  0.54164  1.0000
  Ca  Ca1579    1.0  0.88667  0.78555  0.38936  1.0000
  Ca  Ca1580    1.0  0.90032  0.90461  0.57344  1.0000
  Ca  Ca1581    1.0  0.96041  0.92742  0.65874  1.0000
  Ca  Ca1582    1.0  0.75112  0.92349  0.54623  1.0000
  Ca  Ca1583    1.0  0.96165  0.75756  0.33641  1.0000
  Ca  Ca1584    1.0  0.86153  0.99934  0.35121  1.0000
  Ca  Ca1585    1.0  0.75736  0.99602  0.81509  1.0000
  Ca  Ca1586    1.0  0.80191  0.89057  0.71798  1.0000
  Ca  Ca1587    1.0  0.75934  0.91179  0.86565  1.0000
  Ca  Ca1588    1.0  0.93360  0.80588  0.90540  1.0000
  Ca  Ca1589    1.0  0.92482  0.86093  0.83051  1.0000
  Ca  Ca1590    1.0  0.95288  0.90492  0.77770  1.0000
  Ca  Ca1591    1.0  0.89491  0.89720  0.91290  1.0000
  Ca  Ca1592    1.0  0.88054  0.81134  0.77280  1.0000
  Ca  Ca1593    1.0  0.79803  0.90592  0.80494  1.0000
  Ca  Ca1594    1.0  0.83927  0.87114  0.86662  1.0000
  Ca  Ca1595    1.0  0.86736  0.82020  0.96512  1.0000
  Ca  Ca1596    1.0  0.78505  0.84775  0.90986  1.0000
  Ca  Ca1597    1.0  0.93497  0.95374  0.73394  1.0000
  Ca  Ca1598    1.0  0.79052  0.91673  0.93470  1.0000
  Ca  Ca1599    1.0  0.87242  0.86674  0.72086  1.0000
  Ca  Ca1600    1.0  0.81980  0.79962  0.79751  1.0000
  Ca  Ca1601    1.0  0.87852  0.97007  0.68480  1.0000
  Ca  Ca1602    1.0  0.87337  0.91579  0.99462  1.0000
  Ca  Ca1603    1.0  0.93667  0.78858  0.78360  1.0000
  Ca  Ca1604    1.0  0.75289  0.83289  0.69928  1.0000
  Ca  Ca1605    1.0  0.91452  0.78000  0.71481  1.0000
  Ca  Ca1606    1.0  0.93308  0.84796  0.66892  1.0000
  Ca  Ca1607    1.0  0.98712  0.85264  0.97139  1.0000
  Ca  Ca1608    1.0  0.86264  0.95043  0.87917  1.0000
  Ca  Ca1609    1.0  0.87045  0.92014  0.79777  1.0000
  Ca  Ca1610    1.0  0.80953  0.95793  0.71413  1.0000
  Ca  Ca1611    1.0  0.86963  0.78025  0.88881  1.0000
  Ca  Ca1612    1.0  0.95819  0.89891  0.88858  1.0000
  Ca  Ca1613    1.0  0.88786  0.99588  0.76864  1.0000
  Ca  Ca1614    1.0  0.80424  0.78492  0.68733  1.0000
  Ca  Ca1615    1.0  0.77449  0.97441  0.89869  1.0000
  Ca  Ca1616    1.0  0.99453  0.79991  0.68218  1.0000
  Ca  Ca1617    1.0  0.75355  0.81660  0.97587  1.0000
  Ca  Ca1618    1.0  0.99688  0.98122  0.72354  1.0000
  Ca  Ca1619    1.0  0.75655  0.77969  0.75822  1.0000
  Ca  Ca1620    1.0  0.99896  0.86788  0.69578  1.0000
