# Supplementary material for: Geometrically frustrated interactions drive structural complexity in amorphous calcium carbonate
Source: Nat Chem. 2023 Sep 25;16(1):36–41. doi: 10.1038/s41557-023-01339-2 (PMC10774122; doi:10.1038/s41557-023-01339-2)
Supplement: Supplementary file 6 — Python scripts used to carry out HRMC refinements as discussed in the main text. [file 41557_2023_1339_MOESM6_ESM.zip]

Archive with 20 entries (19 files):
- hrmc-acc/
- __MACOSX/._hrmc-acc
- hrmc-acc/box.py
- __MACOSX/hrmc-acc/._box.py
- hrmc-acc/vector.py
- __MACOSX/hrmc-acc/._vector.py
- hrmc-acc/.DS_Store
- __MACOSX/hrmc-acc/._.DS_Store
- hrmc-acc/log.py
- __MACOSX/hrmc-acc/._log.py
- hrmc-acc/hrmc.py
- __MACOSX/hrmc-acc/._hrmc.py
- hrmc-acc/utils.py
- __MACOSX/hrmc-acc/._utils.py
- hrmc-acc/move.py
- __MACOSX/hrmc-acc/._move.py
- hrmc-acc/total_scattering.py
- __MACOSX/hrmc-acc/._total_scattering.py
- hrmc-acc/graphs.py
- __MACOSX/hrmc-acc/._graphs.py
