# Supplementary material for: Geometrically frustrated interactions drive structural complexity in amorphous calcium carbonate
Source: Nat Chem. 2023 Sep 25;16(1):36–41. doi: 10.1038/s41557-023-01339-2 (PMC10774122; doi:10.1038/s41557-023-01339-2)
Supplement: Supplementary file 6 — Python scripts used to carry out HRMC refinements as discussed in the main text. [file 41557_2023_1339_MOESM6_ESM.zip › hrmc-acc/vector.py]

import numpy as np
from numba import njit


@njit
def deg2rad(x):
    """ Convert degrees to radians. """
    return x * np.pi / 180


@njit
def rad2deg(x):
    """ Convert radians to degrees. """
    return x * 180 / np.pi


@njit
def unit_vector(v):
    """ Transform 1x3 vector to a unit vector. """
    return v / np.sqrt(np.sum(np.square(v)))


@njit
def random_vector(rand1: float, rand2: float):
    """ Generate random vector. """

    # Generate two random variables.
    phi = rand1 * 2 * np.pi
    z = rand2 * 2 - 1

    # Determine final unit vector.
    z2 = z * z
    x = np.sqrt(1 - z2) * np.sin(phi)
    y = np.sqrt(1 - z2) * np.cos(phi)
    return unit_vector(np.array([x,y,z]))


@njit
def rodrigues(a,b,theta):
    """
    Rodrigues' rotation formula for rotating vector a about vector b by theta
    radians.
    """
    return a * np.cos(theta) + np.cross(b,a) * np.sin(theta) + b * np.dot(b,a) * (1 - np.cos(theta))
