# Supplementary material for: Geometrically frustrated interactions drive structural complexity in amorphous calcium carbonate
Source: Nat Chem. 2023 Sep 25;16(1):36–41. doi: 10.1038/s41557-023-01339-2 (PMC10774122; doi:10.1038/s41557-023-01339-2)
Supplement: Supplementary file 6 — Python scripts used to carry out HRMC refinements as discussed in the main text. [file 41557_2023_1339_MOESM6_ESM.zip › hrmc-acc/log.py]

"""
22.12.21
@tcnicholas

"""

import gc
import collections
import pathlib
from datetime import date, datetime

class Log:
    def __init__(self, outputDirectory, name, update_log):
        self.startTime = datetime.now()
        self.out = pathlib.Path(outputDirectory)
        self.out.mkdir(parents=True, exist_ok=True)
        self.name = name
        self.update_log = int(update_log)
        self._make_log()
        

    @property
    def log_header(self):
        """
        Create header for simulation details file.
        """
        h = f"-----------------\n HRMC Simulation\n-----------------\n\n#s " \
            f"Global summary:\n" \
            f"\trun started : {self.startTime}\n" \
            f"\toutput directory : '{self.out}'\n" \
            f"\trun name : '{self.name}'\n" \
            f"\tcomposition : '{self.box.composition.formula}'\n" \
            f"\tformula units : "\
            f"{self.box.composition.reduced_formula_and_factor[1]}\n" \
            f"\twrite to log : {self.update_log}\n" \
            f"\tcores: {self.cores}\n" \
            f"#e\n\n"
        print(h)
        h += self.energy_block()
        return h
        
    
    def energy_block(self):
        """ Energy details block. """
        b = f"#s " \
            f"energy summary:\n" \
            f"\ttemperature: {self._t} K\n" \
            f"#e\n\n"
        print(b)
        return b

    
    def rdf_block(self, calculator, rmin, rmax, numr, binWidth):
        """
        RDF calculator block template.
        """
        b = f"#s " \
            f"rdf summary:\n" \
            f"\tcalculator : {calculator}\n" \
            f"\tr min/max : {rmin:.2f} {rmax:.2f}\n" \
            f"\tnum r : {numr}\n" \
            f"\tbin width : {binWidth}\n" \
            f"#e\n\n"
        print(b)
        self._append_to_log(b)

    
    def scattering_block(self, type, qmin, qmax, numq, weight):
        """ Scattering information block template. 
        
        Args
        ----
        type: str
            Type of scattering computed (xray or neutron).
        """
        b = f"#s " \
            f"{type} summary:\n" \
            f"\tQ min/max : {qmin} {qmax}\n" \
            f"\tnum Q : {numq}\n" \
            f"\tweight : {weight}\n" \
            f"#e\n\n"
        print(b)
        self._append_to_log(b)

    
    def simulation_progress_header(self, costLabels):
        """
        """
        h = f"{21*'-'}\n Simulation progress\n{21*'-'}\n"
        for l in ["Proposed", "TotalAccepted", "GoodMove", "BoltzmannMove", "Rejected"]:
            h += "{:<20}".format(l)
        h += "| "
        for l in costLabels:
            h += "{:<20}".format(l)
        h += "| "
        h += "{:<20}".format("t (1M min/move)")
        h += "\n" + "-"*207 + "\n"
        print(h)
        self._append_to_log(h)

    
    def write_simulation_progress(self):
        """ Write simulation progress to log file. """

        # gather moves made information.
        movesDetails = [self.proposed, self.accepted, self.normalAccetped, 
            self.boltzmannAccepted, self.rejected] 

        # gather current costs.
        costs = []
        if self.neutron is not None:
            costs.append(self.neutron_cost(self.neutron.ones))
        if self.xray is not None:
            costs.append(self.xray_cost(self.xray.ones))
        if self._computeEnthalpy:
            costs.append(self.energyLast * self._temperature / self.box.natoms)

        # append total.
        costs.append(self.totalCost)

        # determine average time per 1000 moves.
        try:
            t = (datetime.now()-self.startTime).total_seconds()*1e6/self.proposed/60
        except:
            t = 0

        b = ""
        for v in list(movesDetails):
            b += "{:<20.0f}".format(v)
        b += "| "
        for v in list(costs):
            b += "{:<20.10}".format(v)
        b += "| "
        b += "{:<20.1f}".format(t)
        b += "\n"
        print(b)
        self._append_to_log(b)
        
        del costs, t, b
        gc.collect()
        
    
    def write_shuffle(self):
        """ Write shuffle details. """
        b = f"#shuffle performed at {self.proposed} moves proposed.#"
        print(b)
        self._append_to_log(b)


    def finish(self):
        """ Write final simulation details to log file. """

        # append to table.
        self._append_to_log("-"*207+"\n")
        self.write_simulation_progress()
        finishTime = datetime.now()

        b = f"\n\n" \
            f"--------------------\n Simulation summary\n--------------------\n" \
            f"run finished : {finishTime}\n" \
            f"elapsed time : {str(finishTime-self.startTime)}"
        
        print(b)
        self._append_to_log(b)
        self.box.write_cif(self.out/"newConfig.cif")
        self.box.write_data_file(self.out/"newConfigCustom.data")
        self.lmp.command(f"write_data {str(self.out/'newConfig.data')} nocoeff")
        self.lmp.close()


    def _make_log(self):
        """ Create the log file to append to. """
        with open(self.out/"hrmc.dat", "w+") as f:
            f.write(self.log_header)

    
    def _append_to_log(self, block):
        """ Append block to log file. """
        with open(self.out/"hrmc.dat", "a") as f:
            f.write(block)
