# Supplementary material for: Geometrically frustrated interactions drive structural complexity in amorphous calcium carbonate
Source: Nat Chem. 2023 Sep 25;16(1):36–41. doi: 10.1038/s41557-023-01339-2 (PMC10774122; doi:10.1038/s41557-023-01339-2)
Supplement: Supplementary file 6 — Python scripts used to carry out HRMC refinements as discussed in the main text. [file 41557_2023_1339_MOESM6_ESM.zip › hrmc-acc/hrmc.py]

"""
24.12.21
@tcnicholas
Try extracting bonding information from LAMMPS instance for a given two atoms so
that the topology information can be updated during a WWW-Monte Carlo algorithm.

This version of the code interfaces to the MPI LAMMPS library using the Python
PyLAMMPSMPI pacakge. All calls to the LAMMPS library have therefore been
modified to ensure compatibility.
"""

#from scipy.constants import Boltzmann # J K-1
from box import Box
from log import Log
from move import Move
from utils import mask_distances
from total_scattering import TotalScattering

from lammps import lammps, LAMMPS_INT, LMP_STYLE_GLOBAL, LMP_VAR_EQUAL

import math
import numpy as np
from time import perf_counter as timer

import gc
import sys
import copy
import time
import subprocess

from pylammpsmpi import LammpsLibrary

writeTimings = False

co = [1,2,3,4,5,6,7,8]
t = [1.3843, 0.732883, 0.53074, 0.422749, 0.370714, 0.332864, 0.30896, 0.279725]

Boltzmann = 8.617333262E-5 # eV K-1


class HRMC(TotalScattering, Log):

    def __init__(self, input_file, atomTypes, outputDirectory, dataFile,
        temperature=298, name="HRMC_check", rMin=0, rMax=None, binWidth=0.02,
        update_log=5000, force_rebuild=1000, stagnant_check=20000, cores=4):
        """ Initialise simulation. """

        # when running on Mac, prevent system going to sleep.
        if 'darwin' in sys.platform:
            print('Running \'caffeinate\' on MacOSX to prevent the system from sleeping')
            subprocess.Popen('caffeinate')

        # store a "random" number generator object.
        self.rnd = np.random.default_rng()

        # create LAMMPS instance.
        self.cores = cores
        self.lmp = LammpsLibrary(cores=cores, mode="local")
        self.lmp.file(input_file)

        # store simulation box information.
        self.box = Box(self.lmp, atomTypes, name, dataFile)
        self._t = temperature

        # initialise total scattering class.
        TotalScattering.__init__(self, self.box.lengths, rMin=rMin,
            rMax=rMax, binWidth=binWidth)
        
        # initialise Log class.
        Log.__init__(self, outputDirectory=outputDirectory, name=name, 
            update_log=update_log)
        
        #self.lmp.command("compute 1 all pe")
        self._force_rebuild = force_rebuild

        # energy constant.
        self._computeEnthalpy = True
        self._temperature = temperature * Boltzmann
        self.e_constant = None
        self.hs_values = {}
        self.dist_tol = 0.0

        # store simulation progress.
        self.nbuilds = 0
        self.stagnant_check = stagnant_check
        self.stagnant = 0
        self.stagnant_last = 0
        
        self.proposed = 0
        self.accepted = 0
        self.normalAccetped = 0
        self.boltzmannAccepted = 0
        self.rejected = 0
        
        # store cost values.
        self.costs = None
        self.zerocost = None
    
        # ccost values.
        self.energyLast = 0.0
        self.xrayLast = 0.0
        self.neutronLast = 0.0
        self.totalCost = 0.0
        self.hs_violations = {}
        self.total_hs = 0.0

        # datafiles written.
        self._datafilenum = 1

    
    def setup_rdf_lammps(self):
        """  """
        
        # compute number of histogramming bins.
        nbins = int(self.rMax // self.binWidth) + 1

        # create compute rdf string for LAMMPS command. gets pairs of atoms 
        rdf_str = ""
        for pair in self.box.element_pair_ix:
            rdf_str += " ".join(pair) + " "
        rdf_str = rdf_str.strip()

        # communicate with LAMMPS.
        self.lmp.command("neighbor 1.0 bin")
        self.lmp.command("neigh_modify delay 0 every 1 check yes")
        self.lmp.command(f"neigh_modify one 100000 page 1000000")
        self.lmp.command(f"comm_modify cutoff {self.rMax+1}")
        self.lmp.command(f"compute rdf all rdf {nbins} {rdf_str} cutoff {self.rMax}")
        self.lmp.command("run 1 pre no post no")

        # extract initial rdf and store r-values.
        length = nbins
        width = len(self.box.element_pair_ix)*2 + 1
        self.rdf_arr_size = (length, width)

        r = self.lmp.extract_compute("rdf", 0, 2, *self.rdf_arr_size)
        self.rs = r[:, 0]
        self.rdf = r[:,1::2].T

        # append rdf block to log file.
        self.rdf_block("lammps", self.rs[0], self.rs[-1], self.rs.shape[0], 
            self.binWidth)
        
        
    def setup_hs(self, hs_values: dict, dist_tol=1e-3):
        """
        Setup calculations for hard-sphere constraints.
        """
        
        # store the HS values.
        self.hs_values = hs_values
        self.dist_tol = dist_tol
        
        # setup groups according to the index pairs in hs_values.
        for i,ix_pair in enumerate(hs_values.keys()):
            self.lmp.command(f"group {i} type {ix_pair[0]} {ix_pair[1]}")
            self.lmp.command(f"compute d{i} {i} pair/local dist")
        
        # run a calculation to check for current violations.
        self.lmp.command("run 1 pre yes post yes")
        for i,(ix_pair,rcut) in enumerate(hs_values.items()):
            nmax = self.box.type_counts[ix_pair[0]] * self.box.type_counts[ix_pair[1]]
            nmax *= 26
            ds = self.lmp.extract_compute(f"d{i}", 2, 1, nmax)
            viol = mask_distances(ds, nmax, dist_tol, rcut)
            self.hs_violations[ix_pair] = viol
        self.total_hs = np.sum(list(self.hs_violations.values()))
        
    
    def compute_hs(self):
        """
        Determine if move is hard-sphere acceptable.
        """
        hs_violations = {}
        for i,(ix_pair,rcut) in enumerate(self.hs_values.items()):
            nmax = self.box.type_counts[ix_pair[0]] * self.box.type_counts[ix_pair[1]]
            nmax *= 26
            ds = self.lmp.extract_compute(f"d{i}", 2, 1, nmax)
            viol = mask_distances(ds, nmax, self.dist_tol, rcut)
            hs_violations[ix_pair] = viol
        total_hs = np.sum(list(self.hs_violations.values()))
        
        if total_hs <= self.total_hs:
            accept = True
            self.hs_violations = hs_violations
            self.total_hs = total_hs
        else:
            accept = False
        return accept
            

    def compute_enthalpy(self):
        """ Extract the current energy from LAMMPS. """
        return self.lmp.get_thermo("pe") * self.e_constant

    
    def compute_costs(self):
        if self.neutron is not None:
            neutron = self.neutron_cost(self.neutron.weight)
        else:
            neutron = 0.0
        if self.xray is not None:
            xray = self.xray_cost(self.xray.weight)
        else:
            xray = 0.0
        if self._computeEnthalpy:
            energy = self.compute_enthalpy()
        else:
            energy = 0
        
        return neutron, xray, energy, neutron+xray+energy

    
    def initialise(self, HD_ratio=1, computeEnergy=True, numIter=2e6):
        """ Initialise calculations before beginning the simulation. """

        # initiate LAMMPS run.
        self.lmp.command("variable e equal pe")
        self.lmp.command("run 1 pre no post no")

        # store number of costs and labels (start at one to add a column for the
        # total cost).
        ncosts = 1
        costLabels = []

        # initialise neutron calculations.
        if self.neutron is not None:
            self.initialise_neutron(self.box, HD_ratio)
            ncosts += 1
            costLabels.append("S(Q)")

            if self.neutron.singleWeight:
                weight = self.neutron.weight[0]
            else:
                weight = "variable"

            self.scattering_block("neutron", self.neutron.x.min(), 
                self.neutron.x.max(), self.neutron.x.shape[0], weight)
        
        # initialise xray calculations.
        if self.xray is not None:
            self.initialise_xray(self.box)
            ncosts += 1
            costLabels.append("F(Q)")

            if self.xray.singleWeight:
                weight = self.xray.weight[0]
            else:
                weight = "variable"

            self.scattering_block("xray", self.xray.x.min(), 
                self.xray.x.max(), self.xray.x.shape[0], weight)

        # normalise the enthalpy by the kBT * natoms.
        if computeEnergy:
            self.computeEnthalpy = True
            self.e_constant = 1 / self._temperature
            ncosts += 1
            costLabels.append("Enthalpy (eV/atom)")

        # add total cost to label.
        costLabels.append("χ\u00b2")

        # alternatively, dont store costs in array, just store last value.
        if self.neutron is not None:
            self.neutronLast = self.neutron_cost(self.neutron.weight)
        if self.xray is not None:
            self.xrayLast = self.xray_cost(self.xray.weight)
        if self._computeEnthalpy:
            self.energyLast = self.compute_enthalpy()
        self.totalCost = self.neutronLast + self.xrayLast + self.energyLast

        # append to log file.
        self.simulation_progress_header(costLabels)
        self.write_simulation_progress()


    def run_minimisation(self, style="cg", etol=0.0, ftol=1.0e-8, maxiter=1000,
            maxeval=100000):
        """ Run a LAMMPS energy minimisation. """
        print(">>> running energy minimisation.")
        self.lmp.command(f"min_style {style}")
        self.lmp.command(f"minimize {etol} {ftol} {maxiter} {maxeval}")
        
    
    def force_moves(self, nmoves: int, maxTrans, maxRot, rigidBody=True):
        """ Run random moves as you would during an ordinary refinement, except
        accept all moves. This allows for creating a potentially more disordered
        structure (e.g. if starting from crystalline polymorph). """
        
        for i in range(int(nmoves)):
            
            # choose random atom(s) and perturb them.
            if rigidBody:
                a_ids = self.rnd.choice(self.box.molecules)
            else:
                a_ids = [self.rnd.integers(1,self.box.natoms+1)]
            
            # make the move.
            m = Move(self.box, self.lmp, a_ids)
            m.propose(maxTrans, maxRot)


    @property
    def temperature(self):
        return self._temperature
            

    @temperature.setter
    def temperature(self, T):
        """ Set the "temperature" (K) of the simulation. This will be used when
        normalising the Boltzmann energy of the system. """
        self._temperature = T * Boltzmann


    @property
    def computeEnthalpy(self):
        return self._computeEnthalpy
    

    @computeEnthalpy.setter
    def computeEnthalpy(self, val: bool):
        self._computeEnthalpy = val
        
    @property
    def force_rebuild(self):
        return self._force_rebuild
        
    
    @force_rebuild.setter
    def force_rebuild(self, val: int):
        self._force_rebuild = val


    def move(self, maxTrans, maxRot, rigidBody=True, hardSphere=False):
        """
        Perform RMC move.
        """

        self.proposed += 1
        
        #print(">>> Proposing moves.", end="", flush=True)
        #t0 = time.time()
        
        # choose atoms to move. if rigid body is True, will select all atoms in
        # the given molecule and translate/rotate as one unit. otherwise, single
        # atoms from molecules can be moved (use with care if proper potentials
        # are not implemented).
        if rigidBody:
            a_ids = self.rnd.choice(self.box.molecules)
        else:
            a_ids = [self.rnd.integers(1,self.box.natoms+1)]
        m = Move(self.box, self.lmp, a_ids)
        m.propose(maxTrans, maxRot)
        #t1 = time.time()
        #print(f" ({t1-t0:.3f} s)", flush=True)
        
        # decide if the move was good.
        #print(">>> LAMMPS calculaion.", end="", flush=True)
        #t0 = time.time()
        if self.proposed % self._force_rebuild == 0:
            self.lmp.command("run 1 pre yes post no")
        else:
            self.lmp.command("run 1 pre no post no")
        #t1 = time.time()
        #print(f" ({t1-t0:.3f} s)", flush=True)
        
        # check hard-shpere.
        accept_hs = True
        if hardSphere and self.hs_values.keys():
            accept_hs = self.compute_hs()
            if not accept_hs:
                m.reject()
                self.rejected += 1
        
        if accept_hs:
        
            #print(">>> Scattering calculaion.", end="", flush=True)
            #t0 = time.time()
            if self.neutron is not None or self.xray is not None:
                rdf = self.lmp.extract_compute("rdf", 0, 2, *self.rdf_arr_size)[:,1::2].T

                if self.rdf_smoothing is not None:
                    rdf += self.rdf_smoothing

                self.compute_scattering(rdf)
                
            neutron, xray, energy, totalCost = self.compute_costs()
            #t1 = time.time()
            #print(f" ({t1-t0:.3f} s)", flush=True)
            
            #print(">>> Evaluating move.", end="", flush=True)
            #t0 = time.time()
            if totalCost <= self.totalCost:
                self.accepted += 1
                self.normalAccetped += 1

                self.neutronLast = neutron
                self.xrayLast = xray
                self.energyLast = energy
                self.totalCost = totalCost
                
                if self.neutron is not None or self.xray is not None:
                    self.rdf = rdf

            elif self.rnd.random() <= math.exp(self.totalCost - totalCost):
                self.accepted += 1
                self.boltzmannAccepted += 1

                self.neutronLast = neutron
                self.xrayLast = xray
                self.energyLast = energy
                self.totalCost = totalCost
                
                if self.neutron is not None or self.xray is not None:
                    self.rdf = rdf

            else:
                m.reject()
                self.rejected += 1
            
        del m, a_ids
        #t1 = time.time()
        #print(f" ({t1-t0:.3f} s)", flush=True)
        #print()
        
        if self.proposed % self.update_log == 0:
            self.write_simulation_progress()
            self.box.write_cif(self.out/"newConfig.cif")
            self.box.write_data_file(self.out/f"{self._datafilenum}.data")
            self._datafilenum += 1
            gc.collect()
