# Supplementary material for: Geometrically frustrated interactions drive structural complexity in amorphous calcium carbonate
Source: Nat Chem. 2023 Sep 25;16(1):36–41. doi: 10.1038/s41557-023-01339-2 (PMC10774122; doi:10.1038/s41557-023-01339-2)
Supplement: Supplementary file 6 — Python scripts used to carry out HRMC refinements as discussed in the main text. [file 41557_2023_1339_MOESM6_ESM.zip › hrmc-acc/utils.py]

import itertools
import numpy as np
from ctypes import c_int, c_double
from numba import njit, prange


def unique_pairs(l):
    """
    Gets unique pairs from 1d list (including self).
    """
    pairs = list(itertools.combinations(l, r=2)) + [(x,x) for x in l]
    return sorted((sorted(x) for x in pairs), key=lambda x: x[0])


def round_maxr(max_r, bin_width):
    """
    Round the max_r value by flooring to a multiple of the bin_width.
    """

    # get the number of decimal points to round to.
    try:
        rv = len(str(bin_width).split(".")[-1])
    except:
        rv = 0

    top_bin = bin_width * np.round(max_r / bin_width)
    if top_bin > max_r:
        top_bin -= bin_width
    
    return np.round(top_bin, rv)


def ids2cids(ids):
    """ """
    lenids = len(ids)
    cids = (lenids * c_int)()
    for i in range(lenids):
        cids[i] = ids[i]
    return cids


def cdata2pydata(cdata, dim):
    cdata = list(cdata)
    if dim > 1:
        return np.array([cdata[x : x + dim] for x in range(0, len(cdata), dim)])
    else:
        return np.array(cdata)


def numpy2c(pyVector, gtype):
    """ Convert NumPy array to C-type array. 
    
    gtype: int
        0 <=> c_int
        1 <=> c_double
    """
    pyVector = np.array(pyVector).flatten()
    if gtype == 0:
        return (len(pyVector) * c_int)(*pyVector)
    else:
        return (len(pyVector) * c_double)(*pyVector)


@njit(parallel=True)
def mask_distances(d, nmax, tol, rcut):
    """
    Until I find a better way of determining the size of the distance vector
    computed by LAMMPS, I need to over-anticipate the vector size.
    """
    total_v = 0
    for n in prange(nmax):
        if d[n] >= tol:
            v = rcut - d[n]
            if v > 0:
                total_v += v
    return total_v
