# Supplementary material for: Geometrically frustrated interactions drive structural complexity in amorphous calcium carbonate
Source: Nat Chem. 2023 Sep 25;16(1):36–41. doi: 10.1038/s41557-023-01339-2 (PMC10774122; doi:10.1038/s41557-023-01339-2)
Supplement: Supplementary file 6 — Python scripts used to carry out HRMC refinements as discussed in the main text. [file 41557_2023_1339_MOESM6_ESM.zip › hrmc-acc/graphs.py]

import matplotlib.pyplot as plt

plt.rcParams['font.family'] = 'sans-serif'
plt.rcParams['font.sans-serif'] = [ 'Helvetica', 'Arial', 'FreeSans', 'DejaVu Sans' ]
plt.rcParams['axes.labelsize'] = 18
plt.rcParams['xtick.labelsize'] = 15
plt.rcParams['ytick.labelsize'] = 15
plt.rcParams['legend.fontsize'] = 12
plt.rcParams['legend.fancybox'] = False
plt.rcParams['legend.edgecolor'] = 'k'
plt.rcParams['legend.borderaxespad'] = 1.5
plt.rcParams['lines.linewidth'] = 3.0
plt.rcParams['axes.linewidth'] = 1.5
plt.rcParams['xtick.direction'] = 'in'
plt.rcParams['xtick.major.size'] = 10
plt.rcParams['xtick.major.width'] = 1.0
plt.rcParams['xtick.minor.size'] = 5
plt.rcParams['xtick.minor.width'] = 1.0
plt.rcParams['ytick.direction'] = 'in'
plt.rcParams['ytick.major.size'] = 10
plt.rcParams['ytick.major.width'] = 1.0
plt.rcParams['ytick.minor.size'] = 5
plt.rcParams['ytick.minor.width'] = 1.0
