# Supplementary material for: Geometrically frustrated interactions drive structural complexity in amorphous calcium carbonate
Source: Nat Chem. 2023 Sep 25;16(1):36–41. doi: 10.1038/s41557-023-01339-2 (PMC10774122; doi:10.1038/s41557-023-01339-2)
Supplement: Supplementary file 7 — Statistical source data. [file 41557_2023_1339_MOESM7_ESM.xlsx]

## Sheet: Data for Fig. 1(a)
Q (Å–1)	Experiment	Calculated
		RMC	HRMC	MD
1.1826	-1.69	-1.35797	-1.2059	-1.11178
1.19986	-1.70425	-1.36902	-1.21312	-1.10881
1.21712	-1.71816	-1.37801	-1.2195	-1.1064
1.23439	-1.73185	-1.38482	-1.2254	-1.10537
1.25165	-1.74524	-1.38956	-1.23115	-1.10629
1.26891	-1.75787	-1.39258	-1.23695	-1.10944
1.28618	-1.76994	-1.39438	-1.24292	-1.11478
1.30344	-1.78148	-1.3956	-1.24902	-1.12198
1.3207	-1.79264	-1.39688	-1.25513	-1.13048
1.33796	-1.80377	-1.39883	-1.26105	-1.13955
1.35523	-1.8146	-1.40187	-1.26655	-1.14845
1.37249	-1.8253	-1.40625	-1.27145	-1.15646
1.38975	-1.83627	-1.41195	-1.27563	-1.16303
1.40702	-1.84712	-1.41872	-1.27911	-1.16782
1.42428	-1.85851	-1.42608	-1.28203	-1.17072
1.44154	-1.8699	-1.43341	-1.28468	-1.17189
1.4588	-1.88078	-1.44001	-1.28741	-1.17168
1.47607	-1.8906	-1.44519	-1.29067	-1.1706
1.49333	-1.89889	-1.44838	-1.29482	-1.16921
1.51059	-1.90557	-1.44917	-1.30017	-1.16803
1.52786	-1.91037	-1.44741	-1.30681	-1.16746
1.54512	-1.91294	-1.44318	-1.31463	-1.16773
1.56238	-1.91401	-1.4368	-1.32325	-1.16879
1.57964	-1.91341	-1.4288	-1.33204	-1.1704
1.59691	-1.91062	-1.41982	-1.34014	-1.17205
1.61417	-1.90688	-1.41053	-1.34658	-1.17309
1.63143	-1.90026	-1.40154	-1.35031	-1.1728
1.64869	-1.89109	-1.39329	-1.35039	-1.17041
1.66596	-1.87933	-1.38601	-1.34603	-1.16528
1.68322	-1.86337	-1.37965	-1.33674	-1.1569
1.70048	-1.84457	-1.37386	-1.32238	-1.14497
1.71774	-1.8217	-1.36801	-1.3032	-1.12944
1.735	-1.7941	-1.36128	-1.27981	-1.11044
1.75226	-1.76294	-1.35268	-1.25312	-1.08832
1.76953	-1.72645	-1.34116	-1.22426	-1.06349
1.78679	-1.68503	-1.32573	-1.19442	-1.03644
1.80405	-1.63988	-1.3055	-1.16472	-1.00758
1.82131	-1.58779	-1.27981	-1.13602	-0.977211
1.83858	-1.53038	-1.24823	-1.10886	-0.945491
1.85584	-1.46735	-1.21065	-1.08332	-0.912386
1.8731	-1.39736	-1.1672	-1.05901	-0.877696
1.89036	-1.32356	-1.11829	-1.03509	-0.841111
1.90762	-1.24219	-1.06455	-1.01032	-0.802277
1.92488	-1.15531	-1.00673	-0.983234	-0.760872
1.94214	-1.0658	-0.945708	-0.952274	-0.716717
1.95941	-0.969271	-0.88238	-0.915977	-0.669833
1.97667	-0.871978	-0.817623	-0.873158	-0.620507
1.99393	-0.770515	-0.752273	-0.823079	-0.569323
2.01119	-0.664505	-0.687085	-0.765544	-0.517132
2.02845	-0.558506	-0.622734	-0.700977	-0.465013
2.04571	-0.449978	-0.55982	-0.630414	-0.414185
2.06297	-0.341563	-0.498881	-0.555442	-0.365899
2.08023	-0.241555	-0.440409	-0.47808	-0.321324
2.09749	-0.143437	-0.384867	-0.400619	-0.281436
2.11476	-0.0576946	-0.332697	-0.325445	-0.246924
2.13202	0.0191323	-0.284331	-0.25485	-0.218138
2.14928	0.0928631	-0.240188	-0.190867	-0.195068
2.16654	0.157021	-0.20066	-0.135126	-0.177366
2.1838	0.212607	-0.166113	-0.088789	-0.164428
2.20106	0.255606	-0.136866	-0.052499	-0.155483
2.21832	0.287031	-0.113177	-0.026396	-0.149721
2.23558	0.306524	-0.095238	-0.010195	-0.146414
2.25284	0.313898	-0.083167	-0.003264	-0.145026
2.2701	0.308913	-0.077004	-0.00475	-0.145298
2.28736	0.291719	-0.076717	-0.013686	-0.147282
2.30462	0.265515	-0.082197	-0.02909	-0.151336
2.32188	0.229115	-0.093261	-0.05004	-0.158059
2.33914	0.185677	-0.109652	-0.075715	-0.168194
2.3564	0.136994	-0.131027	-0.105391	-0.182492
2.37366	0.0829529	-0.156952	-0.138425	-0.201564
2.39092	0.0249646	-0.186883	-0.174195	-0.22574
2.40818	-0.0342172	-0.220159	-0.212051	-0.254957
2.42544	-0.0950725	-0.255985	-0.251253	-0.288677
2.4427	-0.154474	-0.293429	-0.290926	-0.325869
2.45996	-0.212462	-0.33144	-0.330063	-0.365059
2.47722	-0.268371	-0.36885	-0.367516	-0.404412
2.49448	-0.320565	-0.404427	-0.402066	-0.441893
2.51174	-0.370712	-0.436906	-0.432475	-0.475431
2.529	-0.416104	-0.465057	-0.457592	-0.503124
2.54625	-0.45555	-0.487743	-0.47643	-0.523407
2.56351	-0.48856	-0.503977	-0.488256	-0.535198
2.58077	-0.512958	-0.512976	-0.49264	-0.537992
2.59803	-0.529692	-0.514196	-0.489485	-0.531888
2.61529	-0.538882	-0.507348	-0.479006	-0.517541
2.63255	-0.540932	-0.49239	-0.461672	-0.496062
2.64981	-0.535569	-0.469501	-0.438123	-0.468847
2.66707	-0.523152	-0.439029	-0.409053	-0.437391
2.68432	-0.503413	-0.40142	-0.375086	-0.403067
2.70158	-0.474623	-0.357162	-0.336672	-0.36695
2.71884	-0.437925	-0.306699	-0.293987	-0.329647
2.7361	-0.392965	-0.250393	-0.2469	-0.291225
2.75336	-0.339745	-0.188462	-0.194947	-0.251166
2.77062	-0.277853	-0.120982	-0.13739	-0.208435
2.78787	-0.205989	-0.047889	-0.073297	-0.1616
2.80513	-0.126068	0.030982	-0.001674	-0.109008
2.82239	-0.0383815	0.115839	0.078396	-0.049
2.83965	0.0598715	0.206868	0.167606	0.019869
2.85691	0.163142	0.304152	0.26629	0.098629
2.87416	0.27433	0.407598	0.374317	0.187731
2.89142	0.392424	0.516909	0.491066	0.286977
2.90868	0.513675	0.631499	0.615378	0.395461
2.92594	0.642462	0.750545	0.745661	0.511682
2.94319	0.774348	0.872942	0.879934	0.633622
2.96045	0.90834	0.997402	1.01601	0.758981
2.97771	1.04359	1.12248	1.15164	0.885371
2.99497	1.17753	1.24668	1.28465	1.01055
3.01222	1.30763	1.36845	1.41307	1.1326
3.02948	1.43562	1.48639	1.53532	1.25013
3.04673	1.55622	1.59916	1.65019	1.36231
3.06399	1.67118	1.70562	1.75688	1.4689
3.08125	1.77874	1.8048	1.85499	1.57018
3.0985	1.87603	1.89592	1.94442	1.66681
3.11576	1.96737	1.97834	2.0253	1.75964
3.13302	2.04703	2.05159	2.09784	1.8495
3.15027	2.11711	2.11527	2.16224	1.93696
3.16753	2.17693	2.16909	2.21861	2.02215
3.18479	2.22506	2.21283	2.2669	2.10466
3.20204	2.2631	2.24632	2.30685	2.18346
3.2193	2.2898	2.26947	2.33806	2.25689
3.23655	2.30784	2.28229	2.35999	2.32282
3.25381	2.317	2.28492	2.3721	2.37876
3.27107	2.31918	2.27764	2.37388	2.42212
3.28832	2.31148	2.26091	2.36499	2.45044
3.30558	2.29838	2.23536	2.34531	2.46161
3.32283	2.27484	2.20176	2.31501	2.45411
3.34009	2.24096	2.16103	2.27456	2.42714
3.35734	2.19712	2.11411	2.2247	2.38071
3.3746	2.1434	2.06197	2.16639	2.31563
3.39185	2.0835	2.00548	2.10074	2.23347
3.40911	2.01846	1.94536	2.02888	2.13639
3.42636	1.95065	1.88211	1.95191	2.02695
3.44362	1.87819	1.81599	1.87072	1.90791
3.46087	1.80298	1.74698	1.78603	1.78203
3.47812	1.72339	1.67483	1.69824	1.65184
3.49538	1.63949	1.5991	1.60754	1.51951
3.51263	1.55011	1.51926	1.51384	1.38679
3.52989	1.4554	1.43477	1.41691	1.25492
3.54714	1.35803	1.34514	1.31646	1.12471
3.5644	1.25699	1.25012	1.21217	0.996571
3.58165	1.15473	1.14968	1.10389	0.870664
3.5989	1.04869	1.04408	0.991583	0.746978
3.61616	0.940373	0.93393	0.875502	0.625495
3.63341	0.82779	0.820081	0.756139	0.506261
3.65066	0.714335	0.703597	0.634197	0.389426
3.66792	0.597056	0.585685	0.510601	0.275315
3.68517	0.478302	0.46755	0.386369	0.164363
3.70242	0.362357	0.35031	0.262562	0.057086
3.71968	0.248722	0.234899	0.140188	-0.046
3.73693	0.139717	0.121994	0.020128	-0.144457
3.75418	0.0287081	0.011982	-0.096921	-0.238003
3.77143	-0.0825615	-0.095041	-0.210475	-0.326558
3.78869	-0.193476	-0.199246	-0.320287	-0.41029
3.80594	-0.301165	-0.300968	-0.42628	-0.489563
3.82319	-0.40537	-0.400657	-0.528554	-0.564929
3.84044	-0.505672	-0.498731	-0.627271	-0.637023
3.8577	-0.603231	-0.595523	-0.722635	-0.706499
3.87495	-0.696203	-0.69118	-0.814807	-0.773923
3.8922	-0.785849	-0.785617	-0.903865	-0.8397
3.90945	-0.873946	-0.878502	-0.989769	-0.904011
3.9267	-0.960253	-0.969297	-1.07238	-0.966816
3.94395	-1.04669	-1.05729	-1.15146	-1.02784
3.96121	-1.12972	-1.14167	-1.2267	-1.08665
3.97846	-1.20685	-1.22168	-1.29778	-1.14271
3.99571	-1.27869	-1.29664	-1.36446	-1.19552
4.01296	-1.34442	-1.36608	-1.42654	-1.24464
4.03021	-1.40435	-1.42978	-1.48398	-1.28984
4.04746	-1.45711	-1.48778	-1.53686	-1.33112
4.06471	-1.5075	-1.54041	-1.58543	-1.36874
4.08196	-1.55412	-1.58823	-1.63001	-1.40315
4.09921	-1.59959	-1.63192	-1.671	-1.435
4.11646	-1.642	-1.67225	-1.70884	-1.46498
4.13371	-1.6822	-1.70994	-1.74388	-1.49376
4.15096	-1.71963	-1.7456	-1.77643	-1.52183
4.16821	-1.75366	-1.77964	-1.80664	-1.54947
4.18546	-1.78364	-1.81224	-1.83452	-1.57661
4.20271	-1.80883	-1.84334	-1.85995	-1.60289
4.21996	-1.83193	-1.8727	-1.88268	-1.62764
4.23721	-1.84943	-1.8999	-1.90241	-1.64995
4.25446	-1.86673	-1.92446	-1.91882	-1.66884
4.27171	-1.87949	-1.94594	-1.93162	-1.68333
4.28896	-1.89256	-1.96396	-1.94065	-1.69263
4.30621	-1.90283	-1.97834	-1.94586	-1.69625
4.32346	-1.91014	-1.98909	-1.9474	-1.69411
4.34071	-1.91582	-1.99642	-1.94557	-1.68654
4.35796	-1.91835	-2.00076	-1.94081	-1.67436
4.3752	-1.91983	-2.00265	-1.93367	-1.65872
4.39245	-1.91955	-2.00269	-1.92473	-1.64104
4.4097	-1.91678	-2.00144	-1.91456	-1.62282
4.42695	-1.90951	-1.99935	-1.90364	-1.6055
4.4442	-1.90229	-1.99664	-1.89229	-1.59025
4.46145	-1.88686	-1.99331	-1.88068	-1.57782
4.47869	-1.87585	-1.98907	-1.86878	-1.56846
4.49594	-1.86768	-1.98339	-1.85636	-1.56187
4.51319	-1.85551	-1.97552	-1.84307	-1.55718
4.53043	-1.83844	-1.96461	-1.82845	-1.55309
4.54768	-1.81784	-1.94977	-1.812	-1.54794
4.56493	-1.7941	-1.93019	-1.79326	-1.53996
4.58218	-1.76795	-1.90523	-1.77185	-1.52737
4.59942	-1.73987	-1.87451	-1.74754	-1.50867
4.61667	-1.70971	-1.83796	-1.72023	-1.48272
4.63392	-1.67812	-1.79581	-1.69	-1.44889
4.65116	-1.64277	-1.74863	-1.65707	-1.40713
4.66841	-1.60669	-1.69719	-1.62176	-1.35794
4.68565	-1.56793	-1.64246	-1.58441	-1.30235
4.7029	-1.52537	-1.58549	-1.54537	-1.24175
4.72015	-1.4827	-1.52727	-1.5049	-1.17778
4.73739	-1.43639	-1.46871	-1.46314	-1.1122
4.75464	-1.38901	-1.4105	-1.42008	-1.04665
4.77188	-1.33853	-1.35307	-1.37553	-0.982591
4.78913	-1.28338	-1.29659	-1.32916	-0.921167
4.80637	-1.22559	-1.24094	-1.28053	-0.863151
4.82362	-1.16567	-1.18576	-1.22912	-0.808933
4.84086	-1.10546	-1.13052	-1.17444	-0.758549
4.85811	-1.04306	-1.07454	-1.11607	-0.71174
4.87535	-0.979694	-1.01711	-1.0537	-0.668025
4.8926	-0.913417	-0.957535	-0.987245	-0.62679
4.90984	-0.847396	-0.895183	-0.916798	-0.587351
4.92709	-0.778872	-0.829573	-0.842696	-0.549037
4.94433	-0.710363	-0.760363	-0.765462	-0.511208
4.96157	-0.641814	-0.687386	-0.685784	-0.473283
4.97882	-0.567898	-0.610648	-0.604452	-0.434743
4.99606	-0.493573	-0.530294	-0.522276	-0.395105
5.01331	-0.414819	-0.446623	-0.440037	-0.353933
5.03055	-0.334713	-0.360043	-0.358413	-0.310819
5.04779	-0.253142	-0.271045	-0.277912	-0.265395
5.06503	-0.171494	-0.180194	-0.198855	-0.217366
5.08228	-0.088224	-0.088105	-0.121365	-0.166552
5.09952	-0.0048296	0.004572	-0.045375	-0.112948
5.11676	0.0794984	0.097163	0.029328	-0.056782
5.13401	0.16163	0.189007	0.103069	0.00145
5.15125	0.240531	0.279438	0.17619	0.060931
5.16849	0.31826	0.367846	0.249014	0.120562
5.18573	0.392424	0.453674	0.321761	0.178988
5.20297	0.46641	0.536454	0.394504	0.234697
5.22022	0.536926	0.615826	0.467134	0.28614
5.23746	0.611272	0.691554	0.53934	0.33188
5.2547	0.686335	0.763546	0.610639	0.370759
5.27194	0.758332	0.831828	0.680374	0.402031
5.28918	0.826503	0.896552	0.747795	0.425492
5.30642	0.889426	0.957952	0.812106	0.441544
5.32366	0.950835	1.01631	0.872536	0.451198
5.3409	1.00607	1.07191	0.928405	0.456017
5.35814	1.06168	1.12498	0.979199	0.457993
5.37538	1.1121	1.17566	1.02459	0.459359
5.39262	1.15829	1.22399	1.06451	0.462382
5.40986	1.20217	1.26986	1.09909	0.469131
5.4271	1.23864	1.31301	1.12871	0.481263
5.44434	1.27136	1.3531	1.15395	0.499853
5.46158	1.30151	1.38971	1.17548	0.525278
5.47882	1.32746	1.42241	1.19411	0.557189
5.49606	1.34215	1.45083	1.21059	0.594547
5.5133	1.35626	1.4747	1.22566	0.635751
5.53054	1.36888	1.49392	1.23991	0.678821
5.54778	1.38141	1.50859	1.2538	0.721624
5.56502	1.39111	1.51902	1.26756	0.762105
5.58226	1.39993	1.52571	1.28126	0.798522
5.59949	1.40811	1.52933	1.2948	0.829608
5.61673	1.41444	1.53065	1.30791	0.854704
5.63397	1.42028	1.53049	1.32025	0.873793
5.65121	1.41828	1.52961	1.33144	0.887464
5.66845	1.41547	1.52869	1.34114	0.896805
5.68568	1.40853	1.52823	1.3491	0.903242
5.70292	1.4036	1.52854	1.35519	0.908348
5.72016	1.40097	1.52973	1.35948	0.913649
5.73739	1.39934	1.53172	1.3622	0.920447
5.75463	1.39502	1.53427	1.36375	0.929697
5.77187	1.38891	1.53707	1.3647	0.941937
5.7891	1.38362	1.53975	1.36568	0.957288
5.80634	1.3795	1.54201	1.36737	0.975514
5.82358	1.3783	1.54358	1.37041	0.996141
5.84081	1.37464	1.54437	1.37533	1.01859
5.85805	1.37442	1.54439	1.3825	1.04233
5.87528	1.37509	1.54377	1.39209	1.067
5.89252	1.38065	1.54273	1.40403	1.09251
5.90975	1.38598	1.54151	1.41801	1.11906
5.92699	1.39212	1.54032	1.43353	1.1471
5.94422	1.3975	1.5393	1.44993	1.17724
5.96146	1.40336	1.53841	1.46641	1.21013
5.97869	1.41255	1.53746	1.48217	1.24627
5.99593	1.42017	1.5361	1.49643	1.28585
6.01316	1.42899	1.5338	1.50852	1.32861
6.0304	1.43403	1.52994	1.51788	1.37375
6.04763	1.43858	1.52385	1.52418	1.41993
6.06486	1.44054	1.51491	1.52723	1.46531
6.0821	1.43859	1.50258	1.52702	1.50767
6.09933	1.43227	1.48653	1.52368	1.54466
6.11656	1.42209	1.46662	1.5174	1.57397
6.1338	1.41174	1.44292	1.50839	1.59366
6.15103	1.39533	1.41574	1.49682	1.6023
6.16826	1.37674	1.38551	1.48275	1.59924
6.18549	1.35297	1.35276	1.46614	1.58463
6.20273	1.32894	1.31801	1.44677	1.55949
6.21996	1.30053	1.28169	1.42432	1.5256
6.23719	1.26516	1.24404	1.39835	1.48531
6.25442	1.22674	1.20509	1.36838	1.44132
6.27165	1.18234	1.1646	1.33398	1.39639
6.28888	1.13541	1.12211	1.29478	1.35301
6.30612	1.08211	1.07698	1.2506	1.31317
6.32335	1.02932	1.02844	1.20144	1.27813
6.34058	0.969199	0.975764	1.14757	1.24831
6.35781	0.905846	0.918314	1.08946	1.22326
6.37504	0.835196	0.855686	1.02782	1.20174
6.39227	0.75803	0.787798	0.963494	1.18189
6.4095	0.683579	0.714922	0.897397	1.16145
6.42673	0.614861	0.637707	0.830436	1.13809
6.44396	0.553017	0.557147	0.763411	1.10963
6.46119	0.48723	0.474503	0.696941	1.07434
6.47842	0.418866	0.391183	0.631394	1.03114
6.49565	0.348574	0.308627	0.566867	0.979661
6.51288	0.282376	0.228162	0.503187	0.920339
6.5301	0.211754	0.150881	0.439949	0.854295
6.54733	0.142607	0.077547	0.376586	0.783204
6.56456	0.0693796	0.008538	0.312464	0.709082
6.58179	-6.06388e-05	-0.056181	0.246979	0.634035
6.59902	-0.0657146	-0.117001	0.17967	0.56003
6.61625	-0.130925	-0.174604	0.11031	0.488679
6.63347	-0.191845	-0.229848	0.038975	0.421084
6.6507	-0.250205	-0.283637	-0.03392	0.357753
6.66793	-0.303713	-0.336803	-0.10764	0.298592
6.68515	-0.357903	-0.389977	-0.181159	0.242979
6.70238	-0.410095	-0.443512	-0.253248	0.1899
6.71961	-0.464304	-0.49744	-0.322583	0.138125
6.73683	-0.516625	-0.551461	-0.387864	0.086404
6.75406	-0.568273	-0.605005	-0.447952	0.033647
6.77129	-0.618019	-0.657298	-0.501969	-0.020913
6.78851	-0.657997	-0.707472	-0.549391	-0.077619
6.80574	-0.700324	-0.754686	-0.590099	-0.136348
6.82296	-0.73461	-0.79823	-0.62439	-0.196528
6.84019	-0.769608	-0.837629	-0.652948	-0.257225
6.85741	-0.801408	-0.872695	-0.676771	-0.317267
6.87464	-0.832124	-0.903544	-0.697065	-0.375377
6.89186	-0.855572	-0.930591	-0.715136	-0.430365
6.90909	-0.879226	-0.954471	-0.73225	-0.481241
6.92631	-0.902169	-0.975973	-0.749528	-0.527354
6.94354	-0.921378	-0.995918	-0.767838	-0.56844
6.96076	-0.94112	-1.01506	-0.787732	-0.604666
6.97798	-0.953781	-1.03401	-0.809418	-0.636585
6.99521	-0.968306	-1.05312	-0.83277	-0.665081
7.01243	-0.98333	-1.0725	-0.857362	-0.691252
7.02965	-1.00008	-1.09199	-0.882555	-0.716303
7.04688	-1.01408	-1.11119	-0.90758	-0.741414
7.0641	-1.02626	-1.12954	-0.931641	-0.767627
7.08132	-1.03472	-1.14643	-0.954013	-0.795758
7.09854	-1.04383	-1.16124	-0.974116	-0.826323
7.11576	-1.04982	-1.17347	-0.991579	-0.859509
7.13299	-1.05317	-1.1828	-1.00626	-0.895169
7.15021	-1.05784	-1.18911	-1.01827	-0.932845
7.16743	-1.0593	-1.19255	-1.02788	-0.971806
7.18465	-1.06361	-1.19343	-1.03554	-1.01111
7.20187	-1.06394	-1.19224	-1.04178	-1.04969
7.21909	-1.06416	-1.18956	-1.04713	-1.08637
7.23631	-1.06363	-1.18595	-1.05206	-1.11998
7.25353	-1.06414	-1.18188	-1.05692	-1.14942
7.27075	-1.06122	-1.1777	-1.06192	-1.1737
7.28797	-1.05863	-1.17355	-1.06709	-1.19202
7.30519	-1.05521	-1.16934	-1.07229	-1.20378
7.32241	-1.04506	-1.16483	-1.07725	-1.20867
7.33963	-1.04041	-1.15958	-1.08161	-1.20671
7.35685	-1.02618	-1.15311	-1.08494	-1.19823
7.37407	-1.01853	-1.1449	-1.08682	-1.18388
7.39129	-1.0079	-1.13451	-1.08688	-1.16467
7.40851	-0.992919	-1.12164	-1.08483	-1.14184
7.42572	-0.976483	-1.10617	-1.08047	-1.11686
7.44294	-0.963152	-1.0882	-1.07372	-1.09131
7.46016	-0.950917	-1.06802	-1.06459	-1.06674
7.47738	-0.939124	-1.0461	-1.05317	-1.04458
7.4946	-0.930236	-1.02302	-1.03959	-1.02601
7.51181	-0.917282	-0.999397	-1.02401	-1.01181
7.52903	-0.907843	-0.975813	-1.00659	-1.00231
7.54625	-0.886695	-0.952738	-0.987458	-0.997342
7.56346	-0.86116	-0.930475	-0.966712	-0.996209
7.58068	-0.834929	-0.909114	-0.944416	-0.997761
7.5979	-0.807655	-0.888532	-0.920619	-1.00049
7.61511	-0.780952	-0.868397	-0.895366	-1.00265
7.63233	-0.756241	-0.84821	-0.868717	-1.00246
7.64954	-0.732094	-0.827365	-0.840773	-0.998258
7.66676	-0.704785	-0.805205	-0.811683	-0.988654
7.68397	-0.67854	-0.781105	-0.781656	-0.972707
7.70119	-0.647697	-0.754525	-0.750944	-0.949993
7.7184	-0.621267	-0.725058	-0.719824	-0.92065
7.73562	-0.589004	-0.692471	-0.688582	-0.885361
7.75283	-0.556429	-0.656708	-0.65746	-0.845264
7.77004	-0.520789	-0.617886	-0.626633	-0.801827
7.78726	-0.482034	-0.576275	-0.596171	-0.756688
7.80447	-0.445314	-0.53225	-0.566011	-0.711466
7.82168	-0.40798	-0.486271	-0.535957	-0.66761
7.8389	-0.370256	-0.43882	-0.505676	-0.626241
7.85611	-0.331864	-0.390378	-0.47473	-0.58807
7.87332	-0.297378	-0.341385	-0.442609	-0.553339
7.89053	-0.254123	-0.292238	-0.408798	-0.521859
7.90775	-0.220066	-0.243263	-0.372823	-0.493058
7.92496	-0.18037	-0.194726	-0.334325	-0.466104
7.94217	-0.141869	-0.146833	-0.293116	-0.440042
7.95938	-0.107421	-0.099733	-0.249214	-0.413928
7.97659	-0.0703678	-0.053535	-0.202884	-0.386971
7.9938	-0.034674	-0.008307	-0.154627	-0.358621
8.01101	0.0020719	0.035931	-0.105152	-0.328628
8.02822	0.0394436	0.079184	-0.05535	-0.297057
8.04543	0.0814706	0.121509	-0.006203	-0.264239
8.06264	0.118575	0.162987	0.041276	-0.230709
8.07985	0.162477	0.203748	0.086157	-0.197081
8.09706	0.202103	0.243937	0.127651	-0.163959
8.11427	0.246513	0.283708	0.165201	-0.131823
8.13148	0.286484	0.323209	0.198537	-0.100952
8.14869	0.321993	0.362546	0.227699	-0.07138
8.1659	0.35682	0.401774	0.253046	-0.042895
8.18311	0.390106	0.440856	0.275216	-0.015079
8.20031	0.42121	0.479669	0.29508	0.01263
8.21752	0.449441	0.517988	0.313651	0.040841
8.23473	0.475138	0.555501	0.331997	0.070114
8.25194	0.494177	0.591833	0.351135	0.100879
8.26914	0.520262	0.626569	0.371928	0.133363
8.28635	0.545596	0.659308	0.395009	0.167567
8.30356	0.569408	0.689693	0.420708	0.203269
8.32076	0.593132	0.71746	0.449027	0.240064
8.33797	0.613627	0.742454	0.479621	0.277423
8.35517	0.63374	0.764652	0.511841	0.314782
8.37238	0.653975	0.78416	0.544788	0.351623
8.38959	0.670867	0.80118	0.577387	0.387522
8.40679	0.681823	0.815986	0.608497	0.422205
8.424	0.694759	0.828862	0.637001	0.455538
8.4412	0.699573	0.840067	0.66192	0.48751
8.45841	0.707955	0.84977	0.682487	0.518161
8.47561	0.712853	0.858028	0.698221	0.547512
8.49281	0.72064	0.864756	0.708954	0.575476
8.51002	0.725199	0.869743	0.714842	0.601804
8.52722	0.725461	0.872673	0.716336	0.626034
8.54442	0.722576	0.873176	0.71413	0.647496
8.56163	0.72247	0.870891	0.709085	0.665363
8.57883	0.722767	0.865533	0.702136	0.678741
8.59603	0.719536	0.856962	0.694206	0.686795
8.61323	0.720178	0.845227	0.686111	0.68889
8.63044	0.712618	0.830598	0.678491	0.684731
8.64764	0.708858	0.81356	0.671757	0.674483
8.66484	0.698912	0.794774	0.666063	0.658827
8.68204	0.686111	0.775025	0.661311	0.638975
8.69924	0.675783	0.755121	0.657177	0.616596
8.71644	0.663845	0.735805	0.65316	0.593687
8.73364	0.64844	0.71765	0.648651	0.572376
8.75084	0.63219	0.70098	0.643003	0.554702
8.76804	0.615563	0.685811	0.635607	0.54237
8.78524	0.589873	0.671828	0.625951	0.536542
8.80244	0.571112	0.658408	0.613677	0.537673
8.81964	0.547149	0.644679	0.598598	0.545421
8.83684	0.526827	0.629616	0.580716	0.558651
8.85404	0.502738	0.612162	0.560199	0.575532
8.87124	0.478115	0.591356	0.537356	0.593724
8.88843	0.455291	0.566459	0.512582	0.610627
8.90563	0.426109	0.537051	0.486315	0.623672
8.92283	0.395016	0.503102	0.458982	0.63061
8.94003	0.362351	0.464978	0.430952	0.62977
8.95722	0.332138	0.423433	0.40251	0.620244
8.97442	0.289193	0.379499	0.373831	0.601982
8.99162	0.256544	0.334413	0.344994	0.575792
9.00881	0.220882	0.289441	0.31598	0.543206
9.02601	0.187006	0.245757	0.286707	0.506286
9.04321	0.157276	0.204304	0.257065	0.46735
9.0604	0.124583	0.165694	0.22694	0.42867
9.0776	0.0874581	0.130148	0.196258	0.392185
9.09479	0.0551563	0.09748	0.164991	0.359254
9.11199	0.0215139	0.06714	0.133171	0.330499
9.12918	-0.0179172	0.038314	0.100901	0.305756
9.14637	-0.0504047	0.010025	0.068319	0.284115
9.16357	-0.0880532	-0.018717	0.035587	0.26408
9.18076	-0.122809	-0.048776	0.002865	0.243806
9.19796	-0.157687	-0.08077	-0.029718	0.221387
9.21515	-0.195352	-0.114997	-0.062091	0.195141
9.23234	-0.232011	-0.151383	-0.094243	0.163881
9.24953	-0.263666	-0.189503	-0.126226	0.127107
9.26673	-0.296211	-0.228635	-0.158142	0.085111
9.28392	-0.332558	-0.26787	-0.190122	0.038957
9.30111	-0.367306	-0.306224	-0.222288	-0.009628
9.3183	-0.405711	-0.342789	-0.254733	-0.058473
9.33549	-0.437761	-0.37683	-0.287468	-0.105226
9.35268	-0.47011	-0.407904	-0.320426	-0.147674
9.36987	-0.499349	-0.435893	-0.353432	-0.184014
9.38706	-0.527853	-0.461027	-0.386231	-0.213103
9.40425	-0.553528	-0.483814	-0.41848	-0.234584
9.42144	-0.582094	-0.504986	-0.449821	-0.248951
9.43863	-0.609193	-0.525356	-0.479898	-0.257459
9.45582	-0.634997	-0.545707	-0.508418	-0.261958
9.47301	-0.659522	-0.566655	-0.535186	-0.264636
9.4902	-0.681091	-0.588564	-0.560145	-0.267729
9.50739	-0.705127	-0.611472	-0.583382	-0.273219
9.52458	-0.724602	-0.635089	-0.605133	-0.282578
9.54177	-0.747459	-0.658818	-0.625742	-0.296575
9.55895	-0.764579	-0.681847	-0.645622	-0.315199
9.57614	-0.784019	-0.70326	-0.665192	-0.33768
9.59333	-0.799403	-0.722171	-0.684813	-0.362623
9.61051	-0.81406	-0.737848	-0.704711	-0.388223
9.6277	-0.82443	-0.749837	-0.72494	-0.412547
9.64489	-0.839759	-0.758035	-0.745342	-0.433827
9.66207	-0.858899	-0.762719	-0.765545	-0.450725
9.67926	-0.874595	-0.76453	-0.784985	-0.462545
9.69644	-0.888245	-0.764398	-0.802959	-0.469345
9.71363	-0.903269	-0.763431	-0.818706	-0.471946
9.73081	-0.92186	-0.762782	-0.831496	-0.471827
9.748	-0.929265	-0.763497	-0.840722	-0.470931
9.76518	-0.938507	-0.766386	-0.845992	-0.471394
9.78237	-0.941986	-0.771917	-0.847193	-0.47525
9.79955	-0.941724	-0.780154	-0.84453	-0.484144
9.81673	-0.940662	-0.790745	-0.838521	-0.499089
9.83392	-0.939246	-0.802965	-0.829964	-0.520321
9.8511	-0.938675	-0.815804	-0.819859	-0.547238
9.86828	-0.935787	-0.828086	-0.809307	-0.578465
9.88546	-0.934885	-0.838607	-0.79939	-0.612015
9.90265	-0.926695	-0.846273	-0.791042	-0.64554
9.91983	-0.923771	-0.850217	-0.784945	-0.676608
9.93701	-0.909945	-0.849881	-0.78144	-0.703013
9.95419	-0.897869	-0.845053	-0.780473	-0.72303
9.97137	-0.885419	-0.83586	-0.781596	-0.735618
9.98855	-0.872231	-0.822709	-0.784002	-0.740522
10.0057	-0.858736	-0.806205	-0.786609	-0.738264
10.0229	-0.847721	-0.787026	-0.788171	-0.730041
10.0401	-0.832387	-0.765826	-0.787415	-0.71753
10.0573	-0.816392	-0.743127	-0.783174	-0.702638
10.0745	-0.801617	-0.719248	-0.774517	-0.687232
10.0916	-0.776696	-0.694271	-0.760843	-0.672882
10.1088	-0.759485	-0.668058	-0.741941	-0.660658
10.126	-0.733254	-0.640297	-0.718007	-0.651009
10.1432	-0.709086	-0.61059	-0.689605	-0.643736
10.1603	-0.684788	-0.578575	-0.657617	-0.638059
10.1775	-0.653732	-0.543959	-0.623056	-0.632764
10.1947	-0.619437	-0.506719	-0.587051	-0.626429
10.2119	-0.588445	-0.467114	-0.55067	-0.617654
10.2291	-0.556178	-0.425631	-0.514733	-0.605277
10.2462	-0.516045	-0.383092	-0.479852	-0.588583
10.2634	-0.487594	-0.340518	-0.446316	-0.567413
10.2806	-0.448037	-0.298942	-0.414024	-0.542145
10.2978	-0.415949	-0.259442	-0.382659	-0.51372
10.3149	-0.373251	-0.222819	-0.351605	-0.48338
10.3321	-0.333682	-0.189644	-0.320196	-0.452598
10.3493	-0.288418	-0.159997	-0.287679	-0.422711
10.3665	-0.254909	-0.133575	-0.253473	-0.394841
10.3836	-0.210813	-0.109565	-0.217129	-0.369598
10.4008	-0.173072	-0.086769	-0.178448	-0.347036
10.418	-0.133187	-0.063747	-0.137576	-0.326666
10.4351	-0.0877961	-0.038887	-0.094864	-0.307459
10.4523	-0.0496271	-0.010616	-0.050873	-0.288044
10.4695	-0.0100534	0.022378	-0.006384	-0.26696
10.4867	0.0330084	0.061084	0.037854	-0.242837
10.5038	0.0786531	0.105995	0.081125	-0.214676
10.521	0.120021	0.157054	0.122863	-0.182035
10.5382	0.177606	0.213653	0.162718	-0.145142
10.5554	0.217788	0.274715	0.200619	-0.104893
10.5725	0.267023	0.33866	0.236687	-0.062863
10.5897	0.311237	0.403761	0.271338	-0.020987
10.6069	0.353345	0.46817	0.305126	0.018598
10.624	0.397846	0.530123	0.338685	0.053872
10.6412	0.439568	0.588059	0.372612	0.083208
10.6584	0.477956	0.640877	0.40746	0.105689
10.6755	0.514651	0.687808	0.443544	0.121182
10.6927	0.557048	0.728579	0.480975	0.130477
10.7099	0.585298	0.763363	0.519624	0.135224
10.727	0.629478	0.792705	0.559142	0.137768
10.7442	0.660244	0.817419	0.598987	0.140885
10.7614	0.69815	0.838523	0.638584	0.147458
10.7785	0.731407	0.857034	0.677275	0.160119
10.7957	0.769711	0.873914	0.714467	0.180899
10.8129	0.791544	0.889999	0.74977	0.211006
10.83	0.822515	0.905893	0.782913	0.250581
10.8472	0.848969	0.921968	0.813831	0.298658
10.8644	0.878609	0.938401	0.842704	0.353346
10.8815	0.913952	0.955142	0.869788	0.411827
10.8987	0.937604	0.972038	0.89549	0.470902
10.9159	0.963686	0.988814	0.920164	0.527088
10.933	0.987916	1.0052	0.944138	0.577236
10.9502	1.01283	1.02093	0.967606	0.618768
10.9673	1.02485	1.03576	0.99054	0.649899
10.9845	1.05093	1.04954	1.01276	0.66997
11.0017	1.05877	1.06216	1.03391	0.6794
11.0188	1.07594	1.07352	1.05349	0.679648
11.036	1.09034	1.08355	1.07094	0.673031
11.0532	1.10511	1.09216	1.08573	0.662453
11.0703	1.11283	1.0992	1.09746	0.651068
11.0875	1.12203	1.1045	1.10591	0.641939
11.1046	1.12982	1.10782	1.11107	0.637724
11.1218	1.13733	1.10889	1.11324	0.640413
11.139	1.14761	1.10744	1.11291	0.651169
11.1561	1.13869	1.10321	1.11081	0.67026
11.1733	1.14413	1.096	1.10773	0.697107
11.1904	1.13556	1.0857	1.10452	0.730412
11.2076	1.1392	1.07228	1.1019	0.768367
11.2248	1.13393	1.05583	1.10039	0.808898
11.2419	1.13209	1.03654	1.10024	0.849913
11.2591	1.11326	1.01468	1.10139	0.88953
11.2762	1.10497	0.990581	1.10343	0.926229
11.2934	1.08856	0.964577	1.10566	0.959041
11.3105	1.07188	0.937026	1.10715	0.987449
11.3277	1.05825	0.908266	1.10688	1.01142
11.3449	1.03479	0.878544	1.10379	1.03134
11.362	1.0094	0.848126	1.09698	1.04776
11.3792	0.98627	0.817173	1.08575	1.06138
11.3963	0.978982	0.785866	1.06976	1.0728
11.4135	0.944895	0.754383	1.04902	1.08242
11.4306	0.92582	0.722866	1.0239	1.09042
11.4478	0.888016	0.691475	0.995083	1.09671
11.4649	0.863237	0.660438	0.96356	1.10091
11.4821	0.833367	0.629915	0.930398	1.10251
11.4992	0.808214	0.600119	0.896759	1.10089
11.5164	0.77581	0.571159	0.863651	1.09547
11.5335	0.757233	0.543084	0.831895	1.08578
11.5507	0.72957	0.515809	0.802012	1.07157
11.5679	0.699212	0.489167	0.774246	1.05283
11.585	0.668189	0.462804	0.74846	1.02983
11.6022	0.629343	0.436254	0.724239	1.00305
11.6193	0.599754	0.408963	0.700945	0.973168
11.6365	0.55787	0.380336	0.677811	0.940974
11.6536	0.527786	0.349806	0.654039	0.90729
11.6708	0.482339	0.316901	0.628905	0.872899
11.6879	0.460419	0.281319	0.601839	0.838495
11.7051	0.414565	0.242975	0.572485	0.804642
11.7222	0.390123	0.202039	0.540724	0.771764
11.7394	0.352205	0.158934	0.506673	0.740154
11.7565	0.328784	0.114316	0.470641	0.709988
11.7736	0.291261	0.069039	0.433096	0.681373
11.7908	0.261998	0.023967	0.394504	0.654299
11.8079	0.22047	-0.019956	0.355384	0.628747
11.8251	0.184113	-0.061893	0.316183	0.604638
11.8422	0.150356	-0.10127	0.27716	0.581774
11.8594	0.114071	-0.137697	0.238503	0.559897
11.8765	0.086084	-0.171087	0.200263	0.53862
11.8937	0.0451004	-0.201701	0.162323	0.517371
11.9108	0.0193526	-0.229984	0.124598	0.495487
11.928	-0.0250203	-0.256631	0.086917	0.472133
11.9451	-0.0435882	-0.282363	0.049257	0.446468
11.9623	-0.0808358	-0.307938	0.011612	0.417616
11.9794	-0.102359	-0.333932	-0.025804	0.384895
11.9965	-0.139929	-0.360749	-0.06271	0.347819
12.0137	-0.160435	-0.388506	-0.09869	0.30627
12.0308	-0.193007	-0.417044	-0.133287	0.260538
12.048	-0.217234	-0.445881	-0.165984	0.211472
12.0651	-0.242137	-0.474374	-0.196398	0.160304
12.0823	-0.262089	-0.501747	-0.224268	0.108686
12.0994	-0.294413	-0.527216	-0.249529	0.058527
12.1165	-0.327436	-0.550112	-0.272347	0.011814
12.1337	-0.352801	-0.56999	-0.293129	-0.029624
12.1508	-0.383478	-0.586667	-0.31245	-0.064244
12.1679	-0.399448	-0.60032	-0.331054	-0.09112
12.1851	-0.431223	-0.611462	-0.349765	-0.110058
12.2022	-0.447012	-0.620856	-0.369341	-0.121609
12.2194	-0.470657	-0.629454	-0.390421	-0.127132
12.2365	-0.477745	-0.638267	-0.41343	-0.128684
12.2537	-0.498283	-0.648236	-0.438515	-0.128838
12.2708	-0.504842	-0.660097	-0.465519	-0.130425
12.2879	-0.530025	-0.674273	-0.493969	-0.136234
12.3051	-0.543671	-0.690833	-0.523189	-0.148717
12.3222	-0.562483	-0.709427	-0.552276	-0.169685
12.3393	-0.573306	-0.729332	-0.580251	-0.20007
12.3565	-0.588856	-0.749572	-0.60622	-0.239861
12.3736	-0.602098	-0.768951	-0.62937	-0.287939
12.3907	-0.614641	-0.786287	-0.649178	-0.342338
12.4079	-0.63093	-0.800466	-0.665375	-0.400218
12.425	-0.636353	-0.810661	-0.678055	-0.458392
12.4421	-0.653982	-0.816362	-0.687598	-0.513398
12.4593	-0.657956	-0.817483	-0.694669	-0.562117
12.4764	-0.669909	-0.814342	-0.700092	-0.601863
12.4935	-0.670921	-0.807626	-0.704775	-0.630868
12.5107	-0.686901	-0.798289	-0.709579	-0.648346
12.5278	-0.681727	-0.787425	-0.715219	-0.654608
12.5449	-0.699296	-0.776152	-0.722155	-0.651006
12.5621	-0.696137	-0.765429	-0.730559	-0.639804
12.5792	-0.692109	-0.755964	-0.740279	-0.623908
12.5963	-0.684848	-0.748128	-0.750863	-0.60656
12.6135	-0.68914	-0.741921	-0.761618	-0.591
12.6306	-0.676872	-0.736992	-0.771697	-0.580132
12.6477	-0.673379	-0.732703	-0.780207	-0.57625
12.6648	-0.67128	-0.728244	-0.786325	-0.580823
12.682	-0.661028	-0.722755	-0.789406	-0.594394
12.6991	-0.667326	-0.71547	-0.78906	-0.616573
12.7162	-0.664715	-0.705832	-0.785211	-0.646128
12.7334	-0.662454	-0.693597	-0.778115	-0.681145
12.7505	-0.650694	-0.678844	-0.768311	-0.719348
12.7676	-0.64622	-0.662012	-0.756589	-0.758236
12.7848	-0.624479	-0.643812	-0.743885	-0.79542
12.8019	-0.625653	-0.625147	-0.731179	-0.828816
12.819	-0.608573	-0.606929	-0.719357	-0.856884
12.8361	-0.601315	-0.590012	-0.709157	-0.878603
12.8532	-0.587817	-0.574975	-0.701038	-0.893617
12.8704	-0.584834	-0.562092	-0.695172	-0.902096
12.8875	-0.5653	-0.5512	-0.691399	-0.904694
12.9046	-0.556235	-0.541755	-0.689275	-0.902378
12.9217	-0.534816	-0.532828	-0.688113	-0.896281
12.9389	-0.513238	-0.523254	-0.687081	-0.887563
12.956	-0.499349	-0.511749	-0.68529	-0.877273
12.9731	-0.486646	-0.497089	-0.681905	-0.866268
12.9902	-0.47814	-0.47827	-0.676236	-0.855168
13.0074	-0.462609	-0.454699	-0.667819	-0.84438
13.0245	-0.450701	-0.426239	-0.656452	-0.834091
13.0416	-0.428439	-0.393302	-0.642218	-0.824353
13.0587	-0.416498	-0.356826	-0.625458	-0.815139
13.0758	-0.39686	-0.318195	-0.60673	-0.806403
13.093	-0.380844	-0.279102	-0.586729	-0.798121
13.1101	-0.361255	-0.241371	-0.566206	-0.790307
13.1272	-0.355799	-0.206756	-0.545873	-0.783
13.1443	-0.333928	-0.17674	-0.526327	-0.776237
13.1614	-0.323777	-0.152368	-0.507979	-0.769998
13.1786	-0.306373	-0.134115	-0.491016	-0.764157
13.1957	-0.286986	-0.121832	-0.475396	-0.758442
13.2128	-0.260029	-0.114728	-0.460825	-0.752397
13.2299	-0.246704	-0.111492	-0.446861	-0.745407
13.247	-0.220891	-0.110402	-0.432937	-0.736721
13.2641	-0.199118	-0.109515	-0.418421	-0.725509
13.2813	-0.176985	-0.10688	-0.402739	-0.710971
13.2984	-0.15508	-0.100752	-0.385427	-0.692438
13.3155	-0.135632	-0.089759	-0.366158	-0.669429
13.3326	-0.110187	-0.073075	-0.34485	-0.641822
13.3497	-0.0861749	-0.050459	-0.32161	-0.609816
13.3668	-0.0660837	-0.022272	-0.296752	-0.573986
13.3839	-0.0509588	0.010515	-0.270809	-0.535333
13.401	-0.0258406	0.046543	-0.244394	-0.495093
13.4182	-0.00626459	0.084183	-0.21818	-0.454693
13.4353	0.0170794	0.12165	-0.19287	-0.415709
13.4524	0.0437934	0.157329	-0.169041	-0.379581
13.4695	0.0641086	0.189857	-0.147139	-0.347583
13.4866	0.074303	0.21828	-0.127426	-0.32069
13.5037	0.0948059	0.242129	-0.109949	-0.299491
13.5208	0.10253	0.261441	-0.094538	-0.284156
13.5379	0.116479	0.276715	-0.080827	-0.274433
13.555	0.131697	0.28882	-0.068288	-0.269687
13.5722	0.150643	0.298855	-0.056291	-0.268971
13.5893	0.164613	0.307997	-0.044163	-0.271122
13.6064	0.17441	0.31733	-0.031259	-0.274861
13.6235	0.184214	0.32771	-0.01703	-0.278895
13.6406	0.199218	0.339654	-0.001079	-0.282011
13.6577	0.212293	0.353266	0.016787	-0.283137
13.6748	0.218523	0.368262	0.036567	-0.281402
13.6919	0.231087	0.38397	0.058003	-0.276142
13.709	0.242423	0.399441	0.080619	-0.266929
13.7261	0.252953	0.413605	0.103803	-0.253524
13.7432	0.262009	0.425354	0.126757	-0.235913
13.7603	0.26434	0.433753	0.148674	-0.214221
13.7774	0.274813	0.438118	0.168696	-0.18878
13.7945	0.288337	0.438145	0.186087	-0.16002
13.8117	0.293399	0.433945	0.200205	-0.12858
13.8287	0.296471	0.426052	0.21063	-0.095193
13.8459	0.301131	0.415367	0.217158	-0.06074
13.863	0.29977	0.403062	0.219831	-0.026199
13.8801	0.306402	0.390475	0.218934	0.00731
13.8972	0.307245	0.378923	0.214976	0.0387
13.9143	0.306033	0.369577	0.208644	0.066903
13.9314	0.300183	0.36332	0.200745	0.090976
13.9485	0.301457	0.360647	0.192142	0.110192
13.9656	0.295968	0.361597	0.183678	0.124127
13.9827	0.288171	0.365743	0.176114	0.132732
13.9998	0.283992	0.372234	0.170057	0.136379
14.0169	0.270998	0.379878	0.165923	0.135872
14.034	0.270681	0.387268	0.163898	0.132405
14.0511	0.267896	0.392931	0.163937	0.127487
14.0681	0.266905	0.395488	0.165768	0.122825
14.0853	0.24934	0.393799	0.168932	0.12016
14.1023	0.251674	0.387084	0.172824	0.121119
14.1194	0.235338	0.375021	0.176756	0.127034
14.1365	0.218008	0.357749	0.180024	0.138815
14.1536	0.191508	0.33591	0.18197	0.156815
14.1707	0.17891	0.310506	0.182041	0.180823
14.1878	0.162644	0.28289	0.17984	0.209991
14.2049	0.166648	0.254512	0.175146	0.243003
14.222	0.148784	0.226887	0.167947	0.278063
14.2391	0.140191	0.201333	0.158411	0.313186
14.2562	0.117118	0.178881	0.146868	0.346328
14.2733	0.116666	0.160215	0.1338	0.375517
14.2904	0.0931588	0.145525	0.119753	0.399153
14.3075	0.0886382	0.13456	0.105311	0.416064
14.3246	0.075365	0.126643	0.091029	0.425629
14.3417	0.0565891	0.120783	0.077423	0.427793
14.3588	0.0374173	0.115766	0.064881	0.423079
14.3758	0.0210812	0.11032	0.053675	0.412487
14.3929	0.00237488	0.103264	0.043938	0.397382
14.41	-0.00945919	0.09364	0.035664	0.379353
14.4271	-0.00812128	0.080839	0.028733	0.36007
14.4442	-0.0337703	0.064631	0.02291	0.341094
14.4613	-0.0498631	0.045241	0.017901	0.323827
14.4784	-0.0673389	0.023288	0.013371	0.309376
14.4954	-0.0786823	-0.000268	0.008977	0.298526
14.5125	-0.102147	-0.024295	0.004389	0.291701
14.5296	-0.095526	-0.047539	-0.000671	0.289025
14.5467	-0.111133	-0.068818	-0.006417	0.290339
14.5638	-0.119308	-0.087187	-0.013002	0.295267
14.5809	-0.138532	-0.101968	-0.020483	0.303258
14.598	-0.13854	-0.112905	-0.028856	0.313663
14.6151	-0.173238	-0.120121	-0.038023	0.325726
14.6321	-0.166201	-0.124146	-0.047842	0.338653
14.6492	-0.187669	-0.125809	-0.05809	0.351565
14.6663	-0.195243	-0.12616	-0.068522	0.363548
14.6834	-0.216147	-0.126319	-0.078856	0.373635
14.7005	-0.209634	-0.127354	-0.088808	0.380833
14.7175	-0.230725	-0.130146	-0.098085	0.384145
14.7346	-0.22458	-0.135292	-0.106435	0.382661
14.7517	-0.225742	-0.143043	-0.11365	0.37562
14.7688	-0.229327	-0.153285	-0.119585	0.36251
14.7859	-0.249375	-0.165574	-0.124172	0.343175
14.8029	-0.247345	-0.179201	-0.127431	0.317894
14.82	-0.259283	-0.193301	-0.129474	0.287445
14.8371	-0.271957	-0.206973	-0.130496	0.253115
14.8542	-0.27269	-0.219394	-0.130761	0.216687
14.8713	-0.279986	-0.229957	-0.130576	0.18025
14.8883	-0.277117	-0.238301	-0.130256	0.146173
14.9054	-0.274374	-0.244377	-0.130088	0.116817
14.9225	-0.270246	-0.248428	-0.130288	0.094337
14.9396	-0.288162	-0.250941	-0.130962	0.080404
14.9566	-0.273	-0.252546	-0.132079	0.076076
14.9737	-0.271972	-0.253908	-0.133447	0.081577
14.9908	-0.262399	-0.255605	-0.134719	0.096247
15.0079	-0.262302	-0.25802	-0.135407	0.118566
15.0249	-0.240622	-0.261248	-0.134918	0.146198
15.042	-0.27104	-0.265069	-0.132608	0.176289
15.0591	-0.250149	-0.268935	-0.127858	0.20561
15.0762	-0.243234	-0.272045	-0.120135	0.23099
15.0932	-0.230692	-0.273429	-0.109073	0.249573
15.1103	-0.240881	-0.272085	-0.094525	0.259138
15.1274	-0.211705	-0.267124	-0.076644	0.258319
15.1445	-0.215359	-0.257907	-0.055852	0.246791
15.1615	-0.185729	-0.244165	-0.032858	0.22528
15.1786	-0.180942	-0.226068	-0.008616	0.195496
15.1957	-0.155456	-0.204247	0.015752	0.159942
15.2127	-0.16094	-0.179751	0.039046	0.12164
15.2298	-0.129213	-0.153969	0.060093	0.083815
15.2469	-0.125953	-0.128422	0.077905	0.049455
15.2639	-0.103062	-0.104681	0.091712	0.021116
15.281	-0.100042	-0.084123	0.101103	0.000557
15.2981	-0.0782686	-0.067788	0.106066	-0.011398
15.3151	-0.0766028	-0.056206	0.107018	-0.014952
15.3322	-0.0564211	-0.04938	0.104761	-0.011219
15.3493	-0.0474077	-0.046733	0.100433	-0.002097
15.3663	-0.0258165	-0.047169	0.095395	0.010043
15.3834	-0.0186568	-0.049202	0.091118	0.022635
15.4004	0.00282449	-0.051124	0.089018	0.033301
15.4175	0.0119938	-0.051204	0.09033	0.040144
15.4346	0.0212078	-0.047892	0.095976	0.041977
15.4516	0.0459792	-0.040007	0.106464	0.038501
15.4687	0.0510141	-0.026867	0.121849	0.030305
15.4858	0.072064	-0.008401	0.141676	0.018805
15.5028	0.0778479	0.014882	0.16508	0.006013
15.5199	0.0980097	0.041936	0.190832	-0.005724
15.5369	0.101934	0.071309	0.217471	-0.014061
15.554	0.140827	0.10132	0.24345	-0.016985
15.5711	0.134852	0.130264	0.26729	-0.013105
15.5881	0.163651	0.15661	0.287725	-0.001871
15.6052	0.153316	0.179185	0.303832	0.01632
15.6222	0.179016	0.197293	0.315113	0.040131
15.6393	0.171528	0.210781	0.321539	0.067405
15.6564	0.198747	0.220049	0.32355	0.095466
15.6734	0.192413	0.225933	0.321981	0.121332
15.6905	0.219152	0.229597	0.317982	0.142128
15.7075	0.209677	0.232344	0.312882	0.155411
15.7246	0.240339	0.23543	0.308037	0.159485
15.7416	0.237091	0.239867	0.304699	0.153573
15.7587	0.257936	0.246296	0.303871	0.13793
15.7758	0.247276	0.254874	0.306215	0.113848
15.7928	0.269529	0.265268	0.311983	0.083457
15.8099	0.263405	0.276704	0.321014	0.049503
15.8269	0.28375	0.288054	0.332736	0.015102
15.844	0.277558	0.298035	0.34627	-0.016719
15.861	0.298814	0.305381	0.360518	-0.043274
15.8781	0.29123	0.309035	0.374301	-0.062534
15.8951	0.294988	0.308317	0.386455	-0.073272
15.9122	0.281126	0.303053	0.396012	-0.075232
15.9292	0.303283	0.29362	0.402267	-0.069052
15.9463	0.298211	0.280927	0.404861	-0.056145
15.9633	0.310712	0.266329	0.403814	-0.038482
15.9804	0.304018	0.251478	0.399521	-0.018326
15.9974	0.305169	0.238092	0.392694	0.00211
16.0145	0.286855	0.2278	0.384295	0.020874
16.0315	0.302584	0.221903	0.375427	0.036547
16.0485	0.302545	0.221212	0.367221	0.04837
16.0656	0.307638	0.22595	0.360701	0.056315
16.0827	0.308153	0.235714	0.356711	0.060998
16.0997	0.312786	0.249508	0.355812	0.063555
16.1167	0.307288	0.265892	0.35823	0.065435
16.1338	0.292184	0.283097	0.363843	0.068131
16.1508	0.289222	0.299297	0.372198	0.072944
16.1679	0.2863	0.312794	0.382563	0.080756
16.1849	0.291728	0.322192	0.393978	0.091857
16.202	0.290067	0.326606	0.405375	0.105891
16.219	0.288876	0.325716	0.415664	0.121863
16.236	0.279476	0.31979	0.423833	0.138261
16.2531	0.28554	0.309645	0.429023	0.153208
16.2701	0.283136	0.296506	0.430627	0.164762
16.2872	0.271822	0.281843	0.428317	0.171147
16.3042	0.262077	0.267174	0.422071	0.171008
16.3212	0.262833	0.253867	0.412174	0.163628
16.3383	0.260131	0.242972	0.39918	0.149053
16.3553	0.266452	0.235101	0.383881	0.128159
16.3724	0.269297	0.230355	0.367199	0.102535
16.3894	0.267465	0.228358	0.350166	0.074416
16.4064	0.254017	0.22832	0.333805	0.046412
16.4235	0.251134	0.229167	0.319075	0.021258
16.4405	0.23981	0.229717	0.306764	0.001466
16.4575	0.243612	0.228852	0.297486	-0.010855
16.4746	0.251978	0.225681	0.29159	-0.01431
16.4916	0.254161	0.21968	0.289172	-0.008316
16.5086	0.237953	0.210751	0.29005	0.006825
16.5257	0.237456	0.199258	0.293787	0.029943
16.5427	0.220157	0.185947	0.299728	0.059176
16.5597	0.214851	0.171844	0.307047	0.092178
16.5768	0.20668	0.158136	0.314791	0.126295
16.5938	0.200919	0.145948	0.321979	0.158978
16.6108	0.183273	0.13621	0.327648	0.187968
16.6279	0.169665	0.129505	0.330934	0.211548
16.6449	0.164174	0.125982	0.331129	0.228704
16.6619	0.168594	0.125312	0.327734	0.239206
16.679	0.153803	0.12673	0.320497	0.243592
16.696	0.143786	0.129116	0.309424	0.243073
16.713	0.137376	0.131143	0.294782	0.239362
16.73	0.136108	0.131445	0.277077	0.23445
16.7471	0.126557	0.128803	0.257024	0.230362
16.7641	0.121739	0.122299	0.235443	0.228904
16.7811	0.1127	0.111453	0.213268	0.231471
16.7981	0.0868434	0.096302	0.191438	0.238875
16.8152	0.067966	0.077375	0.170792	0.251286
16.8322	0.0800723	0.055702	0.152091	0.268186
16.8492	0.074882	0.032621	0.135872	0.288504
16.8662	0.0665581	0.009714	0.122501	0.310671
16.8833	0.0597862	-0.011459	0.112086	0.332892
16.9003	0.050695	-0.029491	0.104521	0.353304
16.9173	0.0406142	-0.043304	0.099496	0.37021
16.9343	0.0365383	-0.052236	0.096542	0.38223
16.9514	0.0384024	-0.056164	0.095064	0.388504
16.9684	0.012044	-0.055463	0.09441	0.388733
16.9854	0.00407538	-0.050968	0.093919	0.383204
17.0024	0.000765991	-0.043863	0.092974	0.372746
17.0194	0.00641824	-0.035543	0.091041	0.358611
17.0364	-0.00310707	-0.02745	0.087701	0.342329
17.0535	-0.00404255	-0.02092	0.082661	0.325519
17.0705	-0.000701315	-0.017041	0.075762	0.309711
17.0875	-0.0245774	-0.016556	0.066974	0.296182
17.1045	-0.0563258	-0.019809	0.056356	0.285795
17.1215	-0.0607323	-0.026742	0.044068	0.278962
17.1385	-0.0779701	-0.03693	0.030337	0.275591
17.1556	-0.079678	-0.049688	0.01541	0.275119
17.1726	-0.100128	-0.064132	-0.000406	0.276611
17.1896	-0.0856244	-0.079352	-0.016819	0.278882
17.2066	-0.10872	-0.094456	-0.033489	0.280647
17.2236	-0.109292	-0.108724	-0.050086	0.280686
17.2406	-0.11683	-0.121636	-0.066272	0.277989
17.2577	-0.130332	-0.13288	-0.081664	0.271874
17.2747	-0.152491	-0.142391	-0.095906	0.26206
17.2917	-0.152819	-0.150286	-0.10864	0.24869
17.3087	-0.156109	-0.156814	-0.11954	0.232306
17.3257	-0.167938	-0.162291	-0.128333	0.213767
17.3427	-0.187169	-0.167043	-0.134841	0.194144
17.3597	-0.17605	-0.171352	-0.139005	0.174573
17.3767	-0.21387	-0.175426	-0.140923	0.156119
17.3937	-0.228665	-0.179392	-0.14086	0.139642
17.4107	-0.244899	-0.183305	-0.139264	0.125694
17.4277	-0.220014	-0.187181	-0.136747	0.114456
17.4447	-0.250538	-0.191028	-0.134059	0.105732
17.4618	-0.259028	-0.194892	-0.132035	0.09896
17.4788	-0.26709	-0.198877	-0.131534	0.093329
17.4958	-0.27816	-0.203152	-0.133363	0.087873
17.5128	-0.303804	-0.20796	-0.138196	0.08161
17.5298	-0.297823	-0.213575	-0.146514	0.07368
17.5468	-0.31074	-0.220252	-0.158526	0.063485
17.5638	-0.309823	-0.228194	-0.174165	0.050749
17.5808	-0.325545	-0.237465	-0.193031	0.03561
17.5978	-0.3227	-0.247975	-0.214465	0.018569
17.6148	-0.353215	-0.259436	-0.237567	0.000456
17.6318	-0.346248	-0.271366	-0.261282	-0.017677
17.6488	-0.348922	-0.283124	-0.284504	-0.034712
17.6658	-0.349753	-0.293941	-0.306128	-0.049579
17.6828	-0.375693	-0.303041	-0.325234	-0.061479
17.6998	-0.364762	-0.309705	-0.341111	-0.069974
17.7168	-0.389232	-0.313384	-0.353372	-0.075107
17.7338	-0.400033	-0.313759	-0.361932	-0.077412
17.7508	-0.417465	-0.310818	-0.36705	-0.077917
17.7678	-0.395475	-0.304871	-0.369276	-0.078046
17.7848	-0.419217	-0.296545	-0.369392	-0.079472
17.8018	-0.422803	-0.286702	-0.368311	-0.08394
17.8188	-0.43336	-0.27639	-0.366977	-0.093043
17.8358	-0.416863	-0.266678	-0.366254	-0.108047
17.8528	-0.438732	-0.258582	-0.366829	-0.129661
17.8698	-0.415025	-0.252893	-0.369139	-0.157984
17.8867	-0.424679	-0.250119	-0.373321	-0.192339
17.9037	-0.413043	-0.250385	-0.379209	-0.2314
17.9207	-0.453158	-0.253432	-0.386363	-0.273251
17.9377	-0.419805	-0.258627	-0.394109	-0.315462
17.9547	-0.437501	-0.265043	-0.401657	-0.355474
17.9717	-0.430719	-0.271564	-0.408181	-0.390747
17.9887	-0.442404	-0.277014	-0.412927	-0.419054
18.0057	-0.422954	-0.280305	-0.415311	-0.438716
18.0227	-0.455221	-0.280566	-0.414989	-0.448791
18.0397	-0.448493	-0.277253	-0.411901	-0.449182
18.0567	-0.462888	-0.270213	-0.406284	-0.44067
18.0737	-0.439551	-0.259709	-0.398639	-0.424842
18.0906	-0.46601	-0.246393	-0.38968	-0.403954
18.1076	-0.424164	-0.231202	-0.380231	-0.380656
18.1246	-0.443167	-0.215285	-0.371158	-0.357798
18.1416	-0.430748	-0.199849	-0.363252	-0.338109
18.1586	-0.463645	-0.185984	-0.357129	-0.323888
18.1756	-0.429301	-0.174596	-0.353192	-0.316857
18.1926	-0.45292	-0.166245	-0.35156	-0.317942
18.2095	-0.436658	-0.161129	-0.352086	-0.327231
18.2265	-0.461269	-0.159036	-0.35437	-0.343995
18.2435	-0.42345	-0.159403	-0.357826	-0.366804
18.2605	-0.448097	-0.161384	-0.361761	-0.393733
18.2775	-0.407032	-0.163959	-0.365455	-0.42253
18.2944	-0.430974	-0.166069	-0.368268	-0.450983
18.3114	-0.394334	-0.166741	-0.36971	-0.477111
18.3284	-0.424907	-0.165207	-0.369502	-0.499393
18.3454	-0.389424	-0.160986	-0.367607	-0.516924
18.3624	-0.407062	-0.153934	-0.364225	-0.529485
18.3793	-0.370228	-0.144246	-0.359761	-0.537531
18.3963	-0.394256	-0.132424	-0.354771	-0.542088
18.4133	-0.362781	-0.119174	-0.349872	-0.544596
18.4303	-0.40349	-0.105347	-0.345668	-0.546675
18.4472	-0.367574	-0.091808	-0.342667	-0.549905
18.4642	-0.3859	-0.079302	-0.341197	-0.5556
18.4812	-0.345999	-0.06842	-0.341378	-0.564608
18.4982	-0.381641	-0.059478	-0.343092	-0.57722
18.5151	-0.349562	-0.05254	-0.345995	-0.593071
18.5321	-0.365097	-0.047389	-0.349564	-0.611243
18.5491	-0.35057	-0.043603	-0.35315	-0.630297
18.5661	-0.362878	-0.040606	-0.35607	-0.648519
18.583	-0.340746	-0.037762	-0.357682	-0.66409
18.6	-0.363123	-0.034467	-0.357468	-0.675321
18.617	-0.357008	-0.030226	-0.355096	-0.680858
18.6339	-0.349424	-0.024725	-0.350465	-0.67984
18.6509	-0.324926	-0.017855	-0.343722	-0.672026
18.6679	-0.332391	-0.009708	-0.335227	-0.657781
18.6849	-0.319898	-0.000578	-0.32554	-0.63806
18.7018	-0.330263	0.009108	-0.315341	-0.61427
18.7188	-0.33009	0.018848	-0.305361	-0.588105
18.7357	-0.34568	0.028134	-0.296302	-0.561351
18.7527	-0.337051	0.036533	-0.288751	-0.535621
18.7697	-0.336234	0.043711	-0.283143	-0.512262
18.7867	-0.331606	0.049483	-0.27971	-0.492167
18.8036	-0.326864	0.053822	-0.278462	-0.475673
18.8206	-0.323022	0.056825	-0.279209	-0.462631
18.8375	-0.324377	0.058691	-0.281586	-0.452408
18.8545	-0.326335	0.059663	-0.285111	-0.444047
18.8715	-0.312094	0.059974	-0.289235	-0.436446
18.8884	-0.310109	0.059802	-0.293416	-0.428516
18.9054	-0.309451	0.059231	-0.297165	-0.419379
18.9224	-0.331599	0.058236	-0.300097	-0.408508
18.9393	-0.325395	0.05669	-0.301953	-0.395821
18.9563	-0.339499	0.05439	-0.302607	-0.381695
18.9732	-0.32337	0.051115	-0.302055	-0.366965
18.9902	-0.306899	0.04666	-0.300385	-0.352729
19.0071	-0.273633	0.040917	-0.29774	-0.340273
19.0241	-0.285523	0.033916	-0.294274	-0.330838
19.0411	-0.279915	0.025856	-0.290115	-0.325439
19.058	-0.291527	0.017125	-0.285329	-0.324693
19.075	-0.25962	0.008265	-0.2799	-0.328697
19.0919	-0.281827	-4.4e-05	-0.273741	-0.336971
19.1089	-0.270758	-0.007078	-0.266687	-0.348488
19.1258	-0.28594	-0.01212	-0.258552	-0.36173
19.1428	-0.267261	-0.014573	-0.249131	-0.374899
19.1597	-0.283834	-0.014015	-0.238286	-0.386054
19.1767	-0.260072	-0.010281	-0.225947	-0.393394
19.1937	-0.253328	-0.003488	-0.212168	-0.395441
19.2106	-0.247599	0.00596	-0.197131	-0.391224
19.2276	-0.263675	0.017376	-0.181186	-0.380424
19.2445	-0.25628	0.029881	-0.164784	-0.363402
19.2615	-0.237868	0.042468	-0.14848	-0.34118
19.2784	-0.235722	0.054109	-0.132878	-0.315324
19.2954	-0.221299	0.063855	-0.118581	-0.287765
19.3123	-0.215413	0.070938	-0.106136	-0.26059
19.3292	-0.198999	0.074862	-0.095959	-0.235729
19.3462	-0.20955	0.075435	-0.088329	-0.21482
19.3631	-0.196754	0.072808	-0.083336	-0.198951
19.3801	-0.205473	0.067447	-0.080864	-0.18851
19.397	-0.159241	0.060095	-0.080614	-0.183185
19.414	-0.171555	0.051695	-0.082115	-0.181954
19.4309	-0.17233	0.043276	-0.084768	-0.183214
19.4479	-0.189462	0.035857	-0.087899	-0.18497
19.4648	-0.17067	0.030362	-0.090799	-0.185061
19.4818	-0.18628	0.027495	-0.092797	-0.18142
19.4987	-0.147514	0.027697	-0.093296	-0.172305
19.5156	-0.139847	0.031096	-0.091815	-0.156532
19.5326	-0.121204	0.037503	-0.088018	-0.133584
19.5495	-0.134693	0.046431	-0.081728	-0.10369
19.5665	-0.136879	0.057153	-0.072921	-0.067798
19.5834	-0.117772	0.068771	-0.061723	-0.02747
19.6003	-0.120538	0.080303	-0.048378	0.015297
19.6173	-0.114453	0.090772	-0.033236	0.058271
19.6342	-0.112472	0.099315	-0.016683	0.099333
19.6512	-0.0882243	0.105226	0.00084	0.136561
19.6681	-0.10668	0.108036	0.018886	0.168521
19.685	-0.07705	0.107548	0.037066	0.194455
19.702	-0.0874589	0.103842	0.055001	0.214236
19.7189	-0.0490726	0.097272	0.072375	0.228432
19.7358	-0.0928759	0.088423	0.088955	0.23821
19.7528	-0.0664665	0.078061	0.104584	0.245153
19.7697	-0.0626536	0.067093	0.11915	0.251055
19.7866	-0.0275633	0.056459	0.13264	0.257714
19.8036	-0.0518567	0.047085	0.145101	0.266699
19.8205	-0.0145384	0.039809	0.15664	0.279169
19.8374	-0.0138268	0.035315	0.167427	0.295749
19.8544	0.0155459	0.034095	0.177652	0.316427
19.8713	-0.0268129	0.036394	0.187548	0.340614
19.8882	0.0178198	0.042212	0.197373	0.36725
19.9051	0.0251813	0.051292	0.207359	0.394875
19.9221	0.0338787	0.06314	0.217724	0.421874
19.939	0.0191783	0.077061	0.228638	0.446674
19.9559	0.0595791	0.0922	0.240203	0.467934
19.9728	0.0499529	0.107641	0.252466	0.484759
19.9898	0.0503355	0.122414	0.26536	0.496744
20.0067	0.0468476	0.135642	0.278762	0.504097
20.0236	0.0684495	0.146544	0.292437	0.50757
20.0405	0.108423	0.154561	0.306114	0.508403
20.0575	0.0900541	0.159357	0.319444	0.508161
20.0744	0.112186	0.160885	0.332088	0.508553
20.0913	0.10492	0.159375	0.34371	0.511229
20.1082	0.12154	0.15532	0.354027	0.517588
20.1252	0.0761299	0.149444	0.362812	0.528587
20.1421	0.130828	0.142627	0.369955	0.544651
20.159	0.118086	0.135828	0.375453	0.565579
20.1759	0.140625	0.129986	0.379428	0.590618
20.1928	0.0841484	0.12594	0.382106	0.618456
20.2097	0.160024	0.124337	0.383813	0.647409
20.2267	0.129837	0.125562	0.384944	0.67558
20.2436	0.141415	0.12969	0.385929	0.701045
20.2605	0.0966247	0.136487	0.387201	0.722103
20.2774	0.184998	0.145402	0.389151	0.737354
20.2943	0.154113	0.155655	0.392103	0.745927
20.3112	0.163873	0.166264	0.396278	0.747488
20.3282	0.140143	0.176196	0.401787	0.742293
20.3451	0.161091	0.184421	0.408607	0.731145
20.362	0.161543	0.190057	0.416601	0.715273
20.3789	0.139099	0.192443	0.42553	0.696196
20.3958	0.14322	0.191204	0.43505	0.675601
20.4127	0.140663	0.186301	0.444777	0.655101
20.4296	0.141558	0.178028	0.454296	0.636124
20.4465	0.104919	0.166978	0.463197	0.619771
20.4634	0.157186	0.153983	0.47111	0.606731
20.4803	0.136462	0.140032	0.477724	0.597249
20.4973	0.169372	0.126137	0.482824	0.591122
20.5142	0.142027	0.113275	0.486278	0.587789
20.5311	0.189405	0.102265	0.48806	0.586409
20.548	0.156175	0.093674	0.488246	0.585985
20.5649	0.184662	0.087805	0.486998	0.5855
20.5818	0.115136	0.084661	0.484554	0.584036
20.5987	0.156262	0.083955	0.481205	0.580877
20.6156	0.131179	0.085173	0.47727	0.575572
20.6325	0.157581	0.08764	0.47308	0.567981
20.6494	0.146675	0.090608	0.468941	0.558252
20.6663	0.165749	0.093347	0.465115	0.546771
20.6832	0.142531	0.095224	0.461809	0.534125
20.7001	0.153418	0.095781	0.459147	0.520958
20.717	0.163843	0.09477	0.457165	0.507907
20.7339	0.150009	0.092168	0.455813	0.4955
20.7508	0.181073	0.088169	0.454954	0.484091
20.7677	0.145173	0.083134	0.454382	0.473785
20.7846	0.163861	0.077544	0.453839	0.464465
20.8015	0.138886	0.071925	0.453045	0.455778
20.8184	0.175742	0.066778	0.451729	0.447194
20.8353	0.126806	0.062507	0.449655	0.438056
20.8522	0.156483	0.059388	0.446663	0.427697
20.8691	0.084842	0.057525	0.442681	0.415487
20.886	0.0910664	0.056854	0.437754	0.400954
20.9029	0.0820075	0.05716	0.432033	0.383799
20.9198	0.111705	0.05811	0.42579	0.363999
20.9366	0.107261	0.059305	0.419369	0.341754
20.9535	0.130297	0.060333	0.413166	0.317518
20.9704	0.117417	0.060819	0.407581	0.291941
20.9873	0.120866	0.06047	0.402969	0.265814
21.0042	0.123692	0.059101	0.399588	0.239995
21.0211	0.107556	0.056645	0.397554	0.215331
21.038	0.110714	0.05315	0.396808	0.19258
21.0549	0.0936076	0.048753	0.397102	0.172355
21.0718	0.111943	0.043655	0.398002	0.155068
21.0886	0.0648395	0.038084	0.398917	0.14092
21.1055	0.105355	0.032246	0.399146	0.129858
21.1224	0.0932619	0.026328	0.397942	0.121649
21.1393	0.125595	0.020447	0.394588	0.115856
21.1562	0.0896404	0.01468	0.388479	0.111927
21.1731	0.0763501	0.009047	0.379193	0.109215
21.1899	0.0780179	0.003542	0.366537	0.107048
21.2068	0.0883074	-0.001834	0.350623	0.104775
21.2237	0.0748807	-0.007064	0.331821	0.101805
21.2406	0.0754654	-0.012082	0.310775	0.09764
21.2575	0.082905	-0.016768	0.288335	0.091901
21.2743	0.0634137	-0.020946	0.265482	0.084332
21.2912	0.0598418	-0.024402	0.243234	0.074807
21.3081	0.034453	-0.02691	0.22254	0.063324
21.325	0.0359213	-0.028273	0.204183	0.049991
21.3419	0.0287755	-0.028355	0.188696	0.035017
21.3587	0.0546349	-0.027125	0.176314	0.018703
21.3756	0.0286612	-0.02468	0.166917	0.001384
21.3925	0.0336162	-0.021257	0.160096	-0.016519
21.4094	0.0518097	-0.017222	0.155156	-0.034602
21.4262	0.0258665	-0.013058	0.151227	-0.052417
21.4431	0.0163766	-0.009297	0.147347	-0.069575
21.46	-0.00162781	-0.006492	0.14259	-0.085698
21.4769	0.0277447	-0.005129	0.136162	-0.100503
21.4937	0.0235187	-0.005578	0.127506	-0.113794
21.5106	0.0474617	-0.008044	0.116359	-0.125484
21.5275	0.0166616	-0.012529	0.102774	-0.135613
21.5444	0.0304446	-0.018817	0.087145	-0.144323
21.5612	0.0119107	-0.026495	0.070115	-0.151882
21.5781	0.0297074	-0.035001	0.052484	-0.158649
21.595	0.0358645	-0.043664	0.035157	-0.165018
21.6118	0.034117	-0.051788	0.01899	-0.171391
21.6287	0.060942	-0.058723	0.004695	-0.17812
21.6456	-0.000862093	-0.063956	-0.007275	-0.185474
21.6624	-0.0154326	-0.067142	-0.016739	-0.193569
21.6793	-0.0381965	-0.068155	-0.023836	-0.202352
21.6961	0.0240642	-0.067097	-0.029005	-0.211607
21.713	-0.0311541	-0.064274	-0.032898	-0.220928
21.7299	0.00770591	-0.060154	-0.036307	-0.229792
21.7467	-0.00631578	-0.055297	-0.040039	-0.237592
21.7636	0.0287038	-0.050285	-0.04481	-0.24372
21.7805	-0.0370321	-0.045653	-0.051121	-0.247632
21.7973	-0.0394115	-0.041802	-0.059207	-0.248957
21.8142	-0.0338587	-0.03897	-0.068979	-0.247546
21.831	-0.0323364	-0.037198	-0.080038	-0.243535
21.8479	-0.0152571	-0.036341	-0.091718	-0.237365
21.8648	-0.10714	-0.036101	-0.103203	-0.229757
21.8816	-0.0985957	-0.03608	-0.113602	-0.221684
21.8985	-0.106898	-0.035857	-0.122116	-0.214276
21.9153	-0.0430437	-0.03506	-0.128146	-0.208717
21.9322	-0.0977176	-0.033436	-0.131417	-0.206105
21.949	-0.0539563	-0.03091	-0.132022	-0.207345
21.9659	-0.0951935	-0.027607	-0.130458	-0.213024
21.9827	-0.0616968	-0.023858	-0.127587	-0.223313
21.9996	-0.0671601	-0.02016	-0.12455	-0.237933
22.0164	-0.0421845	-0.01712	-0.12264	-0.256161
22.0333	-0.00739464	-0.015382	-0.123155	-0.276826
22.0501	-0.0280069	-0.015524	-0.127228	-0.298476
22.067	-0.0420015	-0.017983	-0.135678	-0.319469
22.0839	-0.125409	-0.022974	-0.148899	-0.338147
22.1007	-0.042811	-0.030449	-0.166779	-0.353008
22.1175	-0.067941	-0.040072	-0.188679	-0.362859
22.1344	-0.0414621	-0.051263	-0.213534	-0.366972
22.1512	-0.145798	-0.06322	-0.239881	-0.365135
22.1681	-0.108889	-0.075024	-0.26606	-0.357713
22.1849	-0.16517	-0.08573	-0.290368	-0.345616
22.2018	-0.179397	-0.094502	-0.311301	-0.33018
22.2186	-0.196271	-0.100671	-0.327629	-0.313082
22.2355	-0.174925	-0.103855	-0.33862	-0.296097
22.2523	-0.0872455	-0.103982	-0.344065	-0.28094
22.2691	-0.132576	-0.101309	-0.344298	-0.269093
22.286	-0.102572	-0.096394	-0.340162	-0.261595
22.3028	-0.176905	-0.090022	-0.332884	-0.258954
22.3197	-0.102939	-0.083115	-0.323918	-0.261081
22.3365	-0.155679	-0.076612	-0.314763	-0.267298
22.3533	-0.0868384	-0.071356	-0.30678	-0.276411
22.3702	-0.138312	-0.067988	-0.301017	-0.286841
22.387	-0.115707	-0.066864	-0.298096	-0.296804
22.4039	-0.0976928	-0.068013	-0.298139	-0.304506
22.4207	-0.105595	-0.071132	-0.300771	-0.308348
22.4375	-0.095715	-0.075634	-0.305198	-0.307107
22.4544	-0.160017	-0.080709	-0.310314	-0.300065
22.4712	-0.103448	-0.085453	-0.314892	-0.287079
22.488	-0.16523	-0.088966	-0.317746	-0.268622
22.5049	-0.103928	-0.09049	-0.317934	-0.245674
22.5217	-0.167559	-0.089499	-0.314897	-0.219683
22.5385	-0.120231	-0.085786	-0.308562	-0.192317
22.5554	-0.161725	-0.079492	-0.29938	-0.16533
22.5722	-0.123927	-0.071095	-0.288288	-0.140353
22.589	-0.132293	-0.061362	-0.276609	-0.118725
22.6059	-0.133225	-0.051259	-0.265889	-0.101355
22.6227	-0.0618603	-0.041832	-0.257701	-0.088643
22.6395	-0.105815	-0.034079	-0.253438	-0.080456
22.6563	-0.0676716	-0.028825	-0.254118	-0.076173
22.6732	-0.127331	-0.026617	-0.260225	-0.074784
22.69	-0.0677003	-0.027648	-0.271633	-0.075026
22.7068	-0.126196	-0.031736	-0.287563	-0.075555
22.7236	-0.103173	-0.038321	-0.306646	-0.075105
22.7405	-0.112548	-0.046554	-0.327095	-0.072641
22.7573	-0.110285	-0.055357	-0.34682	-0.067475
22.7741	-0.124709	-0.063582	-0.363732	-0.059332
22.7909	-0.140686	-0.070125	-0.375935	-0.048361
22.8078	-0.112779	-0.074058	-0.381954	-0.035087
22.8246	-0.144418	-0.074729	-0.380897	-0.020361
22.8414	-0.0935366	-0.071853	-0.372584	-0.005191
22.8582	-0.165778	-0.065528	-0.357557	0.009366
22.875	-0.117587	-0.056235	-0.337042	0.022331
22.8919	-0.120783	-0.044749	-0.312763	0.032953
22.9087	-0.0740911	-0.032087	-0.286832	0.040741
22.9255	-0.083717	-0.019362	-0.261465	0.045537
22.9423	-0.0779074	-0.007672	-0.238766	0.047501
22.9591	-0.0295605	0.002056	-0.220452	0.047064
22.9759	-0.0533999	0.009115	-0.207761	0.044846
22.9928	-0.0197479	0.013137	-0.201249	0.041549
23.0096	-0.0470454	0.014089	-0.20081	0.037864
23.0264	-0.00367121	0.01228	-0.205677	0.034359
23.0432	-0.0148697	0.008295	-0.214559	0.031414
23.06	0.00633204	0.002924	-0.22578	0.029188
23.0768	-0.00386206	-0.002958	-0.237516	0.027603
23.0936	-0.0509007	-0.008499	-0.247991	0.02639
23.1104	-0.038172	-0.012974	-0.255682	0.025147
23.1273	-0.0407132	-0.015872	-0.259482	0.023423
23.1441	-0.00349701	-0.016956	-0.258804	0.020806
23.1609	-0.0672222	-0.016277	-0.253629	0.017003
23.1777	-0.0587149	-0.014157	-0.244458	0.011892
23.1945	-0.0668663	-0.011135	-0.232242	0.005555
23.2113	-0.0453973	-0.007888	-0.218241	-0.001727
23.2281	-0.0104811	-0.005121	-0.20382	-0.009533
23.2449	-0.0163879	-0.003484	-0.190336	-0.017343
23.2617	0.00694947	-0.003465	-0.178919	-0.024653
23.2785	-0.0416841	-0.005327	-0.170371	-0.031045
23.2953	0.00670133	-0.009063	-0.165107	-0.03626
23.3121	-0.0288756	-0.014397	-0.163092	-0.040266
23.3289	-0.0570788	-0.020808	-0.163902	-0.043264
23.3457	-0.0497075	-0.0276	-0.166798	-0.04567
23.3625	-0.0344792	-0.033981	-0.170838	-0.04805
23.3793	0.0362669	-0.039169	-0.175014	-0.051039
23.3961	0.0123853	-0.042489	-0.178385	-0.055222
23.4129	0.0184369	-0.043464	-0.180193	-0.061027
23.4297	-0.0791818	-0.041882	-0.179951	-0.068621
23.4465	-0.0162543	-0.03783	-0.177485	-0.077862
23.4633	0.0065825	-0.0317	-0.172938	-0.088239
23.4801	-0.019641	-0.024138	-0.166724	-0.09894
23.4969	0.00975153	-0.016006	-0.159467	-0.108888
23.5137	-0.0414149	-0.008257	-0.151887	-0.116903
23.5305	0.0479341	-0.001869	-0.14473	-0.121817
23.5472	-0.0132512	0.002294	-0.138641	-0.122675
23.564	-0.0103884	0.003562	-0.134109	-0.118872
23.5808	-0.0369763	0.001529	-0.131419	-0.110288
23.5976	-0.00363796	-0.003893	-0.130633	-0.097365
23.6144	-0.0148446	-0.012467	-0.131612	-0.081122
23.6312	-0.0161832	-0.023653	-0.134054	-0.063105
23.648	-0.0017377	-0.036666	-0.137561	-0.045259
23.6648	-0.113266	-0.050544	-0.141697	-0.029758
23.6816	-0.00731415	-0.064285	-0.146061	-0.018749
23.6984	-0.025572	-0.076893	-0.150323	-0.014171
23.7151	0.0405926	-0.08751	-0.154257	-0.017486
23.7319	-0.0199935	-0.095505	-0.157749	-0.029516
23.7487	-0.0191651	-0.100501	-0.160763	-0.050287
23.7655	-0.00596797	-0.102428	-0.163321	-0.079023
23.7823	-0.0447573	-0.101507	-0.165443	-0.114157
23.7991	-0.00750854	-0.098209	-0.167109	-0.153491
23.8158	-0.0976632	-0.093208	-0.168212	-0.194293
23.8326	-0.0831912	-0.087283	-0.168553	-0.233695
23.8494	-0.13307	-0.081241	-0.167833	-0.268879
23.8662	-0.0124528	-0.075818	-0.165685	-0.297385
23.8829	-0.0390823	-0.071605	-0.161725	-0.31734
23.8997	-0.0349015	-0.068976	-0.155602	-0.327697
23.9165	0.0213283	-0.068068	-0.147085	-0.328263
23.9333	-0.020328	-0.068758	-0.136119	-0.319778
23.9501	0.0315018	-0.070693	-0.122848	-0.303799
23.9668	-0.0345794	-0.073329	-0.107683	-0.282582
23.9836	0.0732559	-0.076009	-0.091231	-0.258782
24.0004	0.0121651	-0.078034	-0.07432	-0.235275
24.0171	0.0265245	-0.078756	-0.057868	-0.214781
24.0339	0.0219933	-0.077654	-0.042815	-0.199645
24.0507	-0.0205642	-0.074406	-0.030053	-0.191632
24.0675	-0.000301699	-0.068927	-0.020268	-0.191718
24.0842	-0.0475052	-0.061399	-0.013897	-0.200052
24.101	0.0812097	-0.052252	-0.011064	-0.21596
24.1178	0.0268881	-0.042138	-0.011559	-0.238033
24.1345	0.101711	-0.031868	-0.014858	-0.264271
24.1513	0.10209	-0.022314	-0.020188	-0.292366
24.1681	0.100492	-0.014354	-0.026603	-0.319835
24.1848	0.0623773	-0.008762	-0.033099	-0.344312
24.2016	-0.0511611	-0.006115	-0.038746	-0.363797
24.2184	0.0214019	-0.00675	-0.042765	-0.376735
24.2351	-0.0207402	-0.010704	-0.044647	-0.382215
24.2519	0.0878779	-0.017716	-0.044186	-0.379961
24.2687	0.0727629	-0.027217	-0.041506	-0.370337
24.2854	0.0654477	-0.038406	-0.037025	-0.354268
24.3022	0.0598224	-0.0503	-0.031399	-0.333115
24.3189	0.0128762	-0.06183	-0.025426	-0.308532
24.3357	0.0772137	-0.071935	-0.019936	-0.282304
24.3525	0.00900885	-0.079664	-0.015682	-0.256189
24.3692	0.0516352	-0.084262	-0.013242	-0.231783
24.386	-0.00865254	-0.08524	-0.012941	-0.210424
24.4027	0.0127628	-0.082421	-0.014817	-0.193071
24.4195	0.0422777	-0.07595	-0.018617	-0.180347
24.4362	0.00276899	-0.066288	-0.023832	-0.172481
24.453	0.0444113	-0.054134	-0.029778	-0.169341
24.4697	0.0117071	-0.040402	-0.035662	-0.170498
24.4865	0.0950736	-0.026078	-0.040707	-0.17527
24.5032	0.0408294	-0.012155	-0.044229	-0.182799
24.52	0.032437	0.000482	-0.045717	-0.192109
24.5368	0.0698174	0.011108	-0.044877	-0.202153
24.5535	0.0650039	0.019268	-0.041656	-0.211893
24.5703	0.0667258	0.024784	-0.036214	-0.220336
24.587	0.0384753	0.027767	-0.028886	-0.226572
24.6037	0.126614	0.028599	-0.02009	-0.229836
24.6205	0.0933296	0.02787	-0.010283	-0.229522
24.6372	0.0875708	0.026312	0.000138	-0.225231
24.654	0.119109	0.024709	0.010875	-0.216811
24.6707	0.0837215	0.023802	0.021796	-0.204347
24.6875	0.117849	0.024213	0.032885	-0.188218
24.7042	0.0814479	0.026366	0.044266	-0.169036
24.721	0.105354	0.030448	0.05612	-0.147635
24.7377	0.107705	0.036382	0.068597	-0.125061
24.7544	0.110387	0.043845	0.081779	-0.102428
24.7712	0.152856	0.052303	0.095576	-0.080867
24.7879	0.103394	0.061069	0.109693	-0.061424
24.8047	0.147272	0.069382	0.123601	-0.044946
24.8214	0.13273	0.076486	0.136563	-0.031996
24.8381	0.132711	0.08171	0.147688	-0.022776
24.8549	0.165428	0.084539	0.156014	-0.017093
24.8716	0.136702	0.084666	0.160639	-0.014346
24.8883	0.146592	0.082012	0.160807	-0.013587
24.9051	0.0493204	0.076737	0.156049	-0.013586
24.9218	0.109881	0.069207	0.146249	-0.012965
24.9385	0.13975	0.059972	0.13172	-0.010331
24.9553	0.0992303	0.04969	0.113175	-0.004434
24.972	0.165902	0.039075	0.091698	0.005687
24.9887	0.155728	0.028838	0.068654	0.020586

## Sheet: Data for Fig. 1(b)
	chi^2	Erel (kJ/mol Ca)
RMC	13.7105	904.32
HRMC	17.5011	24.8788
MD	71.1959	0
