# Supplementary material for: Geometrically frustrated interactions drive structural complexity in amorphous calcium carbonate
Source: Nat Chem. 2023 Sep 25;16(1):36–41. doi: 10.1038/s41557-023-01339-2 (PMC10774122; doi:10.1038/s41557-023-01339-2)
Supplement: Supplementary file 8 — Statistical source data. [file 41557_2023_1339_MOESM8_ESM.xlsx]

## Sheet: Data for Fig. 2(a)
Ca number	No. of O_C neighbours	No. of O_W neighbours
1	7	1
2	6	1
3	7	2
4	7	1
5	5	3
6	3	3
7	3	3
8	7	0
9	7	0
10	6	0
11	5	1
12	6	1
13	4	2
14	4	3
15	7	2
16	7	0
17	6	2
18	6	0
19	4	3
20	6	1
21	6	2
22	6	1
23	4	2
24	4	3
25	5	2
26	5	0
27	7	0
28	5	2
29	4	2
30	7	0
31	7	1
32	5	1
33	6	1
34	6	1
35	5	2
36	6	0
37	6	2
38	4	3
39	6	1
40	5	2
41	7	1
42	5	2
43	6	1
44	5	1
45	6	1
46	6	1
47	7	0
48	5	1
49	6	0
50	7	0
51	6	1
52	3	3
53	6	0
54	7	0
55	6	2
56	6	0
57	5	2
58	4	3
59	5	1
60	5	1
61	5	1
62	6	1
63	7	0
64	5	2
65	5	1
66	4	2
67	5	1
68	5	4
69	6	1
70	6	1
71	3	5
72	7	1
73	4	3
74	5	1
75	7	1
76	5	3
77	2	5
78	5	3
79	6	0
80	5	2
81	7	1
82	6	3
83	7	1
84	6	1
85	5	3
86	6	0
87	7	0
88	5	1
89	7	1
90	8	0
91	4	3
92	8	0
93	5	3
94	5	1
95	4	3
96	5	2
97	3	3
98	5	0
99	6	1
100	4	4
101	7	1
102	6	2
103	6	2
104	7	0
105	4	3
106	4	2
107	4	2
108	5	2
109	6	2
110	4	2
111	6	1
112	5	1
113	5	3
114	6	1
115	5	3
116	6	2
117	5	3
118	6	1
119	5	2
120	4	2
121	8	0
122	7	0
123	3	4
124	5	2
125	6	2
126	5	2
127	6	1
128	8	0
129	4	2
130	6	1
131	7	0
132	5	2
133	4	3
134	5	3
135	6	1
136	7	1
137	4	2
138	5	2
139	7	0
140	6	2
141	6	1
142	6	0
143	7	0
144	4	3
145	4	3
146	6	0
147	8	0
148	8	0
149	4	3
150	7	1
151	4	3
152	6	0
153	6	1
154	4	3
155	5	2
156	7	0
157	5	2
158	7	2
159	4	2
160	4	2
161	5	1
162	6	0
163	3	3
164	4	2
165	4	3
166	5	3
167	8	1
168	6	1
169	5	2
170	6	1
171	6	0
172	5	1
173	4	2
174	5	2
175	4	2
176	7	0
177	7	0
178	7	2
179	6	1
180	6	2
181	6	1
182	4	2
183	5	2
184	4	2
185	7	1
186	6	1
187	5	2
188	5	1
189	5	2
190	6	1
191	6	1
192	8	0
193	7	1
194	7	1
195	6	1
196	3	4
197	5	2
198	4	3
199	6	1
200	7	0
201	7	1
202	4	3
203	5	2
204	5	2
205	5	2
206	5	2
207	6	0
208	3	4
209	7	0
210	6	2
211	6	3
212	6	0
213	4	3
214	4	3
215	4	2
216	5	3
217	3	3
218	5	2
219	6	2
220	5	2
221	7	1
222	5	1
223	8	0
224	6	2
225	6	1
226	7	0
227	8	0
228	5	3
229	5	3
230	7	1
231	7	0
232	6	3
233	5	2
234	6	0
235	6	0
236	6	2
237	5	2
238	6	1
239	6	1
240	6	2
241	6	0
242	5	2
243	5	0
244	5	1
245	5	2
246	4	4
247	5	3
248	6	0
249	4	3
250	5	3
251	4	2
252	4	2
253	4	2
254	6	2
255	5	1
256	7	0
257	6	1
258	7	0
259	7	0
260	6	1
261	6	1
262	5	2
263	5	1
264	6	0
265	5	1
266	7	1
267	7	1
268	7	2
269	6	0
270	4	2
271	6	2
272	5	2
273	6	1
274	6	1
275	7	0
276	3	3
277	7	1
278	8	0
279	6	1
280	4	3
281	5	2
282	5	2
283	5	2
284	5	2
285	6	0
286	5	1
287	6	2
288	7	1
289	6	1
290	5	1
291	4	2
292	6	2
293	7	0
294	4	2
295	5	2
296	8	0
297	6	1
298	6	1
299	5	1
300	6	1
301	6	1
302	3	3
303	6	1
304	7	0
305	6	1
306	4	3
307	6	2
308	7	1
309	7	1
310	4	3
311	5	3
312	5	1
313	5	1
314	6	1
315	7	1
316	6	1
317	3	4
318	5	1
319	7	1
320	3	4
321	6	1
322	3	5
323	7	0
324	5	3
325	7	0
326	5	1
327	5	1
328	7	0
329	6	2
330	6	1
331	4	3
332	4	2
333	3	4
334	6	0
335	5	2
336	4	3
337	3	3
338	6	1
339	4	3
340	6	0
341	7	2
342	6	2
343	5	1
344	7	0
345	5	2
346	8	0
347	7	1
348	4	2
349	7	0
350	5	1
351	5	2
352	4	2
353	5	1
354	6	1
355	5	1
356	7	1
357	7	0
358	5	1
359	7	0
360	6	1
361	5	2
362	7	0
363	5	2
364	6	0
365	5	3
366	5	2
367	6	1
368	4	3
369	5	2
370	3	5
371	6	1
372	5	2
373	7	0
374	6	0
375	6	1
376	4	2
377	5	2
378	5	1
379	7	0
380	7	2
381	8	0
382	6	1
383	3	4
384	4	3
385	5	3
386	5	1
387	5	1
388	3	4
389	5	2
390	4	2
391	7	0
392	7	0
393	7	0
394	4	2
395	7	0
396	3	4
397	6	1
398	5	2
399	5	2
400	7	0
401	6	2
402	5	3
403	4	3
404	6	1
405	5	1
406	6	2
407	5	1
408	5	2
409	8	0
410	5	2
411	4	3
412	7	0
413	4	3
414	5	2
415	6	3
416	6	0
417	6	1
418	4	3
419	4	2
420	7	1
421	7	0
422	5	0
423	2	5
424	5	1
425	8	0
426	6	2
427	7	1
428	5	2
429	5	3
430	7	0
431	6	1
432	8	0
433	6	1
434	4	3
435	6	0
436	5	1
437	6	1
438	5	2
439	6	0
440	5	3
441	6	1
442	5	2
443	7	1
444	3	3
445	5	3
446	6	0
447	4	2
448	6	1
449	6	0
450	4	4
451	5	2
452	5	3
453	4	1
454	3	4
455	6	1
456	4	3
457	6	0
458	4	4
459	5	2
460	6	1
461	5	1
462	7	1
463	4	2
464	3	4
465	8	0
466	7	1
467	5	2
468	9	0
469	7	0
470	5	1
471	5	3
472	6	0
473	2	5
474	7	0
475	7	1
476	7	1
477	5	2
478	4	3
479	6	2
480	7	1
481	6	1
482	7	1
483	4	3
484	6	1
485	5	2
486	4	3
487	4	4
488	5	1
489	6	0
490	3	3
491	6	2
492	6	0
493	5	1
494	6	0
495	6	1
496	5	2
497	7	1
498	6	1
499	4	3
500	5	3
501	7	0
502	6	2
503	7	1
504	6	2
505	5	3
506	6	2
507	4	2
508	5	1
509	4	2
510	4	0
511	6	1
512	6	1
513	3	3
514	8	0
515	5	3
516	7	0
517	5	2
518	6	1
519	5	1
520	3	3
521	5	2
522	4	3
523	6	0
524	5	3
525	5	2
526	7	0
527	6	2
528	6	1
529	5	1
530	9	0
531	7	1
532	7	1
533	4	2
534	5	3
535	4	3
536	7	1
537	5	1
538	5	2
539	6	1
540	7	2
541	6	1
542	7	1
543	6	1
544	6	3
545	5	2
546	7	1
547	6	1
548	5	2
549	5	3
550	6	2
551	5	2
552	6	2
553	6	2
554	4	3
555	7	0
556	5	3
557	5	0
558	7	0
559	5	3
560	6	0
561	5	2
562	2	4
563	4	3
564	5	3
565	5	2
566	7	1
567	5	2
568	6	1
569	8	0
570	5	1
571	5	2
572	7	1
573	5	2
574	6	2
575	5	2
576	6	2
577	3	4
578	6	2
579	5	2
580	4	3
581	4	3
582	5	3
583	6	1
584	7	1
585	5	1
586	6	2
587	6	1
588	6	0
589	7	1
590	6	0
591	5	2
592	4	2
593	7	0
594	6	0
595	7	0
596	4	2
597	6	2
598	5	2
599	6	1
600	6	0
601	4	3
602	6	1
603	6	1
604	7	2
605	7	0
606	5	3
607	5	1
608	7	1
609	6	1
610	4	3
611	5	3
612	5	1
613	4	4
614	5	1
615	5	3
616	5	2
617	6	0
618	5	2
619	4	3
620	6	1
621	6	0
622	7	1
623	5	2
624	9	0
625	6	2
626	7	1
627	5	2
628	6	2
629	5	1
630	5	1
631	4	3
632	4	2
633	5	2
634	3	3
635	3	4
636	3	4
637	7	1
638	6	1
639	5	2
640	6	1
641	5	2
642	5	1
643	7	0
644	6	1
645	3	3
646	5	2
647	7	1
648	8	0
649	7	2
650	5	2
651	6	1
652	6	2
653	7	0
654	6	2
655	7	1
656	5	1
657	8	0
658	5	1
659	6	1
660	5	1
661	6	2
662	6	0
663	6	1
664	5	1
665	3	3
666	7	0
667	7	1
668	5	1
669	5	3
670	5	4
671	5	2
672	6	1
673	5	2
674	5	1
675	4	3
676	6	0
677	7	1
678	5	1
679	6	1
680	6	0
681	7	1
682	6	1
683	8	1
684	7	2
685	4	3
686	5	2
687	7	1
688	7	0
689	5	2
690	5	2
691	6	1
692	6	1
693	7	0
694	5	2
695	6	2
696	4	3
697	6	1
698	7	0
699	7	0
700	7	1
701	7	1
702	4	3
703	3	3
704	6	0
705	7	0
706	5	2
707	6	1
708	5	2
709	5	1
710	7	0
711	7	1
712	6	1
713	6	1
714	6	2
715	5	2
716	9	0
717	7	1
718	7	0
719	7	1
720	2	4
721	7	0
722	7	2
723	5	2
724	3	4
725	4	2
726	7	0
727	5	2
728	5	2
729	8	0
730	5	2
731	6	1
732	3	3
733	6	1
734	5	2
735	5	3
736	6	1
737	7	1
738	6	0
739	5	1
740	7	1
741	6	1
742	7	0
743	6	1
744	5	2
745	4	3
746	5	1
747	5	1
748	5	1
749	6	1
750	4	3
751	3	3
752	6	2
753	5	1
754	5	2
755	2	4
756	5	3
757	6	0
758	4	2
759	6	1
760	6	2
761	5	2
762	4	3
763	5	2
764	7	0
765	7	1
766	5	1
767	5	1
768	6	1
769	6	0
770	4	3
771	6	1
772	6	1
773	5	2
774	4	3
775	5	1
776	7	0
777	4	2
778	7	0
779	6	0
780	4	2
781	6	2
782	6	0
783	6	2
784	4	2
785	6	1
786	3	3
787	4	3
788	6	1
789	5	2
790	5	2
791	7	0
792	4	3
793	4	1
794	7	0
795	6	0
796	6	0
797	6	1
798	7	1
799	5	1
800	7	0
801	7	1
802	4	2
803	7	1
804	6	2
805	6	1
806	8	1
807	5	2
808	6	0
809	4	3
810	6	2
811	4	3
812	6	1
813	4	3
814	6	1
815	4	3
816	5	3
817	7	1
818	3	2
819	5	2
820	6	2
821	7	1
822	4	1
823	6	2
824	5	1
825	7	0
826	6	1
827	5	2
828	6	2
829	8	0
830	5	2
831	4	2
832	5	1
833	5	2
834	7	1
835	7	0
836	6	1
837	6	2
838	5	3
839	4	3
840	5	3
841	3	5
842	6	0
843	5	1
844	5	2
845	3	4
846	8	0
847	1	6
848	6	1
849	4	4
850	8	1
851	7	0
852	6	0
853	5	1
854	8	0
855	8	0
856	7	1
857	4	2
858	5	3
859	5	1
860	5	3
861	3	2
862	4	2
863	7	1
864	4	2
865	7	1
866	6	2
867	8	0
868	6	1
869	8	0
870	6	1
871	6	0
872	5	3
873	7	1
874	3	3
875	5	2
876	7	1
877	5	2
878	6	1
879	5	3
880	3	4
881	7	0
882	4	4
883	4	2
884	6	0
885	6	2
886	4	3
887	6	0
888	5	3
889	3	3
890	6	1
891	5	3
892	5	2
893	5	3
894	7	0
895	4	3
896	6	1
897	5	2
898	6	1
899	3	3
900	4	2
901	8	0
902	5	1
903	5	2
904	7	0
905	5	2
906	4	2
907	7	1
908	5	3
909	4	4
910	6	0
911	5	2
912	7	0
913	6	1
914	6	0
915	5	2
916	5	2
917	7	0
918	5	1
919	5	1
920	7	0
921	5	1
922	5	1
923	6	1
924	7	0
925	5	2
926	2	5
927	7	0
928	7	1
929	6	1
930	5	2
931	7	0
932	5	2
933	9	1
934	2	6
935	3	4
936	5	3
937	6	1
938	6	0
939	6	0
940	6	2
941	5	2
942	4	3
943	5	2
944	4	2
945	6	2
946	6	1
947	5	3
948	7	1
949	4	4
950	7	0
951	8	0
952	6	1
953	7	1
954	7	1
955	3	2
956	6	1
957	7	0
958	5	0
959	3	4
960	4	3
961	6	1
962	7	2
963	8	0
964	8	0
965	5	3
966	5	3
967	6	2
968	7	2
969	5	1
970	5	2
971	7	0
972	4	2
973	7	1
974	4	3
975	3	3
976	5	2
977	4	3
978	5	2
979	5	2
980	5	2
981	6	1
982	6	1
983	6	1
984	6	2
985	3	3
986	7	1
987	5	1
988	6	0
989	6	2
990	4	2
991	3	3
992	5	2
993	8	0
994	4	4
995	5	3
996	6	1
997	4	3
998	6	1
999	5	1
1000	6	1
1001	6	1
1002	7	0
1003	6	1
1004	7	1
1005	6	1
1006	5	2
1007	7	1
1008	5	1
1009	7	1
1010	6	0
1011	6	1
1012	4	4
1013	4	3
1014	6	1
1015	5	1
1016	7	1
1017	5	2
1018	7	2
1019	7	1
1020	6	0
1021	6	1
1022	7	1
1023	7	1
1024	3	3
1025	6	2
1026	5	1
1027	5	2
1028	5	3
1029	1	6
1030	4	3
1031	8	0
1032	6	1
1033	4	3
1034	7	2
1035	4	2
1036	5	3
1037	5	1
1038	4	3
1039	5	2
1040	6	2
1041	6	0
1042	6	0
1043	6	1
1044	4	3
1045	4	2
1046	6	0
1047	5	2
1048	2	3
1049	7	1
1050	7	0
1051	5	2
1052	7	0
1053	6	1
1054	7	1
1055	6	1
1056	7	0
1057	5	2
1058	6	1
1059	8	0
1060	6	2
1061	6	2
1062	5	2
1063	7	0
1064	6	1
1065	8	0
1066	7	1
1067	6	2
1068	5	2
1069	7	1
1070	4	3
1071	4	3
1072	5	1
1073	7	0
1074	7	0
1075	6	0
1076	7	1
1077	5	3
1078	5	1
1079	5	3
1080	4	3
1081	6	1
1082	7	0
1083	5	2
1084	3	4
1085	4	3
1086	5	1
1087	5	2
1088	7	1
1089	6	0
1090	3	3
1091	6	1
1092	5	1
1093	7	1
1094	6	1
1095	6	2
1096	6	1
1097	3	4
1098	6	1
1099	7	0
1100	8	0
1101	5	4
1102	6	0
1103	5	1
1104	4	3
1105	5	2
1106	6	2
1107	6	1
1108	4	3
1109	6	2
1110	8	0
1111	6	1
1112	6	2
1113	6	1
1114	7	0
1115	5	3
1116	7	1
1117	7	1
1118	5	1
1119	5	2
1120	7	1
1121	5	2
1122	4	2
1123	6	1
1124	4	3
1125	7	2
1126	6	1
1127	4	3
1128	6	1
1129	3	3
1130	6	0
1131	6	1
1132	6	1
1133	6	2
1134	7	1
1135	7	1
1136	5	1
1137	4	3
1138	3	3
1139	5	0
1140	3	3
1141	5	1
1142	5	1
1143	6	0
1144	6	1
1145	6	0
1146	4	4
1147	7	1
1148	4	3
1149	6	0
1150	5	4
1151	5	1
1152	5	1
1153	5	2
1154	7	0
1155	7	1
1156	6	1
1157	6	1
1158	5	2
1159	2	4
1160	7	0
1161	7	0
1162	7	0
1163	7	1
1164	4	2
1165	7	2
1166	7	0
1167	7	1
1168	6	0
1169	5	2
1170	6	1
1171	7	1
1172	4	1
1173	6	2
1174	6	1
1175	7	1
1176	6	1
1177	7	0
1178	6	2
1179	5	2
1180	4	4
1181	5	1
1182	6	1
1183	6	2
1184	7	1
1185	3	3
1186	6	0
1187	3	4
1188	7	1
1189	5	1
1190	8	0
1191	5	0
1192	6	0
1193	5	2
1194	5	1
1195	4	4
1196	6	2
1197	5	3
1198	5	2
1199	7	0
1200	6	1
1201	4	3
1202	6	2
1203	7	1
1204	8	0
1205	7	1
1206	6	1
1207	4	4
1208	8	0
1209	7	0
1210	5	3
1211	4	1
1212	5	1
1213	4	2
1214	5	2
1215	6	0
1216	8	1
1217	6	1
1218	6	1
1219	6	1
1220	4	2
1221	6	2
1222	4	3
1223	7	1
1224	5	3
1225	6	1
1226	5	3
1227	5	2
1228	6	0
1229	4	2
1230	5	1
1231	4	2
1232	5	0
1233	4	4
1234	5	3
1235	2	4
1236	6	0
1237	6	1
1238	5	1
1239	4	0
1240	7	1
1241	6	1
1242	5	3
1243	4	2
1244	5	1
1245	7	0
1246	3	3
1247	5	2
1248	7	1
1249	5	2
1250	6	1
1251	5	2
1252	3	3
1253	4	2
1254	5	2
1255	6	2
1256	5	2
1257	6	1
1258	6	3
1259	6	1
1260	4	3
1261	3	3
1262	6	2
1263	5	2
1264	4	3
1265	6	1
1266	6	1
1267	3	3
1268	6	1
1269	3	3
1270	5	1
1271	5	0
1272	7	0
1273	6	2
1274	5	2
1275	5	0
1276	6	1
1277	4	2
1278	5	1
1279	5	2
1280	4	2
1281	7	0
1282	3	3
1283	6	0
1284	7	0
1285	2	5
1286	3	3
1287	5	1
1288	5	1
1289	5	3
1290	6	1
1291	4	2
1292	6	0
1293	6	2
1294	4	0
1295	4	2
1296	7	2
1297	6	1
1298	7	1
1299	6	0
1300	6	1
1301	4	2
1302	3	3
1303	5	1
1304	7	0
1305	5	2
1306	7	1
1307	7	0
1308	4	2
1309	7	0
1310	3	3
1311	5	2
1312	5	2
1313	4	2
1314	3	4
1315	6	2
1316	8	0
1317	7	0
1318	5	2
1319	4	2
1320	6	1
1321	6	1
1322	4	3
1323	6	1
1324	6	2
1325	4	2
1326	7	1
1327	5	2
1328	6	2
1329	7	1
1330	6	0
1331	6	0
1332	4	4
1333	7	1
1334	6	1
1335	6	1
1336	3	5
1337	6	1
1338	8	0
1339	4	3
1340	5	1
1341	6	0
1342	6	1
1343	6	1
1344	5	0
1345	4	2
1346	6	2
1347	5	2
1348	4	1
1349	5	1
1350	6	1
1351	7	0
1352	8	0
1353	4	2
1354	6	1
1355	5	2
1356	6	1
1357	6	1
1358	4	3
1359	6	1
1360	5	2
1361	5	1
1362	6	2
1363	7	0
1364	7	1
1365	5	2
1366	3	3
1367	8	0
1368	5	2
1369	6	1
1370	5	1
1371	3	4
1372	4	3
1373	6	1
1374	3	4
1375	6	0
1376	6	1
1377	6	1
1378	3	3
1379	5	0
1380	5	2
1381	7	1
1382	4	3
1383	8	0
1384	2	4
1385	6	1
1386	2	3
1387	7	1
1388	6	1
1389	4	3
1390	5	1
1391	5	2
1392	4	3
1393	5	2
1394	5	2
1395	4	3
1396	4	3
1397	5	3
1398	8	0
1399	5	1
1400	5	1
1401	5	1
1402	3	4
1403	6	1
1404	5	1
1405	7	1
1406	5	1
1407	4	3
1408	5	1
1409	5	2
1410	7	0
1411	5	2
1412	5	2
1413	5	3
1414	6	1
1415	5	1
1416	6	1
1417	3	3
1418	7	1
1419	3	2
1420	3	4
1421	5	1
1422	5	0
1423	5	3
1424	2	4
1425	4	3
1426	6	1
1427	5	2
1428	7	1
1429	7	1
1430	3	3
1431	5	1
1432	4	2
1433	6	1
1434	6	1
1435	6	1
1436	6	0
1437	7	0
1438	7	0
1439	6	2
1440	5	2
1441	4	3
1442	5	0
1443	5	3
1444	6	1
1445	6	2
1446	6	1
1447	5	2
1448	4	2
1449	4	3
1450	5	2
1451	5	2
1452	4	3
1453	7	0
1454	6	0
1455	5	3
1456	7	0
1457	6	0
1458	4	2
1459	5	3
1460	6	2
1461	4	4
1462	5	3
1463	7	1
1464	7	0
1465	6	1
1466	8	0
1467	4	2
1468	5	2
1469	5	0
1470	7	1
1471	8	0
1472	4	2
1473	8	1
1474	6	1
1475	4	2
1476	6	1
1477	5	1
1478	5	2
1479	5	1
1480	1	5
1481	5	2
1482	5	1
1483	5	2
1484	5	2
1485	6	0
1486	5	3
1487	6	1
1488	7	0
1489	6	0
1490	6	1
1491	6	2
1492	4	2
1493	3	4
1494	6	1
1495	4	2
1496	4	1
1497	7	1
1498	4	3
1499	6	0
1500	5	1
1501	6	1
1502	7	0
1503	4	2
1504	8	0
1505	5	2
1506	7	0
1507	5	1
1508	4	4
1509	5	2
1510	5	2
1511	8	1
1512	5	2
1513	5	1
1514	5	1
1515	6	2
1516	4	3
1517	7	2
1518	7	1
1519	5	2
1520	5	3
1521	6	1
1522	7	1
1523	6	1
1524	8	0
1525	6	1
1526	5	2
1527	3	4
1528	6	0
1529	4	3
1530	4	2
1531	8	0
1532	6	0
1533	4	1
1534	5	2
1535	7	1
1536	6	1
1537	6	0
1538	6	2
1539	5	2
1540	5	1
1541	4	3
1542	5	2
1543	7	1
1544	6	1
1545	7	0
1546	7	0
1547	4	4
1548	8	0
1549	7	1
1550	7	1
1551	7	1
1552	4	2
1553	5	3
1554	6	1
1555	7	1
1556	5	2
1557	6	2
1558	6	2
1559	7	1
1560	6	0
1561	6	2
1562	4	2
1563	6	1
1564	6	0
1565	7	1
1566	7	0
1567	5	2
1568	6	1
1569	5	2
1570	7	0
1571	4	3
1572	7	0
1573	5	2
1574	5	1
1575	7	1
1576	4	2
1577	6	2
1578	5	1
1579	5	2
1580	5	2
1581	6	1
1582	4	1
1583	5	1
1584	5	1
1585	8	0
1586	6	2
1587	4	3
1588	3	3
1589	6	1
1590	4	1
1591	5	2
1592	5	1
1593	7	0
1594	5	3
1595	4	3
1596	6	2
1597	3	3
1598	8	0
1599	7	1
1600	4	3
1601	5	3
1602	3	5
1603	7	0
1604	6	0
1605	7	0
1606	7	1
1607	4	3
1608	6	0
1609	6	3
1610	5	2
1611	7	0
1612	6	1
1613	6	2
1614	7	0
1615	4	4
1616	3	5
1617	6	2
1618	6	1
1619	5	2
1620	4	1

## Sheet: Data for Fig. 2(b)
CO3 number	No. of Ca neighbours	No. of H_W neighbours
1	4	3
2	6	0
3	4	2
4	4	4
5	5	0
6	5	2
7	4	3
8	4	2
9	5	1
10	5	2
11	6	1
12	4	3
13	3	5
14	4	4
15	4	2
16	6	0
17	3	4
18	5	1
19	4	4
20	4	4
21	5	1
22	3	5
23	6	3
24	4	4
25	6	0
26	4	4
27	5	2
28	5	1
29	5	1
30	2	5
31	5	2
32	3	4
33	3	4
34	5	1
35	6	0
36	5	3
37	3	3
38	3	3
39	5	0
40	4	1
41	5	2
42	4	3
43	3	4
44	4	2
45	6	1
46	5	1
47	5	0
48	5	3
49	3	5
50	6	0
51	3	5
52	4	3
53	5	1
54	4	3
55	5	2
56	4	4
57	5	3
58	4	4
59	4	2
60	5	2
61	5	2
62	6	1
63	6	0
64	5	3
65	4	3
66	4	4
67	5	3
68	4	4
69	4	3
70	4	2
71	4	4
72	3	4
73	2	4
74	5	2
75	5	2
76	4	4
77	6	0
78	4	3
79	6	1
80	4	3
81	6	0
82	3	3
83	5	1
84	5	3
85	5	1
86	4	1
87	3	4
88	6	1
89	5	1
90	3	5
91	5	0
92	5	1
93	5	2
94	6	0
95	5	1
96	4	1
97	4	1
98	5	0
99	6	2
100	5	2
101	5	2
102	4	3
103	4	4
104	4	4
105	4	1
106	6	0
107	4	3
108	3	4
109	5	3
110	5	2
111	6	2
112	6	1
113	3	1
114	4	3
115	4	3
116	4	3
117	5	2
118	5	0
119	6	1
120	5	4
121	4	2
122	4	2
123	3	4
124	5	2
125	4	3
126	4	1
127	3	5
128	5	2
129	5	1
130	5	2
131	6	1
132	6	1
133	6	0
134	5	1
135	4	2
136	4	1
137	5	1
138	4	3
139	3	4
140	6	2
141	5	1
142	4	1
143	4	2
144	5	1
145	5	1
146	4	2
147	4	3
148	5	2
149	6	1
150	3	4
151	3	4
152	5	1
153	4	4
154	5	3
155	6	1
156	4	2
157	5	2
158	5	2
159	3	4
160	5	1
161	5	1
162	6	0
163	4	2
164	5	3
165	6	1
166	3	5
167	5	2
168	4	4
169	4	1
170	4	4
171	5	2
172	5	1
173	5	1
174	5	3
175	3	4
176	4	2
177	4	3
178	4	3
179	4	5
180	3	5
181	4	2
182	3	4
183	4	3
184	4	2
185	5	1
186	4	3
187	6	1
188	4	2
189	3	5
190	3	3
191	6	1
192	3	5
193	5	0
194	5	1
195	5	2
196	5	2
197	4	3
198	4	4
199	4	1
200	4	1
201	6	1
202	4	3
203	6	0
204	6	0
205	4	2
206	5	2
207	5	2
208	5	2
209	4	2
210	4	1
211	4	3
212	5	1
213	5	2
214	4	1
215	4	4
216	5	1
217	5	1
218	4	3
219	4	5
220	3	4
221	3	2
222	4	5
223	4	4
224	5	1
225	5	2
226	5	0
227	4	2
228	2	5
229	6	2
230	5	3
231	5	0
232	5	2
233	6	0
234	4	5
235	5	1
236	4	2
237	5	4
238	3	3
239	5	2
240	3	3
241	4	1
242	5	1
243	6	1
244	6	0
245	5	0
246	5	0
247	4	4
248	5	1
249	6	2
250	4	2
251	6	2
252	6	1
253	4	4
254	4	3
255	5	1
256	5	3
257	4	3
258	5	0
259	5	4
260	5	3
261	4	3
262	4	3
263	4	3
264	4	2
265	5	2
266	5	1
267	4	2
268	6	2
269	7	1
270	3	3
271	3	3
272	5	4
273	5	1
274	5	2
275	4	2
276	4	3
277	6	1
278	5	4
279	4	3
280	5	3
281	4	4
282	5	1
283	6	1
284	5	1
285	4	2
286	6	0
287	5	1
288	5	1
289	3	3
290	6	1
291	4	2
292	5	0
293	5	1
294	5	2
295	5	2
296	5	1
297	4	3
298	5	2
299	4	3
300	4	4
301	5	0
302	5	1
303	4	1
304	5	0
305	5	3
306	4	3
307	4	3
308	3	5
309	4	3
310	4	2
311	4	3
312	5	1
313	4	4
314	6	1
315	5	2
316	5	2
317	4	0
318	5	4
319	5	1
320	3	3
321	5	1
322	5	1
323	4	4
324	4	4
325	5	3
326	4	1
327	5	0
328	6	1
329	4	1
330	3	4
331	3	4
332	5	2
333	4	6
334	4	3
335	5	1
336	5	1
337	3	5
338	5	1
339	4	4
340	4	2
341	5	2
342	5	1
343	4	3
344	5	1
345	4	3
346	4	2
347	5	0
348	5	4
349	3	5
350	4	3
351	5	2
352	2	4
353	6	1
354	5	2
355	4	5
356	3	4
357	5	2
358	5	2
359	4	3
360	6	1
361	6	0
362	5	2
363	5	3
364	5	2
365	4	5
366	5	3
367	4	3
368	6	0
369	4	2
370	4	5
371	4	5
372	6	1
373	4	3
374	3	3
375	4	4
376	4	5
377	4	5
378	5	1
379	6	1
380	3	2
381	4	3
382	5	3
383	5	1
384	6	1
385	6	0
386	3	5
387	5	2
388	5	0
389	5	1
390	4	4
391	4	2
392	5	0
393	5	2
394	4	3
395	5	2
396	3	5
397	6	2
398	4	2
399	5	3
400	4	3
401	5	0
402	4	2
403	6	1
404	4	2
405	4	2
406	5	2
407	4	3
408	5	1
409	5	2
410	4	4
411	5	0
412	3	4
413	5	0
414	5	2
415	5	2
416	5	3
417	5	3
418	5	1
419	4	3
420	5	2
421	5	4
422	2	7
423	6	1
424	3	4
425	4	3
426	4	5
427	5	1
428	6	2
429	6	0
430	6	0
431	4	4
432	5	1
433	5	2
434	4	4
435	5	2
436	4	3
437	5	2
438	4	2
439	4	4
440	5	2
441	4	5
442	4	1
443	6	1
444	3	3
445	4	4
446	4	2
447	5	0
448	4	2
449	4	3
450	5	1
451	6	1
452	4	3
453	4	2
454	6	0
455	4	3
456	4	4
457	5	1
458	4	2
459	4	3
460	4	2
461	5	1
462	6	0
463	3	4
464	4	3
465	4	4
466	4	4
467	4	3
468	4	0
469	3	5
470	4	4
471	6	1
472	6	1
473	5	4
474	6	0
475	5	1
476	5	2
477	5	2
478	5	2
479	4	2
480	5	1
481	5	2
482	6	0
483	4	4
484	4	4
485	4	3
486	4	4
487	5	3
488	3	3
489	4	3
490	5	1
491	4	3
492	2	5
493	5	2
494	4	3
495	4	4
496	4	3
497	6	1
498	5	2
499	5	0
500	5	0
501	3	5
502	5	2
503	4	4
504	4	5
505	5	4
506	5	1
507	5	2
508	3	2
509	5	2
510	4	3
511	3	3
512	4	2
513	5	1
514	2	5
515	5	2
516	5	2
517	5	0
518	5	3
519	4	3
520	6	2
521	6	1
522	4	4
523	6	2
524	3	5
525	5	2
526	5	2
527	3	6
528	5	3
529	6	1
530	4	3
531	5	2
532	7	1
533	4	2
534	5	4
535	3	5
536	4	5
537	4	3
538	5	0
539	4	2
540	4	2
541	4	4
542	5	1
543	4	0
544	3	4
545	5	2
546	3	3
547	6	0
548	5	1
549	5	2
550	4	2
551	6	1
552	3	4
553	5	2
554	4	3
555	3	6
556	4	4
557	4	1
558	5	3
559	5	3
560	3	2
561	4	3
562	3	5
563	5	2
564	5	5
565	5	2
566	4	2
567	4	2
568	3	5
569	4	3
570	5	3
571	4	2
572	3	2
573	4	5
574	3	4
575	5	2
576	5	1
577	3	3
578	5	4
579	5	3
580	4	2
581	5	1
582	6	0
583	3	3
584	4	3
585	5	1
586	4	3
587	5	2
588	5	0
589	4	2
590	5	3
591	4	3
592	5	1
593	4	2
594	5	0
595	6	0
596	5	1
597	4	3
598	3	6
599	6	0
600	5	1
601	3	5
602	4	2
603	5	1
604	5	2
605	5	3
606	5	2
607	5	1
608	4	3
609	4	3
610	5	1
611	6	2
612	5	2
613	6	0
614	6	0
615	4	4
616	4	2
617	5	1
618	5	1
619	4	3
620	6	1
621	6	0
622	3	5
623	2	6
624	5	2
625	5	3
626	4	2
627	3	5
628	5	0
629	4	1
630	5	3
631	3	2
632	5	0
633	3	7
634	4	1
635	5	2
636	4	4
637	4	2
638	6	2
639	5	1
640	5	3
641	5	2
642	5	1
643	4	3
644	5	3
645	4	3
646	3	4
647	5	2
648	5	1
649	4	3
650	5	3
651	3	2
652	6	0
653	4	3
654	4	4
655	4	2
656	5	3
657	5	3
658	4	4
659	5	2
660	3	4
661	6	2
662	4	3
663	6	0
664	5	2
665	3	6
666	5	0
667	3	3
668	5	1
669	4	5
670	4	2
671	6	0
672	4	4
673	4	3
674	6	1
675	4	6
676	3	1
677	4	3
678	5	2
679	5	2
680	4	3
681	4	1
682	5	1
683	4	2
684	4	4
685	5	2
686	3	3
687	5	1
688	5	2
689	3	4
690	5	2
691	4	3
692	4	2
693	4	3
694	4	3
695	4	4
696	4	0
697	4	5
698	4	4
699	5	2
700	5	1
701	4	4
702	5	3
703	3	5
704	6	0
705	4	2
706	5	0
707	6	1
708	5	3
709	6	0
710	3	4
711	4	5
712	4	3
713	5	3
714	3	3
715	5	1
716	5	2
717	3	4
718	3	5
719	5	1
720	3	3
721	7	0
722	5	3
723	5	3
724	4	3
725	5	1
726	4	5
727	5	2
728	3	4
729	6	0
730	5	3
731	5	0
732	4	2
733	4	6
734	6	1
735	4	1
736	5	1
737	5	1
738	5	0
739	4	4
740	5	1
741	4	3
742	3	4
743	6	1
744	5	3
745	3	5
746	6	0
747	4	2
748	4	4
749	4	3
750	5	0
751	6	0
752	6	1
753	3	2
754	5	0
755	6	0
756	6	0
757	4	3
758	5	1
759	5	1
760	6	0
761	6	1
762	4	0
763	5	2
764	5	4
765	4	3
766	4	3
767	5	0
768	4	2
769	4	3
770	4	2
771	5	2
772	5	2
773	4	1
774	4	2
775	5	2
776	5	3
777	5	4
778	6	1
779	5	1
780	3	4
781	5	1
782	4	4
783	6	0
784	6	1
785	5	3
786	6	0
787	5	2
788	3	5
789	5	2
790	5	2
791	5	1
792	4	1
793	5	1
794	5	2
795	4	1
796	4	3
797	5	1
798	4	2
799	4	1
800	3	4
801	5	2
802	5	2
803	5	1
804	6	1
805	5	1
806	5	3
807	4	3
808	4	4
809	4	4
810	5	2
811	4	3
812	3	5
813	4	0
814	3	3
815	5	1
816	2	6
817	4	2
818	3	2
819	5	3
820	4	1
821	6	0
822	4	2
823	5	1
824	5	1
825	5	0
826	4	1
827	5	1
828	2	7
829	5	0
830	5	2
831	5	3
832	3	4
833	5	2
834	5	2
835	5	0
836	4	5
837	3	5
838	5	0
839	4	3
840	4	3
841	5	1
842	5	3
843	5	1
844	4	1
845	3	3
846	4	2
847	5	2
848	5	2
849	4	6
850	6	1
851	5	1
852	6	0
853	6	1
854	6	0
855	5	0
856	4	2
857	4	2
858	4	5
859	6	2
860	4	4
861	4	3
862	3	4
863	4	4
864	6	2
865	3	3
866	4	3
867	4	3
868	5	1
869	4	2
870	5	2
871	5	0
872	5	1
873	4	3
874	5	2
875	5	0
876	5	1
877	4	3
878	4	3
879	4	4
880	4	3
881	5	1
882	6	1
883	5	0
884	5	2
885	5	1
886	4	3
887	6	1
888	4	2
889	5	0
890	7	0
891	5	0
892	4	4
893	5	1
894	5	3
895	4	2
896	4	3
897	5	1
898	6	1
899	4	2
900	5	0
901	5	1
902	5	1
903	6	3
904	5	1
905	4	3
906	5	1
907	3	4
908	3	4
909	4	3
910	5	0
911	5	2
912	3	4
913	5	1
914	5	1
915	5	1
916	5	1
917	2	7
918	4	2
919	4	4
920	3	2
921	3	3
922	3	7
923	5	2
924	3	4
925	6	0
926	6	1
927	5	2
928	4	4
929	4	4
930	5	0
931	4	3
932	5	1
933	5	4
934	5	1
935	4	2
936	5	2
937	6	0
938	5	2
939	5	2
940	5	2
941	5	2
942	5	1
943	5	2
944	4	4
945	4	3
946	4	1
947	5	4
948	4	3
949	4	4
950	5	4
951	5	1
952	4	4
953	3	4
954	5	2
955	5	3
956	4	5
957	5	3
958	4	1
959	4	3
960	5	1
961	4	4
962	6	2
963	4	2
964	6	0
965	4	1
966	4	3
967	4	3
968	5	0
969	4	4
970	4	1
971	4	2
972	4	5
973	5	3
974	6	0
975	4	4
976	5	2
977	4	4
978	5	2
979	6	2
980	4	4
981	3	3
982	4	2
983	4	2
984	5	1
985	5	1
986	6	0
987	4	3
988	5	1
989	5	2
990	3	5
991	5	3
992	3	4
993	5	2
994	5	2
995	3	5
996	4	3
997	4	4
998	5	2
999	5	1
1000	4	3
1001	4	2
1002	4	1
1003	4	4
1004	5	0
1005	6	1
1006	5	2
1007	4	2
1008	5	0
1009	4	2
1010	3	4
1011	5	2
1012	3	5
1013	4	2
1014	6	2
1015	4	3
1016	5	1
1017	6	0
1018	4	5
1019	4	3
1020	4	3
1021	4	2
1022	5	1
1023	4	3
1024	6	1
1025	4	1
1026	5	1
1027	3	5
1028	5	1
1029	5	3
1030	3	3
1031	6	0
1032	6	0
1033	3	8
1034	6	1
1035	6	0
1036	6	2
1037	4	2
1038	5	3
1039	5	0
1040	5	2
1041	7	0
1042	5	2
1043	6	2
1044	4	2
1045	4	3
1046	4	2
1047	5	1
1048	5	0
1049	6	0
1050	6	1
1051	4	3
1052	5	2
1053	4	2
1054	6	1
1055	6	0
1056	5	2
1057	5	2
1058	3	4
1059	5	1
1060	4	3
1061	3	2
1062	4	2
1063	4	2
1064	5	1
1065	5	2
1066	4	4
1067	4	1
1068	6	0
1069	4	3
1070	4	2
1071	4	5
1072	5	3
1073	5	1
1074	4	2
1075	4	2
1076	6	0
1077	5	4
1078	5	1
1079	4	0
1080	5	3
1081	5	3
1082	4	2
1083	3	4
1084	4	2
1085	4	4
1086	5	2
1087	5	3
1088	6	1
1089	5	2
1090	4	3
1091	4	2
1092	4	4
1093	5	1
1094	5	1
1095	4	2
1096	5	1
1097	6	0
1098	6	1
1099	3	3
1100	3	5
1101	5	0
1102	6	1
1103	4	2
1104	7	0
1105	4	1
1106	5	1
1107	4	2
1108	5	2
1109	3	3
1110	6	0
1111	4	2
1112	6	1
1113	4	1
1114	6	0
1115	3	6
1116	5	4
1117	6	2
1118	4	3
1119	4	3
1120	4	4
1121	4	3
1122	4	3
1123	5	3
1124	4	2
1125	4	3
1126	5	1
1127	5	3
1128	5	2
1129	5	1
1130	4	3
1131	3	2
1132	4	2
1133	5	2
1134	6	0
1135	4	1
1136	5	2
1137	6	0
1138	6	1
1139	6	1
1140	5	1
1141	5	2
1142	5	1
1143	4	3
1144	5	3
1145	5	2
1146	5	2
1147	5	0
1148	3	5
1149	4	2
1150	4	4
1151	6	1
1152	5	1
1153	4	3
1154	6	1
1155	4	1
1156	6	0
1157	5	1
1158	3	6
1159	5	4
1160	4	1
1161	5	1
1162	6	0
1163	5	2
1164	5	1
1165	5	3
1166	6	0
1167	5	3
1168	4	5
1169	5	1
1170	5	3
1171	4	3
1172	6	0
1173	6	0
1174	5	1
1175	5	4
1176	4	3
1177	5	0
1178	3	3
1179	4	2
1180	5	3
1181	4	3
1182	3	3
1183	5	3
1184	4	2
1185	4	4
1186	6	1
1187	4	1
1188	3	3
1189	5	2
1190	5	3
1191	4	4
1192	6	1
1193	5	2
1194	3	4
1195	4	3
1196	5	1
1197	4	1
1198	5	3
1199	4	2
1200	5	1
1201	4	2
1202	4	4
1203	4	2
1204	4	2
1205	4	0
1206	3	3
1207	3	4
1208	4	3
1209	3	4
1210	5	4
1211	5	0
1212	5	1
1213	4	5
1214	4	2
1215	5	1
1216	5	4
1217	4	4
1218	3	3
1219	5	3
1220	5	1
1221	4	4
1222	5	0
1223	4	4
1224	4	3
1225	4	2
1226	5	2
1227	4	2
1228	6	0
1229	4	4
1230	5	2
1231	4	2
1232	5	1
1233	4	4
1234	4	3
1235	4	3
1236	4	2
1237	6	0
1238	4	3
1239	4	2
1240	5	2
1241	5	1
1242	5	0
1243	4	3
1244	5	3
1245	4	2
1246	4	2
1247	4	5
1248	5	1
1249	4	2
1250	5	2
1251	4	1
1252	3	4
1253	5	1
1254	5	0
1255	5	1
1256	4	3
1257	4	0
1258	6	2
1259	4	3
1260	4	1
1261	4	2
1262	5	1
1263	5	2
1264	4	3
1265	4	5
1266	6	2
1267	5	4
1268	6	2
1269	5	1
1270	3	4
1271	4	3
1272	6	3
1273	6	1
1274	3	6
1275	5	1
1276	3	5
1277	5	4
1278	4	3
1279	5	0
1280	4	4
1281	4	1
1282	6	1
1283	3	6
1284	6	0
1285	5	1
1286	5	1
1287	5	3
1288	4	3
1289	4	0
1290	4	2
1291	4	2
1292	5	0
1293	5	2
1294	6	0
1295	5	1
1296	5	2
1297	5	2
1298	5	1
1299	5	2
1300	4	1
1301	5	1
1302	5	1
1303	3	3
1304	5	2
1305	5	1
1306	3	5
1307	3	4
1308	3	3
1309	4	4
1310	5	1
1311	5	3
1312	5	0
1313	4	3
1314	5	2
1315	5	3
1316	5	3
1317	4	4
1318	5	1
1319	5	4
1320	4	2
1321	4	3
1322	3	7
1323	4	2
1324	3	4
1325	5	0
1326	3	5
1327	5	2
1328	5	1
1329	5	2
1330	4	6
1331	6	1
1332	3	6
1333	5	4
1334	4	4
1335	5	2
1336	4	1
1337	6	1
1338	5	3
1339	5	2
1340	3	2
1341	5	0
1342	5	3
1343	6	1
1344	5	1
1345	5	2
1346	3	3
1347	6	0
1348	6	1
1349	4	3
1350	5	2
1351	4	4
1352	5	1
1353	5	1
1354	5	1
1355	4	2
1356	5	1
1357	4	1
1358	4	3
1359	4	3
1360	6	2
1361	4	4
1362	5	1
1363	5	3
1364	5	4
1365	5	3
1366	5	1
1367	6	0
1368	5	2
1369	4	4
1370	4	3
1371	6	1
1372	5	2
1373	4	3
1374	3	3
1375	4	3
1376	6	0
1377	5	2
1378	5	2
1379	5	1
1380	5	3
1381	3	6
1382	5	0
1383	5	2
1384	5	2
1385	5	2
1386	4	2
1387	6	0
1388	3	4
1389	5	1
1390	6	0
1391	5	2
1392	5	2
1393	5	1
1394	6	2
1395	5	3
1396	4	3
1397	5	0
1398	5	0
1399	5	4
1400	5	2
1401	4	3
1402	4	4
1403	5	1
1404	6	0
1405	5	3
1406	4	2
1407	4	4
1408	5	1
1409	6	0
1410	5	1
1411	7	1
1412	3	6
1413	6	0
1414	2	6
1415	5	1
1416	4	3
1417	3	3
1418	5	2
1419	4	3
1420	4	4
1421	5	2
1422	4	3
1423	4	2
1424	3	7
1425	5	1
1426	5	1
1427	4	1
1428	6	1
1429	3	4
1430	4	2
1431	3	4
1432	4	2
1433	4	3
1434	6	2
1435	5	2
1436	5	3
1437	4	2
1438	6	1
1439	6	0
1440	5	0
1441	5	2
1442	6	0
1443	5	1
1444	4	3
1445	4	2
1446	4	6
1447	4	0
1448	5	1
1449	5	1
1450	5	1
1451	4	2
1452	5	1
1453	4	2
1454	3	4
1455	4	3
1456	4	3
1457	6	0
1458	5	1
1459	5	1
1460	5	3
1461	5	3
1462	5	1
1463	5	1
1464	4	3
1465	5	2
1466	4	2
1467	5	1
1468	5	1
1469	5	0
1470	5	1
1471	5	1
1472	4	2
1473	3	5
1474	5	1
1475	4	3
1476	5	3
1477	5	0
1478	6	1
1479	4	4
1480	4	1
1481	5	0
1482	2	4
1483	5	2
1484	5	1
1485	5	2
1486	4	2
1487	3	7
1488	4	1
1489	3	5
1490	5	2
1491	3	2
1492	5	1
1493	5	3
1494	5	1
1495	5	1
1496	5	2
1497	5	2
1498	4	5
1499	3	5
1500	6	1
1501	3	3
1502	4	5
1503	4	4
1504	7	0
1505	6	0
1506	5	2
1507	3	5
1508	2	7
1509	6	0
1510	6	1
1511	4	2
1512	5	1
1513	5	3
1514	5	2
1515	5	0
1516	3	3
1517	3	6
1518	5	1
1519	6	1
1520	5	1
1521	4	2
1522	4	2
1523	5	1
1524	4	3
1525	5	0
1526	5	1
1527	6	1
1528	5	0
1529	5	1
1530	4	1
1531	3	4
1532	4	2
1533	5	1
1534	3	3
1535	5	1
1536	5	2
1537	6	1
1538	6	1
1539	4	1
1540	5	4
1541	6	0
1542	3	3
1543	4	5
1544	5	3
1545	4	4
1546	6	1
1547	5	2
1548	5	3
1549	4	2
1550	5	1
1551	5	0
1552	4	0
1553	5	1
1554	5	2
1555	6	2
1556	5	2
1557	6	1
1558	6	1
1559	4	4
1560	4	1
1561	5	1
1562	5	2
1563	5	4
1564	5	1
1565	5	3
1566	6	1
1567	3	5
1568	5	3
1569	5	0
1570	4	3
1571	5	1
1572	5	2
1573	3	5
1574	3	5
1575	5	2
1576	5	2
1577	4	2
1578	6	0
1579	6	0
1580	2	4
1581	3	3
1582	4	4
1583	4	3
1584	5	2
1585	5	4
1586	3	5
1587	5	1
1588	5	1
1589	3	3
1590	5	2
1591	6	1
1592	5	1
1593	3	4
1594	5	1
1595	2	5
1596	2	4
1597	5	2
1598	5	3
1599	5	1
1600	5	1
1601	5	1
1602	4	2
1603	4	3
1604	5	2
1605	4	2
1606	4	4
1607	4	3
1608	5	2
1609	5	2
1610	4	3
1611	6	0
1612	6	2
1613	5	1
1614	3	3
1615	4	3
1616	5	3
1617	4	3
1618	5	2
1619	4	3
1620	4	1

## Sheet: Data for Fig. 2(e)
r (Å)	g(r)			F[F(Q)]
	HRMC	RMC	LJG
2.01	0	0	0	-0.0363696
2.03	0	0	0	-0.0360271
2.05	0	0	0	-0.0166177
2.07	0	0	0	0.0279934
2.09	0	0	0	0.103357
2.11	0	0	0	0.213577
2.13	0	0	0	0.360456
2.15	0	0	0	0.542837
2.17	0	0	0	0.756314
2.19	0	0	0	0.993402
2.21	0	0	0	1.24418
2.23	0	0	0	1.49729
2.25	0	0	0	1.74112
2.27	0	0	0	1.96498
2.29	0	0	0	2.15997
2.31	0	0	0	2.31961
2.33	0	0	0	2.4399
2.35	0	0	0	2.51912
2.37	0	0	0	2.55734
2.39	0	0	0	2.55584
2.41	0	0	0	2.51673
2.43	0	0	0	2.4426
2.45	0	0	0	2.33665
2.47	0	0	0	2.20281
2.49	0	0	0	2.04608
2.51	0	0	0	1.87278
2.53	0	0	0	1.69052
2.55	0	0	0	1.50795
2.57	0	0	0	1.33413
2.59	0	0	0	1.17766
2.61	0	0	0	1.04571
2.63	0	0	0	0.943172
2.65	0	0	0	0.872051
2.67	0	0	0	0.83126
2.69	0	0	0	0.816902
2.71	0	0	0	0.822963
2.73	0	0	0	0.842292
2.75	0	0	0	0.867693
2.77	0	0	0	0.892908
2.79	0	0	0	0.913342
2.81	0	0	0	0.926399
2.83	0	0	0	0.931415
2.85	0	0	0	0.929255
2.87	0	0	0	0.921699
2.89	0	0	0	0.91078
2.91	0	0	0	0.898224
2.93	0	0	0	0.885116
2.95	0	0	0	0.871818
2.97	0	0	0	0.858141
2.99	0	0.675224	0	0.843668
3.01	0	0.982046	0	0.828125
3.03	0	0.919741	0	0.811677
3.05	0	0.780502	0	0.795066
3.07	0	0.720155	0	0.779555
3.09	0	0.671629	0	0.766688
3.11	0	0.661005	0	0.757949
3.13	0	0.664697	0	0.754399
3.15	0	0.704042	0	0.756407
3.17	0	0.677539	0.00328961	0.763524
3.19	0.00324849	0.711763	0.00324849	0.774569
3.21	0	0.758495	0.00962441	0.787865
3.23	0.00950559	0.76997	0.0158427	0.801602
3.25	0.00938896	0.803531	0.0312965	0.814211
3.27	0.00927446	0.880522	0.0432808	0.824685
3.29	0.0122161	0.806053	0.0335942	0.832743
3.31	0.0331894	0.843217	0.123706	0.838835
3.33	0.0596217	0.84739	0.0983758	0.84397
3.35	0.0913135	0.872514	0.19441	0.849433
3.37	0.101876	0.883079	0.232859	0.856457
3.39	0.155331	0.96549	0.310662	0.865932
3.41	0.2587	0.93895	0.349671	0.878217
3.43	0.320317	0.944846	0.455187	0.893098
3.45	0.34161	1.00031	0.591568	0.909884
3.47	0.452989	1.01508	0.576532	0.927609
3.49	0.529233	1.16077	0.670362	0.945289
3.51	0.595665	1.09633	0.702992	0.962147
3.53	0.732188	1.13786	0.904624	0.977774
3.55	0.910198	1.22696	1.02561	0.99217
3.57	0.918185	1.24273	1.08159	1.00567
3.59	1.07983	1.25808	1.1773	1.01881
3.61	1.33932	1.26392	1.31648	1.03207
3.63	1.52028	1.35199	1.45505	1.04574
3.65	1.5384	1.43658	1.47637	1.05979
3.67	1.71312	1.47674	1.63458	1.07382
3.69	1.87425	1.5261	1.70916	1.08714
3.71	1.92615	1.60014	1.75563	1.0989
3.73	1.94356	1.65974	1.89604	1.10833
3.75	1.90878	1.67866	1.77949	1.11487
3.77	1.89324	1.66511	1.95604	1.11833
3.79	2.0229	1.63112	1.83879	1.11896
3.81	2.04043	1.63723	1.99033	1.11738
3.83	1.9696	1.69698	1.98762	1.11453
3.85	2.04062	1.66878	1.97818	1.11149
3.87	2.01738	1.56719	2.03504	1.10928
3.89	2.00543	1.57075	1.95518	1.10878
3.91	1.91361	1.61163	2.07794	1.11056
3.93	1.90916	1.62985	1.88562	1.11485
3.95	1.88352	1.5881	1.87081	1.12156
3.97	1.74504	1.57844	1.91913	1.13027
3.99	1.59262	1.58504	1.90616	1.14035
4.01	1.86664	1.80895	1.95093	1.15099
4.03	1.79524	1.66575	1.89091	1.16129
4.05	1.70903	1.59517	1.82995	1.17032
4.07	1.72819	1.58911	1.77409	1.17721
4.09	1.68367	1.56065	1.93661	1.18118
4.11	1.69863	1.55138	1.78083	1.18163
4.13	1.80432	1.57351	1.74812	1.17822
4.15	1.78505	1.61579	1.68332	1.17092
4.17	1.8269	1.59923	1.71664	1.16006
4.19	1.85469	1.57953	1.67393	1.14632
4.21	1.74945	1.41405	1.6133	1.1307
4.23	1.55374	1.49906	1.58884	1.11438
4.25	1.54464	1.43139	1.62334	1.09859
4.27	1.41961	1.35083	1.55922	1.08444
4.29	1.43155	1.28996	1.59141	1.07273
4.31	1.47346	1.23016	1.50194	1.06385
4.33	1.4158	1.20725	1.48633	1.05771
4.35	1.46396	1.23172	1.43426	1.0538
4.37	1.41943	1.21946	1.3675	1.05125
4.39	1.46999	1.20635	1.36364	1.04905
4.41	1.3734	1.27068	1.25612	1.04624
4.43	1.27007	1.1978	1.36608	1.04205
4.45	1.30375	1.17311	1.19858	1.0361
4.47	1.1945	1.13891	1.20608	1.02839
4.49	1.16093	1.10527	1.16584	1.01928
4.51	1.07914	1.08385	1.21241	1.00937
4.53	1.05997	0.962551	1.17917	0.999361
4.55	1.11614	1.00093	1.08899	0.989852
4.57	1.08107	0.971374	1.16654	0.981228
4.59	1.12658	0.993918	1.06382	0.973578
4.61	1.12616	0.979748	1.04528	0.966712
4.63	1.1072	0.943647	1.11337	0.960233
4.65	1.10075	0.88618	0.986092	0.953673
4.67	1.08225	0.99015	0.892781	0.946635
4.69	1.05501	0.916112	1.00692	0.938913
4.71	1.01179	0.91193	0.904505	0.930562
4.73	1.02985	0.89276	0.896872	0.921895
4.75	0.996289	0.88615	0.880544	0.913409
4.77	0.976329	0.850067	0.881893	0.90567
4.79	0.935055	0.786108	0.909122	0.899174
4.81	0.914436	0.858242	0.87586	0.894231
4.83	0.906879	0.801993	0.867203	0.890893
4.85	0.867092	0.808018	0.950008	0.888952
4.87	0.879499	0.828094	0.912951	0.887999
4.89	0.859877	0.818039	0.821168	0.887536
4.91	0.940643	0.762177	0.885795	0.8871
4.93	0.817418	0.794266	0.848701	0.886384
4.95	0.887727	0.738632	0.849951	0.885308
4.97	0.829741	0.759136	0.821711	0.884025
4.99	0.860276	0.75387	0.829742	0.882881
5.01	0.794156	0.734478	0.792838	0.882308
5.03	0.807451	0.744297	0.866246	0.882706
5.05	0.83477	0.753938	0.791995	0.884334
5.07	0.702167	0.719539	0.853918	0.887233
5.09	0.794907	0.77499	0.84084	0.89121
5.11	0.843133	0.810614	0.829207	0.895874
5.13	0.78884	0.800559	0.817731	0.900728
5.15	0.869971	0.818234	0.84629	0.905278
5.17	0.876857	0.829691	0.879331	0.909138
5.19	0.814887	0.810835	0.845568	0.912113
5.21	0.909723	0.78204	0.775761	0.91422
5.23	0.853228	0.83973	0.838726	0.915667
5.25	0.895913	0.842688	0.849138	0.916781
5.27	0.833183	0.859824	0.81533	0.917917
5.29	0.869421	0.832844	0.894228	0.919366
5.31	0.820678	0.825892	0.785506	0.921284
5.33	0.883184	0.86429	0.862239	0.923664
5.35	0.892762	0.870986	0.867354	0.926359
5.37	0.923954	0.873442	0.942296	0.929134
5.39	0.936453	0.830207	0.881836	0.931743
5.41	0.948743	0.830176	0.909212	0.934008
5.43	0.986613	0.833478	0.941768	0.935867
5.45	0.923738	0.866687	0.899254	0.937396
5.47	0.965607	0.860372	0.953454	0.93879
5.49	0.961875	0.875135	0.933359	0.940306
5.51	1.03221	0.801673	0.988658	0.942198
5.53	1.01503	0.836013	0.968549	0.944651
5.55	0.958361	0.865985	1.00773	0.947738
5.57	1.0005	0.829811	1.08468	0.951411
5.59	1.05366	0.846692	1.06741	0.955526
5.61	1.02935	0.894123	1.0346	0.95989
5.63	1.09088	0.892788	1.04917	0.964327
5.65	1.09871	0.918725	1.10389	0.968728
5.67	1.12182	0.896262	1.07658	0.973087
5.69	1.18338	0.885093	1.06392	0.977498
5.71	1.09703	0.886806	1.08993	0.982121
5.73	1.14275	0.949954	1.15684	0.987132
5.75	1.10582	0.966115	1.15681	0.992661
5.77	1.07533	0.967169	1.15377	0.99874
5.79	1.12708	0.994751	1.1606	1.00528
5.81	1.11443	0.976786	1.16438	1.0121
5.83	1.21962	0.980588	1.14668	1.01892
5.85	1.24607	1.02711	1.15237	1.02548
5.87	1.24143	1.0299	1.26829	1.03159
5.89	1.2454	1.07941	1.2273	1.03713
5.91	1.24645	1.0982	1.22657	1.04216
5.93	1.2249	1.07449	1.20609	1.04681
5.95	1.25216	1.10475	1.23722	1.0513
5.97	1.20112	1.11404	1.24192	1.05587
5.99	1.20693	1.14193	1.19127	1.06064
6.01	1.28677	1.16833	1.24559	1.06565
6.03	1.21643	1.13393	1.2537	1.07078
6.05	1.22736	1.11889	1.21562	1.07579
6.07	1.25697	1.09273	1.23544	1.08036
6.09	1.31736	1.14642	1.20594	1.08418
6.11	1.28484	1.16598	1.2937	1.08699
6.13	1.27735	1.16946	1.25975	1.08871
6.15	1.318	1.16659	1.22361	1.08937
6.17	1.23392	1.22457	1.24	1.08918
6.19	1.24235	1.13351	1.22682	1.0884
6.21	1.21293	1.14676	1.21808	1.08736
6.23	1.23923	1.15727	1.17109	1.08627
6.25	1.222	1.24111	1.18053	1.08526
6.27	1.26719	1.16121	1.20076	1.0843
6.29	1.20651	1.15885	1.16139	1.08321
6.31	1.14574	1.15302	1.08181	1.08176
6.33	1.15006	1.10277	1.10963	1.07968
6.35	1.15594	1.14102	1.11495	1.07681
6.37	1.13159	1.15485	1.12751	1.0731
6.39	1.11642	1.15104	1.06137	1.06867
6.41	1.11509	1.14533	1.09498	1.06377
6.43	1.07459	1.14062	1.0538	1.05876
6.45	1.10289	1.12738	1.02264	1.05397
6.47	1.06608	1.10104	1.00764	1.04968
6.49	1.02106	1.06325	0.997516	1.04598
6.51	1.00544	1.05067	1.04054	1.04282
6.53	1.00394	1.07536	0.988434	1.03998
6.55	0.960062	1.04897	0.924618	1.03711
6.57	0.940441	1.07242	0.964948	1.03389
6.59	0.940831	1.03948	0.928652	1.03006
6.61	0.931363	1.04499	0.929093	1.02552
6.63	0.915976	1.04727	0.915977	1.02037
6.65	0.90898	1.03293	0.917202	1.0149
6.67	0.895363	1.05123	0.872329	1.00954
6.69	0.871553	0.995855	0.877462	1.00474
6.71	0.821578	1.00577	0.869302	1.00089
6.73	0.82911	0.985819	0.869982	0.998235
6.75	0.766162	1.00694	0.87354	0.996789
6.77	0.804195	1.02131	0.826554	0.996366
6.79	0.787993	0.968928	0.829579	0.996606
6.81	0.827565	1.01663	0.770541	0.997068
6.83	0.751153	0.996257	0.798632	0.997333
6.85	0.795384	1.00987	0.80102	0.997096
6.87	0.801266	1.02037	0.801966	0.996237
6.89	0.847454	1.02739	0.830742	0.994836
6.91	0.843248	1.00944	0.7844	0.993141
6.93	0.812231	0.965691	0.815673	0.991495
6.95	0.789769	1.01714	0.812354	0.990244
6.97	0.796131	0.976259	0.828112	0.989636
6.99	0.794288	0.959745	0.812555	0.989766
7.01	0.801871	1.0099	0.807925	0.990543
7.03	0.736446	0.955682	0.812699	0.991716
7.05	0.740919	0.980955	0.810755	0.992945
7.07	0.809481	1.00236	0.800222	0.993884
7.09	0.804263	0.974267	0.806893	0.994273
7.11	0.763779	1.03814	0.821324	0.994006
7.13	0.757549	1.00351	0.782909	0.993154
7.15	0.86971	0.991322	0.802461	0.991942
7.17	0.789631	0.979258	0.787702	0.990692
7.19	0.826808	0.963099	0.82425	0.989733
7.21	0.826043	0.987486	0.830495	0.989306
7.23	0.841716	0.994541	0.821479	0.989504
7.25	0.83582	0.942347	0.828274	0.990234
7.27	0.855621	0.988513	0.859374	0.991239
7.29	0.859641	0.974905	0.8472	0.992159
7.31	0.859892	0.98997	0.796792	0.992616
7.33	0.873049	0.975736	0.841055	0.992312
7.35	0.852394	1.0016	0.843827	0.991105
7.37	0.848383	0.978314	0.859946	0.989044
7.39	0.848639	0.945108	0.864983	0.986369
7.41	0.905473	0.997013	0.853095	0.983448
7.43	0.891623	0.958652	0.87785	0.980698
7.45	0.876717	0.96137	0.938659	0.978485
7.47	0.87736	0.953751	0.917052	0.97704
7.49	0.906268	0.955379	0.875038	0.976411
7.51	0.861592	0.965756	0.875659	0.976454
7.53	0.90133	0.943523	0.923484	0.976881
7.55	0.875683	0.921511	0.97659	0.977332
7.57	0.91375	0.94638	0.905674	0.977469
7.59	0.877381	0.964786	0.913531	0.977068
7.61	0.889329	0.933392	0.954971	0.97607
7.63	0.896029	0.959473	0.917039	0.9746
7.65	0.895869	0.9169	0.878358	0.97294
7.67	0.923232	0.902366	0.942899	0.971455
7.69	0.900548	0.943239	0.983839	0.97051
7.71	0.923687	0.909701	0.942595	0.970376
7.73	0.93717	0.906663	0.911722	0.971169
7.75	0.881705	0.902325	1.00224	0.972821
7.77	0.926451	0.92394	0.982301	0.975095
7.79	0.919521	0.931612	0.945668	0.977641
7.81	0.913192	0.88496	0.979852	0.980077
7.83	0.928482	0.90436	0.97593	0.982077
7.85	0.989204	0.894299	1.00261	0.983439
7.87	0.961232	0.915031	0.968705	0.984129
7.89	0.998847	0.918041	0.991412	0.984278
7.91	1.01282	0.91436	1.01177	0.984145
7.93	0.988796	0.91543	0.986693	0.984047
7.95	0.955583	0.920552	1.00579	0.984288
7.97	0.963283	0.912513	0.969529	0.985082
7.99	1.01284	0.936504	0.954324	0.986511
8.01	0.995935	0.922268	1.03612	0.98851
8.03	1.01713	0.92045	1.01303	0.990892
8.05	0.97892	0.966635	1.01769	0.993395
8.07	1.02382	0.987711	1.0091	0.995748
8.09	1.03392	0.964981	1.01624	0.997731
8.11	1.04993	0.955113	1.00671	0.999223
8.13	1.06078	0.958817	1.01576	1.00022
8.15	1.05259	0.974405	0.972961	1.00083
8.17	1.02516	0.976769	1.03506	1.00122
8.19	1.04283	0.972896	1.0517	1.00158
8.21	1.05786	0.95788	1.05197	1.00209
8.23	0.997086	0.988628	1.04052	1.00285
8.25	1.03986	0.998691	1.01314	1.00387
8.27	1.01453	0.985761	1.02662	1.00508
8.29	1.00772	0.96862	1.04524	1.00635
8.31	1.01532	1.00241	1.01053	1.00756
8.33	1.02951	0.981908	1.00283	1.00857
8.35	1.02648	0.984319	0.99471	1.00931
8.37	1.00223	0.980192	1.02111	1.00979
8.39	0.966933	0.984255	1.01061	1.01004
8.41	1.03665	1.01712	1.07825	1.01016
8.43	1.04151	1.01872	1.05453	1.01026
8.45	1.02455	0.986992	1.04121	1.0104
8.47	1.08422	0.986485	1.06671	1.01063
8.49	1.03005	1.01126	1.05711	1.01091
8.51	1.03024	1.03059	1.07177	1.01117
8.53	1.06403	1.00235	1.04449	1.01132
8.55	1.0066	1.0096	1.03283	1.01127
8.57	1.02531	1.03242	1.05142	1.01094
8.59	1.04429	1.02654	1.08326	1.01035
8.61	1.05906	1.00789	1.05594	1.00953
8.63	1.07902	1.01148	1.06614	1.0086
8.65	1.07712	1.01634	1.07138	1.00769
8.67	1.05061	1.02063	1.05853	1.00693
8.69	1.08387	1.00439	1.05497	1.00642
8.71	1.08717	0.988822	1.07236	1.00621
8.73	1.01844	1.03136	1.05964	1.00628
8.75	1.05653	1.00906	1.03926	1.00656
8.77	1.03968	1.03203	1.06246	1.00693
8.79	1.0756	1.01786	1.01656	1.00727
8.81	1.07754	1.01733	1.03367	1.00748
8.83	1.02263	1.01654	1.04129	1.00748
8.85	1.03448	1.02689	1.02772	1.00728
8.87	1.03318	1.01748	1.07898	1.0069
8.89	1.07956	1.03698	1.02854	1.00642
8.91	1.06931	1.03334	1.07389	1.00594
8.93	1.06328	1.02474	1.04629	1.00555
8.95	1.08288	1.02858	1.07752	1.00532
8.97	1.07518	1.03484	1.03739	1.00528
8.99	1.04995	1.02731	1.09126	1.00542
9.01	1.05629	1.05083	1.04123	1.0057
9.03	1.01189	1.04788	1.06986	1.00606
9.05	1.06756	1.01229	1.02195	1.00643
9.07	1.07411	1.06011	1.07532	1.00677
9.09	1.05819	1.02596	1.08539	1.00703
9.11	1.08023	1.07112	1.07346	1.00722
9.13	1.09375	1.05147	1.07907	1.00734
9.15	1.0787	1.04499	1.07475	1.0074
9.17	1.08383	1.02795	1.06614	1.00741
9.19	1.09165	1.05047	1.08577	1.0074
9.21	1.0647	1.02722	1.03508	1.00734
9.23	1.06164	1.03069	1.02827	1.00724
9.25	1.07173	1.0582	1.06903	1.00707
9.27	1.06596	1.04581	1.07212	1.00684
9.29	1.05065	1.02455	1.08589	1.00653
9.31	1.04881	1.05948	1.09115	1.00618
9.33	1.02381	1.04334	1.07432	1.00581
9.35	1.02889	1.01939	1.06028	1.00545
9.37	1.05011	1.02227	1.09115	1.00515
9.39	1.03177	1.03479	1.08875	1.00492
9.41	1.08674	1.04696	1.05538	1.00477
9.43	1.0472	1.01913	1.07954	1.00466
9.45	1.03944	1.03568	1.07534	1.00457
9.47	1.04611	1.01452	1.05164	1.00444
9.49	1.00169	1.01025	1.05859	1.00423
9.51	1.02746	1.01675	1.05743	1.00389
9.53	1.03589	1.01031	1.04426	1.00343
9.55	1.03264	0.994353	1.03808	1.00284
9.57	1.02147	1.00687	1.04674	1.00217
9.59	1.01506	1.00095	1.07221	1.00147
9.61	1.04341	1.0013	1.04485	1.00079
9.63	1.03124	0.994801	1.05298	1.00016
9.65	1.0007	0.990686	1.05537	0.999625
9.67	1.01177	1.01351	1.03616	0.99918
9.69	1.01393	1.00849	1.09596	0.998816
9.71	1.04026	1.00056	1.05955	0.99851
9.73	1.01085	0.999809	1.02202	0.998235
9.75	1.05678	1.00405	1.02549	0.997976
9.77	1.01921	1.00514	0.986314	0.997728
9.79	1.02333	0.97437	1.03851	0.997502
9.81	0.997179	1.02972	1.02225	0.997321
9.83	1.02597	1.00338	1.02289	0.99721
9.85	1.03373	0.994006	1.02828	0.997189
9.87	1.02921	1.0028	1.01971	0.997263
9.89	1.04431	1.01861	1.02099	0.997416
9.91	1.03707	1.04962	1.03572	0.997615
9.93	1.04027	0.992944	1.02452	0.997816
9.95	1.01039	1.00738	0.995025	0.997969
9.97	1.01299	1.01132	0.986714	0.998038
9.99	0.993367	1.01066	1.02583	0.998004
