# Supplementary material for: Geometrically frustrated interactions drive structural complexity in amorphous calcium carbonate
Source: Nat Chem. 2023 Sep 25;16(1):36–41. doi: 10.1038/s41557-023-01339-2 (PMC10774122; doi:10.1038/s41557-023-01339-2)
Supplement: Supplementary file 9 — Statistical source data. [file 41557_2023_1339_MOESM9_ESM.xlsx]

## Sheet: Data for Fig. 3(a)
r (Å)	UCa(r)	LJG fit
3.1	244.449	263.376
3.3	108.546	98.8223
3.5	37.0957	32.1733
3.7	4.0827	5.90596
3.9	-2.74539	-3.19791
4.1	-4.70368	-4.85131
4.3	-2.92072	-3.30482
4.5	-0.0846397	-0.630848
4.7	1.05612	1.89283
4.9	2.77402	3.27228
5.1	3.12728	2.78292
5.3	-0.00935967	0.231635
5.5	-4.12802	-3.77812
5.7	-7.4895	-7.88827
5.9	-10.001	-10.4848
6.1	-10.9419	-10.4604
6.3	-8.12974	-7.78138
6.5	-3.6906	-3.47374
6.7	2.37328	0.953239
6.9	4.29154	4.24608
7.1	5.94043	5.85904
7.3	4.76758	5.94872
7.5	4.77057	5.06217
7.7	4.5866	3.78781
7.9	2.85777	2.54676
8.1	1.50334	1.54791
8.3	0.928274	0.839679
8.5	0.104453	0.384672
8.7	-0.84486	0.116927
8.9	-1.21206	-0.0267912
9.1	-1.24558	-0.095213
9.3	-0.788578	-0.121393
9.5	-0.887808	-0.125758
9.7	-1.01769	-0.119973
9.9	-1.87422	-0.110219

## Sheet: Data for inset to Fig. 3(a)
r (Å)	phi(CO3)	sigma[phi(H2O)]	phi(H2O)	sigma[phi(H2O)]
2.45	0.996328	0	-	-
2.55	-	-	0.0970666	0.135277
2.65	0.977656	0.00532247	-0.0325099	0.0666085
2.75	0.936272	0.0110792	0.033676	0.0472265
2.85	0.909784	0.0142006	0.0648159	0.0372286
2.95	0.881332	0.0171626	0.0336549	0.0357674
3.05	0.759276	0.046341	0.0109968	0.0370347
3.15	0.630159	0.0618028	-0.0828069	0.0397001
3.25	0.500361	0.0561819	0.0473015	0.0417955
3.35	0.385947	0.0535648	0.0131135	0.0455136
3.45	0.193706	0.0436654	-0.0457841	0.0452108
3.55	0.0804464	0.0469622	-0.0141048	0.0441041
3.65	-0.0648917	0.0473729	-0.055052	0.0444332
3.75	-0.071823	0.0433538	0.0299333	0.045037
3.85	-0.139983	0.0384569	0.0146717	0.0462395
3.95	-0.149018	0.0380858	0.000448942	0.0462488
4.05	-0.102319	0.0376269	-0.0331044	0.0414229
4.15	-0.132915	0.0333941	0.0144525	0.0390084
4.25	-0.112053	0.033788	0.0295071	0.0383243
4.35	-0.0691593	0.0346652	0.0556088	0.0362434
4.45	-0.0885188	0.0314009	0.0359348	0.0367467
4.55	-0.11712	0.0319705	0.0360507	0.0339642
4.65	-0.0250163	0.0300125	0.0479539	0.0349487
4.75	-0.0354597	0.0294517	-0.00277066	0.0367867
4.85	-0.0307808	0.0284182	-0.0682782	0.0353881
4.95	-0.00733332	0.0286714	-0.00200928	0.0349358
5.05	-0.0415845	0.0287331	-0.0489414	0.0338718
5.15	0.0331132	0.0286169	0.0334954	0.0319286
5.25	0.034741	0.0303059	-0.0180573	0.0301809
5.35	0.0205733	0.0295448	-0.0221671	0.0318773
5.45	0.0655988	0.0270408	0.0440933	0.0290353
5.55	0.0356206	0.0281918	-0.0076521	0.0288873
5.65	0.0198637	0.0276115	0.0385841	0.0274793
5.75	0.0291983	0.0279538	-0.0233773	0.0273346
5.85	0.0225586	0.0275659	0.0161468	0.0270521
5.95	0.0257604	0.0267908	-0.0163523	0.025474
6.05	0.0207553	0.0265871	0.0106049	0.0262365
6.15	-0.0165241	0.024098	0.00376338	0.0251208
6.25	0.0198768	0.0253694	0.0162375	0.0256096
6.35	0.0326918	0.0244207	-0.0332491	0.02633
6.45	0.0568985	0.0246142	-0.0109374	0.0234924
6.55	0.0118219	0.0257766	-0.00973073	0.024239
6.65	-0.0165308	0.0268406	-0.0405742	0.0245249
6.75	0.0526974	0.0258829	-0.0269611	0.0238181
6.85	0.0642428	0.0260555	0.0104242	0.0229883
6.95	0.012816	0.0263174	-0.0197747	0.0229846
7.05	-0.00902277	0.0264215	-0.0208831	0.0225758
7.15	-0.044525	0.026931	8.42774e-05	0.0221525
7.25	-0.00500822	0.0257029	-0.00372742	0.0227898
7.35	0.0143886	0.0241691	0.0032659	0.0214693
7.45	0.0257576	0.0229693	0.00284248	0.0223862
7.55	0.0483907	0.0220073	-0.0146202	0.0219423
7.65	0.00334503	0.0228831	-0.0022512	0.0209202
7.75	0.00215139	0.022745	0.00843866	0.0213639
7.85	0.0125298	0.0214718	-0.00133789	0.0214455
7.95	-0.0342433	0.0214097	0.0108672	0.0203056
8.05	0.0002964	0.0195831	0.000530728	0.020389
8.15	-0.0121409	0.0198344	-0.0266244	0.0200899
8.25	0.00659687	0.0195962	-0.0071744	0.0200905
8.35	-0.00707691	0.0199565	0.00440132	0.0201576
8.45	-0.000413319	0.0184351	0.00111225	0.0184513
8.55	-0.0396403	0.0186267	-0.0424768	0.0188106
8.65	-0.0439615	0.0178618	-0.00334718	0.0190417
8.75	-0.000298206	0.017094	0.0049049	0.0189876
8.85	0.0128796	0.0179316	-0.0314371	0.0185872
8.95	0.0191772	0.0176405	-0.025629	0.0182451
9.05	-0.00778423	0.0168953	-0.0159488	0.018118
9.15	-0.00121291	0.0166039	0.00280384	0.0181287
9.25	0.0141019	0.0174358	-0.0116529	0.0175821
9.35	-0.00238556	0.01715	0.00960738	0.0172798
9.45	0.0156934	0.0165338	0.030249	0.0173394
9.55	0.0195085	0.017213	0.0125822	0.017301
9.65	0.0252412	0.0164953	0.00547643	0.016746
9.75	0.000557962	0.0162378	0.00658724	0.0168341
9.85	0.0272947	0.0166483	-0.0313792	0.0167007
9.95	0.0027331	0.016006	-0.0358572	0.0161737
